# Supplementary material for: Experimental Estimation of the Effects of All Amino-Acid Mutations to HIV’s Envelope Protein on Viral Replication in Cell Culture
Source: PLoS Pathog. 2016 Dec 13;12(12):e1006114. doi: 10.1371/journal.ppat.1006114 (PMC5189966; doi:10.1371/journal.ppat.1006114)
Supplement: S1 File — Sites are numbered using the HXB2 scheme. The same preferences re-scaled by the optimal stringency parameter are in S2 File. (TXT) [file ppat.1006114.s011.txt]

# POSITION WT SITE_ENTROPY PI_A PI_C PI_D PI_E PI_F PI_G PI_H PI_I PI_K PI_L PI_M PI_N PI_P PI_Q PI_R PI_S PI_T PI_V PI_W PI_Y PI_*
31 T 4.18827 0.0515581 0.0528299 0.0183531 0.0226833 0.0875798 0.0425719 0.0294242 0.0805211 0.0552944 0.0215333 0.0651224 0.0466656 0.0301972 0.0336043 0.120179 0.0454336 0.0690618 0.0337826 0.0322959 0.0542707 0.00703703
32 E 4.12124 0.0874472 0.0440515 0.0810104 0.0873735 0.0186377 0.0861231 0.0850731 0.00673989 0.0475272 0.00350132 0.0362973 0.054116 0.0259181 0.0736099 0.0484195 0.0668536 0.0467086 0.0145105 0.0449337 0.0213151 0.019833
33 K 4.29764 0.0580094 0.0540937 0.0515091 0.0919432 0.0430719 0.047727 0.0409069 0.0482798 0.0379126 0.034896 0.0437814 0.0958688 0.0255406 0.0417855 0.0444471 0.0407553 0.0442386 0.0323561 0.0451157 0.0609686 0.0167927
34 L 4.13044 0.0143654 0.0775869 0.0248643 0.044028 0.0657265 0.0362501 0.0336763 0.0274585 0.033395 0.0669542 0.153314 0.035442 0.0204313 0.0376463 0.0364214 0.0769231 0.0723627 0.0562819 0.0342388 0.0467372 0.00589594
35 W 3.9185 0.0213223 0.043976 0.026434 0.0284973 0.087196 0.019632 0.0312071 0.033071 0.0271043 0.035843 0.030432 0.0190361 0.0155154 0.0364993 0.0408846 0.0158844 0.0275473 0.0565247 0.24466 0.0742154 0.0845179
36 V 3.66267 0.0522671 0.14269 0.0228092 0.024537 0.0518416 0.0120872 0.0174564 0.104356 0.031782 0.0184862 0.0356101 0.0142517 0.0147719 0.0279049 0.0145491 0.00924491 0.104506 0.250457 0.0240863 0.013346 0.0129598
37 T 3.73683 0.108545 0.0585869 0.0161468 0.0357143 0.0326503 0.0552333 0.0238656 0.0821885 0.0484521 0.0180887 0.021998 0.040259 0.0117658 0.0143213 0.00816287 0.0833319 0.267904 0.0108082 0.0293216 0.019251 0.0134041
38 V 3.84371 0.0557916 0.0259141 0.0309121 0.0309033 0.0636468 0.0375008 0.0514353 0.229977 0.0336183 0.0361605 0.0401898 0.0313095 0.0109976 0.0386717 0.0108656 0.0241867 0.010602 0.156503 0.046546 0.0233355 0.0109331
39 Y 3.48142 0.016308 0.0701478 0.0253289 0.017856 0.277761 0.0197711 0.0402347 0.0201117 0.0130553 0.0120935 0.0286942 0.0344093 0.023224 0.0261477 0.0120404 0.0196084 0.0165571 0.0247959 0.033665 0.241963 0.0262266
40 Y 3.71067 0.0366656 0.043385 0.0586802 0.0193375 0.1508 0.0272918 0.0517027 0.0124192 0.0300918 0.00698559 0.0256871 0.0619604 0.0180478 0.0271286 0.0115581 0.0139614 0.010835 0.0402925 0.0569942 0.269048 0.027128
41 G 3.61547 0.0567929 0.0225052 0.0314762 0.0891405 0.0191684 0.34856 0.0301042 0.0179598 0.0276875 0.0211611 0.0387035 0.024886 0.0311879 0.0282551 0.0644442 0.0135831 0.0175732 0.0305836 0.0492541 0.0265257 0.010448
42 V 3.86525 0.0315112 0.041751 0.0377668 0.0407341 0.0161377 0.0179862 0.0392208 0.0870813 0.0317217 0.0565967 0.0478699 0.0367881 0.0425111 0.0320339 0.0162579 0.0158804 0.0269764 0.281917 0.0463716 0.0278665 0.02502
43 P 3.54863 0.0476458 0.030107 0.0263929 0.0374605 0.0235573 0.0172999 0.034204 0.0316924 0.0291452 0.0442688 0.026222 0.0237455 0.384549 0.0222602 0.0107035 0.0687373 0.0475473 0.0174536 0.030811 0.0234546 0.0227422
44 V 3.87382 0.089493 0.0658147 0.0226728 0.0281383 0.0146941 0.0919162 0.0332018 0.0592741 0.115777 0.0590055 0.0729995 0.0289955 0.0206825 0.0119709 0.0122949 0.0199785 0.00643765 0.191903 0.0261995 0.0148242 0.013727
45 W 3.47781 0.0176477 0.0519538 0.0209576 0.0170681 0.0635227 0.0379739 0.0186024 0.014956 0.015554 0.0311844 0.0282985 0.0242268 0.00954547 0.0180328 0.0218573 0.0159774 0.0145314 0.0211449 0.337946 0.161277 0.0577424
46 K 4.08958 0.029537 0.059157 0.0274548 0.062079 0.0327341 0.0577497 0.173658 0.0363582 0.0359378 0.0252925 0.0481919 0.0316565 0.00173753 0.0356293 0.0686459 0.0814202 0.0355668 0.0353845 0.0460838 0.0649764 0.0107482
47 E 3.67752 0.0500126 0.0144519 0.282567 0.0964947 0.0117564 0.0621426 0.0269804 0.0047829 0.067872 0.00510462 0.0197249 0.0314426 0.0996156 0.0354454 0.0141244 0.0387249 0.0584171 0.026628 0.0128905 0.0200215 0.0207994
48 A 3.92712 0.0155346 0.0373871 0.0372321 0.138624 0.0614811 0.047599 0.0159394 0.0449602 0.0330915 0.0203534 0.167746 0.0207157 0.00178089 0.0746162 0.0256505 0.0398442 0.0232629 0.0281397 0.066071 0.0951329 0.00483764
49 T 4.12525 0.0735137 0.0722272 0.0353312 0.0377998 0.0595333 0.120164 0.00987206 0.032839 0.028405 0.0133132 0.0591121 0.0569169 0.0680794 0.0270439 0.0349605 0.0419683 0.0593823 0.0254479 0.0359986 0.104919 0.00317389
50 T 4.007 0.0323375 0.0392043 0.019535 0.0820641 0.0367543 0.0754062 0.0293493 0.147263 0.00746298 0.0113629 0.0460384 0.0426517 0.0832258 0.0968756 0.00640659 0.0318726 0.0902105 0.0610512 0.0227344 0.0312792 0.00691414
51 T 4.13775 0.0206019 0.0168116 0.0517086 0.0636365 0.0410697 0.0273108 0.0316907 0.05385 0.0225551 0.0477194 0.0412406 0.0833639 0.033217 0.0206909 0.054702 0.0906132 0.0390838 0.0448938 0.0996339 0.113543 0.00206358
52 L 3.54955 0.024484 0.0764502 0.0155335 0.0254691 0.039835 0.0215556 0.018733 0.035471 0.0146687 0.355343 0.103888 0.0166461 0.0227638 0.0237195 0.0207994 0.0229724 0.0441683 0.0518031 0.0348648 0.0196298 0.0112024
53 F 3.63677 0.0161016 0.0136692 0.0144654 0.0222225 0.129718 0.0115197 0.0859521 0.129578 0.00987669 0.0811388 0.0708898 0.00903669 0.0142251 0.0261385 0.0115971 0.0118002 0.0113337 0.0619661 0.0447601 0.219761 0.00424936
54 C 3.72877 0.0249707 0.306665 0.0321686 0.0315278 0.0893545 0.0399604 0.034918 0.0229537 0.0315271 0.0170521 0.0255215 0.0301286 0.0340651 0.0202813 0.0352589 0.0187988 0.0239611 0.0148845 0.0285156 0.10796 0.0295263
55 A 3.7292 0.0443856 0.127859 0.00549453 0.0365484 0.0624749 0.062566 0.0374079 0.0628049 0.0160465 0.00408448 0.0893984 0.016357 0.0042546 0.0153527 0.00365599 0.064627 0.088422 0.210761 0.0213734 0.0203071 0.00581858
56 S 3.90553 0.0253204 0.0323027 0.025194 0.0188999 0.0311135 0.0150947 0.102074 0.0246713 0.0207882 0.0265256 0.119968 0.013569 0.0155676 0.023637 0.0146518 0.0339835 0.0813736 0.176629 0.119081 0.0417495 0.0378062
57 D 4.29165 0.0713159 0.0453734 0.0166923 0.0446891 0.0735895 0.0357312 0.0334058 0.0407251 0.0971597 0.0375688 0.0450069 0.0704605 0.033035 0.0575888 0.0493177 0.0290254 0.0269679 0.0412359 0.0468308 0.0588332 0.0454475
58 A 4.30015 0.01066 0.0595145 0.0604907 0.0582248 0.0424728 0.0479319 0.0455865 0.0555418 0.066813 0.0413674 0.049366 0.0473183 0.0506348 0.0891179 0.0263388 0.0564463 0.050051 0.0446268 0.0431818 0.019382 0.0349326
59 K 4.34821 0.0471557 0.0531241 0.0507567 0.069109 0.0467787 0.047054 0.0466036 0.0486335 0.0126613 0.0390085 0.0420517 0.0369893 0.0426329 0.0584256 0.0604646 0.0414004 0.0547025 0.0581839 0.0464609 0.0517116 0.0460915
60 A 4.05854 0.0227725 0.0293407 0.0541916 0.0708593 0.0299755 0.0338334 0.0554106 0.0042349 0.140023 0.0198713 0.0309794 0.0178961 0.0208278 0.083476 0.113349 0.0359461 0.0611932 0.0600587 0.0511513 0.0590993 0.00550992
61 Y 4.27291 0.0355427 0.0482073 0.0531302 0.0336145 0.0468197 0.0524311 0.0902924 0.028062 0.0304691 0.0432289 0.082036 0.044581 0.0422369 0.0639081 0.0220934 0.0858011 0.0584684 0.0519219 0.0456067 0.0199906 0.0215581
62 D 4.20251 0.0402516 0.0404461 0.0182433 0.0875566 0.0457948 0.092566 0.0469407 0.0178068 0.0488921 0.0151138 0.0400125 0.107136 0.099041 0.0324151 0.0363104 0.0349728 0.035251 0.039432 0.0454991 0.045186 0.0311319
63 T 4.08001 0.0644954 0.0402525 0.0285304 0.025204 0.0352945 0.0401658 0.0742509 0.0289681 0.201567 0.0213126 0.0486364 0.0226209 0.0375682 0.0448558 0.0794381 0.0265092 0.0518955 0.039706 0.037206 0.0372408 0.0142816
64 E 3.85971 0.0812625 0.0274009 0.0673682 0.00675882 0.0168366 0.155035 0.0225649 0.0259341 0.0477883 0.0143857 0.057114 0.170599 0.0330643 0.0531073 0.0463081 0.0942632 0.0175686 0.0237518 0.0256084 0.0124364 0.000843174
65 V 4.00144 0.0274527 0.0217413 0.090307 0.0407263 0.0860458 0.0194286 0.104438 0.0113883 0.105423 0.0352415 0.030058 0.0765444 0.0311027 0.0185701 0.0721013 0.0271403 0.0186885 0.0162991 0.0443475 0.121986 0.000970181
66 H 4.05461 0.0606965 0.0185263 0.039223 0.0297319 0.0577789 0.0771859 0.00771772 0.106334 0.0284449 0.0577419 0.0360179 0.0622267 0.0268391 0.118973 0.00760543 0.0525658 0.0151675 0.0207541 0.0879832 0.0818822 0.00660465
67 N 4.2057 0.0334113 0.0236908 0.039717 0.0249609 0.0837276 0.033458 0.0389917 0.0804322 0.0822797 0.0559525 0.0400137 0.0639775 0.0168467 0.0583121 0.0551936 0.0495211 0.0960203 0.0371271 0.0238577 0.0573901 0.00511848
68 V 3.98469 0.0490739 0.0178903 0.0235193 0.0222987 0.193067 0.0647068 0.112974 0.0298722 0.0171852 0.0664 0.0440824 0.0401947 0.0088549 0.0351748 0.0357606 0.0411012 0.0455253 0.0352669 0.0522478 0.0635071 0.00129749
69 W 3.85977 0.0227513 0.0362325 0.035666 0.0152305 0.0634968 0.0441798 0.0803789 0.121758 0.00360652 0.193942 0.0832355 0.0101705 0.0193004 0.0259793 0.0210428 0.00676958 0.00450608 0.0654475 0.0458219 0.0701166 0.0303682
70 A 4.14014 0.022215 0.0403756 0.0471667 0.0639288 0.0299127 0.0230912 0.0410656 0.154487 0.0323227 0.0356713 0.0308066 0.0989356 0.00847004 0.0687308 0.0516441 0.0377984 0.0346091 0.0538584 0.0457246 0.0621339 0.0170518
71 T 4.17027 0.0459323 0.0261783 0.0438526 0.0858547 0.028238 0.0377764 0.0434869 0.070282 0.0812389 0.0819293 0.0268191 0.070014 0.0162923 0.0674069 0.113593 0.0228866 0.0384657 0.0189825 0.0414706 0.0273978 0.0119019
72 H 3.95119 0.0580516 0.0713212 0.0243238 0.0245311 0.0311553 0.0271516 0.0295193 0.0618395 0.0436834 0.227858 0.0774036 0.0443806 0.0335137 0.0251546 0.0573019 0.014739 0.0149305 0.0189044 0.054108 0.0561792 0.00394999
73 A 3.90693 0.0366536 0.0244874 0.0471241 0.0561333 0.141089 0.0565291 0.0230303 0.118324 0.00730338 0.0519574 0.048965 0.0201408 0.00846056 0.040971 0.0136806 0.0452812 0.0433475 0.163608 0.0389785 0.010294 0.00364061
74 C 3.29002 0.0250651 0.427058 0.0165706 0.0185875 0.0443157 0.0486483 0.0249102 0.0104993 0.0199118 0.0229246 0.0193575 0.0151163 0.0245209 0.0377976 0.0273137 0.0253658 0.0218901 0.0153024 0.0249568 0.116852 0.0130357
75 V 3.88685 0.0394712 0.0597326 0.0176261 0.0135414 0.119628 0.0149982 0.011573 0.0706462 0.00853607 0.0587374 0.0542907 0.0113883 0.0639185 0.0220337 0.00671139 0.0895051 0.174319 0.0773819 0.0454437 0.035916 0.00460157
76 P 4.0061 0.141679 0.00866686 0.0244022 0.0136903 0.0577162 0.0582418 0.0348298 0.0281333 0.0185751 0.105812 0.0770091 0.0114638 0.0693406 0.0446579 0.0110337 0.0562784 0.0379373 0.0858786 0.0273604 0.0821097 0.00518486
77 T 3.91817 0.0493395 0.0232844 0.0141872 0.00881848 0.0752916 0.0616576 0.158202 0.109333 0.0385222 0.0601666 0.0709879 0.0539087 0.000797486 0.0548039 0.0125767 0.0150744 0.0166913 0.0952428 0.0303641 0.0497244 0.00102525
78 D 4.09339 0.0459935 0.0230638 0.0332006 0.0725043 0.0429153 0.0282419 0.0171945 0.0403419 0.0807568 0.0479922 0.0404952 0.0539832 0.0102866 0.0252584 0.0575282 0.109553 0.0870049 0.0281483 0.0254925 0.126701 0.00334416
79 P 4.20104 0.12081 0.0303505 0.0461336 0.0391879 0.0661463 0.00637754 0.0331213 0.0648372 0.0277019 0.0645572 0.0492621 0.0544368 0.0219955 0.0308207 0.0191383 0.0608174 0.0837742 0.0373087 0.0485731 0.0649852 0.0296649
80 N 4.00549 0.0331851 0.0236236 0.0596049 0.0329151 0.0169424 0.0334844 0.0450431 0.179675 0.0842843 0.0522942 0.0235441 0.0394828 0.00539194 0.055828 0.0811343 0.0327549 0.0471428 0.102024 0.0210555 0.0246606 0.00592897
81 P 4.00914 0.0683307 0.0245636 0.0594655 0.186629 0.0210837 0.0570119 0.0317756 0.0423384 0.0147177 0.0300216 0.0486245 0.0448055 0.0131257 0.0750857 0.0193787 0.0739649 0.0829558 0.0460989 0.0260456 0.0333446 0.000633103
82 Q 4.07234 0.0257488 0.0415784 0.039136 0.0346627 0.137384 0.028887 0.0792544 0.0241535 0.0600736 0.0211289 0.0553375 0.0250543 0.0344993 0.0342303 0.0289281 0.0264612 0.0280822 0.035195 0.0952436 0.136693 0.00826857
83 E 4.06337 0.0706073 0.02094 0.0687441 0.132562 0.00965584 0.0806974 0.0524466 0.012735 0.0415665 0.00978276 0.0355446 0.0755205 0.0988095 0.0500964 0.00760163 0.0477489 0.0658774 0.0456518 0.0277751 0.0342145 0.0114223
84 V 3.978 0.0474748 0.0457323 0.0160061 0.0526024 0.0408092 0.0159653 0.0376244 0.174186 0.0590275 0.0805761 0.0590773 0.0166364 0.0092988 0.0291515 0.0385049 0.0354557 0.0186389 0.0429625 0.0420491 0.135281 0.00293958
85 V 4.12505 0.0799755 0.0221091 0.0405645 0.0390993 0.0220879 0.0207944 0.0362934 0.0365786 0.035735 0.0912755 0.0569538 0.0203847 0.0448369 0.0791597 0.0954659 0.0489986 0.128041 0.0291648 0.0430626 0.0249432 0.00447556
86 L 3.83934 0.0383323 0.0282636 0.0237285 0.0406709 0.0434238 0.0182535 0.0242283 0.0916617 0.0153984 0.12845 0.206852 0.042116 0.0164198 0.0181452 0.00958418 0.0240128 0.0684862 0.107201 0.0290037 0.0170937 0.00867315
87 V 4.32318 0.0611363 0.0427066 0.0787112 0.047076 0.0643082 0.0373565 0.0633775 0.0492989 0.0284029 0.0633801 0.0350108 0.0425741 0.0350939 0.0310439 0.0784082 0.0338997 0.0507859 0.0447733 0.0417044 0.0450276 0.0259239
88 N 4.25267 0.0564154 0.0630116 0.0611525 0.030356 0.0281902 0.0623424 0.0371464 0.0395499 0.0846507 0.0183177 0.0385605 0.090152 0.0165782 0.0364473 0.0430214 0.0649477 0.0610853 0.0258451 0.039265 0.0772307 0.025734
89 V 4.18441 0.0383283 0.044732 0.034687 0.0267726 0.0475739 0.0171612 0.0395174 0.0713936 0.0324839 0.0668869 0.0427687 0.032494 0.0159455 0.0339821 0.0345278 0.0216802 0.079811 0.141601 0.0676153 0.0734585 0.0365796
90 T 4.24311 0.047384 0.0319003 0.0255476 0.0579244 0.0371862 0.0241227 0.0558746 0.0407471 0.0681522 0.0385155 0.0501842 0.0389659 0.00995781 0.0291881 0.0743002 0.0550349 0.0830007 0.0802647 0.0474581 0.0863783 0.0179124
91 E 4.09433 0.0178566 0.0478792 0.0625769 0.157843 0.0270562 0.0507961 0.0369479 0.0351426 0.139354 0.0260943 0.0663519 0.0537751 0.0205895 0.0313426 0.0227134 0.0352615 0.0314472 0.0344593 0.0374478 0.0421607 0.0229044
92 N 4.23945 0.0331199 0.0316971 0.0563351 0.0836902 0.0276666 0.0254873 0.094898 0.0476718 0.0863249 0.0234632 0.0324365 0.059403 0.0442267 0.0450414 0.0538793 0.0596147 0.0690343 0.0302998 0.0533037 0.0325046 0.00990204
93 F 4.04273 0.0272039 0.045191 0.0383761 0.0464762 0.213797 0.0328202 0.0413826 0.052489 0.0452201 0.053243 0.0551395 0.022978 0.0233019 0.0171358 0.0272363 0.0786457 0.0217256 0.0267199 0.0401901 0.0742134 0.0165143
94 N 4.28722 0.0401099 0.0492371 0.0842111 0.0740535 0.0340198 0.0410874 0.0374108 0.0317743 0.06541 0.0321015 0.0191731 0.0655328 0.03264 0.0665495 0.038139 0.0507375 0.0416887 0.0453243 0.0478337 0.0824926 0.0204733
95 M 4.11274 0.0782949 0.0574897 0.0460525 0.0376164 0.0523607 0.0905067 0.0125376 0.127296 0.0222961 0.0271155 0.0795829 0.0115312 0.0286888 0.0324251 0.0241346 0.0490666 0.0661336 0.0782506 0.0521498 0.016984 0.00948674
96 W 4.25699 0.0644978 0.0467454 0.0315224 0.0802733 0.0334294 0.0408042 0.0490773 0.0532238 0.0378826 0.0473474 0.0307441 0.0641447 0.0227977 0.0673953 0.0559314 0.0363092 0.0400595 0.0117506 0.0640376 0.020985 0.101041
97 K 4.25687 0.0246179 0.0405312 0.0729883 0.0151013 0.0499284 0.03642 0.071549 0.0328481 0.0641182 0.030052 0.0567431 0.069805 0.0268262 0.0615057 0.0431149 0.0325066 0.0778011 0.082807 0.0306058 0.0606692 0.0194609
98 N 4.17291 0.0790931 0.0437038 0.0606981 0.0333699 0.0326765 0.02972 0.0379068 0.10846 0.0286501 0.0834329 0.0226891 0.117607 0.037054 0.0431964 0.0123057 0.0456782 0.049991 0.0360356 0.0421108 0.0450736 0.0105474
99 D 4.14751 0.0713408 0.0470716 0.0479087 0.0495881 0.0306667 0.0448071 0.0384731 0.0841595 0.0330756 0.0138424 0.0711634 0.156285 0.0444256 0.0171107 0.0246531 0.0499672 0.0414764 0.0347477 0.0481383 0.0428384 0.00826022
100 M 3.85596 0.13673 0.0118103 0.0262825 0.0225755 0.0883904 0.04283 0.0239684 0.0703745 0.0337635 0.0919153 0.187544 0.0149288 0.0147147 0.0416853 0.0126855 0.0114488 0.0292062 0.0799701 0.0341359 0.0144061 0.0106342
101 V 4.08827 0.0481831 0.0485975 0.0503299 0.0332726 0.0165742 0.0199013 0.024778 0.130538 0.0145732 0.0681144 0.0361449 0.0602325 0.0639575 0.0357488 0.0127354 0.0758528 0.0603812 0.126819 0.040652 0.0221044 0.0105087
102 E 4.2775 0.0265823 0.0655967 0.0382921 0.046406 0.060718 0.0956027 0.0511724 0.0379065 0.0680063 0.0757063 0.0387919 0.0242133 0.0213808 0.0794708 0.0462759 0.0420917 0.0319803 0.0440093 0.0475134 0.0278808 0.0304028
103 Q 4.28905 0.0435855 0.0461592 0.0415172 0.0651104 0.0538709 0.062118 0.0440597 0.0496321 0.0712251 0.0200461 0.0440998 0.0534611 0.044602 0.0709038 0.0491851 0.0426725 0.0330577 0.0910081 0.0129429 0.0239871 0.0367558
104 M 4.1284 0.110028 0.0987669 0.0262347 0.0195529 0.0682724 0.0234146 0.0538651 0.0561994 0.0249506 0.0520933 0.0828729 0.0239339 0.0167925 0.0169508 0.0174365 0.039782 0.0871357 0.0786913 0.0439018 0.0455334 0.0135912
105 H 4.05164 0.0545763 0.0619488 0.0128978 0.0277389 0.033306 0.0403147 0.0152128 0.0425628 0.0442286 0.142354 0.0317172 0.0461282 0.0204668 0.0405669 0.0649249 0.0429902 0.154546 0.0483037 0.0305432 0.0415083 0.00316487
106 E 4.276 0.0364657 0.0465742 0.104165 0.0466001 0.0389725 0.0510102 0.0628434 0.0232744 0.0793629 0.036928 0.0474417 0.046181 0.00965442 0.0660139 0.0370503 0.0398787 0.0599185 0.0309139 0.0513933 0.0444391 0.0409186
107 D 4.02497 0.0485653 0.0346677 0.0752623 0.154058 0.0121562 0.0659712 0.0533499 0.0300421 0.0142804 0.0728819 0.0780415 0.117259 0.0099708 0.0441365 0.014847 0.0272874 0.0374588 0.0210308 0.0332838 0.0463639 0.00908544
108 I 4.08235 0.0461658 0.0661766 0.0288968 0.0256476 0.0922261 0.0251192 0.0482502 0.0412574 0.0180004 0.0747239 0.0728847 0.00334517 0.0223711 0.0863846 0.0162104 0.0227727 0.096423 0.0625804 0.0558025 0.0919761 0.00278544
109 I 4.20328 0.0345806 0.0459254 0.0481767 0.0231629 0.0804324 0.0269797 0.0557737 0.0389292 0.0560009 0.061113 0.025146 0.0945335 0.0114092 0.0533026 0.0766573 0.0677535 0.0674854 0.0415585 0.025228 0.062131 0.00372047
110 S 4.14705 0.0937083 0.0248262 0.0501476 0.062959 0.0697688 0.108338 0.0534734 0.0230063 0.0235085 0.079285 0.0511512 0.0460289 0.00788314 0.0480269 0.0346919 0.043617 0.0260665 0.0245003 0.0507949 0.0760102 0.00220773
111 L 3.92135 0.0357791 0.0403488 0.0281932 0.0323145 0.064367 0.0859027 0.0965165 0.090657 0.00310323 0.0279949 0.072343 0.0433384 0.00488703 0.180857 0.0024382 0.0381969 0.057055 0.020356 0.0356348 0.0324983 0.0072179
112 W 3.89873 0.08177 0.0425636 0.0139724 0.0225321 0.161657 0.0275395 0.0385998 0.100374 0.0113988 0.0718526 0.0478703 0.0141006 0.00262163 0.033934 0.0158728 0.0169573 0.0423839 0.146214 0.0271788 0.0638953 0.0167121
113 D 4.00976 0.0227917 0.0245907 0.0268121 0.0320185 0.0684995 0.0716756 0.0596434 0.0201108 0.137647 0.0384158 0.0912834 0.0275945 0.00263592 0.061897 0.12581 0.0211803 0.0396287 0.022982 0.056761 0.0466541 0.00136681
114 Q 4.06148 0.0237433 0.017216 0.0216088 0.00451773 0.120201 0.0321709 0.0398211 0.0995932 0.0396988 0.104711 0.0685014 0.0596964 0.00791248 0.0244623 0.025294 0.0249747 0.0606679 0.0730402 0.0860315 0.0416394 0.0244979
115 S 4.15621 0.016553 0.0386143 0.0749037 0.0630679 0.051362 0.0804203 0.0747924 0.0767472 0.12138 0.0356839 0.0350634 0.0462591 0.0148411 0.0377715 0.0637202 0.0464713 0.0336066 0.0163671 0.0271944 0.0406967 0.00448471
116 L 4.06852 0.0525261 0.0106937 0.0147168 0.0774221 0.047509 0.0171417 0.0395607 0.0704135 0.00833264 0.0282952 0.0419593 0.0396609 0.0598407 0.0908882 0.00803534 0.0973016 0.0789344 0.0498804 0.0536168 0.108354 0.00491709
117 K 3.91034 0.0221954 0.0336305 0.232197 0.117784 0.0425732 0.0410148 0.0187012 0.0164754 0.0403533 0.0167011 0.0426019 0.0645548 0.0210135 0.0591531 0.0282621 0.036526 0.00909823 0.0159788 0.0658036 0.0436694 0.0317129
118 P 3.7121 0.0479661 0.00882864 0.00405181 0.059208 0.0307167 0.0428108 0.0321665 0.0183306 0.032654 0.0180908 0.0492155 0.015158 0.0418392 0.0961191 0.012207 0.147942 0.236959 0.0670979 0.0113197 0.0248969 0.00242209
119 C 4.00214 0.0394389 0.218176 0.0330807 0.0116094 0.044756 0.0248493 0.0301812 0.0493294 0.0379468 0.103875 0.0448173 0.0220626 0.0437143 0.0366765 0.0589462 0.0440435 0.0176606 0.044242 0.0300378 0.0542389 0.0103183
120 V 4.11318 0.0707001 0.0376089 0.0859975 0.0297823 0.0886919 0.0725353 0.0422761 0.102847 0.0249078 0.0487405 0.0325989 0.0248621 0.00415275 0.0231177 0.0186936 0.031412 0.0367864 0.0975541 0.0583042 0.0632036 0.00522664
121 K 3.90439 0.0722061 0.0139106 0.018252 0.108629 0.00670315 0.0112058 0.0885599 0.0543754 0.0400078 0.0669513 0.0261439 0.0291139 0.00214669 0.0312944 0.112084 0.103856 0.0809011 0.0994931 0.0242257 0.00455456 0.0053846
122 L 3.75225 0.0178619 0.0151855 0.0223973 0.0213371 0.0717326 0.0134207 0.0223082 0.237154 0.0217407 0.161225 0.069144 0.0160892 0.0156777 0.069568 0.0290604 0.040184 0.0360701 0.0622545 0.030299 0.018531 0.00875962
123 T 4.18822 0.109283 0.0113363 0.0220164 0.0357129 0.0362172 0.0414733 0.0666141 0.0595017 0.0434467 0.0570814 0.0636999 0.057519 0.0272691 0.0895852 0.0591459 0.0488971 0.0399768 0.0193083 0.0741947 0.0315959 0.00612561
124 P 4.11162 0.0430873 0.0443946 0.0293968 0.0336533 0.0345808 0.0813951 0.032504 0.0211882 0.146457 0.0271207 0.0435387 0.0565408 0.0468874 0.0321334 0.141178 0.0237092 0.0321938 0.0215861 0.0502394 0.0364584 0.0217566
125 L 4.04765 0.0393515 0.0350682 0.0319286 0.0337044 0.0597263 0.028121 0.0795251 0.105756 0.0275129 0.16859 0.0965126 0.0203722 0.0547158 0.0165494 0.0195529 0.0245143 0.0222545 0.0559286 0.0339882 0.0338171 0.0125102
126 C 3.94272 0.0331627 0.268207 0.0264427 0.032506 0.0461679 0.0450896 0.0314781 0.0272692 0.0323716 0.0223023 0.0456486 0.0479096 0.0242431 0.0318068 0.0581311 0.0521208 0.0166202 0.0260943 0.0522885 0.0556287 0.0245112
127 V 4.11246 0.0705848 0.0109096 0.0698632 0.0422085 0.0753225 0.061656 0.0129978 0.0739158 0.0262832 0.0218069 0.052141 0.0413092 0.00977812 0.0985291 0.0356079 0.034728 0.0677673 0.117195 0.0411676 0.0273996 0.00882909
128 S 3.36192 0.0210605 0.0266104 0.0220091 0.0144741 0.0117862 0.0296714 0.044635 0.0350391 0.38261 0.00788163 0.0183549 0.0688062 0.0376499 0.0242251 0.133092 0.0278296 0.0126078 0.0143251 0.0408002 0.0247496 0.00178218
129 L 3.56479 0.0166949 0.0178782 0.014871 0.0166247 0.0688186 0.0228146 0.0485914 0.0366358 0.0117421 0.342059 0.100577 0.0202471 0.0184658 0.0195605 0.0140862 0.0454152 0.0146901 0.0658447 0.0317113 0.0551824 0.0174894
130 K 4.16174 0.0337599 0.0669496 0.0316254 0.0721317 0.0702349 0.0300494 0.0253758 0.0416864 0.120703 0.0373268 0.0431967 0.0519165 0.00702084 0.0215817 0.10422 0.0413283 0.0486379 0.0382175 0.0292287 0.0717999 0.0130086
131 C 3.72399 0.0139125 0.322487 0.0361278 0.023659 0.0469204 0.0347945 0.027316 0.0270714 0.0179392 0.0113124 0.0370965 0.0558023 0.0183083 0.0412121 0.0295989 0.0289971 0.0253037 0.0194939 0.0384504 0.0736739 0.0705236
132 T 4.21148 0.0966231 0.0553234 0.0337586 0.0424095 0.0419892 0.094395 0.0479639 0.0529829 0.0540377 0.0362945 0.0311185 0.0435677 0.00354439 0.0444719 0.0449621 0.0549324 0.0685657 0.0518789 0.0501348 0.0490106 0.00203498
133 D 3.95998 0.0239364 0.0277592 0.119449 0.0479081 0.0238493 0.0550969 0.0435912 0.0161622 0.0374033 0.0172599 0.0307699 0.203105 0.0783877 0.0637053 0.0129299 0.0600302 0.0167126 0.015602 0.0385065 0.0496444 0.0181909
134 L 4.17646 0.0876122 0.0562672 0.0274011 0.0241598 0.0455409 0.0297943 0.0347659 0.0501787 0.0231103 0.0775268 0.115739 0.0180679 0.0805984 0.0399809 0.0151532 0.0636828 0.0418071 0.0408207 0.0494753 0.0685801 0.00973718
135 G 4.28625 0.0510958 0.0405974 0.0218893 0.0675593 0.0619718 0.0501577 0.0336659 0.0411031 0.0508544 0.0587668 0.039726 0.0578028 0.0358975 0.0818501 0.0531911 0.0804814 0.0234409 0.0552552 0.0349975 0.0491931 0.0105027
136 N 4.24302 0.0266824 0.0571618 0.0847538 0.0405766 0.0312883 0.0263809 0.077136 0.0649154 0.0384954 0.0890713 0.0257057 0.0335521 0.0348408 0.0588376 0.0316786 0.0700643 0.0468662 0.0547703 0.0633619 0.0366656 0.00719478
137 A 4.16888 0.0523955 0.023214 0.108681 0.0160207 0.0519388 0.0447039 0.0469236 0.0381005 0.0791133 0.0379946 0.0568626 0.0118459 0.0299004 0.0388886 0.0507574 0.0796413 0.0812049 0.0804277 0.0220756 0.0443787 0.00493119
138 T 4.2497 0.0783649 0.0267465 0.0433546 0.0505725 0.0263767 0.0477454 0.0304798 0.0861274 0.0415778 0.0510837 0.0607281 0.0394156 0.0323291 0.0424639 0.0518736 0.037252 0.0346894 0.0815146 0.0808138 0.0526213 0.00386992
139 N 4.14346 0.021912 0.021667 0.0776634 0.0298128 0.0382982 0.0585596 0.0601294 0.0576132 0.0859088 0.0163724 0.0338701 0.0429035 0.0480981 0.033079 0.0536993 0.148191 0.057067 0.023645 0.0441681 0.0419808 0.00536157
140 T 4.14654 0.0508239 0.0400974 0.0228284 0.107247 0.0307537 0.0521979 0.0525227 0.0964714 0.0176681 0.0221089 0.0424582 0.0381058 0.0212497 0.0577203 0.11572 0.016025 0.0415777 0.0654959 0.0440934 0.0568358 0.00799837
141 N 4.00277 0.191171 0.0398354 0.0970341 0.0379372 0.0763068 0.0181541 0.0375252 0.0257556 0.0339311 0.0145236 0.0390741 0.0340295 0.0384096 0.0407017 0.0206024 0.0323155 0.0776326 0.0120955 0.0840687 0.0414572 0.00743955
142 S 4.15074 0.0360367 0.0397795 0.0209128 0.0603275 0.0226163 0.053768 0.0263152 0.0281659 0.0377499 0.106172 0.0585464 0.0817575 0.116764 0.0835803 0.0342532 0.0348374 0.0406306 0.0310409 0.047154 0.0380744 0.00151664
142a S 4.12059 0.0456353 0.0665986 0.0351906 0.0424125 0.0470862 0.0495803 0.0420597 0.0500173 0.0124615 0.0170043 0.0266797 0.192208 0.0359102 0.0493016 0.048201 0.046603 0.034515 0.043391 0.0532794 0.0487774 0.0130869
142b N 4.2216 0.0703468 0.0423414 0.0866782 0.024017 0.0252063 0.0463799 0.0341418 0.0678005 0.0856947 0.0541061 0.0164202 0.0395721 0.0384721 0.0549128 0.0575185 0.0449757 0.0375233 0.0279694 0.0789164 0.0633269 0.0036801
142c T 4.27654 0.0744498 0.0469465 0.033186 0.0285125 0.0647421 0.0540631 0.0510505 0.0785057 0.0502819 0.0428369 0.0234811 0.0586161 0.0536531 0.0320368 0.0667822 0.0358246 0.0511265 0.0472828 0.0552528 0.0486704 0.00269845
142d N 4.11343 0.0279223 0.0501469 0.0237647 0.031607 0.102216 0.036786 0.0400959 0.0207576 0.122431 0.0356937 0.077768 0.0314477 0.0649375 0.0379441 0.0212534 0.0309335 0.0293471 0.0439285 0.104196 0.0652919 0.00153133
142e S 4.26899 0.0749724 0.0547993 0.0374715 0.0577894 0.0212052 0.0669516 0.0371676 0.06831 0.0523726 0.0532678 0.0462138 0.076482 0.0553936 0.0436215 0.053549 0.0537293 0.0250377 0.0310014 0.0288301 0.0577821 0.00405168
143 S 4.13944 0.114753 0.0359509 0.0113546 0.0278453 0.0192712 0.0556637 0.0580514 0.0853429 0.112266 0.0259732 0.0399489 0.0336657 0.0414213 0.0411583 0.0611918 0.0453789 0.0218297 0.0678917 0.0496678 0.0477324 0.00364202
144 S 4.16488 0.0553053 0.0410364 0.0314315 0.0289748 0.0176754 0.0352294 0.0499714 0.0499034 0.0581518 0.0320098 0.0305556 0.169762 0.0501659 0.0498693 0.0521689 0.0547828 0.059363 0.0271851 0.056223 0.0422168 0.00801874
145 G 4.15977 0.0482743 0.0193725 0.0364182 0.100528 0.0325484 0.0622524 0.0254553 0.0168609 0.047563 0.0239069 0.0659293 0.0471639 0.0652723 0.0560482 0.127598 0.0572203 0.0293319 0.0569166 0.0482061 0.0286044 0.0045283
146 E 4.23511 0.0330266 0.032374 0.0795883 0.0563535 0.036582 0.0443559 0.0187988 0.0352267 0.0854705 0.0196683 0.0635101 0.087769 0.0334734 0.0352181 0.0688143 0.0268882 0.0378687 0.0747393 0.0459221 0.0692614 0.0150913
147 M 4.06522 0.0371505 0.00682746 0.0228496 0.0494599 0.0455366 0.0301299 0.044411 0.0572595 0.0863413 0.0398636 0.0345479 0.0449965 0.0238728 0.0401408 0.104109 0.034414 0.0392094 0.0403363 0.0340777 0.177644 0.00682181
148 M 4.21828 0.0363004 0.0393784 0.0558403 0.0423552 0.0425125 0.0464793 0.0477396 0.0831389 0.119204 0.0372102 0.048513 0.0958806 0.0479327 0.0221777 0.0419307 0.0338442 0.0403471 0.0376621 0.0359388 0.0416131 0.0040014
149 M 4.15162 0.0402959 0.0155545 0.0369208 0.0438008 0.0515713 0.0244096 0.00796397 0.0522437 0.0340138 0.106174 0.0871142 0.0732355 0.027978 0.0734106 0.0100061 0.0589558 0.0606635 0.0659388 0.054828 0.0676286 0.00729263
150 E 4.19641 0.084376 0.00492057 0.0674213 0.0358533 0.0315677 0.0642866 0.038373 0.0394468 0.103622 0.0495328 0.0332677 0.0702629 0.0299267 0.0858424 0.0453831 0.0348567 0.036119 0.0346753 0.0521559 0.050761 0.00734935
151 K 4.19394 0.0475799 0.0109736 0.0606635 0.11743 0.0181141 0.0566324 0.0949431 0.0467841 0.0681729 0.035134 0.0544265 0.0499119 0.0407244 0.051805 0.0203773 0.0698966 0.0354385 0.0188325 0.041515 0.0436469 0.0169975
152 G 4.08829 0.0304318 0.025797 0.0723669 0.149922 0.025119 0.134136 0.025584 0.0597894 0.036801 0.019077 0.0304844 0.0488466 0.0331414 0.022688 0.0650611 0.0483479 0.0384232 0.0461724 0.0553874 0.0195604 0.0128625
153 E 4.11038 0.0800377 0.0270912 0.0882506 0.163911 0.0323515 0.0340714 0.0408354 0.0302476 0.100206 0.0301762 0.028101 0.0544079 0.016616 0.0467747 0.0182445 0.0280288 0.0281483 0.0324755 0.0387006 0.0326811 0.0486428
154 I 4.07146 0.0153617 0.0308452 0.0341125 0.020836 0.0444858 0.0397221 0.0285812 0.173892 0.0527009 0.0885705 0.0995589 0.0188991 0.0271603 0.0547286 0.0376418 0.0179407 0.0413445 0.0761862 0.0496269 0.0247971 0.0230072
155 K 4.13938 0.0671873 0.0244922 0.0228779 0.0372211 0.0690116 0.0237723 0.0425345 0.0284047 0.0829172 0.02703 0.0618331 0.0285402 0.0141744 0.0615497 0.0887383 0.105146 0.0218183 0.0237627 0.0354462 0.112455 0.0210876
156 N 4.12662 0.029593 0.0357785 0.0614526 0.0262097 0.0403601 0.0249912 0.0392585 0.0855324 0.147884 0.0662755 0.0438583 0.0876331 0.0238675 0.0384721 0.0262589 0.0514494 0.0349596 0.0165801 0.0209679 0.0844621 0.0141557
157 C 3.67276 0.0212326 0.357816 0.0332575 0.0315908 0.0485539 0.0237743 0.0380349 0.0219707 0.0210753 0.0240065 0.0359403 0.0247562 0.0241887 0.0369377 0.0450194 0.0265223 0.0294748 0.023599 0.0298803 0.0431407 0.059228
158 S 3.95534 0.0241159 0.0257525 0.0254776 0.0855539 0.0439556 0.0135382 0.0438486 0.0256492 0.0255717 0.0253489 0.0463245 0.0252683 0.0694202 0.0229738 0.0242989 0.20945 0.125926 0.03074 0.0420194 0.0481757 0.0165908
159 F 3.86576 0.0269273 0.0396116 0.0363127 0.0211028 0.28861 0.0333612 0.0341579 0.0208688 0.0294465 0.0448829 0.046246 0.0410739 0.0271645 0.0369965 0.0372062 0.0378822 0.0161631 0.0305824 0.0595069 0.0768607 0.0150362
160 N 4.02257 0.0589499 0.0260899 0.0288458 0.0207224 0.0343804 0.0522195 0.0377262 0.0398031 0.200383 0.0287089 0.0463905 0.0382766 0.0232622 0.0313464 0.120742 0.0667012 0.0341542 0.02021 0.0424946 0.0398107 0.0087826
161 I 4.09708 0.0307956 0.0186968 0.0176276 0.0321502 0.0223346 0.0350824 0.0639169 0.128551 0.0367615 0.0406335 0.0622293 0.0258348 0.0308337 0.0318339 0.069805 0.0478614 0.152454 0.0619507 0.0435992 0.0336948 0.0133523
162 S 3.903 0.0182495 0.0420532 0.0351736 0.0304496 0.0252264 0.117176 0.157472 0.0410331 0.0504291 0.0138475 0.0561695 0.0161545 0.0601677 0.0248143 0.174581 0.0182577 0.0133806 0.0151918 0.0412906 0.0321605 0.0167212
163 T 3.73867 0.0264028 0.0174187 0.00582749 0.0356859 0.0135501 0.0467823 0.0706345 0.0317962 0.173081 0.0234254 0.0420293 0.0202515 0.0351489 0.0527071 0.206952 0.117264 0.0286129 0.0205272 0.00737821 0.0169345 0.00758976
164 S 3.98304 0.0288854 0.0344616 0.0204463 0.0312631 0.0352637 0.0843852 0.0683827 0.0408377 0.131602 0.0307286 0.0542074 0.0631144 0.0170261 0.056016 0.176904 0.0277129 0.0156093 0.0218399 0.0277412 0.0309651 0.00260708
165 I 4.00303 0.0372156 0.0261467 0.0176778 0.0479379 0.0284665 0.107147 0.0337022 0.0503402 0.0687349 0.0165187 0.0560723 0.0802705 0.0189657 0.0521496 0.18637 0.0305867 0.0625852 0.0202005 0.0185062 0.03595 0.00445556
166 R 4.02732 0.0260187 0.0219061 0.0441319 0.042964 0.0204363 0.0363844 0.0317448 0.049233 0.133802 0.0354394 0.033237 0.038005 0.0301526 0.0311193 0.168587 0.119131 0.0179152 0.0272989 0.0368129 0.033796 0.0218842
167 G 3.81492 0.0363442 0.0432511 0.0600264 0.033495 0.041989 0.0383022 0.0600803 0.0147822 0.192202 0.0243541 0.0120435 0.109835 0.0111087 0.0323764 0.169679 0.0274822 0.0253823 0.0158656 0.0332342 0.0157993 0.00236713
168 K 4.19335 0.0203934 0.0491933 0.0311272 0.0470971 0.0500141 0.0186127 0.0635014 0.0926495 0.0903509 0.100085 0.0582645 0.0478071 0.0336548 0.0253109 0.0751635 0.0516892 0.0371063 0.0405576 0.0408662 0.0198053 0.0067497
169 V 4.1548 0.0818442 0.0344341 0.0236718 0.0235005 0.016607 0.0337554 0.101517 0.0275299 0.0798293 0.0335153 0.110852 0.046148 0.0360613 0.0692217 0.0656434 0.0288726 0.0613204 0.0371891 0.0450783 0.0399576 0.00345109
170 Q 3.94365 0.0567576 0.0223057 0.0331549 0.0152527 0.039801 0.0159039 0.0308626 0.0229554 0.041031 0.058166 0.039204 0.0309504 0.00730172 0.0521285 0.0972545 0.0937772 0.0349359 0.216119 0.0517912 0.0321852 0.00816075
171 K 3.96321 0.0522771 0.0268782 0.0427038 0.0545817 0.0631845 0.0162379 0.016105 0.0361767 0.0820073 0.0121219 0.0377535 0.0655972 0.0369117 0.0512215 0.230267 0.055321 0.0136366 0.0382287 0.0173271 0.030811 0.0206508
172 E 4.20973 0.0975424 0.0422261 0.0694118 0.0236334 0.023799 0.0354664 0.0373835 0.0314793 0.0937909 0.054797 0.0697703 0.0783533 0.00561961 0.0687084 0.0466949 0.0507963 0.0364731 0.0279252 0.0464665 0.0380727 0.0215895
173 Y 3.96705 0.025657 0.0293979 0.0409245 0.0313724 0.0691839 0.0153028 0.181928 0.0171569 0.0302191 0.0122362 0.0456153 0.119696 0.0166574 0.0447437 0.0128204 0.0435971 0.0749823 0.0493339 0.0313212 0.0954052 0.0124498
174 A 4.0922 0.173464 0.057316 0.0331151 0.0450289 0.0424674 0.0673023 0.0325514 0.0247078 0.0289421 0.0196954 0.0454225 0.0218791 0.0209399 0.0293116 0.0260367 0.0989894 0.0695092 0.0734344 0.047271 0.0225012 0.0201147
175 F 4.08111 0.0857893 0.0548568 0.0371098 0.0291615 0.0697378 0.0135035 0.0373548 0.0696947 0.0179139 0.166329 0.042041 0.0298611 0.0304242 0.0169165 0.0293093 0.0638038 0.0291023 0.0387217 0.055883 0.0760341 0.00645133
176 F 4.23683 0.0431381 0.0528974 0.0412776 0.0372629 0.0979846 0.0321957 0.0477731 0.07507 0.0221709 0.120277 0.0436792 0.0367703 0.045517 0.0352796 0.057747 0.0499074 0.0202348 0.0340657 0.0346199 0.0515168 0.0206148
177 Y 4.11411 0.0361945 0.0469791 0.0543402 0.0475449 0.067468 0.0208226 0.0520738 0.0268572 0.033978 0.0500628 0.0448737 0.0528978 0.0280385 0.0434202 0.0255039 0.0207751 0.0222215 0.0205008 0.0476569 0.195643 0.062147
178 K 4.25225 0.0383525 0.0398045 0.0390563 0.0760089 0.0429745 0.0266332 0.0448401 0.0834221 0.0621194 0.040208 0.0611276 0.0644937 0.0286052 0.0466902 0.101764 0.0140454 0.054674 0.0483611 0.044311 0.0178837 0.0246248
179 L 4.09083 0.018863 0.0416058 0.0399144 0.0224533 0.188024 0.0996813 0.0429699 0.0483966 0.0421147 0.0546177 0.0477894 0.043634 0.0686101 0.0319534 0.0275554 0.0494405 0.0236145 0.0153199 0.0420045 0.0209612 0.0304764
180 D 4.30455 0.0443001 0.0459233 0.109505 0.0478336 0.04384 0.0748939 0.0359947 0.0457112 0.0462875 0.0180843 0.0493295 0.0668692 0.0340704 0.0403719 0.0339388 0.0475228 0.0365493 0.0409197 0.0459402 0.0512485 0.0408667
181 I 4.25057 0.0352362 0.0457129 0.0329672 0.0312271 0.0330403 0.0352554 0.0432146 0.112775 0.0646497 0.105927 0.0521558 0.0358419 0.0394807 0.030003 0.0329841 0.0300944 0.0572546 0.0696711 0.0493809 0.0369652 0.0261634
182 I 4.16698 0.066054 0.0307722 0.0386063 0.0524373 0.0457067 0.0359326 0.0355153 0.0326634 0.0649254 0.0394168 0.149194 0.028536 0.0247456 0.0342146 0.113892 0.035641 0.0282022 0.0483295 0.0422221 0.0389162 0.0140765
183 P 4.27209 0.0846074 0.0375626 0.0353409 0.0459841 0.0460807 0.0384757 0.0266904 0.0487388 0.0515027 0.0576761 0.0429384 0.0177104 0.0525112 0.0434103 0.0455672 0.111939 0.0688029 0.0508993 0.0418498 0.0238675 0.0278447
184 I 4.11637 0.0270096 0.0348725 0.0238823 0.0249025 0.122532 0.0229446 0.061248 0.0629995 0.0548902 0.0231998 0.111063 0.057332 0.0262114 0.0307916 0.0694803 0.030788 0.0219347 0.0893892 0.0390638 0.0618496 0.00361583
185 D 4.16106 0.0755245 0.0302774 0.0160246 0.031052 0.0350181 0.0513524 0.0468548 0.0813231 0.0796531 0.0564773 0.0524951 0.0532354 0.0247516 0.12175 0.0493155 0.0213918 0.0274136 0.0669688 0.0452151 0.0329959 0.000909745
186 N 4.18696 0.0429585 0.0258102 0.148284 0.0330749 0.0325925 0.0484525 0.0614399 0.0408284 0.105066 0.0243146 0.0319685 0.0278548 0.0447798 0.0665003 0.0432073 0.0423301 0.041652 0.0416101 0.0487158 0.0307195 0.0178408
187 D 4.21336 0.0546047 0.0206439 0.0210688 0.0758875 0.0619554 0.0487538 0.0609474 0.0656243 0.0806998 0.0300452 0.0324607 0.0622546 0.0229979 0.0802171 0.0735651 0.0347256 0.0401834 0.063046 0.0188338 0.0473365 0.00414845
188 T 3.89141 0.0514523 0.0578342 0.0213867 0.022883 0.0144699 0.0205247 0.0528369 0.0657704 0.0579486 0.0259452 0.0356185 0.0884262 0.15069 0.168656 0.073528 0.0190434 0.0132981 0.0262822 0.0238455 0.00851249 0.00104798
189 T 4.26532 0.0699089 0.0344979 0.0482628 0.0362544 0.0698604 0.0281748 0.0850157 0.0456766 0.0317871 0.0412478 0.0511188 0.056832 0.041725 0.0395945 0.079775 0.0877095 0.0483211 0.0240842 0.0365006 0.0319035 0.0117492
190 S 4.14912 0.0356045 0.0462141 0.0188137 0.0354124 0.0766422 0.0743787 0.0210373 0.0627889 0.0699048 0.0393903 0.0450831 0.0837432 0.0115719 0.026711 0.137759 0.0343713 0.0640595 0.0241783 0.0347051 0.0438762 0.0137549
191 Y 3.8651 0.032384 0.0675546 0.0305891 0.0353717 0.105667 0.0160913 0.159261 0.0247278 0.0158983 0.0158906 0.0294386 0.0413312 0.0153038 0.0499697 0.00727057 0.034144 0.0282832 0.0174608 0.0572459 0.192392 0.0237244
192 T 3.8116 0.0414308 0.0297196 0.0332683 0.0242654 0.0488362 0.0247972 0.0838189 0.0168981 0.175724 0.0271911 0.0603646 0.0169689 0.00678065 0.0238192 0.205617 0.00968448 0.0489452 0.056611 0.0297404 0.0284614 0.00705845
193 L 3.94529 0.0438713 0.0222033 0.0538599 0.0176581 0.0537067 0.0168276 0.0322758 0.0879555 0.015294 0.187752 0.0472455 0.0316673 0.0314825 0.013639 0.0148572 0.043207 0.0246233 0.123191 0.0968274 0.0179912 0.0238642
194 T 4.20173 0.0808918 0.0342358 0.020415 0.0652973 0.0121633 0.0776104 0.0498458 0.0532471 0.104077 0.0231696 0.041785 0.0602365 0.0426157 0.0376489 0.0596787 0.0755328 0.0521069 0.0361038 0.0398953 0.0270852 0.00635791
195 S 4.15256 0.0363842 0.0971898 0.0355123 0.0239493 0.0347174 0.109348 0.0470404 0.0242763 0.0838294 0.0160829 0.0553493 0.0473006 0.0421095 0.0594676 0.0984274 0.0600815 0.0469976 0.0172904 0.0277495 0.0295769 0.00731991
196 C 3.68867 0.0294191 0.336195 0.0245215 0.0312631 0.0583592 0.0223596 0.0276431 0.0148041 0.0400458 0.0224782 0.0470863 0.0294114 0.0268469 0.0358967 0.0247022 0.0154884 0.0261601 0.0163424 0.0328044 0.0839444 0.054228
197 N 3.65945 0.0334477 0.0163733 0.0642626 0.0378119 0.0147973 0.0118268 0.0183986 0.0112005 0.164201 0.00875136 0.0343154 0.0804482 0.0546721 0.0247674 0.263849 0.0478985 0.022023 0.0140696 0.0252798 0.0434302 0.00817616
198 T 4.12226 0.0606543 0.0620739 0.0353452 0.0343166 0.0465128 0.118049 0.0349405 0.0453088 0.0454494 0.0230532 0.0615089 0.0516129 0.00218632 0.1174 0.0797215 0.0504379 0.0287612 0.0314716 0.0465843 0.0177018 0.00691033
199 S 3.79071 0.0602739 0.0280133 0.0272618 0.0298048 0.0232577 0.0103596 0.0276162 0.0142746 0.192066 0.0313387 0.0499836 0.0584616 0.024676 0.00898225 0.181854 0.0925964 0.0728312 0.00767362 0.0275284 0.0111306 0.0200152
200 V 4.06584 0.0708515 0.0331721 0.100132 0.0163083 0.0886342 0.0870704 0.0591037 0.0641691 0.0927488 0.0313828 0.0297114 0.0134663 0.00620826 0.0566437 0.0644688 0.0258724 0.012241 0.0220403 0.0716895 0.0523735 0.00171208
201 I 4.06659 0.0359006 0.0182993 0.0331996 0.0210686 0.0328288 0.0323106 0.0186832 0.128436 0.0385097 0.0493168 0.0514048 0.0602312 0.042871 0.0670973 0.0281418 0.0229612 0.121858 0.122657 0.0327116 0.0372208 0.00429304
202 T 3.9651 0.0828801 0.00620222 0.0174822 0.0138346 0.0263371 0.0516999 0.00933139 0.0666822 0.156041 0.0281429 0.0709544 0.0743542 0.109292 0.0467511 0.0294466 0.0758997 0.041105 0.0480607 0.0302247 0.0138556 0.00142252
203 Q 3.66585 0.0281892 0.0116865 0.00875753 0.0484091 0.0306774 0.0179829 0.0511671 0.0139955 0.182719 0.123879 0.0441176 0.00442338 0.00437617 0.0144256 0.111411 0.0152319 0.0218157 0.182225 0.0221573 0.0476449 0.0147083
204 A 4.02803 0.0332836 0.029305 0.0458509 0.0181419 0.0487761 0.00927188 0.0740949 0.154616 0.066195 0.0302566 0.0343279 0.061917 0.00255098 0.03052 0.0753096 0.0461318 0.0371576 0.0684719 0.0307283 0.101086 0.00200744
205 C 4.06323 0.0322474 0.23378 0.0408394 0.043078 0.0742725 0.0442785 0.0328563 0.0418502 0.0371165 0.0347329 0.0419443 0.0345493 0.0258662 0.0393202 0.0315102 0.0348542 0.0346503 0.027122 0.0409731 0.0454368 0.0287219
206 P 4.12844 0.0340596 0.031751 0.0542468 0.0185746 0.0628423 0.0545077 0.0283632 0.0986596 0.0837094 0.0651681 0.0749087 0.0233861 0.0239905 0.0514495 0.131105 0.0268038 0.0335224 0.0326503 0.0314201 0.0364054 0.00247562
207 K 3.53103 0.0159144 0.0155025 0.0158526 0.00652725 0.104602 0.00786398 0.010678 0.0966456 0.00315463 0.160106 0.0762281 0.0146228 0.00917145 0.00798984 0.0471339 0.00779888 0.015501 0.18759 0.0918027 0.104987 0.000326855
208 V 4.10985 0.0653615 0.00332193 0.0334236 0.0219534 0.0535979 0.0484059 0.0468247 0.10203 0.127853 0.0325646 0.0369731 0.0887034 0.0474144 0.0380069 0.0687026 0.0384577 0.0253214 0.0258756 0.0574407 0.0351612 0.00260653
209 S 4.11977 0.0464282 0.0342239 0.0141612 0.0248038 0.0260717 0.052187 0.108196 0.0871441 0.0144344 0.033911 0.0543127 0.0304485 0.0474068 0.0365525 0.0594389 0.0311748 0.0390659 0.0689265 0.069084 0.120327 0.00170124
210 F 4.00174 0.074917 0.0244761 0.0463982 0.0162206 0.0225351 0.0201998 0.0609422 0.109501 0.0552845 0.0392482 0.0303637 0.102768 0.00733576 0.13015 0.0217536 0.0568199 0.100177 0.0283059 0.0270354 0.0242952 0.00127181
211 E 4.1201 0.052812 0.0212852 0.038082 0.0174554 0.0958888 0.041157 0.0365617 0.026389 0.117636 0.0540934 0.0615593 0.0430882 0.00846494 0.058392 0.128368 0.0305584 0.0109495 0.0467223 0.0381307 0.0357192 0.0366871
212 P 4.19763 0.044375 0.0515249 0.0427147 0.0440731 0.035395 0.0326175 0.0319937 0.0710284 0.0388627 0.0487247 0.0250435 0.0487473 0.0159848 0.0554008 0.0247884 0.0974449 0.14598 0.0390538 0.0279609 0.0450095 0.0332766
213 I 4.07716 0.0416752 0.0286603 0.0136498 0.0327293 0.0277875 0.00495831 0.096676 0.0238349 0.101087 0.0128722 0.0845875 0.0395167 0.0720515 0.0524243 0.0815052 0.0549946 0.110503 0.0124393 0.047356 0.0439335 0.0167582
214 P 4.21401 0.0400355 0.0257205 0.044 0.0493864 0.0688515 0.0371944 0.0553459 0.0255022 0.0737143 0.0770297 0.0495085 0.0500447 0.0375237 0.0554525 0.0384049 0.0524601 0.112462 0.0580405 0.0175552 0.0294525 0.00231476
215 I 3.74329 0.0293788 0.0482363 0.013055 0.00606235 0.166289 0.0094498 0.0102016 0.153887 0.019996 0.0749761 0.0466205 0.0116866 0.0091798 0.0504197 0.0324774 0.00915492 0.0400219 0.100318 0.127162 0.0383093 0.00311925
216 H 3.901 0.0921765 0.0371034 0.018464 0.00999039 0.0584779 0.0166587 0.0418085 0.0151724 0.0533954 0.0213349 0.0756012 0.0485404 0.00213026 0.0188048 0.0549418 0.202701 0.0758857 0.0473828 0.0253113 0.0791313 0.00498677
217 Y 3.90824 0.0254204 0.0447934 0.0122703 0.00868305 0.0539167 0.00758487 0.0531656 0.0493948 0.0365749 0.103842 0.0383594 0.0182809 0.00754517 0.117846 0.0171859 0.0153102 0.0280001 0.103384 0.119374 0.126448 0.0126211
218 C 3.4863 0.01131 0.366825 0.0284788 0.0296247 0.100705 0.0400742 0.021354 0.0162692 0.0193337 0.0125444 0.0389867 0.0227121 0.0159165 0.0307772 0.023828 0.0189783 0.0106449 0.023248 0.0296148 0.0929462 0.0458282
219 A 3.96265 0.134556 0.0663926 0.0364506 0.02288 0.0147097 0.0549111 0.0172004 0.0558482 0.0238119 0.013833 0.053752 0.0354717 0.0644701 0.0265861 0.00816788 0.120345 0.141306 0.0559972 0.0266772 0.0200051 0.00662938
220 P 3.82977 0.0578943 0.030462 0.0295906 0.0385125 0.0356559 0.0170691 0.0454244 0.0319101 0.0290469 0.0541311 0.0434104 0.021117 0.307065 0.0444224 0.0117316 0.0403722 0.0358613 0.0279462 0.0376239 0.0357214 0.025032
221 A 3.97358 0.0427017 0.155718 0.0216086 0.0173127 0.0306289 0.0196714 0.0221173 0.030873 0.00990105 0.0562552 0.0882129 0.101986 0.0759408 0.0338462 0.0136481 0.0301625 0.0671772 0.11883 0.034718 0.0179418 0.0107483
222 G 4.09134 0.0425386 0.0465836 0.0360604 0.0321485 0.0964853 0.0763885 0.0347616 0.0135286 0.0116763 0.0171426 0.0510075 0.0265174 0.0138495 0.0506552 0.0683519 0.0607261 0.0444026 0.0448309 0.0516649 0.16292 0.0177602
223 F 3.68083 0.0148114 0.0276348 0.027749 0.0297738 0.199056 0.0124829 0.0582822 0.0422407 0.0192089 0.025705 0.0347732 0.0336349 0.0100751 0.0249763 0.00943964 0.051621 0.0199395 0.0115687 0.229619 0.0965516 0.0208562
224 A 3.89037 0.206394 0.0454282 0.0299294 0.0446045 0.0473716 0.1593 0.0216425 0.0348248 0.0191272 0.0182627 0.0395816 0.0202955 0.0173421 0.0332261 0.00621872 0.0662726 0.0477475 0.0712829 0.0202531 0.0274526 0.0234421
225 I 3.72453 0.0142499 0.0290294 0.0220675 0.0264326 0.121888 0.00848104 0.0193306 0.22443 0.0159638 0.129377 0.0765313 0.028213 0.0148103 0.0179757 0.0172657 0.0149223 0.047979 0.099376 0.0411801 0.0153704 0.0151259
226 L 3.78861 0.0219722 0.0391789 0.0254378 0.0364961 0.090325 0.033821 0.0354051 0.052179 0.0229462 0.310576 0.046353 0.0276394 0.0385081 0.0338707 0.0125427 0.0228422 0.0304224 0.0358381 0.0308836 0.0298269 0.0229359
227 K 4.24684 0.0406173 0.0502702 0.0343595 0.0692344 0.055133 0.0303953 0.0379511 0.0633247 0.0932805 0.0617222 0.0335867 0.0862368 0.0102529 0.0580206 0.0722937 0.0489411 0.0195899 0.0398147 0.0398714 0.0196455 0.0354583
228 C 4.06589 0.0220517 0.185844 0.0275027 0.0454707 0.0453921 0.0188012 0.0276394 0.0346278 0.0357366 0.0287826 0.0479206 0.0439824 0.0268363 0.0324878 0.0439399 0.0486949 0.0189578 0.0301236 0.0496615 0.131545 0.0540019
229 N 4.25389 0.0589128 0.029908 0.0769405 0.0369873 0.0487378 0.0321642 0.0422137 0.0404378 0.107682 0.048614 0.0673993 0.0622729 0.00942333 0.0688668 0.0437502 0.0575916 0.0220243 0.0414274 0.0442021 0.028578 0.0318656
230 N 4.31615 0.0779846 0.0299072 0.0536894 0.0587296 0.0794361 0.0430638 0.0307434 0.0370538 0.0377585 0.0768963 0.0518113 0.0411861 0.0269776 0.0335804 0.0473202 0.0703503 0.0464041 0.0453591 0.0376261 0.0395822 0.0345399
231 K 4.25061 0.0531346 0.0330059 0.0707774 0.0474956 0.0241974 0.0826063 0.0492156 0.0577343 0.051097 0.021252 0.0460001 0.0250573 0.0927252 0.0776783 0.0511916 0.0121713 0.0343099 0.0315816 0.053751 0.0587712 0.0262465
232 T 4.15817 0.0272363 0.122116 0.0401827 0.0242004 0.0636054 0.0296099 0.0606335 0.0349229 0.0613432 0.0195882 0.0993338 0.0506671 0.029338 0.0364301 0.0891525 0.0700717 0.0292751 0.0229294 0.0530968 0.0269427 0.00932469
233 F 3.9895 0.0201027 0.0193291 0.018266 0.0208237 0.114566 0.0380083 0.0454559 0.0715756 0.0278264 0.105655 0.0352169 0.033087 0.0154607 0.059229 0.00792402 0.0635214 0.0707434 0.0273475 0.0308634 0.162981 0.0120178
234 N 4.16746 0.0803807 0.0286494 0.0556429 0.0273651 0.0299063 0.0168083 0.0231903 0.0575817 0.105023 0.0412918 0.105168 0.0535487 0.0711557 0.0527613 0.0179681 0.0317476 0.0480895 0.0275348 0.0259591 0.0850362 0.0151914
235 G 4.21194 0.0542018 0.0453903 0.0280092 0.085813 0.0448749 0.145941 0.0459129 0.0264582 0.0419288 0.0247939 0.0364384 0.0286354 0.0192643 0.048258 0.0494927 0.0727826 0.0265205 0.0489582 0.047263 0.0385483 0.0405146
236 T 4.19077 0.0578181 0.127556 0.0413362 0.0406374 0.0411209 0.0410948 0.0426735 0.0471352 0.0664104 0.0338724 0.0706829 0.0384193 0.00975595 0.0268194 0.0415768 0.0864842 0.0536948 0.0265323 0.049804 0.051995 0.00457998
237 G 4.06667 0.0563394 0.0407633 0.0286151 0.0995658 0.0262819 0.194039 0.038568 0.0173573 0.0222153 0.0213384 0.0568562 0.0307385 0.0139468 0.0351671 0.0493365 0.0576913 0.0309554 0.0508134 0.031233 0.0335128 0.0646659
238 P 4.2478 0.0484558 0.0796488 0.0419252 0.0235444 0.0430343 0.0881754 0.0152332 0.0406784 0.0578351 0.0361131 0.0497469 0.0730122 0.0826916 0.0556153 0.0514008 0.0488373 0.0587738 0.0361039 0.0270041 0.0331285 0.0090413
239 C 3.51311 0.0138618 0.373624 0.0319011 0.0245551 0.0861786 0.0208135 0.0230409 0.0445122 0.025643 0.0225375 0.0427479 0.0200121 0.0212421 0.033913 0.0193041 0.0257132 0.0142888 0.0176619 0.037839 0.0849638 0.0156465
240 T 4.28332 0.0454339 0.051281 0.0382598 0.0394467 0.0765634 0.0558345 0.0256938 0.0517737 0.056875 0.0373233 0.0397075 0.0519383 0.0572748 0.0385204 0.0393133 0.0863795 0.0603158 0.0591673 0.0583781 0.0252291 0.00529065
241 N 4.27186 0.0621301 0.0450562 0.0630437 0.064365 0.0517776 0.0404998 0.0363069 0.0301876 0.081028 0.057656 0.0526025 0.0776965 0.0435187 0.0414015 0.0289539 0.0575858 0.0249398 0.0689024 0.0337471 0.0332166 0.00538451
242 V 3.8116 0.046824 0.0572201 0.04863 0.0233256 0.0631257 0.017851 0.0167873 0.220798 0.0329381 0.0402654 0.0316683 0.0314021 0.037994 0.0258346 0.0083131 0.01212 0.0592363 0.170806 0.033392 0.0101303 0.0113374
243 S 4.20081 0.076038 0.0434269 0.0359602 0.041142 0.0182546 0.0530834 0.0367859 0.0543887 0.0216273 0.0153309 0.0428677 0.094804 0.044796 0.0341212 0.0468438 0.136997 0.048679 0.0521945 0.0335288 0.0448554 0.0242744
244 T 4.00232 0.132373 0.129549 0.0250234 0.0251367 0.0418831 0.0478044 0.0571588 0.0408068 0.0418251 0.00677235 0.0242229 0.0320291 0.00238439 0.0198859 0.0195223 0.116963 0.0630398 0.0704342 0.0381048 0.0509661 0.0141152
245 V 4.12094 0.0531065 0.0348053 0.0315705 0.031912 0.0295175 0.0257895 0.0413054 0.132505 0.0212464 0.136653 0.0579034 0.050001 0.023708 0.0455682 0.027844 0.0523692 0.0322857 0.0925668 0.0395648 0.018641 0.0211366
246 Q 4.15013 0.0710039 0.0452924 0.105525 0.0780683 0.0861753 0.0140706 0.054221 0.0292344 0.054413 0.0506067 0.0412489 0.0142249 0.0688893 0.0300385 0.0179557 0.0699684 0.0160985 0.011813 0.0296051 0.0836703 0.0278763
247 C 3.60399 0.0220033 0.310618 0.0218701 0.0189785 0.127525 0.0142132 0.0552473 0.0286192 0.0153782 0.0332088 0.0343544 0.0395906 0.0118853 0.0213734 0.0189992 0.0326127 0.0163588 0.022366 0.0229613 0.110402 0.0214344
248 T 3.7771 0.0392173 0.106232 0.0183109 0.0197245 0.0203315 0.0134737 0.0260625 0.0711734 0.0362207 0.0200858 0.0379799 0.0106665 0.0232786 0.0413489 0.0156743 0.116353 0.25364 0.0586368 0.0379049 0.0179484 0.0157369
249 H 4.12304 0.129476 0.02612 0.10161 0.0868061 0.0244798 0.0569786 0.033967 0.0294604 0.0409943 0.0355785 0.0373395 0.0864003 0.0209641 0.035243 0.0312677 0.0735358 0.0424106 0.0251359 0.0373955 0.0426319 0.00220449
250 G 4.1109 0.0938729 0.0378717 0.0349392 0.114641 0.0148007 0.0341482 0.0565629 0.0068192 0.0586344 0.0160371 0.0364413 0.0384227 0.0510239 0.0539513 0.0856018 0.0977597 0.0668761 0.0279816 0.0413228 0.0268304 0.00546117
251 I 3.79672 0.0488943 0.0197205 0.0220156 0.00713019 0.0871676 0.00553799 0.0508101 0.110459 0.00767551 0.13314 0.0879766 0.0245189 0.00619475 0.0184728 0.00388262 0.00993497 0.0993409 0.0769917 0.0588505 0.116968 0.00431725
252 R 4.20835 0.0378672 0.0417011 0.0762659 0.0436023 0.056605 0.0541294 0.0178861 0.096569 0.0910123 0.0258781 0.0402223 0.0288878 0.0223306 0.0570065 0.0261066 0.0481852 0.0742109 0.0525709 0.0570036 0.0491534 0.00280599
253 P 4.14369 0.0774367 0.0511565 0.0183498 0.0284929 0.0467973 0.101891 0.0695721 0.0727693 0.0184713 0.0621837 0.0308418 0.0370999 0.0458417 0.0385294 0.00631315 0.0560302 0.0858857 0.0865797 0.0429532 0.0146597 0.00814569
254 V 4.01466 0.0242222 0.0317866 0.0471306 0.0382569 0.0645438 0.0394345 0.0973745 0.0422888 0.0950803 0.11071 0.0483873 0.00824061 0.00807759 0.0499603 0.0222585 0.0305614 0.0368822 0.0438127 0.0127737 0.144206 0.00401216
255 V 4.00417 0.0527452 0.0575847 0.0114981 0.0498054 0.0733507 0.0776211 0.0166931 0.155142 0.0052113 0.0585999 0.025377 0.00835254 0.072987 0.0578868 0.00429504 0.0496637 0.0698294 0.0640132 0.0312845 0.0531073 0.00495205
256 S 4.17888 0.0999638 0.0828616 0.0367708 0.0352893 0.0269524 0.0569695 0.0171476 0.0281099 0.01459 0.0579888 0.0466246 0.0341483 0.0328512 0.0372682 0.00638189 0.0815123 0.0765202 0.0964176 0.0389468 0.0464416 0.0462436
257 T 4.09848 0.08367 0.019387 0.0262386 0.0315685 0.0523579 0.0474578 0.0346482 0.0509917 0.0143407 0.034149 0.0358793 0.0934182 0.00665736 0.0368035 0.00735085 0.0968154 0.105876 0.0615446 0.0326256 0.100915 0.0273039
258 Q 4.08889 0.0881316 0.0298856 0.0308299 0.0736518 0.0238117 0.0555921 0.0746932 0.0149904 0.0459723 0.0104052 0.0368339 0.0641165 0.0150055 0.156394 0.0372194 0.0507579 0.0828689 0.0262595 0.0381003 0.0210741 0.0234059
259 L 3.97281 0.0478746 0.102505 0.0252206 0.030246 0.0895623 0.0179782 0.0183014 0.0228613 0.0314975 0.164742 0.10434 0.0179073 0.0331905 0.0287209 0.0122243 0.00878773 0.0487139 0.0728399 0.0430527 0.0698368 0.00959754
260 L 4.1871 0.044538 0.097718 0.0209912 0.0265189 0.040328 0.00568409 0.0574446 0.0779143 0.0631929 0.0800821 0.0684151 0.0432514 0.0362101 0.0510066 0.0255256 0.046769 0.0905665 0.0462758 0.0388929 0.0299861 0.00868939
261 L 4.18987 0.0211366 0.0362183 0.0328329 0.0406269 0.0563123 0.0146989 0.072182 0.0638759 0.0387495 0.0732071 0.117564 0.0273624 0.0133889 0.0339699 0.0260788 0.0564646 0.062643 0.0968417 0.0471682 0.0426929 0.0259854
262 N 4.16254 0.071169 0.0399101 0.0608535 0.0396607 0.0462981 0.140754 0.0510845 0.0223855 0.0690697 0.0249404 0.0452801 0.0945126 0.0125013 0.0362181 0.0522379 0.0520056 0.0256823 0.0300496 0.0469849 0.0260111 0.0123919
263 G 4.22924 0.034195 0.0619712 0.0204193 0.0507739 0.0742996 0.0680822 0.0313866 0.0314948 0.0320973 0.0576285 0.0381245 0.0775621 0.00719238 0.0794862 0.0346881 0.0896204 0.0604686 0.034768 0.0445826 0.0543698 0.0167892
264 S 4.23379 0.0671549 0.0778879 0.0193243 0.0456088 0.0358795 0.0662648 0.0394491 0.0766438 0.0430047 0.0545818 0.0421567 0.061156 0.0203832 0.0505451 0.0332308 0.068271 0.0553707 0.0853203 0.0191552 0.0323705 0.00624085
265 L 4.21449 0.020937 0.0373061 0.0544876 0.0797409 0.0338466 0.0207774 0.0401218 0.0792551 0.052532 0.0689586 0.0521543 0.0493132 0.103126 0.0568773 0.0280958 0.0205156 0.0505104 0.0447871 0.0326658 0.0687292 0.00526233
266 A 4.25092 0.0613502 0.0280605 0.0737753 0.0574647 0.033548 0.0368806 0.0767651 0.0252124 0.0448259 0.0799209 0.0462197 0.0351723 0.0637869 0.0259723 0.0404331 0.0671344 0.0699483 0.0642021 0.0389104 0.0238925 0.00652454
267 E 4.25764 0.0285051 0.0367524 0.0567935 0.0559558 0.0522672 0.0483534 0.0592216 0.0302105 0.120197 0.064873 0.0321516 0.0310258 0.0612379 0.0363905 0.0454249 0.0595082 0.0272105 0.0635237 0.0432113 0.0350283 0.0121576
268 E 4.21811 0.0414378 0.0315838 0.0413777 0.0419901 0.0587053 0.0687503 0.140663 0.0178356 0.0560841 0.0518257 0.0306179 0.0378167 0.0497332 0.0469873 0.0322671 0.0721218 0.0355053 0.0477179 0.0491911 0.0385352 0.00925378
269 E 4.26361 0.0502408 0.0561664 0.0454584 0.0554444 0.0404796 0.0293009 0.0709506 0.0723782 0.0776086 0.0390486 0.0343525 0.0435479 0.0533215 0.0515755 0.0339457 0.0328678 0.0342905 0.0929893 0.0497164 0.0327481 0.00356837
270 V 3.96082 0.0709798 0.0915508 0.0566015 0.0405936 0.0546773 0.0452028 0.0275472 0.207427 0.0315067 0.046678 0.0725081 0.0169706 0.049673 0.0257019 0.00477459 0.0309767 0.0187538 0.0583219 0.0173843 0.0277148 0.00445625
271 V 4.26563 0.069015 0.0437158 0.0429932 0.0328046 0.0556386 0.0479828 0.055628 0.0957625 0.0763275 0.0527676 0.0497834 0.0341742 0.0267251 0.0347785 0.0482848 0.0393613 0.0340685 0.0545476 0.0380298 0.0646106 0.00300098
272 I 4.12732 0.0500714 0.101215 0.0218362 0.0289269 0.052631 0.0351346 0.0249507 0.0759184 0.0180263 0.0664509 0.0325136 0.0563039 0.0586202 0.0363797 0.00381551 0.0480551 0.092319 0.117117 0.0267248 0.040303 0.0126877
273 R 4.04184 0.0562036 0.03603 0.0238636 0.0162765 0.0476931 0.0537431 0.0427579 0.0505731 0.213896 0.03169 0.0343742 0.0474062 0.00590584 0.0329046 0.0362808 0.0334142 0.0621004 0.061339 0.0473245 0.053934 0.0122902
274 S 4.14926 0.0913694 0.0411532 0.0264953 0.0267273 0.0838967 0.0593608 0.0177209 0.0478073 0.0260882 0.0816405 0.0351278 0.0285109 0.0736004 0.0236671 0.00624869 0.0798887 0.0716449 0.0351094 0.0828683 0.0528214 0.00825297
275 A 4.16001 0.0537388 0.0347942 0.0897405 0.035077 0.0376611 0.0379009 0.044566 0.0179102 0.0360504 0.022891 0.046815 0.0349357 0.0478215 0.0389632 0.0735615 0.0528242 0.0246606 0.111571 0.119594 0.0337607 0.00516363
276 N 4.27861 0.0322566 0.0461078 0.0636292 0.076849 0.0321991 0.0417542 0.039606 0.0527211 0.0824833 0.0362489 0.0397396 0.0693505 0.0150224 0.0285005 0.0529211 0.0466188 0.0831119 0.052735 0.0554934 0.0330989 0.019553
277 F 4.21747 0.051859 0.0345948 0.0186677 0.039284 0.0738369 0.0171289 0.0371017 0.0864149 0.0362253 0.0494114 0.0291888 0.0559434 0.0849799 0.0393606 0.0463561 0.0613119 0.0265079 0.0461252 0.0486562 0.106179 0.0108665
278 T 4.20293 0.0262394 0.075996 0.0350333 0.0923712 0.00845462 0.0419471 0.0370473 0.0514768 0.0448965 0.0258005 0.0381917 0.0467041 0.0802613 0.0955124 0.0440695 0.0444101 0.0710079 0.036313 0.0368424 0.0613358 0.00608913
279 D 4.09465 0.0513427 0.0565687 0.104387 0.0792222 0.0471864 0.03708 0.0319951 0.0115293 0.0428137 0.0368757 0.042073 0.164717 0.0135095 0.0270049 0.0429083 0.0635535 0.0348789 0.0279044 0.0312419 0.0440233 0.00918491
280 N 4.12205 0.0672034 0.0220977 0.103307 0.0502681 0.0232207 0.0406652 0.037441 0.0593227 0.0135546 0.0195525 0.0404869 0.135706 0.0572346 0.0460939 0.0262089 0.0702367 0.0832122 0.0259056 0.0466489 0.019452 0.012181
281 A 4.12474 0.0511201 0.022603 0.095288 0.017355 0.0307986 0.031334 0.0268927 0.062038 0.0498895 0.0378672 0.0434314 0.0370175 0.0281187 0.0538402 0.0266521 0.0627817 0.150096 0.0895975 0.047778 0.0288668 0.00663415
282 K 4.18349 0.0682313 0.045851 0.0235122 0.0746586 0.0544406 0.0475344 0.0310384 0.0503231 0.061194 0.0540808 0.0334398 0.0659029 0.0239317 0.125248 0.0516469 0.0173294 0.00665246 0.0561149 0.0307606 0.0644352 0.0136737
283 T 4.25133 0.0463348 0.0382298 0.0746903 0.0683907 0.0321552 0.0224524 0.0534469 0.0407673 0.0258969 0.0594476 0.0448495 0.0796897 0.0407754 0.0541544 0.0218627 0.0781053 0.0934963 0.0527172 0.0288754 0.025736 0.017926
284 I 3.90919 0.0474453 0.0756707 0.00773838 0.0168108 0.0565009 0.0095448 0.0467743 0.0959119 0.0258927 0.0767144 0.197274 0.0657229 0.00492501 0.0558289 0.00713578 0.02619 0.0450704 0.0572505 0.0374683 0.0390885 0.00504178
285 I 4.09671 0.0277784 0.0743304 0.0193976 0.015526 0.0381587 0.0351197 0.0506348 0.118744 0.0263632 0.0727685 0.100105 0.052721 0.0142731 0.0409543 0.010251 0.0308115 0.0845395 0.0635063 0.075278 0.0438971 0.00484144
286 V 3.94858 0.0828855 0.0436121 0.0207288 0.0520133 0.0684136 0.0639349 0.0225737 0.117986 0.0120328 0.14927 0.0288532 0.0154443 0.0089675 0.0244638 0.0060018 0.0532204 0.0738853 0.0952318 0.039933 0.00999727 0.0105508
287 Q 4.17642 0.0452016 0.0411991 0.0276902 0.0346592 0.0302381 0.0441969 0.0479007 0.060829 0.133727 0.0331496 0.0252784 0.0980662 0.022518 0.0472549 0.10839 0.0344104 0.0365719 0.0250635 0.0401133 0.0406599 0.022882
288 L 4.21554 0.0298163 0.0618452 0.0438651 0.0320121 0.0702257 0.0308582 0.0371616 0.0647629 0.0301671 0.150525 0.0602044 0.0612258 0.0377834 0.0340444 0.0198218 0.0386456 0.0281958 0.0487399 0.0431352 0.0491226 0.0278423
289 N 4.31571 0.0462104 0.0342881 0.0394184 0.0648264 0.0466489 0.050325 0.0554868 0.0472486 0.0494255 0.0356164 0.0696092 0.0594048 0.0405251 0.0371761 0.0309597 0.0436948 0.0469879 0.0316654 0.0824062 0.0727013 0.0153747
290 Q 4.29152 0.0454431 0.0289481 0.0348802 0.0442878 0.0506646 0.0212339 0.0789287 0.045991 0.0590395 0.0769476 0.0366203 0.0412501 0.0269406 0.0447266 0.0754725 0.0169468 0.0760668 0.0406747 0.0437132 0.0595909 0.0516332
291 S 4.13091 0.0471306 0.0216199 0.0580508 0.0328194 0.0500072 0.0112807 0.048724 0.0583667 0.0367858 0.0338345 0.0380185 0.0365707 0.0608271 0.020729 0.123846 0.041846 0.14329 0.0396373 0.0333838 0.0531567 0.0100751
292 V 4.12829 0.0733275 0.0456072 0.0156866 0.0170032 0.0313915 0.00975122 0.0369822 0.120193 0.0338531 0.0974398 0.0543464 0.0769722 0.0509675 0.0217132 0.0161776 0.0329899 0.0743794 0.0871552 0.0376632 0.0424302 0.0239701
293 E 4.12331 0.0281421 0.0355725 0.0414737 0.0474155 0.0450692 0.0935811 0.0332642 0.0341198 0.1419 0.111822 0.0525844 0.0484412 0.0228406 0.0329592 0.0215634 0.0618481 0.0177369 0.0284633 0.0608113 0.0304485 0.00994281
294 I 4.14469 0.0808059 0.0338334 0.0194687 0.0443211 0.0765299 0.0287328 0.0660444 0.0840949 0.0223885 0.0677174 0.0462829 0.0543755 0.00561296 0.0508816 0.0040735 0.0714762 0.0794244 0.0760963 0.0339522 0.0445381 0.00934936
295 N 4.15887 0.0704327 0.0610267 0.035048 0.0518559 0.0861661 0.0628018 0.0394772 0.0336848 0.0675466 0.12271 0.0205364 0.0211012 0.00789974 0.0388162 0.0426007 0.0518114 0.0422442 0.039488 0.0406741 0.0626142 0.00146342
296 C 3.71014 0.0157014 0.326123 0.0285104 0.0318785 0.0481378 0.0271711 0.0310834 0.0272545 0.029891 0.0179912 0.041778 0.035146 0.0327863 0.026002 0.0312584 0.0230921 0.0274169 0.0204881 0.0355972 0.111441 0.031252
297 T 4.22602 0.0881837 0.0951371 0.0341587 0.0453031 0.0545601 0.0367617 0.0469537 0.0680137 0.0646597 0.0407889 0.0404598 0.0536373 0.00224825 0.0466691 0.0611473 0.0299215 0.027213 0.0681907 0.0524924 0.0205031 0.022997
298 R 4.15507 0.0576951 0.0346762 0.145249 0.0666059 0.0536553 0.0432387 0.0932702 0.0378438 0.057959 0.027962 0.031822 0.0649545 0.0134812 0.035746 0.0211944 0.0482892 0.00963806 0.0588274 0.0283602 0.0452941 0.0242376
299 P 4.30796 0.0495096 0.0247172 0.0652672 0.0514871 0.0594227 0.0564584 0.0354057 0.0398148 0.0468669 0.0518755 0.0441567 0.0335826 0.017837 0.0354323 0.0462317 0.0689403 0.0706115 0.0758347 0.0451421 0.0607305 0.0206752
300 N 4.21845 0.0409942 0.040945 0.0673754 0.0196493 0.0597763 0.0477242 0.0449557 0.0546671 0.0619297 0.0468578 0.0663831 0.0391944 0.0107117 0.0352791 0.0576876 0.0477641 0.0628654 0.00616811 0.0979172 0.07599 0.0151647
301 N 4.14406 0.0186701 0.0205097 0.0788499 0.0408238 0.0439325 0.102134 0.0196103 0.0776475 0.0766781 0.0324344 0.0368348 0.0319207 0.0636199 0.0707431 0.0308765 0.054959 0.0244356 0.0182711 0.0477313 0.103909 0.00540934
302 N 4.17366 0.0203648 0.0366568 0.0383812 0.0275456 0.0820746 0.104593 0.0417911 0.0639123 0.0603571 0.103008 0.0302657 0.03657 0.058283 0.0214082 0.044772 0.0637725 0.0141011 0.058054 0.0373631 0.0526427 0.00408315
303 T 3.98801 0.0359435 0.0204502 0.0181895 0.0393524 0.0517052 0.104318 0.0141604 0.123747 0.137065 0.0392549 0.0448629 0.0121561 0.0169596 0.0772656 0.0696534 0.0774037 0.052517 0.0160451 0.0251271 0.0193025 0.00452136
304 R 4.20511 0.0625971 0.0219124 0.0154521 0.0201788 0.0950059 0.096723 0.0582205 0.0173899 0.0667771 0.0632958 0.0363709 0.068987 0.0476357 0.0444354 0.0528674 0.0493364 0.0543385 0.0556743 0.032887 0.0309855 0.0089291
305 K 4.16082 0.0626243 0.0262281 0.0149447 0.0333823 0.0552164 0.0616146 0.0516268 0.0296801 0.161814 0.0676085 0.0315164 0.0349388 0.0406784 0.0369075 0.0656093 0.0323768 0.0581019 0.0522119 0.0397465 0.03458 0.00859279
306 S 4.13763 0.0585945 0.0438243 0.0186858 0.0275777 0.0341714 0.0310853 0.0452572 0.0840385 0.0638926 0.0593772 0.0454136 0.0499644 0.0288854 0.0392297 0.0437707 0.0548126 0.1489 0.0779933 0.0140943 0.0264341 0.00399755
307 I 3.624 0.0389847 0.0147416 0.0175245 0.0130029 0.0832526 0.0150636 0.0228942 0.207275 0.0186514 0.153063 0.0771995 0.0105376 0.0172417 0.0207024 0.00724194 0.0521467 0.0145884 0.164047 0.018344 0.0233045 0.0101936
308 R 3.85 0.0182644 0.101099 0.0183669 0.0221061 0.0651135 0.00854307 0.0421439 0.0200282 0.0885581 0.0467067 0.0388099 0.0348486 0.0259754 0.0261982 0.255248 0.0533318 0.0194605 0.0338828 0.0397078 0.0168886 0.0247186
309 I 3.6512 0.00798037 0.015417 0.0178293 0.0131535 0.160127 0.01675 0.021723 0.150635 0.0158896 0.179383 0.0780974 0.0124124 0.0210919 0.0285303 0.00888172 0.0101369 0.0359101 0.111355 0.0549226 0.0327765 0.00699771
310 Q 3.95196 0.0597784 0.0199545 0.00633089 0.0190777 0.0662507 0.0607046 0.0408461 0.0165966 0.0540433 0.074436 0.0938754 0.0325354 0.00347536 0.0685041 0.0621004 0.0456462 0.187403 0.00731163 0.0439757 0.0188417 0.0183128
311 R 3.84091 0.0294178 0.0283798 0.0210037 0.0198482 0.0412704 0.0279741 0.0370181 0.0410834 0.14785 0.0672824 0.0322639 0.0219858 0.0143248 0.0320329 0.239097 0.0147794 0.0200102 0.0704171 0.0503161 0.0298848 0.0137599
312 G 3.80213 0.127631 0.0232164 0.0308245 0.0915382 0.0191943 0.261083 0.030405 0.0191444 0.055414 0.0186984 0.0352073 0.0323195 0.0154283 0.0188857 0.0504288 0.0151336 0.019333 0.0449719 0.027012 0.0317528 0.0323774
313 P 4.04054 0.0430378 0.0239238 0.0346565 0.00934248 0.0528351 0.14382 0.0808495 0.017544 0.0236642 0.0399752 0.0751232 0.0246658 0.116853 0.0726528 0.0389724 0.0267836 0.0443145 0.00945718 0.0759909 0.037828 0.00771065
314 G 3.81134 0.139927 0.0348169 0.0227755 0.0544048 0.0336566 0.260548 0.0228957 0.0271899 0.0227448 0.0143075 0.034063 0.0245632 0.00875651 0.0477976 0.0580808 0.0443019 0.0167268 0.0370811 0.0422572 0.0367723 0.0163335
315 R 3.68243 0.0169755 0.0325078 0.0210452 0.0249228 0.0241857 0.0233978 0.105074 0.0667341 0.136726 0.0156186 0.0304623 0.0177027 0.0224944 0.0433996 0.279265 0.0228721 0.0105366 0.0138272 0.0438263 0.0239552 0.0244705
316 A 4.05264 0.100748 0.0168118 0.0228666 0.0515454 0.0168586 0.0284049 0.0625222 0.0182502 0.0247954 0.0445253 0.049973 0.13719 0.0140252 0.0488099 0.083375 0.0684939 0.11227 0.0384846 0.0253572 0.0226598 0.0120335
317 F 3.56891 0.00788182 0.00964653 0.0249192 0.0210053 0.205464 0.0181381 0.0213471 0.0277307 0.0160162 0.232338 0.0702419 0.0194192 0.0155172 0.0284216 0.0143849 0.0203374 0.011312 0.0454131 0.0711849 0.110664 0.00861704
318 V 4.00639 0.0398401 0.0226428 0.0578632 0.0414788 0.0849327 0.00281458 0.00852609 0.142638 0.0154086 0.0875427 0.0645693 0.0534403 0.00732047 0.0351419 0.0223659 0.0157515 0.0635556 0.050774 0.0875403 0.0805412 0.0153114
319 T 3.96814 0.067505 0.0308625 0.0269176 0.00877136 0.0606817 0.0365218 0.0189833 0.0901575 0.0410516 0.11846 0.0594761 0.0259143 0.011001 0.0317805 0.0117956 0.056881 0.076484 0.168964 0.0303358 0.0195327 0.00792353
320 I 4.18342 0.0456491 0.0271907 0.0348671 0.0316806 0.0740323 0.00803387 0.0253943 0.0992796 0.0290426 0.0891016 0.0470681 0.0503228 0.0125846 0.0568276 0.0131661 0.032642 0.0688606 0.0754145 0.0538754 0.0735653 0.0514008
321 G 4.21908 0.0954445 0.0409341 0.0768959 0.108979 0.0355095 0.0970363 0.0536305 0.0343604 0.0478972 0.0274706 0.0492878 0.0407559 0.0273569 0.044568 0.0351075 0.0389503 0.0323692 0.0137335 0.0378441 0.0325804 0.0292885
322 K 4.20302 0.0225959 0.0435056 0.0446378 0.119992 0.0451655 0.0685089 0.0366452 0.105598 0.0314422 0.0421502 0.0562783 0.0301798 0.0188784 0.0738426 0.0340557 0.0153792 0.0347592 0.0641839 0.0437526 0.0412774 0.0271713
323 I 4.23334 0.0320784 0.0496517 0.031631 0.0305806 0.0949661 0.0295309 0.0434517 0.0798337 0.0344268 0.0596658 0.0831364 0.0282142 0.0590761 0.0219257 0.0327883 0.0168579 0.0624758 0.0659208 0.0523922 0.0741415 0.0172545
324 G 4.18715 0.0556702 0.0460449 0.0477132 0.141505 0.0385709 0.0326791 0.0525194 0.0360537 0.0469915 0.0680115 0.0871599 0.0289286 0.0391908 0.04256 0.0648685 0.0317447 0.0491741 0.0359905 0.025469 0.0251065 0.00404825
325 N 4.27347 0.03548 0.0389266 0.0699506 0.0473654 0.0423577 0.0557689 0.0309308 0.0339221 0.0904059 0.0296624 0.0535076 0.0221507 0.046157 0.0560274 0.0230087 0.0756883 0.0850875 0.0524731 0.0341178 0.0568044 0.0202072
326 M 4.2509 0.0537851 0.030628 0.0289691 0.0449195 0.039166 0.0417711 0.0583344 0.0632236 0.102061 0.0361324 0.0328348 0.0755683 0.039012 0.0526077 0.0200052 0.0673499 0.0779098 0.0538679 0.0386067 0.0348097 0.00843778
327 R 4.3212 0.072202 0.0380951 0.0313339 0.0447646 0.0497008 0.0537843 0.0424985 0.0740258 0.0607635 0.0634741 0.0504508 0.0599886 0.0207327 0.0678666 0.0426511 0.0292661 0.0286098 0.0541597 0.0459576 0.0388333 0.0308411
328 Q 4.32422 0.0306848 0.041545 0.041473 0.0801317 0.0490569 0.0474238 0.0547264 0.0595935 0.0463475 0.0564909 0.0419979 0.0377692 0.0472245 0.0563315 0.0458088 0.0329634 0.0267964 0.0335977 0.0410687 0.0363515 0.0926169
329 A 4.35579 0.0542989 0.051691 0.0585864 0.0478265 0.0479489 0.0279222 0.0425515 0.0421879 0.0372524 0.0465082 0.0488664 0.0410722 0.0612237 0.0387764 0.0460197 0.0593777 0.0413244 0.0367922 0.0446297 0.0821646 0.0429791
330 H 4.14689 0.0323607 0.0346889 0.0163552 0.118755 0.0673157 0.0221098 0.0463742 0.0485812 0.0376914 0.0333372 0.0388052 0.0609234 0.00435085 0.0935085 0.0241585 0.0453019 0.0613588 0.0499455 0.0404022 0.10455 0.0191252
331 C 3.87613 0.0307681 0.257209 0.0350103 0.0389184 0.0488376 0.0098087 0.0298988 0.0326003 0.021776 0.020978 0.0449363 0.0368158 0.0264718 0.0313155 0.0369796 0.0370438 0.0280759 0.0152102 0.0330543 0.12608 0.0582116
332 N 4.22091 0.0462425 0.0329776 0.0357946 0.0359794 0.0441018 0.0268937 0.0365731 0.116167 0.0629839 0.0770887 0.0442656 0.0578452 0.0119404 0.0278816 0.048956 0.100672 0.0601389 0.0395297 0.0384796 0.0325401 0.0229487
333 I 4.04021 0.0303546 0.0379498 0.0269723 0.0314319 0.0912972 0.0232635 0.030826 0.127647 0.0359021 0.123388 0.098021 0.0509339 0.0106752 0.0195076 0.0100814 0.0271818 0.0748073 0.0549799 0.0236194 0.0596642 0.0114959
334 S 4.25262 0.0465392 0.0298792 0.0381509 0.0351093 0.0435317 0.0415655 0.0544356 0.05011 0.0355738 0.0431076 0.0442681 0.110823 0.0730094 0.0506697 0.0252795 0.0637084 0.0192096 0.0379582 0.0879878 0.0545203 0.0145638
335 R 4.30858 0.0402641 0.0498215 0.0360753 0.0537898 0.0356207 0.067003 0.0397172 0.0412989 0.085027 0.0541197 0.0362777 0.0461805 0.0235652 0.0785826 0.0738165 0.064011 0.0341761 0.0376541 0.0373083 0.0391608 0.0265306
336 A 4.20775 0.0404024 0.0349365 0.0379138 0.106209 0.0259268 0.0246179 0.0417889 0.0871746 0.0523816 0.0215758 0.0459247 0.0276475 0.0190598 0.0498206 0.0656955 0.0595604 0.0767159 0.0931451 0.0255246 0.0449372 0.019042
337 K 4.19484 0.0832939 0.0415474 0.0350589 0.136953 0.0687342 0.0241772 0.0264484 0.0282497 0.0468915 0.0287449 0.0470331 0.0600243 0.0305516 0.0573081 0.0235445 0.0854773 0.0512115 0.0397825 0.035661 0.0193866 0.02992
338 W 3.97279 0.0306589 0.0499324 0.0261079 0.0212146 0.0578269 0.0175841 0.0261115 0.0237768 0.0434937 0.0417785 0.0718783 0.0331007 0.0203651 0.0355365 0.0384408 0.0244835 0.0125893 0.0357724 0.222387 0.108856 0.0581057
339 N 4.29057 0.0429817 0.0420849 0.0479248 0.0400891 0.0648333 0.0501507 0.0453463 0.0414982 0.0736549 0.0200457 0.0418794 0.0749203 0.0399502 0.0576446 0.069983 0.0577384 0.0562761 0.0469018 0.0376439 0.0443463 0.00410637
340 A 4.25835 0.0563765 0.058918 0.0546019 0.0268934 0.0434401 0.037401 0.0398537 0.0382438 0.0485685 0.0193649 0.0586648 0.0383787 0.0539528 0.0327108 0.0394013 0.0580918 0.117414 0.0823257 0.0434125 0.0378549 0.0141303
341 T 4.02207 0.0747811 0.0316762 0.0315776 0.0252996 0.0171704 0.0609568 0.0609551 0.196704 0.0279744 0.0290436 0.0334683 0.0497101 0.0315833 0.0800793 0.0359951 0.0503489 0.0651406 0.058203 0.00918453 0.025757 0.00439132
342 L 4.02702 0.0298167 0.0540981 0.0162929 0.0331425 0.0511874 0.030932 0.0178671 0.106275 0.033994 0.132617 0.0471073 0.0194197 0.012936 0.100701 0.0136957 0.0429394 0.116213 0.0717668 0.0213243 0.0346599 0.0130152
343 K 4.20978 0.048975 0.0770454 0.0315671 0.0701019 0.0380849 0.0448158 0.0323953 0.0361559 0.0564579 0.0292534 0.0368366 0.0401376 0.0240204 0.0659129 0.0146944 0.0332151 0.122825 0.0502981 0.0511051 0.0834667 0.0126355
344 Q 4.25056 0.0238189 0.0444612 0.0438187 0.055303 0.0976629 0.0412831 0.0598791 0.0370904 0.112756 0.0706198 0.0299851 0.0349226 0.019004 0.0577605 0.0321091 0.0281414 0.0365803 0.0329094 0.041789 0.0530991 0.0470061
345 I 4.04129 0.0639455 0.0480686 0.0221535 0.0401961 0.0699117 0.0286891 0.0246219 0.123237 0.0456755 0.079578 0.105197 0.015456 0.0100648 0.0128126 0.00951374 0.0292865 0.0970882 0.0948136 0.0361518 0.0167384 0.0267998
346 A 4.26447 0.0470352 0.0369048 0.0793207 0.021027 0.0411616 0.0553085 0.0409472 0.0452317 0.0623681 0.0356125 0.0468739 0.0408076 0.0210992 0.0464563 0.0453138 0.0408996 0.0646735 0.120577 0.0288199 0.0548507 0.0247118
347 S 4.25086 0.037643 0.115251 0.0367017 0.0321683 0.0555341 0.0511963 0.0516962 0.100276 0.0313493 0.0377862 0.0460928 0.0591099 0.0464177 0.0256077 0.0586269 0.0296569 0.0573951 0.0330122 0.0475277 0.0212758 0.0256749
348 K 4.31235 0.0662109 0.0377466 0.0631291 0.0417457 0.0532961 0.0337828 0.0667394 0.0455104 0.0603671 0.0191102 0.041134 0.081173 0.0554982 0.0370372 0.0638064 0.0503567 0.0285434 0.0489749 0.0487686 0.0354065 0.0216628
349 L 4.139 0.0746978 0.0428287 0.0189779 0.0299824 0.0852773 0.0322032 0.0200756 0.100718 0.0273953 0.0856781 0.083479 0.0116783 0.0120581 0.0438345 0.0150948 0.0653875 0.0620849 0.0711597 0.0362169 0.0617777 0.0193943
350 R 4.20748 0.021787 0.0313531 0.0406838 0.0520138 0.0532043 0.102911 0.027235 0.0508238 0.133745 0.0556746 0.0349885 0.0385388 0.0183585 0.0232614 0.054129 0.0309822 0.0679146 0.0486996 0.0404073 0.0351308 0.038158
351 E 4.31306 0.0276957 0.0714794 0.0298891 0.0591742 0.0544798 0.03806 0.0564519 0.0344504 0.0449457 0.0375964 0.0468647 0.0438061 0.0346312 0.0513711 0.0922746 0.04031 0.0233998 0.0601921 0.0403338 0.0417903 0.070804
352 Q 4.33337 0.0572655 0.044456 0.0346644 0.0543653 0.0472238 0.0248898 0.0902755 0.0588434 0.0478776 0.037287 0.0466598 0.0586844 0.0347266 0.0590057 0.0451018 0.0392379 0.0320816 0.040982 0.0447126 0.0359665 0.0656929
353 F 4.29356 0.0485047 0.0568263 0.0831243 0.0369462 0.0526203 0.0290449 0.0444692 0.0667953 0.0334592 0.0870844 0.0442416 0.0267298 0.0257289 0.0457762 0.0350668 0.0381903 0.0433565 0.0692001 0.0338964 0.0721604 0.0267774
354 G 4.31905 0.0449516 0.0441877 0.0416499 0.110221 0.0441835 0.0438682 0.0434532 0.0385747 0.0448935 0.035208 0.0442048 0.0484719 0.0376587 0.038851 0.080047 0.0597647 0.0379169 0.0465513 0.0377534 0.0428702 0.0347193
355 N 4.29706 0.0211419 0.045941 0.0538467 0.0294687 0.0504494 0.0513837 0.0565028 0.0592099 0.108643 0.0463421 0.0454022 0.0480607 0.0494978 0.0522929 0.0385492 0.0585024 0.0266647 0.0545273 0.0456097 0.0402066 0.0177579
356 N 4.25018 0.049057 0.0495122 0.0724116 0.0246741 0.0484861 0.0620453 0.0359886 0.0676144 0.0968864 0.0264188 0.0473067 0.0628112 0.0316731 0.0383228 0.0228982 0.0590892 0.0270334 0.0226848 0.0632065 0.0767122 0.0151676
357 K 4.28535 0.0343267 0.0461758 0.0534297 0.057439 0.0476751 0.0591228 0.0459937 0.0480018 0.058322 0.0303268 0.0369262 0.0616267 0.0147717 0.0655299 0.0483894 0.0894826 0.0763602 0.0431418 0.0336017 0.0357029 0.0136533
358 T 4.30762 0.0563043 0.0353308 0.0428811 0.0455286 0.0510289 0.0226106 0.042467 0.108296 0.0510642 0.0238544 0.0511833 0.0378434 0.0358912 0.0415852 0.0630523 0.0486917 0.0499911 0.0651773 0.0506141 0.0449953 0.0316094
359 I 4.04752 0.0268504 0.0507187 0.0243936 0.0353568 0.05619 0.0101102 0.0283162 0.146194 0.0186827 0.0701767 0.0784387 0.030087 0.050784 0.0465397 0.0131632 0.0211693 0.0488389 0.145901 0.0339393 0.0435393 0.0206103
360 I 4.30182 0.0446886 0.0444827 0.0515608 0.0297139 0.0382007 0.0713588 0.040566 0.0581249 0.0518628 0.0356103 0.0463938 0.0524836 0.0119388 0.0431669 0.0443102 0.0268074 0.0738617 0.0615788 0.0651191 0.0790244 0.0291463
361 F 3.95228 0.021041 0.0258432 0.030205 0.0259091 0.14391 0.0120009 0.0310422 0.103631 0.0202218 0.12241 0.0914528 0.0318138 0.0125986 0.0313615 0.0164948 0.0276625 0.021683 0.0793249 0.0477193 0.0952014 0.00847317
362 K 4.21283 0.0717591 0.0573188 0.0399502 0.0535664 0.125139 0.0485155 0.0484095 0.0356622 0.0598006 0.0518573 0.0565372 0.0351846 0.00601065 0.0544211 0.0393952 0.0362509 0.0587293 0.0449696 0.027204 0.0434292 0.00588919
363 Q 4.24594 0.0390307 0.0206257 0.0323465 0.0346847 0.0557341 0.0271311 0.0357336 0.0658372 0.0803608 0.0532337 0.0464145 0.0851409 0.0230715 0.0616037 0.0583094 0.0647 0.0490452 0.0420745 0.0381165 0.0809202 0.00588573
364 S 4.12618 0.0472344 0.0243023 0.0294803 0.047199 0.0681914 0.0678022 0.074229 0.0221642 0.024223 0.0347586 0.0243932 0.0594601 0.0937247 0.050455 0.00999 0.123681 0.0764253 0.0612673 0.0129597 0.0396628 0.00839656
365 S 4.18971 0.0761391 0.0241209 0.0234733 0.02296 0.093991 0.0603689 0.0355159 0.0383882 0.0180198 0.0742789 0.0277405 0.0518108 0.0537455 0.0319245 0.00697291 0.110843 0.0556471 0.0596964 0.0494723 0.0510108 0.0338798
366 G 4.01826 0.0353953 0.018683 0.0819541 0.10613 0.0318746 0.147415 0.0268968 0.0139172 0.0552449 0.0219192 0.0297112 0.013431 0.108697 0.0489807 0.0788072 0.0116568 0.0204583 0.0295678 0.0442221 0.0599567 0.0150804
367 G 3.74544 0.0207196 0.0319102 0.0321398 0.0529704 0.0392516 0.33495 0.0355497 0.0257879 0.0461022 0.0192876 0.0406434 0.0363905 0.0235108 0.0334739 0.0573551 0.0228107 0.023179 0.0180308 0.0425013 0.0345211 0.028914
368 D 3.79147 0.0234662 0.0228844 0.278639 0.0307477 0.0118008 0.0359761 0.0461448 0.020217 0.0263659 0.0153457 0.0293903 0.0900309 0.0198765 0.0454917 0.023903 0.0850762 0.0228496 0.0265778 0.0736464 0.0569101 0.0146602
369 P 4.23975 0.0330332 0.0601489 0.0624087 0.0141845 0.058079 0.023722 0.0396792 0.0335611 0.0691441 0.0722055 0.0412024 0.0687733 0.0396027 0.0749732 0.0684117 0.0510312 0.0418903 0.062837 0.0309897 0.0523439 0.00177902
370 E 3.52174 0.0224038 0.031934 0.035025 0.380602 0.0178179 0.0470838 0.0166075 0.0352572 0.0531025 0.00842574 0.0795116 0.0179374 0.0336161 0.0292428 0.029769 0.0404777 0.0113913 0.0201335 0.0409008 0.0152931 0.0334674
371 I 3.67043 0.0168181 0.020386 0.0145 0.0180496 0.0183045 0.0153476 0.0582455 0.20638 0.0190821 0.0957424 0.0302668 0.0363115 0.0832815 0.0153426 0.00782522 0.0121317 0.115618 0.167403 0.0188886 0.0236328 0.00644233
372 V 4.1267 0.0404938 0.0661641 0.0267383 0.0430394 0.083347 0.0416403 0.0152402 0.0430918 0.0536602 0.137615 0.0269296 0.0706309 0.00328947 0.0295222 0.0564744 0.0350555 0.0337784 0.067054 0.0676647 0.0527837 0.00578724
373 T 3.94323 0.0254864 0.0312614 0.0327895 0.0379981 0.0861873 0.0567329 0.0747282 0.0153978 0.0896156 0.0270348 0.0379074 0.0180725 0.00186712 0.123168 0.048261 0.0357994 0.0401265 0.035951 0.01439 0.165702 0.00152339
374 H 3.91801 0.0535758 0.00562286 0.0251861 0.0243929 0.0412058 0.0460293 0.0550718 0.115378 0.0197427 0.0528074 0.057496 0.0503151 0.0087733 0.0456334 0.00408543 0.0806894 0.0395464 0.0471831 0.0301339 0.19502 0.00211095
375 S 3.99931 0.066195 0.0658194 0.00474418 0.0179257 0.120006 0.03224 0.0323977 0.0593888 0.00807434 0.0365603 0.0400148 0.127176 0.00297776 0.0274282 0.0632474 0.0349737 0.0360147 0.0701369 0.0814953 0.070559 0.00262528
376 F 4.05029 0.0629667 0.04868 0.0106983 0.0202028 0.0924111 0.0130967 0.0492492 0.096695 0.0230328 0.0446657 0.0524233 0.0413984 0.00694284 0.0453648 0.00857859 0.0993367 0.0325351 0.0345976 0.12352 0.0776239 0.0159809
377 N 3.82967 0.0104066 0.0187127 0.239635 0.131583 0.0438827 0.0526512 0.0568373 0.0259528 0.0239022 0.0118483 0.0218166 0.0221683 0.0294615 0.0336938 0.0242313 0.031332 0.0342826 0.0602742 0.042679 0.0798582 0.00479098
378 C 3.95501 0.0844466 0.179552 0.0308974 0.0234103 0.0527594 0.00793859 0.0183795 0.0463098 0.0346947 0.0942317 0.0637538 0.0102485 0.0143807 0.00928665 0.0299767 0.0562503 0.0439915 0.0564494 0.0208721 0.105179 0.016991
379 G 4.02058 0.0416684 0.0474747 0.0807112 0.0621502 0.0520238 0.0536118 0.05428 0.107437 0.0595076 0.0692995 0.023831 0.0377258 0.00238913 0.0115284 0.125375 0.00277207 0.00421238 0.0435208 0.0795891 0.0276713 0.0132216
380 G 4.18569 0.0811496 0.0138058 0.0659214 0.0976099 0.0474983 0.0518668 0.0309393 0.0323945 0.0325603 0.0135827 0.0483845 0.124167 0.027659 0.0408237 0.0670508 0.042734 0.0245167 0.0415909 0.0509488 0.0423733 0.0224228
381 E 4.08629 0.018881 0.0847783 0.064911 0.0531858 0.0196882 0.126048 0.0182161 0.0205424 0.025644 0.0104363 0.0325516 0.0384788 0.0159482 0.0690059 0.0272038 0.0653108 0.103099 0.0820852 0.067133 0.0168633 0.0399892
382 F 3.84483 0.0402849 0.0235944 0.010997 0.0262976 0.0461052 0.0220632 0.16927 0.0292889 0.011522 0.021564 0.0395876 0.0187936 0.0174259 0.155804 0.0485423 0.0297238 0.0315571 0.0285329 0.143695 0.0783394 0.00701079
383 F 3.80531 0.0118514 0.0196329 0.0336633 0.0271248 0.126527 0.0128587 0.110264 0.0561182 0.00682286 0.103114 0.0511724 0.0122111 0.00988678 0.0210062 0.0748209 0.0274042 0.0261881 0.0264189 0.0412968 0.193454 0.0081618
384 Y 3.87502 0.0206977 0.0950739 0.0146729 0.0146824 0.112665 0.00675876 0.059822 0.0382407 0.0180475 0.175117 0.0141156 0.0892796 0.00829723 0.017214 0.0368804 0.0336352 0.016141 0.0235207 0.0592673 0.108473 0.0373984
385 C 3.6999 0.0270776 0.290484 0.0198673 0.0225395 0.0645065 0.0103017 0.0283883 0.0138428 0.0354481 0.0290489 0.0576355 0.0295098 0.0627162 0.0151469 0.039335 0.0273201 0.00811253 0.0229914 0.0316629 0.135359 0.0287058
386 N 4.21088 0.0207508 0.0364222 0.0900386 0.0271421 0.0253604 0.0822288 0.0334877 0.0496527 0.113549 0.0458385 0.0437915 0.0611755 0.0320194 0.0455739 0.0349853 0.0344106 0.0356672 0.0693142 0.0756332 0.0294359 0.0135224
387 S 4.22105 0.0514592 0.0711056 0.0263409 0.0328277 0.0264979 0.065397 0.0343754 0.0405755 0.0246351 0.081328 0.0379265 0.033009 0.082504 0.0444862 0.0142817 0.0885665 0.0805026 0.0171785 0.0342027 0.036283 0.0765172
388 T 4.26907 0.0799421 0.026295 0.0324327 0.0341876 0.0332992 0.0603447 0.0639188 0.058814 0.106757 0.071258 0.0388617 0.0433792 0.0208001 0.0439985 0.0460825 0.0498822 0.0452673 0.0585075 0.0329323 0.0243844 0.0286554
389 Q 4.29898 0.0238487 0.0113668 0.0435445 0.0465388 0.0429954 0.0602883 0.0549332 0.0500762 0.0745939 0.0422913 0.0416969 0.0496552 0.0590742 0.0425898 0.0434126 0.0374806 0.0539536 0.090235 0.038721 0.0657034 0.0270008
390 L 4.00003 0.120074 0.0376477 0.0278864 0.0321359 0.0455484 0.0200078 0.0232941 0.11581 0.0279062 0.179612 0.0624333 0.0321917 0.0290844 0.0417674 0.0165937 0.0229194 0.0242387 0.0654246 0.0283468 0.0223929 0.0246845
391 F 3.98876 0.0308636 0.0319111 0.0189085 0.0202056 0.147903 0.00720369 0.0290309 0.0672092 0.0378542 0.116635 0.0505037 0.0210562 0.01235 0.0473135 0.0329407 0.10482 0.0243411 0.0492259 0.0390711 0.102861 0.00779269
392 N 4.2265 0.0501344 0.0232768 0.121139 0.0642937 0.0247118 0.0687858 0.0371329 0.0683438 0.0422864 0.0316965 0.042236 0.0634858 0.0549422 0.0289591 0.0156854 0.0472535 0.0153994 0.0692872 0.0484665 0.0532061 0.0292777
393 S 4.27113 0.0265065 0.0405155 0.105373 0.0208324 0.0353827 0.0478242 0.0471304 0.0641655 0.0390064 0.0319632 0.0351435 0.0707915 0.0261427 0.0515479 0.0489322 0.0583192 0.0733784 0.0451597 0.0598745 0.0544493 0.0175619
394 T 4.25463 0.0589028 0.0433101 0.0401898 0.0594947 0.0518782 0.0336156 0.0370189 0.100643 0.0498278 0.0734179 0.0400888 0.0462613 0.0430503 0.0236572 0.0384297 0.0922799 0.0580278 0.0203461 0.0392138 0.040251 0.0100955
395 W 4.29227 0.0612117 0.0806808 0.0369862 0.0349267 0.0550711 0.0220647 0.0429031 0.0587844 0.0425002 0.0513006 0.0819015 0.0414799 0.039556 0.0744446 0.0570578 0.0342138 0.021624 0.0174774 0.0504339 0.038949 0.0564324
396 F 4.21535 0.0466857 0.0815026 0.0272034 0.0281655 0.0442498 0.0665593 0.0256381 0.0370076 0.0326979 0.0770166 0.041622 0.0396598 0.0327479 0.0339421 0.0208834 0.0659916 0.105919 0.0398341 0.0379342 0.0987569 0.0159826
397 N 4.23702 0.0334189 0.0448528 0.0657901 0.0541937 0.0321509 0.0427495 0.0392776 0.116583 0.0798385 0.0273769 0.0460382 0.0268582 0.0368682 0.0279927 0.0264008 0.0782385 0.0590619 0.0326482 0.041472 0.0714569 0.0167321
398 S 4.29899 0.0604838 0.0586187 0.0436213 0.0379977 0.0409141 0.0442918 0.039794 0.0669924 0.0393256 0.0405133 0.0386625 0.0974717 0.0288851 0.0523898 0.0522464 0.062352 0.0555091 0.0646357 0.0370591 0.0208326 0.0174033
399 T 4.13616 0.0372928 0.0149296 0.0189933 0.103804 0.0534296 0.0179914 0.0520009 0.0426679 0.123188 0.0299799 0.0252087 0.0554185 0.0322269 0.0719902 0.0521238 0.0881188 0.0438316 0.0593222 0.0320274 0.0411379 0.00431657
400 W 4.17604 0.00994769 0.0437633 0.0403339 0.129525 0.0829877 0.0216356 0.0320902 0.0187249 0.0609605 0.0405945 0.0524863 0.041189 0.0609044 0.0195737 0.0274486 0.0248156 0.0624959 0.0668358 0.0305457 0.0532246 0.0799175
401 S 4.25924 0.0548692 0.0346805 0.0272757 0.0378406 0.0489829 0.031065 0.0247368 0.0622046 0.0397091 0.0426786 0.0305032 0.0734086 0.0380603 0.087002 0.0705568 0.0456395 0.0622929 0.0338859 0.0376957 0.100958 0.0159539
402 T 4.20411 0.0815599 0.0320999 0.0309908 0.0378862 0.040841 0.0392528 0.0627011 0.0737042 0.068449 0.0316162 0.0337054 0.0447105 0.0221437 0.0221904 0.10184 0.0903638 0.0551298 0.0566139 0.0457701 0.022461 0.00596987
403 E 4.21233 0.0498741 0.0299461 0.0539551 0.0508982 0.0274022 0.0511735 0.0202083 0.0467476 0.138481 0.0275875 0.0440062 0.0249439 0.104216 0.034118 0.0619897 0.0427225 0.0390262 0.0467313 0.028596 0.037816 0.0395607
404 G 4.16636 0.025517 0.0220249 0.0271197 0.151367 0.0529444 0.0530409 0.0323732 0.0402905 0.0651409 0.0214494 0.0423046 0.0326096 0.043757 0.0324453 0.11278 0.0456461 0.025661 0.0412614 0.0418416 0.0592118 0.0312141
405 S 4.29353 0.0347584 0.0589975 0.0369852 0.019684 0.0485029 0.0323477 0.0353844 0.0373076 0.0186409 0.0696837 0.0920645 0.0458232 0.0403783 0.0276948 0.0565136 0.0591615 0.068156 0.0622578 0.0581102 0.0552934 0.042254
406 N 4.02542 0.0130514 0.0267024 0.205982 0.0344496 0.0329162 0.0437715 0.0481898 0.0733825 0.0871467 0.0205313 0.0272478 0.0677707 0.0315899 0.0257263 0.0327426 0.0457624 0.0306904 0.0309944 0.048795 0.063913 0.00864483
407 N 4.207 0.0392832 0.0976582 0.0768667 0.0430683 0.0729044 0.0231632 0.0272934 0.0768704 0.088191 0.0338364 0.0514718 0.0471025 0.0363636 0.0235144 0.0307125 0.0531305 0.0268911 0.0188356 0.0782473 0.0429431 0.0116527
408 T 4.14437 0.0241534 0.0298149 0.0881443 0.0310074 0.0213009 0.0240909 0.026483 0.0951832 0.0250797 0.108785 0.0426477 0.0806969 0.0621364 0.0425663 0.0436391 0.0815769 0.0624526 0.0579675 0.0218203 0.023137 0.00731702
409 E 4.28622 0.0607365 0.0207485 0.0517405 0.0673924 0.0615685 0.0405783 0.0315892 0.0447499 0.0787128 0.0324031 0.0421221 0.0572009 0.0723661 0.0330323 0.0604813 0.0564994 0.0734856 0.0365146 0.0392493 0.0215072 0.0173214
410 G 4.17986 0.0736415 0.0505145 0.0591848 0.119742 0.0294836 0.052806 0.0224186 0.0629618 0.0393188 0.0386503 0.0190146 0.108177 0.0433514 0.0352263 0.0531876 0.0496602 0.0169795 0.0354219 0.0319837 0.0503543 0.00792123
411 S 4.10917 0.057477 0.0629198 0.0393162 0.03106 0.0190669 0.0172035 0.0763558 0.0573248 0.027198 0.0257834 0.0494629 0.121985 0.0338597 0.0453648 0.0373065 0.0520754 0.125073 0.0163783 0.0733771 0.0272239 0.00418763
412 D 4.15576 0.0408005 0.0332609 0.0734817 0.0752882 0.0535269 0.0915058 0.0426572 0.015674 0.0240577 0.0445971 0.0588537 0.12882 0.0327874 0.0557134 0.0591598 0.0344162 0.0281286 0.0246666 0.0229856 0.0561655 0.00345314
413 T 4.21952 0.0447746 0.0247959 0.0657315 0.0431114 0.0272865 0.0489526 0.090456 0.084506 0.0578394 0.0290164 0.0272453 0.0288358 0.0522276 0.0650168 0.0709025 0.0491837 0.0545536 0.0815801 0.0129007 0.0322679 0.00881518
414 I 4.02092 0.104901 0.0101422 0.0191176 0.0282628 0.036893 0.0199656 0.0884754 0.0764591 0.0237378 0.0490908 0.0573487 0.0448858 0.00783125 0.0292067 0.0251909 0.0359621 0.0566166 0.158736 0.0490942 0.0720503 0.00603186
415 T 4.13491 0.0687217 0.0417055 0.0151027 0.0221639 0.0375186 0.0606704 0.0855194 0.0669952 0.122437 0.032003 0.0394707 0.0673513 0.0419295 0.0297784 0.075866 0.0704571 0.0563437 0.0168935 0.0207258 0.0259704 0.00237546
416 L 4.06721 0.0527773 0.0820962 0.0148887 0.0519312 0.0945243 0.00728891 0.0248695 0.123947 0.0217163 0.0917412 0.0374715 0.0307502 0.0241658 0.040843 0.011967 0.0288961 0.0648146 0.0639038 0.0498008 0.0770583 0.00454891
417 P 4.20658 0.0678433 0.0546207 0.0490216 0.0227181 0.0114995 0.048458 0.0203036 0.0808633 0.0501068 0.101429 0.0330063 0.0417527 0.0605409 0.037558 0.0269522 0.0790279 0.0327209 0.0438666 0.0701641 0.0596865 0.00786071
418 C 3.89636 0.0261887 0.276833 0.0231667 0.0282671 0.0466549 0.0137417 0.0372018 0.0499265 0.0322009 0.0166959 0.039974 0.0274886 0.0318134 0.0338703 0.0413318 0.0309005 0.033626 0.029903 0.0440499 0.0856597 0.0505057
419 R 4.09429 0.0533823 0.0260448 0.0282502 0.020215 0.0970919 0.0254138 0.0201546 0.0481652 0.0517009 0.0385581 0.0956338 0.0200668 0.0322791 0.027034 0.102687 0.0945957 0.100623 0.00922457 0.0393317 0.0595863 0.00996107
420 I 3.67116 0.0110442 0.0184043 0.00351244 0.042207 0.0385549 0.163575 0.155364 0.014165 0.0925839 0.00869401 0.0938383 0.0855913 0.119029 0.0436342 0.0477327 0.0152646 0.0131465 0.0221402 0.00569613 0.00467039 0.00115206
421 K 3.84912 0.0349145 0.0186542 0.0349864 0.0574218 0.0177735 0.033602 0.0427816 0.0180191 0.225467 0.0174291 0.0281408 0.0331715 0.0269172 0.0311459 0.173776 0.0557544 0.039666 0.011858 0.0346503 0.0194492 0.0444212
422 Q 3.80294 0.110683 0.0102543 0.0105623 0.0708725 0.0325958 0.0359936 0.162349 0.00710548 0.0315163 0.0892857 0.0649299 0.130734 0.00330026 0.0684919 0.0154601 0.0751001 0.00391238 0.0128595 0.0330157 0.0189116 0.0120656
423 F 3.86822 0.0188451 0.0204521 0.0446708 0.0188294 0.126518 0.00648069 0.0413063 0.145464 0.0141303 0.123802 0.0443448 0.015802 0.0156087 0.0346841 0.0127513 0.0383465 0.0183613 0.1251 0.0281538 0.0873454 0.0190028
424 I 3.9676 0.0100166 0.0227704 0.0207326 0.0199606 0.0857719 0.0127354 0.0614561 0.0980577 0.0997512 0.0874209 0.0562222 0.038858 0.0272108 0.0207419 0.103919 0.0123767 0.0249308 0.128688 0.0464961 0.016017 0.00586563
425 N 4.11863 0.0994948 0.0353651 0.0378388 0.0258509 0.0350356 0.0741557 0.0648072 0.0501712 0.102694 0.0761591 0.0998197 0.0198716 0.00985525 0.0689987 0.0540633 0.0367218 0.0343948 0.0107808 0.0339602 0.0196247 0.0103366
426 M 4.0721 0.0591824 0.0213305 0.0186617 0.040409 0.0358255 0.0285869 0.0321358 0.061956 0.176152 0.0293692 0.0306874 0.0601411 0.0227972 0.0689022 0.0711016 0.0800825 0.065838 0.035005 0.0192943 0.0388859 0.00365565
427 W 3.81744 0.0188652 0.0504616 0.0367999 0.038741 0.0256167 0.024531 0.0277127 0.0289208 0.0263185 0.0419511 0.0467958 0.0264649 0.0355676 0.0310343 0.0331159 0.0211553 0.0256941 0.0189527 0.297642 0.0440868 0.0995726
428 Q 4.2148 0.0265481 0.0281256 0.127393 0.0402411 0.0850355 0.0663925 0.0490111 0.0579556 0.0492051 0.048579 0.0346213 0.0296754 0.022795 0.0215651 0.0157411 0.0336041 0.0706144 0.0392163 0.0463388 0.0688078 0.0385339
429 E 4.15553 0.0413002 0.0120176 0.0193051 0.0218622 0.0696939 0.142067 0.0760088 0.0259799 0.0744249 0.024904 0.0612377 0.0343103 0.0139903 0.0302002 0.0728434 0.0501023 0.0459736 0.0425207 0.060995 0.0448738 0.0353888
430 V 4.16679 0.0659758 0.0054109 0.00765425 0.0236496 0.0435936 0.0488506 0.0582609 0.0615288 0.0382296 0.0744173 0.0500788 0.0883123 0.0664767 0.0388553 0.100845 0.0479976 0.0390605 0.0392945 0.0415589 0.0566164 0.00333296
431 G 3.55991 0.0200393 0.00240327 0.0043879 0.0183319 0.0429448 0.0285282 0.129112 0.00555616 0.102073 0.00688611 0.0436252 0.231882 0.000785455 0.110849 0.0808677 0.0452061 0.0708836 0.0101336 0.0140464 0.02871 0.00274749
432 K 4.07156 0.0634658 0.0104204 0.0557387 0.0736997 0.0370547 0.0709669 0.0427793 0.0130918 0.150278 0.0481317 0.0359551 0.0464388 0.0404544 0.0255348 0.118367 0.0430954 0.0419366 0.0196298 0.0399724 0.0147014 0.0082866
433 A 3.14199 0.00772299 0.00905127 0.000886299 0.0338573 0.00252518 0.00708963 0.0270382 0.0443193 0.000453136 0.149249 0.242732 0.0485702 0.00058864 0.0441806 0.00174826 0.0189491 0.145936 0.197365 0.0042715 0.0129826 0.000483699
434 M 3.73543 0.0255168 0.00802937 0.0128206 0.0194304 0.0399529 0.05801 0.0265988 0.20178 0.0184417 0.049204 0.0918421 0.011258 0.0065103 0.0100321 0.0117886 0.0222938 0.143262 0.0953514 0.0738242 0.0699518 0.00410055
435 Y 2.90698 0.0236664 0.0304432 0.00966018 0.0146353 0.0128057 0.0681128 0.0203998 0.0375028 0.0139226 0.00641535 0.021276 0.0152128 0.00435643 0.0159714 0.0101531 0.0182929 0.0099139 0.0165101 0.461802 0.178673 0.0102739
436 A 3.65653 0.0143902 0.0241874 0.023719 0.00331884 0.221352 0.00473853 0.0791933 0.0283143 0.023986 0.0314141 0.102761 0.0526205 0.00260895 0.0165526 0.0214551 0.0197654 0.0413515 0.049214 0.149184 0.0891492 0.000723914
437 P 3.89573 0.0945701 0.00447857 0.0206204 0.0935043 0.0508036 0.0155585 0.0189035 0.0983701 0.00466225 0.0801569 0.0501087 0.00987039 0.0595823 0.12953 0.0349059 0.0283139 0.0450927 0.120464 0.0104168 0.0266159 0.00347075
438 P 3.91151 0.135224 0.00732917 0.0474502 0.0259594 0.0594161 0.0982877 0.0331335 0.0168539 0.0245868 0.0181298 0.0302999 0.0122935 0.164059 0.074969 0.0122824 0.0811995 0.0428109 0.0275671 0.027276 0.0575989 0.00327343
439 I 4.18205 0.0477638 0.0277715 0.0175213 0.0291925 0.0554461 0.0100215 0.055513 0.0444929 0.064266 0.0496807 0.0464955 0.0692691 0.0267076 0.0560592 0.0480341 0.038645 0.104767 0.0858669 0.0421883 0.0785846 0.0017132
440 S 4.05533 0.0374242 0.0590161 0.0117601 0.0376191 0.0208336 0.0923582 0.0299036 0.0502548 0.0351319 0.0286533 0.0376869 0.175609 0.0343424 0.0478971 0.0754902 0.0407114 0.0869573 0.0331296 0.0469299 0.01113 0.00716097
441 G 4.29089 0.0442849 0.0390889 0.0248104 0.0517157 0.0362387 0.0227404 0.0621504 0.0815388 0.0572616 0.0495829 0.0474705 0.0633483 0.0419214 0.0498395 0.0580677 0.0578945 0.0237552 0.0479068 0.0235498 0.0900793 0.0267542
442 Q 4.24695 0.0291765 0.0602852 0.0371837 0.0163107 0.0490152 0.0605741 0.0653952 0.0473943 0.0817306 0.0676487 0.0358727 0.0260789 0.0590431 0.0535573 0.0615576 0.0247673 0.104165 0.0436538 0.0263661 0.0280281 0.022196
443 I 4.06584 0.112062 0.0347024 0.0139262 0.026532 0.0360977 0.122202 0.0551919 0.0207049 0.0135024 0.0404882 0.0262149 0.0365432 0.0602985 0.0774361 0.100279 0.0523811 0.0306502 0.0322481 0.0245548 0.0818272 0.0021566
444 R 4.07505 0.0581916 0.0798817 0.0297858 0.0889677 0.0145041 0.0502254 0.0431464 0.0343232 0.165729 0.0311063 0.0354636 0.0713035 0.0065248 0.0273354 0.0686456 0.0394836 0.0631319 0.0202994 0.020926 0.0335324 0.017492
445 C 3.78035 0.0516476 0.132513 0.0106566 0.0213207 0.0771174 0.00836732 0.0194732 0.180863 0.0190346 0.0178829 0.0266503 0.0237984 0.00551505 0.0170864 0.0344515 0.0227644 0.0648563 0.144603 0.0146235 0.0846806 0.0220944
446 S 4.21084 0.0433617 0.0339411 0.0183069 0.0295242 0.107977 0.0212647 0.0429328 0.0522128 0.135152 0.0507682 0.0268198 0.0421622 0.0319008 0.0362373 0.0514368 0.0421742 0.0402819 0.0465997 0.0593567 0.0560337 0.0315559
447 S 4.08966 0.100659 0.059322 0.0225063 0.0204059 0.0842885 0.0325547 0.0625166 0.0156077 0.0102824 0.0336736 0.068868 0.134096 0.0201321 0.0275675 0.0234351 0.0379609 0.0182112 0.0255355 0.0689788 0.0828031 0.0505949
448 N 4.20718 0.0234524 0.066188 0.0372967 0.0172949 0.0207295 0.0431446 0.0979841 0.0612041 0.0735432 0.0478628 0.0554412 0.0250813 0.0414605 0.0515664 0.0688637 0.0481119 0.0649163 0.0372069 0.038622 0.0783862 0.00164319
449 I 4.00953 0.120312 0.0251452 0.0243876 0.0522025 0.0695409 0.0364995 0.0149236 0.15212 0.0262113 0.0628721 0.0867914 0.0361638 0.0269067 0.0264883 0.00912567 0.021138 0.0724904 0.080161 0.0301465 0.0128 0.0135732
450 T 3.94937 0.090473 0.0846215 0.0124397 0.010945 0.02708 0.0560627 0.135063 0.0502389 0.0837774 0.00578274 0.038559 0.0509912 0.00718601 0.0170714 0.0140369 0.0778562 0.0895265 0.0974255 0.0173671 0.0216917 0.0118044
451 G 3.949 0.114035 0.0481563 0.0330846 0.0942791 0.0233099 0.130412 0.0450094 0.01076 0.0237722 0.00813965 0.0331844 0.0365791 0.021638 0.0224614 0.122014 0.115141 0.0309693 0.0346436 0.0096826 0.0287987 0.0139299
452 L 4.11204 0.0559179 0.0755525 0.0356145 0.0237561 0.0477324 0.0477436 0.0287342 0.10373 0.00969736 0.106376 0.0667139 0.0271898 0.0194483 0.0305583 0.00582563 0.0349846 0.08784 0.0593669 0.0444887 0.0785546 0.0101746
453 L 4.04786 0.0359801 0.049269 0.0066652 0.0604923 0.0639729 0.0143899 0.122011 0.0580931 0.0723995 0.0884799 0.0347605 0.00380177 0.0284668 0.0834701 0.00528384 0.0549615 0.05316 0.0885171 0.0291044 0.0390964 0.00762551
454 L 3.73331 0.0576684 0.0264297 0.0122429 0.0145056 0.0674449 0.00672279 0.0196139 0.149834 0.0154251 0.186976 0.0562874 0.0234944 0.00875216 0.0180999 0.0158978 0.0219096 0.0311702 0.169459 0.0305769 0.0396008 0.0278884
455 T 4.12031 0.0573279 0.0465246 0.0882947 0.0238443 0.0606848 0.0684849 0.0279272 0.0740934 0.0472055 0.0233091 0.0400424 0.0330055 0.0114997 0.0212867 0.00416227 0.084452 0.0989219 0.0833875 0.0621168 0.0378222 0.00560664
456 R 4.23725 0.0430778 0.059992 0.0181847 0.0608137 0.062481 0.0423503 0.027599 0.0429598 0.0277295 0.0134365 0.0625693 0.0632432 0.059944 0.0501223 0.112358 0.0795471 0.0380249 0.0388993 0.0431972 0.0354195 0.0180508
457 D 3.57666 0.0172325 0.0251306 0.334913 0.119109 0.0403892 0.0286095 0.0302058 0.0115533 0.0225313 0.0234252 0.0311466 0.0944131 0.025249 0.0294862 0.0112884 0.0195191 0.0202557 0.0210878 0.0403017 0.0390383 0.0151153
458 G 3.93381 0.0200302 0.0446614 0.132847 0.0181982 0.0287575 0.174859 0.0415934 0.0281173 0.0313679 0.0152169 0.0270666 0.0238712 0.0513696 0.0295642 0.0323385 0.130362 0.00879785 0.0501833 0.0315528 0.0666115 0.0126344
459 G 4.06827 0.0631687 0.048875 0.0999043 0.00830211 0.0325282 0.0819155 0.0163382 0.0855011 0.0129545 0.0401055 0.0531121 0.0428068 0.138002 0.0180924 0.0310886 0.0543731 0.0222478 0.0778561 0.0316045 0.0320476 0.00917579
460 N 4.13719 0.0330837 0.0198316 0.0955685 0.0291265 0.0678175 0.0339694 0.0323326 0.0439604 0.0427756 0.0424542 0.141536 0.0600985 0.0747989 0.0205984 0.0712436 0.0304004 0.0527913 0.042039 0.0199636 0.0415774 0.00403261
461 N 4.19635 0.0671692 0.0647915 0.025412 0.0609396 0.0354262 0.0244678 0.0994789 0.0351392 0.0926793 0.0284426 0.0230008 0.0487445 0.0683587 0.0537444 0.0466276 0.0662933 0.0278424 0.0606166 0.0435367 0.0255917 0.00169668
462 N 4.10182 0.083114 0.0239934 0.0259941 0.0599552 0.0583153 0.0415157 0.0328621 0.0272638 0.107402 0.0335943 0.0295994 0.044891 0.0449178 0.0942658 0.117652 0.0431794 0.0680879 0.0242956 0.00776394 0.0287438 0.00259367
463 N 4.21557 0.036883 0.0248901 0.0687939 0.0645246 0.0151487 0.0315809 0.0450817 0.0607736 0.0340204 0.0535641 0.0494015 0.0537183 0.0769087 0.0638138 0.0648132 0.0931296 0.0524745 0.0610213 0.0179537 0.0285912 0.00291338
464 G 4.24362 0.0385214 0.0470095 0.0492821 0.0850725 0.0228224 0.0538846 0.0645254 0.0338632 0.0683801 0.0300607 0.0393819 0.0301091 0.0424029 0.0898508 0.0720865 0.0497594 0.0308952 0.0551507 0.0273088 0.0650127 0.00461986
465 S 4.18664 0.0544913 0.0543475 0.0327278 0.0966654 0.0700389 0.0209999 0.0344037 0.021871 0.0443066 0.0431858 0.0266096 0.0224303 0.0616811 0.0283493 0.0500332 0.0720336 0.0733092 0.0195677 0.0754495 0.0915711 0.00592746
466 E 4.21397 0.0624446 0.0689593 0.0795457 0.102183 0.0215537 0.0607449 0.102292 0.0368262 0.0346032 0.0346039 0.0275638 0.0409412 0.0593744 0.0561039 0.0377269 0.0453069 0.0311639 0.0248691 0.0387953 0.0148622 0.0195358
467 I 4.20635 0.0684227 0.0498595 0.0264497 0.0636834 0.0390803 0.017399 0.0617599 0.0726614 0.0469394 0.0370388 0.0543928 0.0951512 0.015596 0.0900143 0.0502575 0.0457152 0.0573689 0.0237253 0.0298475 0.0506507 0.00398681
468 F 3.65867 0.0331917 0.0648076 0.0153394 0.00532447 0.143949 0.00527587 0.038345 0.0933109 0.00946448 0.140194 0.0931147 0.0117509 0.00675972 0.00919947 0.00597094 0.0112988 0.0201801 0.128993 0.039744 0.119103 0.00468257
469 R 3.47841 0.0244229 0.011675 0.0351152 0.0309152 0.014996 0.0525663 0.0276248 0.0472638 0.102766 0.0127994 0.0307721 0.011011 0.0126778 0.0297976 0.382233 0.0231921 0.0445005 0.0185431 0.0290183 0.0290968 0.0290128
470 P 3.75603 0.161492 0.0329858 0.0161023 0.0108793 0.0430041 0.132241 0.0466296 0.0141668 0.0109333 0.0837303 0.0419667 0.0159389 0.181584 0.0482419 0.00435462 0.0609377 0.027898 0.0176674 0.0268786 0.0133739 0.00899421
471 G 4.12378 0.0471988 0.0288149 0.0488075 0.0822854 0.0842207 0.0646936 0.0235479 0.0832353 0.00786687 0.141448 0.0314505 0.0375013 0.0165362 0.0284333 0.0328232 0.0719386 0.029508 0.0494334 0.0203525 0.0481696 0.0217343
472 G 3.49936 0.0273729 0.0252183 0.0227522 0.0505753 0.0234888 0.402489 0.0274411 0.0232509 0.0307367 0.0104807 0.0454319 0.0309591 0.0200084 0.0325359 0.055574 0.0337329 0.0159271 0.0364891 0.0368958 0.0251014 0.0235383
473 G 3.90557 0.025216 0.0206142 0.0267713 0.0758654 0.0395123 0.271953 0.0222747 0.0274039 0.0542298 0.0136365 0.025446 0.0324101 0.0259853 0.070016 0.0402475 0.0391507 0.0314365 0.0420023 0.0390709 0.033687 0.0430713
474 D 4.04903 0.0422229 0.0305012 0.0839705 0.0604602 0.093578 0.0270744 0.0973613 0.0103085 0.0136814 0.0695468 0.0555189 0.0903312 0.0111639 0.0433445 0.0299837 0.0431159 0.00959748 0.0157841 0.0584029 0.108164 0.00588808
475 M 3.8776 0.11651 0.0124599 0.133719 0.0164994 0.105904 0.00636728 0.0551363 0.0672957 0.00508425 0.0345554 0.0573662 0.0171456 0.0768324 0.0482881 0.00262995 0.0220848 0.0744472 0.0315467 0.0182602 0.0954393 0.00242862
476 R 4.16285 0.062516 0.0232688 0.0291602 0.0324144 0.0224935 0.0468036 0.0780252 0.0428267 0.13685 0.0383357 0.0506881 0.0201473 0.0288508 0.0524397 0.0878799 0.0283538 0.0458045 0.0441586 0.0470034 0.0760102 0.0059692
477 D 4.1657 0.0574903 0.064462 0.0695579 0.0696474 0.0592968 0.0753685 0.0283368 0.0342559 0.0149095 0.0488929 0.0458676 0.1129 0.00988303 0.0841313 0.0162372 0.0659711 0.0260335 0.035008 0.0320563 0.0382859 0.0114081
478 N 4.2013 0.0903117 0.072664 0.0375739 0.0288087 0.0250721 0.0555436 0.0455925 0.0756703 0.0893837 0.0447111 0.0392392 0.0887506 0.0215958 0.0670517 0.0267146 0.0674644 0.0268278 0.0375768 0.026662 0.0211543 0.0116312
479 W 4.19536 0.0425145 0.0435952 0.0334601 0.0321311 0.0795889 0.0389977 0.0597873 0.120378 0.0238188 0.0592973 0.0606467 0.0228306 0.0103243 0.0209024 0.0279558 0.0183967 0.0484625 0.0826711 0.0678095 0.0547444 0.0516867
480 R 4.31231 0.0770498 0.071128 0.027014 0.0302482 0.0416233 0.0343276 0.0305178 0.0544372 0.0643966 0.0697207 0.0516375 0.0255944 0.0306076 0.0388963 0.068809 0.0373329 0.0578876 0.0421979 0.0458773 0.062048 0.0386486
481 S 4.18772 0.0336014 0.0577877 0.0196332 0.033222 0.0679174 0.0151127 0.0824676 0.0605209 0.0319403 0.0683787 0.0590827 0.113066 0.0673261 0.020685 0.0163903 0.0702202 0.0602135 0.0337806 0.0153196 0.0419917 0.0313425
482 E 4.1204 0.0429653 0.0185122 0.0673597 0.0510339 0.0390308 0.0238511 0.0392778 0.0292895 0.108258 0.132686 0.063925 0.0423194 0.0157132 0.0770061 0.00788375 0.0792388 0.0189596 0.0225667 0.0433271 0.0388291 0.0379679
483 L 4.24063 0.0402831 0.0629871 0.032164 0.0405658 0.0544173 0.0319225 0.0347094 0.0364177 0.0369417 0.127147 0.0441193 0.0466077 0.0249745 0.0271994 0.0203538 0.0374938 0.0482196 0.0877428 0.0426241 0.0790033 0.044106
484 Y 4.3099 0.0333805 0.0767503 0.062898 0.0390944 0.0413113 0.0601328 0.0527421 0.0455429 0.0426244 0.0459671 0.0377216 0.0618077 0.0262386 0.0393241 0.0417011 0.0380348 0.0398005 0.0493941 0.0395278 0.101114 0.0248922
485 K 4.32219 0.0277251 0.0686944 0.0419357 0.0534685 0.0477606 0.0415791 0.0359572 0.0667429 0.0539235 0.0425893 0.0468376 0.0854232 0.0503054 0.0261005 0.0537899 0.0704259 0.0503427 0.0342275 0.0411504 0.0295656 0.031455
486 Y 4.18928 0.0252124 0.0499111 0.042827 0.0406494 0.0963771 0.0269369 0.06243 0.0457981 0.037774 0.0291365 0.0472952 0.0521685 0.0403266 0.0469072 0.0265865 0.0166646 0.0346123 0.0202887 0.0452839 0.147412 0.0654021
487 K 4.08141 0.0245015 0.0398496 0.0306596 0.0485265 0.0354112 0.029819 0.0451146 0.0272524 0.22772 0.0399291 0.0440271 0.0448403 0.0371407 0.0406005 0.0679281 0.0324805 0.0353969 0.0306425 0.0458553 0.0349136 0.0373909
488 V 4.26186 0.0863647 0.0712773 0.0280621 0.0338628 0.0409175 0.0260277 0.0310051 0.0375975 0.0435507 0.0738227 0.0459462 0.0399173 0.0287515 0.0309274 0.0256188 0.0539922 0.0641455 0.108438 0.0418025 0.0533295 0.0346432
489 V 4.25083 0.0865736 0.0651091 0.0400917 0.0609511 0.0365191 0.021612 0.048866 0.0671681 0.0432276 0.0523585 0.0443944 0.0208104 0.0482091 0.0450304 0.0319733 0.0288813 0.0428114 0.117788 0.0329364 0.0434701 0.0212177
490 K 4.03995 0.0464236 0.0374907 0.0343644 0.121888 0.034894 0.0415628 0.0456406 0.0645461 0.041596 0.186789 0.0402007 0.0557035 0.00511987 0.039814 0.0292106 0.0473677 0.00855783 0.0249199 0.0351 0.0234732 0.0353375
491 I 4.13518 0.0404438 0.0559545 0.0395915 0.0347245 0.102593 0.0227005 0.0562547 0.163803 0.035722 0.0267017 0.0446394 0.0357439 0.0219498 0.0421738 0.014732 0.0300873 0.0760205 0.0585164 0.041886 0.0262798 0.0294819
492 E 4.05651 0.0107896 0.0503589 0.0627108 0.0491434 0.0434555 0.0228953 0.0329837 0.0474594 0.0936788 0.113979 0.0590299 0.0154339 0.0257904 0.0167752 0.0320556 0.0138762 0.0300859 0.030459 0.0429051 0.163536 0.0425992
493 P 3.78738 0.108573 0.0390638 0.0305927 0.0277102 0.0282725 0.0167837 0.0278408 0.0261134 0.0259797 0.0277066 0.0271823 0.0224306 0.290871 0.0533206 0.0178323 0.0745691 0.0472614 0.0137433 0.030733 0.0342005 0.0292188
494 L 3.17209 0.00312487 0.0453291 0.00761867 0.0124989 0.0571126 0.00532722 0.0142449 0.271114 0.0169713 0.0712183 0.0452777 0.00387059 0.00865226 0.0281258 0.00289594 0.0113542 0.0856606 0.275307 0.0200171 0.00671772 0.00756184
495 G 3.81161 0.0584507 0.0775065 0.0234222 0.100719 0.0137012 0.245847 0.0190053 0.0184698 0.0237828 0.0124151 0.0279335 0.0435855 0.016783 0.0353075 0.0455568 0.112117 0.0124562 0.0298302 0.0382925 0.027644 0.0171733
496 V 3.57416 0.0369876 0.0483839 0.0214861 0.0388226 0.0431068 0.0119691 0.0143191 0.256854 0.0145168 0.0757815 0.0538105 0.00958621 0.0105016 0.0164598 0.00667487 0.00704542 0.0601352 0.196909 0.0367661 0.031623 0.00825976
497 A 3.78665 0.298259 0.0409821 0.0350295 0.055181 0.0508284 0.0198376 0.0581899 0.0234793 0.0279557 0.0118678 0.0385035 0.0392905 0.0128456 0.043393 0.0107717 0.0374828 0.0864517 0.0358411 0.0290634 0.0238236 0.020923
498 P 3.80676 0.0236531 0.0464795 0.0351922 0.0370054 0.0261727 0.0146825 0.0467527 0.0222807 0.0363191 0.088442 0.0325685 0.0235783 0.299832 0.0278024 0.017086 0.0602017 0.043874 0.0317734 0.0420826 0.0187217 0.0254993
499 T 3.83034 0.031136 0.0431837 0.0237578 0.0202942 0.0187575 0.0233367 0.0371025 0.100792 0.0317346 0.0092583 0.0369968 0.083549 0.0132695 0.0394137 0.113558 0.0443917 0.238556 0.00746047 0.0349705 0.0286746 0.0198076
500 K 4.22151 0.0158159 0.0708479 0.0168565 0.0385694 0.0676298 0.0448997 0.0277488 0.0379026 0.0622957 0.0299608 0.0471624 0.048743 0.0642265 0.0840443 0.112285 0.052139 0.043896 0.0572938 0.0288697 0.0345756 0.0142373
501 A 3.98674 0.198391 0.0559247 0.0237284 0.0420185 0.0315108 0.113127 0.0275783 0.0222742 0.0200935 0.0234655 0.0342153 0.0202572 0.0166023 0.0266571 0.0207376 0.0995577 0.0552312 0.042043 0.0536563 0.0525763 0.0203537
502 K 4.20347 0.0326388 0.0432025 0.00816007 0.0377357 0.0301824 0.0629514 0.0345395 0.0788648 0.0573593 0.0651724 0.0502038 0.0273497 0.0399486 0.105801 0.0802468 0.0468224 0.071173 0.0526196 0.0437144 0.0247762 0.00653778
503 R 3.58196 0.0184051 0.071062 0.0366296 0.0134231 0.0222957 0.033028 0.0285959 0.0343724 0.112516 0.0127482 0.0575533 0.0286947 0.0320256 0.036389 0.343813 0.0211693 0.0258192 0.0143868 0.0246359 0.0162721 0.0161646
504 R 4.18572 0.0379483 0.0311502 0.0265372 0.0330711 0.0325798 0.0452922 0.0317866 0.0644289 0.0420474 0.0652326 0.0316222 0.0370654 0.0458799 0.0608478 0.0620517 0.0626313 0.0274631 0.0834709 0.141886 0.0309063 0.00610137
505 V 4.24998 0.0501018 0.0299914 0.0489091 0.0229022 0.0985602 0.0319302 0.0521005 0.0330351 0.051544 0.0617849 0.0909849 0.062635 0.0309464 0.0566503 0.0348778 0.0606636 0.022177 0.0658956 0.0436736 0.0396587 0.0109775
506 V 4.01418 0.0676841 0.0167253 0.0286949 0.0293917 0.0358611 0.0179407 0.0298514 0.0335715 0.0269792 0.0594756 0.0810939 0.0709186 0.0126729 0.0581199 0.0143784 0.0351291 0.0622804 0.207928 0.0469406 0.0439002 0.0204622
507 Q 4.28986 0.0521842 0.0486761 0.0241707 0.0535995 0.0273844 0.0478175 0.0572837 0.0634779 0.0579415 0.0463245 0.0387702 0.0279881 0.0483313 0.0735463 0.0362599 0.0311109 0.110907 0.046527 0.0302966 0.0465379 0.0308653
508 R 4.18655 0.0527081 0.0112153 0.0272385 0.0627031 0.04602 0.0285147 0.0249804 0.105453 0.0917143 0.0516224 0.0311266 0.0417831 0.0309514 0.037168 0.0395685 0.0524588 0.0574931 0.067113 0.0776162 0.060298 0.00225421
509 E 4.17274 0.0741862 0.0350242 0.06384 0.0807106 0.0272895 0.0252015 0.0268321 0.0268565 0.156495 0.041977 0.0635618 0.0293934 0.042344 0.0296272 0.0414895 0.0283764 0.042507 0.0340758 0.0363978 0.0706143 0.0232001
510 K 4.14648 0.0550188 0.0704273 0.00932501 0.0537514 0.00700044 0.071951 0.0524605 0.0541322 0.0842417 0.0759866 0.0373972 0.0503201 0.0277124 0.0500261 0.082439 0.0804746 0.0613382 0.0405695 0.0104283 0.0187727 0.0062273
511 R 3.49308 0.0147084 0.0222764 0.0468166 0.0211014 0.0145467 0.0356508 0.0700915 0.00951986 0.176021 0.0157714 0.0430126 0.0170049 0.01293 0.0186202 0.31118 0.015863 0.0147729 0.0123223 0.0371852 0.071231 0.0193739
512 A 4.14043 0.0835159 0.0180099 0.0435096 0.0454148 0.0971931 0.0321102 0.0710247 0.0603221 0.0318435 0.0252705 0.0834507 0.0540276 0.0138575 0.02257 0.0046238 0.0680137 0.0335718 0.0610399 0.0541423 0.0870452 0.00944335
513 V 4.12032 0.121115 0.0271857 0.0182756 0.0454759 0.0624573 0.0832782 0.0173384 0.0676639 0.0223635 0.0427522 0.103878 0.0275232 0.0757582 0.0272885 0.0072026 0.0287681 0.0363293 0.0815518 0.033453 0.0459202 0.0244212
514 G 4.2381 0.0431375 0.0302219 0.043208 0.0719015 0.058317 0.136181 0.029714 0.0531185 0.0393995 0.0472749 0.0502264 0.0293815 0.034478 0.0546282 0.0328308 0.0214427 0.0489057 0.0430383 0.0416482 0.0729954 0.0179516
515 I 3.71463 0.0335557 0.0124226 0.0093027 0.0293981 0.159824 0.00500844 0.0095655 0.057665 0.065951 0.120346 0.142897 0.0126731 0.0644497 0.0219304 0.00574785 0.00947778 0.0169063 0.0500967 0.0234769 0.138886 0.0104207
516 G 3.97574 0.0866254 0.0106704 0.0153478 0.0658168 0.0341072 0.139754 0.0338332 0.0410584 0.021166 0.0258555 0.0648272 0.0181545 0.00918586 0.17428 0.0331957 0.0456039 0.0418809 0.0559856 0.037215 0.0216677 0.0237692
517 A 4.03627 0.194127 0.0285105 0.0565494 0.0316421 0.0245926 0.0541575 0.0280623 0.0562225 0.0145527 0.0514607 0.0456506 0.014368 0.033468 0.067459 0.00928316 0.0590542 0.0704913 0.0743695 0.0422019 0.0347842 0.00899307
518 L 3.78079 0.137476 0.038572 0.0153173 0.0277548 0.0965658 0.0130991 0.0198485 0.119003 0.0240922 0.188437 0.0811846 0.0181775 0.00856958 0.0263811 0.00856573 0.0130859 0.0176069 0.0486227 0.0610536 0.0278343 0.00875202
519 F 3.67241 0.105635 0.0106917 0.0147439 0.0169011 0.263179 0.0114478 0.0223945 0.0829849 0.0289293 0.0910101 0.0412969 0.0230387 0.00797939 0.0190209 0.0080408 0.0345892 0.0824636 0.0806954 0.0260923 0.0163195 0.0125464
520 L 3.78329 0.0128312 0.0171507 0.0188322 0.0224527 0.140403 0.0228481 0.0349737 0.174979 0.02202 0.19859 0.0344477 0.0191032 0.0352073 0.0249662 0.0221922 0.0363951 0.0486218 0.0243138 0.0518522 0.0208132 0.0170066
521 G 3.87912 0.0957369 0.0106343 0.0123749 0.0775165 0.0417799 0.160626 0.00882049 0.0240808 0.0238058 0.0329419 0.0485898 0.0136024 0.0121513 0.0152222 0.0271956 0.140454 0.110764 0.0626461 0.0350644 0.0268987 0.019093
522 F 3.72298 0.0634715 0.0578101 0.0242703 0.0309099 0.330494 0.018742 0.0306288 0.0565522 0.0298932 0.0573193 0.0424186 0.019707 0.0205586 0.0181642 0.0139331 0.0290557 0.0289919 0.0414919 0.0338709 0.028411 0.0233058
523 L 3.49975 0.0179208 0.0321435 0.0361209 0.0248568 0.0338846 0.0264374 0.047118 0.0473068 0.0251017 0.403865 0.0436548 0.0193049 0.0163243 0.0371576 0.015741 0.0277646 0.0202399 0.021355 0.0436755 0.0227372 0.0372893
524 G 3.8663 0.166407 0.021892 0.018863 0.0557179 0.0244068 0.059627 0.0244583 0.0638011 0.0337437 0.0115835 0.0423457 0.00803166 0.00165548 0.0220069 0.0358334 0.163109 0.0793825 0.0930961 0.0396988 0.0215237 0.0128166
525 A 3.734 0.287016 0.0336637 0.0185422 0.032806 0.0306694 0.00886948 0.0231919 0.0198623 0.0228886 0.103167 0.0608796 0.0220524 0.0151186 0.0356322 0.0133085 0.0700387 0.0412263 0.0507977 0.0776395 0.0201079 0.0125219
526 A 3.1943 0.472998 0.0226609 0.0356394 0.0450777 0.0221472 0.021276 0.0180425 0.0131593 0.025877 0.00920954 0.024643 0.014708 0.0333405 0.0179375 0.0114173 0.022804 0.0559366 0.0489744 0.0400194 0.023268 0.0208639
527 G 3.21111 0.0359012 0.0266523 0.0175987 0.0622584 0.0138266 0.47002 0.0192689 0.0195958 0.0217696 0.0151772 0.0216949 0.0274523 0.0176628 0.0278573 0.0565491 0.0152859 0.0191033 0.0325054 0.0385901 0.0188616 0.0223678
528 S 3.61409 0.0156428 0.0377739 0.0220095 0.0220196 0.0204816 0.0484741 0.0196315 0.0477255 0.0205521 0.243874 0.0279817 0.0585433 0.0124855 0.0210345 0.0254948 0.236277 0.0231647 0.0307746 0.0371488 0.0159524 0.0129583
529 T 3.43357 0.0375474 0.0325843 0.029309 0.0240789 0.0261399 0.013065 0.0290473 0.0592767 0.0218327 0.0252714 0.0365273 0.0579747 0.0202168 0.0147158 0.0118229 0.0189867 0.406574 0.0627441 0.0426877 0.0169556 0.0126416
530 M 3.34785 0.0255073 0.0264579 0.0267697 0.0292394 0.0257889 0.0175189 0.0186764 0.0450434 0.0377915 0.0221621 0.426585 0.029718 0.0190028 0.0239253 0.0099142 0.0141893 0.02722 0.097186 0.0352992 0.0236057 0.0183995
531 G 4.09098 0.0379794 0.0383912 0.0844968 0.0434528 0.0423386 0.191427 0.0306253 0.0323087 0.0405108 0.0241881 0.0429401 0.0418232 0.0116295 0.0474887 0.0216729 0.0501428 0.0263262 0.0873794 0.0440938 0.0398557 0.0209283
532 A 3.60611 0.279414 0.0276887 0.0204456 0.0444331 0.0319047 0.0166711 0.0230218 0.0193267 0.025757 0.021676 0.0379109 0.0175782 0.0188455 0.0316784 0.0128923 0.0649666 0.0414099 0.201758 0.029544 0.0160193 0.0170586
533 A 3.64948 0.330004 0.0218598 0.0245729 0.0528178 0.0373569 0.0217313 0.019715 0.0249247 0.0268517 0.0208876 0.038742 0.0272442 0.0154358 0.0353694 0.00806284 0.0395853 0.100378 0.0800592 0.0295103 0.0249273 0.0199644
534 S 4.2372 0.0791894 0.0478892 0.0472007 0.043026 0.0292517 0.0457447 0.0257375 0.0306086 0.0334714 0.0487249 0.0455861 0.021192 0.042822 0.0245966 0.0363163 0.141029 0.0580259 0.0518489 0.0472736 0.0367798 0.0636858
535 M 4.29777 0.0471315 0.0449174 0.0416475 0.0455848 0.0553281 0.04135 0.040503 0.0804286 0.0380549 0.0541766 0.112375 0.037171 0.0394565 0.0396562 0.0428988 0.0436093 0.0494333 0.0495933 0.0451176 0.037584 0.0139823
536 T 3.99846 0.0917319 0.024705 0.0245051 0.0222462 0.0407044 0.0260447 0.0241318 0.0201831 0.0586501 0.01336 0.141523 0.01661 0.0249209 0.0768875 0.0200922 0.0604397 0.142884 0.0180142 0.0866743 0.0396932 0.0259995
537 L 3.7944 0.0339446 0.0397965 0.0390761 0.0407877 0.0340077 0.0210712 0.0244343 0.0206692 0.0402954 0.272028 0.147954 0.0257514 0.0561785 0.0417815 0.0229602 0.0141559 0.02169 0.0245378 0.0271431 0.0229512 0.0287857
538 T 4.35465 0.0770436 0.0466311 0.0403109 0.0462631 0.0503467 0.0421802 0.0458644 0.0425332 0.0502404 0.0422282 0.0432147 0.0382253 0.0461562 0.0490617 0.0327773 0.0367978 0.0838366 0.0503016 0.0465445 0.0466929 0.0427497
539 V 4.2425 0.0661537 0.0429777 0.0383882 0.0647213 0.0341039 0.0352133 0.0431655 0.0594544 0.040571 0.0778739 0.0389405 0.0444866 0.0430132 0.0412262 0.035229 0.0144346 0.0392198 0.136051 0.0447568 0.0337407 0.0262793
540 Q 4.10868 0.0244913 0.0445629 0.0461448 0.0526771 0.035299 0.0158698 0.053706 0.0412677 0.0484334 0.0485698 0.0446354 0.0368272 0.0285534 0.214776 0.035515 0.0340418 0.0331414 0.0321739 0.0479675 0.0397375 0.0416094
541 A 4.21125 0.0905914 0.0438506 0.0441768 0.0414965 0.0398111 0.0196087 0.0454176 0.0396786 0.0423567 0.0551992 0.0468891 0.0362225 0.0398257 0.0287414 0.0243083 0.0402543 0.0544908 0.156773 0.0373219 0.0400259 0.0329602
542 R 3.96911 0.028536 0.0572623 0.0352118 0.0348033 0.0196386 0.0710172 0.0321257 0.0473192 0.163479 0.00977796 0.0392515 0.02046 0.0216448 0.0438164 0.182854 0.0469195 0.0271384 0.0301594 0.0448909 0.0257843 0.0179107
543 Q 4.32568 0.0452192 0.044024 0.0422022 0.0260464 0.0524611 0.0604772 0.0430772 0.0559901 0.0533607 0.0889121 0.0487446 0.0376294 0.0408297 0.0489122 0.070025 0.0353673 0.0211046 0.0412163 0.0450778 0.0347389 0.0645838
544 L 4.35425 0.0634724 0.0457606 0.0477048 0.0411752 0.0487795 0.0570101 0.0471784 0.0550923 0.0365637 0.0907607 0.0477804 0.0397593 0.0392223 0.0387117 0.0443292 0.047495 0.040527 0.0411143 0.0382453 0.0497571 0.0395607
545 L 3.75582 0.0200775 0.0327686 0.0156821 0.027004 0.203888 0.0226436 0.0286101 0.0563533 0.0262296 0.052356 0.239394 0.0327877 0.0360195 0.0286538 0.0236742 0.0296253 0.0218683 0.0319007 0.0244559 0.02248 0.0235279
546 S 3.38291 0.0361117 0.066255 0.375681 0.0140894 0.110361 0.00715643 0.0241788 0.0145425 0.01861 0.0237141 0.0221305 0.0408895 0.0383382 0.0147037 0.00298773 0.0662672 0.0120705 0.0108186 0.0239109 0.0637788 0.0134044
547 G 4.09044 0.0525837 0.0460959 0.0791267 0.048771 0.024579 0.168324 0.0276714 0.0356823 0.0311253 0.0154056 0.0337283 0.0377117 0.0291325 0.0342372 0.0305512 0.0778621 0.0161696 0.11022 0.0492409 0.0266216 0.0251599
548 I 4.16916 0.0438671 0.0361481 0.0773159 0.0603371 0.0451441 0.0491501 0.0229162 0.0565415 0.0455425 0.0507774 0.081973 0.0703306 0.010546 0.0301091 0.0149762 0.0123434 0.0396314 0.0570848 0.0449616 0.130615 0.0196885
549 V 4.07788 0.0663862 0.059703 0.0304376 0.0824821 0.0289437 0.03394 0.0357981 0.0320378 0.0329559 0.0658163 0.0779133 0.0405904 0.0299971 0.0378932 0.0166785 0.0257511 0.0221196 0.192187 0.0360838 0.0368275 0.015458
550 Q 3.92799 0.033752 0.039356 0.201463 0.0251401 0.0360027 0.00878692 0.0524316 0.0147299 0.0483117 0.0205664 0.0310173 0.0436476 0.067474 0.0482052 0.0436633 0.0317129 0.00552367 0.0198137 0.0441689 0.151079 0.0331542
551 Q 3.87523 0.0223013 0.030444 0.048556 0.0273127 0.031842 0.027481 0.0471544 0.0272733 0.0508032 0.021666 0.0208469 0.0445048 0.0236218 0.290103 0.0337704 0.0488044 0.0439447 0.0179727 0.0574607 0.0288863 0.05525
552 Q 3.93069 0.0628744 0.0255683 0.028729 0.0353545 0.0376776 0.0290612 0.0505072 0.0275875 0.0461201 0.0169317 0.0465507 0.0385693 0.0174971 0.260243 0.0812117 0.0181729 0.0218766 0.0260887 0.0358172 0.054058 0.0395036
553 N 4.07679 0.00994738 0.0656842 0.116485 0.0312919 0.0831889 0.0272237 0.0355581 0.098826 0.0623216 0.0339893 0.0608237 0.0310269 0.00422 0.0150765 0.0236791 0.0259589 0.0903372 0.0291367 0.0610275 0.0794717 0.0147249
554 N 4.2054 0.0236743 0.0834852 0.0599953 0.0406695 0.0388259 0.113325 0.076512 0.0353365 0.0521404 0.0216733 0.0434134 0.0308242 0.0231379 0.070131 0.0191482 0.0642874 0.0554347 0.0306448 0.0557546 0.0521471 0.00943946
555 L 3.61232 0.0285767 0.0378032 0.0113749 0.0122931 0.0797884 0.0235296 0.0395981 0.0225036 0.0190686 0.0997961 0.0783665 0.0305755 0.00473596 0.0274782 0.00780813 0.0122441 0.00615111 0.230607 0.186077 0.0254452 0.0161787
556 L 3.32752 0.0105338 0.0196515 0.0221737 0.0177011 0.0889246 0.0109232 0.0374767 0.0132575 0.0225084 0.399438 0.0453504 0.0184136 0.0391204 0.0676771 0.0487762 0.0104572 0.0083561 0.0142448 0.0799731 0.0169832 0.00805938
557 R 4.07931 0.00904359 0.0360692 0.0295883 0.0326504 0.0625636 0.0441285 0.0266003 0.0925833 0.0629602 0.0805652 0.0419235 0.111916 0.013392 0.0210269 0.0102557 0.0388866 0.0888807 0.0960444 0.0513043 0.0461636 0.00345413
558 A 3.87014 0.0272712 0.0447825 0.0417152 0.0316992 0.00724068 0.0466795 0.0482782 0.0072468 0.0251528 0.0460329 0.0390808 0.0291006 0.0230498 0.0472551 0.0351341 0.14229 0.237797 0.0359407 0.0463604 0.0240754 0.0138169
559 I 3.81074 0.0160985 0.0228665 0.0340446 0.0325774 0.0313992 0.0272234 0.0137094 0.125669 0.0185713 0.0916199 0.113605 0.0348243 0.0182351 0.0268693 0.00887474 0.0224838 0.0310616 0.220254 0.0692253 0.028722 0.0120657
560 E 4.00623 0.0844047 0.0224828 0.0683127 0.0109748 0.0275952 0.0876825 0.0288318 0.00423169 0.0348975 0.0173298 0.0354978 0.0822365 0.00733923 0.0185675 0.056651 0.05242 0.0878575 0.155298 0.0610352 0.0337115 0.0226412
561 A 4.17468 0.0406353 0.0324974 0.0291853 0.0433515 0.0490373 0.0634689 0.0291957 0.0373344 0.0356988 0.0331168 0.0478238 0.0304407 0.0242623 0.0553543 0.0692629 0.165284 0.0735962 0.0525135 0.0432122 0.0324446 0.0122837
562 Q 3.84624 0.0437248 0.0144667 0.0171957 0.0856818 0.0527551 0.0244403 0.164522 0.0193332 0.0434096 0.0063308 0.0551555 0.028535 0.00736007 0.115083 0.0146167 0.165478 0.0291109 0.0134143 0.0295581 0.0222017 0.0476273
563 Q 3.98566 0.0456939 0.0244236 0.0305379 0.0453694 0.0154012 0.0262506 0.0717853 0.0207433 0.0403952 0.00781135 0.0452738 0.0450637 0.00383277 0.0354277 0.0265167 0.102007 0.171735 0.124603 0.0503928 0.0386728 0.0280628
564 H 4.29407 0.0496264 0.0470288 0.0411678 0.0453929 0.0459892 0.0548934 0.00797103 0.0485034 0.0463169 0.0553229 0.0102739 0.0822925 0.0469771 0.0621206 0.0462546 0.0489317 0.0701625 0.0408397 0.0447427 0.0606198 0.0445721
565 L 4.04743 0.0570354 0.0250427 0.0288253 0.0322188 0.121582 0.0255998 0.0260624 0.0717463 0.0300753 0.0473399 0.071948 0.0107122 0.0335236 0.155811 0.0147921 0.0181479 0.0377314 0.080457 0.0338065 0.0631174 0.0144244
566 L 3.65926 0.0656411 0.0241701 0.0230371 0.0165274 0.077016 0.00902849 0.0222087 0.0128432 0.0180174 0.220834 0.189976 0.00670154 0.0100079 0.048124 0.011056 0.101587 0.045115 0.0231365 0.0271418 0.0233537 0.0244763
567 Q 3.75219 0.0299029 0.00845569 0.0108884 0.024501 0.0114518 0.0564976 0.0954967 0.0950498 0.0426878 0.0153501 0.0552107 0.00283676 0.00639439 0.0416107 0.0762219 0.0567964 0.0740622 0.237237 0.0381513 0.0120036 0.00919246
568 L 3.83228 0.0612954 0.00907322 0.0219746 0.0231091 0.195171 0.00809772 0.0309736 0.142901 0.0444704 0.0671952 0.0690132 0.0111202 0.00765572 0.0407211 0.0357287 0.0231395 0.0239462 0.0671609 0.0243916 0.0884421 0.00441887
569 T 3.36775 0.0664725 0.0977723 0.0397568 0.0161681 0.0211291 0.30132 0.139226 0.0216034 0.0348373 0.00293911 0.00805629 0.0223041 0.00342692 0.0461431 0.0036141 0.10711 0.0462433 0.00286425 0.00793148 0.00875708 0.00232457
570 V 3.80251 0.121909 0.0224139 0.0220289 0.0171588 0.0385231 0.00949178 0.0853577 0.0609196 0.00952206 0.179145 0.0497098 0.0121485 0.00386322 0.0241669 0.00370266 0.0735584 0.119562 0.045873 0.0422758 0.0543946 0.00427599
571 W 3.399 0.0256018 0.0364607 0.028479 0.0260539 0.0268623 0.0264172 0.0203305 0.0109837 0.022394 0.0278703 0.047979 0.0287723 0.0189672 0.0324564 0.04962 0.0131442 0.0151232 0.0101427 0.408958 0.0265603 0.0968233
572 G 3.6112 0.0213301 0.0416806 0.0755782 0.0288588 0.0183722 0.329636 0.0225981 0.0196685 0.0260722 0.0123247 0.0429159 0.0183031 0.0172313 0.0236595 0.0193788 0.12008 0.0490866 0.0377449 0.0402843 0.022572 0.0126244
573 I 4.13519 0.0843421 0.0487673 0.0319614 0.0414629 0.056043 0.0319149 0.0281383 0.0960209 0.0291848 0.127473 0.0580236 0.039708 0.010005 0.0181967 0.015843 0.0347274 0.0701474 0.0742673 0.056691 0.0365209 0.0105605
574 K 3.99889 0.10811 0.0366933 0.0253716 0.0302584 0.0346423 0.0560475 0.0411775 0.0178244 0.0625623 0.0251665 0.048117 0.107266 0.00797577 0.04769 0.0691936 0.175161 0.0257323 0.0147521 0.0335497 0.0151836 0.0175244
575 Q 3.65159 0.0179272 0.0316548 0.00378567 0.0192516 0.0498296 0.0186847 0.0386222 0.27822 0.0445488 0.0580749 0.0881169 0.00683943 0.00216946 0.0420524 0.0282818 0.0117177 0.0306284 0.0695909 0.0349379 0.118354 0.00671205
576 L 3.77024 0.050987 0.0228634 0.0250478 0.00966727 0.0801238 0.00606871 0.0294584 0.0900486 0.0136189 0.169379 0.0533756 0.0122925 0.0405362 0.0822377 0.00476183 0.0642212 0.175526 0.0233748 0.0293442 0.0111227 0.00594429
577 Q 3.31365 0.020533 0.00636324 0.0106701 0.0443521 0.00873987 0.0668576 0.235825 0.00563172 0.0460606 0.0182612 0.0162374 0.011797 0.0026916 0.0968986 0.270259 0.0163517 0.0197901 0.0024215 0.0535845 0.0411694 0.00550513
578 A 3.99721 0.0435137 0.0568209 0.0200083 0.0583274 0.00528392 0.0847971 0.0214168 0.0842919 0.0141837 0.0179207 0.134123 0.12008 0.0102736 0.0358197 0.0413774 0.0601735 0.0815167 0.0545538 0.0192738 0.0300675 0.00617676
579 R 4.08348 0.0362886 0.0448726 0.0473792 0.0464273 0.0255477 0.0361175 0.0422795 0.0382132 0.0598844 0.0152755 0.0377261 0.0510485 0.029778 0.0402713 0.214809 0.029455 0.0187239 0.0380758 0.0397823 0.0347874 0.0732573
580 I 3.78452 0.0287391 0.0327492 0.0304466 0.0328484 0.155746 0.0167166 0.0241173 0.204711 0.014705 0.0648459 0.0295166 0.0191751 0.0209438 0.0288014 0.00890268 0.00699301 0.0839847 0.111645 0.0504582 0.0238206 0.010133
581 L 3.79401 0.085681 0.0262958 0.10156 0.0184106 0.18187 0.03427 0.08622 0.021371 0.0227991 0.0463916 0.0228259 0.0221954 0.00878346 0.127456 0.0234952 0.0994108 0.0148037 0.00754603 0.00676917 0.0385232 0.00332177
582 A 4.14778 0.148157 0.0495614 0.0392729 0.0436434 0.0213552 0.0403923 0.0508465 0.0304445 0.026906 0.0501212 0.0322219 0.022198 0.0587172 0.0786402 0.00887157 0.0836294 0.0482776 0.0765954 0.0470987 0.0256455 0.017404
583 V 3.48909 0.0448504 0.0193887 0.0128891 0.0125341 0.0189185 0.00560084 0.0320456 0.296883 0.0170658 0.0902712 0.088493 0.029799 0.00804014 0.0116994 0.00510785 0.00693395 0.024849 0.149807 0.0488035 0.0598549 0.0161641
584 E 3.78868 0.0251531 0.0275002 0.0414329 0.28026 0.0455868 0.0405901 0.0260447 0.0277493 0.128609 0.0114122 0.0346001 0.0290295 0.0262192 0.0290094 0.0125705 0.0136336 0.0515353 0.026014 0.0362929 0.0286414 0.0581158
585 R 4.1093 0.0313346 0.0915985 0.0228462 0.0244172 0.0364627 0.0294882 0.0815828 0.0474284 0.0420194 0.0658094 0.172268 0.0315399 0.0136118 0.0358241 0.0500178 0.0205916 0.030304 0.0338346 0.0591283 0.0559342 0.0239584
586 Y 4.06214 0.0463612 0.0454317 0.0284012 0.0329489 0.0628402 0.0203275 0.0633945 0.0379408 0.0197889 0.0295598 0.0419785 0.0951297 0.0168538 0.0437719 0.0198169 0.0133684 0.0221136 0.0706374 0.0468992 0.188211 0.054225
587 L 3.80633 0.0604259 0.0966989 0.0177975 0.0228237 0.0207054 0.0157955 0.0362756 0.0544594 0.0248448 0.285135 0.0673086 0.0259954 0.0505444 0.0268088 0.0292081 0.0258399 0.0439129 0.0328668 0.0291668 0.0198765 0.0135094
588 K 3.68721 0.0710812 0.0557443 0.00347769 0.0018254 0.120557 0.0534609 0.0475346 0.0680252 0.00517271 0.0640113 0.144276 0.0181443 0.000192073 0.00517129 0.0172883 0.0391121 0.00508301 0.100942 0.0342154 0.14443 0.000256114
589 D 4.01588 0.0217218 0.0219627 0.112547 0.0847915 0.0621631 0.0248433 0.0530817 0.0545314 0.0136933 0.0240642 0.0251383 0.0770205 0.00834728 0.0668793 0.00553275 0.0465124 0.146165 0.0388467 0.0291369 0.0707213 0.0123002
590 Q 4.06443 0.0436943 0.0506549 0.0172233 0.0122286 0.0667758 0.00535505 0.0611173 0.068658 0.0569999 0.0646159 0.0481816 0.016456 0.0162091 0.0870777 0.0391601 0.0164604 0.0302022 0.0502166 0.15795 0.0697959 0.0209675
591 Q 3.67967 0.235027 0.0761042 0.00345849 0.0057206 0.0254368 0.0500535 0.0338801 0.0356098 0.0400093 0.115592 0.0929307 0.029913 0.00289938 0.0131345 0.00921091 0.0254537 0.0248436 0.124279 0.0241192 0.0180387 0.0142857
592 L 3.57936 0.0220497 0.0344089 0.0205023 0.0340322 0.0531878 0.00670924 0.0386027 0.22631 0.0307135 0.226957 0.0257836 0.0148884 0.0137483 0.028211 0.0129112 0.00755226 0.0219251 0.115162 0.0305395 0.0233609 0.0124442
593 L 3.30428 0.0203097 0.0192975 0.0214144 0.0244178 0.0298373 0.0194185 0.0191771 0.0377591 0.0275395 0.450017 0.0432026 0.0263244 0.0338495 0.0334209 0.0374554 0.0117042 0.0210044 0.0147249 0.0615808 0.0339482 0.0135967
594 G 3.85121 0.0302408 0.00297853 0.00540767 0.0202658 0.0642073 0.0437407 0.081682 0.020232 0.0755335 0.0641024 0.0923945 0.0269975 0.0058153 0.0178799 0.0639979 0.0219484 0.0302899 0.0443322 0.085193 0.200016 0.00274539
595 I 3.66075 0.013702 0.07159 0.0280677 0.0215025 0.0226308 0.0123656 0.024663 0.238228 0.0264142 0.197825 0.0454072 0.0428851 0.0111898 0.0265055 0.0309186 0.0159615 0.0432893 0.0847676 0.021382 0.0111553 0.00954886
596 W 2.40933 0.00487486 0.0244796 0.00659881 0.00391919 0.468179 0.00448978 0.00488553 0.0225928 0.0029868 0.0616566 0.273408 0.00275359 0.00316874 0.00246644 0.00418904 0.00195092 0.00399902 0.00306524 0.0419511 0.027774 0.03061
597 G 3.39746 0.0320257 0.0490073 0.0502194 0.0199921 0.0271702 0.43022 0.023835 0.0274457 0.0205603 0.0213831 0.0363782 0.029153 0.0164379 0.0245128 0.0192734 0.0412421 0.019165 0.0424284 0.0223015 0.0325637 0.0146851
598 C 3.2738 0.0138887 0.456211 0.0169261 0.0323318 0.0488692 0.0308969 0.0192663 0.0177605 0.0348613 0.0124775 0.0298274 0.0218777 0.0144648 0.0179283 0.030172 0.0393022 0.0156542 0.0249928 0.0266906 0.057058 0.0385432
599 S 3.93632 0.150933 0.133099 0.00692569 0.0110204 0.045364 0.0586262 0.0248534 0.0820392 0.0342739 0.0311417 0.0536676 0.00710639 0.0999558 0.00970209 0.0276654 0.0490666 0.0393125 0.057618 0.0245883 0.050476 0.00256476
600 G 3.83144 0.0601823 0.0594666 0.00871097 0.0408867 0.145907 0.0669228 0.222408 0.0115065 0.0238372 0.0432221 0.0522079 0.0188938 0.0144313 0.0184266 0.0462606 0.0159763 0.0161561 0.0192812 0.0579243 0.0446268 0.0127659
601 K 3.41191 0.0229056 0.0560623 0.0118778 0.0298413 0.0409084 0.00662907 0.0156843 0.0341264 0.10144 0.066141 0.0548064 0.0145073 0.00862424 0.0152266 0.382524 0.0157854 0.0326998 0.0128786 0.0291102 0.0354759 0.0127449
602 L 3.34395 0.00568286 0.0413088 0.00561184 0.00815828 0.313908 0.00244726 0.0462979 0.143458 0.00635031 0.0806994 0.0427025 0.0130605 0.017079 0.0187023 0.0193999 0.00845227 0.0175348 0.036061 0.0305743 0.13584 0.00667084
603 I 3.91186 0.0141043 0.0325339 0.035103 0.0254441 0.0895642 0.0089385 0.0343981 0.213114 0.0303299 0.0520671 0.0372491 0.0455748 0.0182518 0.0413537 0.125478 0.0125253 0.0453351 0.0676924 0.0326566 0.027439 0.0108468
604 C 3.44628 0.021561 0.407702 0.0315947 0.0280828 0.041369 0.00833418 0.0345267 0.0233719 0.032036 0.0179226 0.041936 0.0272683 0.0193226 0.0304158 0.0483399 0.0159526 0.0263907 0.00855764 0.0249483 0.0653479 0.045019
605 T 4.02873 0.03475 0.123815 0.0160813 0.0147462 0.0703576 0.0272678 0.0275347 0.0650396 0.0471188 0.0214365 0.080112 0.0454733 0.0103559 0.021205 0.144601 0.0166479 0.0346135 0.0623642 0.0794526 0.0467316 0.0102952
606 T 3.79605 0.0297597 0.0283006 0.0243673 0.0310039 0.0309464 0.0219211 0.0329866 0.106548 0.0521479 0.0354278 0.0468155 0.0475912 0.0173752 0.0361538 0.011782 0.056161 0.292965 0.0197042 0.0341286 0.0215944 0.0223202
607 A 4.15421 0.0446517 0.0872819 0.0409473 0.0280514 0.0215563 0.0289024 0.0612409 0.119669 0.0566824 0.0735184 0.0669094 0.0348601 0.0670649 0.0190635 0.0366973 0.0691024 0.0163651 0.0664575 0.0177005 0.0377674 0.00551008
608 V 3.82144 0.0465142 0.131776 0.0136671 0.0300146 0.0132672 0.0106779 0.0338955 0.0576855 0.0185006 0.109423 0.0769636 0.0220123 0.0226845 0.0356323 0.0175368 0.0212958 0.0717324 0.212449 0.0144297 0.0213586 0.0184841
609 P 4.11371 0.0325615 0.0403939 0.01042 0.0166988 0.0205192 0.0367184 0.0419105 0.0524889 0.0722536 0.0693263 0.0976167 0.0180589 0.0542164 0.0420379 0.136244 0.061672 0.0670485 0.0688745 0.0337363 0.0119755 0.0152289
610 W 3.46035 0.0144713 0.0499837 0.0421136 0.0252351 0.0178784 0.0275257 0.0301749 0.0339547 0.0299259 0.0355476 0.0265951 0.0264095 0.0186585 0.0240533 0.0328762 0.0120914 0.0196989 0.0114984 0.390657 0.024087 0.106564
611 N 3.95762 0.0354345 0.0541457 0.091802 0.0476244 0.00961429 0.0108757 0.0488345 0.028623 0.0433421 0.0226575 0.0271808 0.0755003 0.01259 0.124317 0.0987886 0.157428 0.0318042 0.0116035 0.022325 0.0354931 0.010017
612 A 4.13525 0.0321931 0.0300787 0.136858 0.0342571 0.0172973 0.0168468 0.0539135 0.0266265 0.0967565 0.018881 0.0316996 0.0658956 0.0562257 0.0259579 0.075569 0.0894796 0.0545025 0.0436552 0.0377328 0.040251 0.0153217
613 S 4.1949 0.0332816 0.0715106 0.0744565 0.0346065 0.0164633 0.0584139 0.0914766 0.0474381 0.0415262 0.044424 0.0478541 0.0756666 0.00699146 0.0400187 0.0919389 0.0372541 0.0618106 0.0396381 0.0205414 0.0560565 0.00863259
614 W 3.79413 0.0268926 0.0693226 0.0271097 0.0266523 0.0296098 0.035671 0.01855 0.028509 0.0314623 0.043599 0.0388301 0.0252284 0.0257161 0.0365992 0.0440787 0.0189653 0.025486 0.0208002 0.304982 0.0313252 0.0906113
615 S 3.96756 0.0238832 0.146003 0.0391656 0.0370635 0.0298865 0.0176433 0.0272229 0.0747768 0.0247128 0.017859 0.0298348 0.0881967 0.0108061 0.0272892 0.0085942 0.153259 0.0853342 0.0688887 0.03107 0.0397314 0.0187792
616 N 4.14497 0.0632111 0.0831448 0.064784 0.0223501 0.0279559 0.0438212 0.0386683 0.0238297 0.0876988 0.012807 0.0239835 0.0966624 0.0622207 0.0505988 0.0578492 0.0768945 0.0903575 0.0186839 0.0209106 0.0232054 0.0103624
617 K 3.99814 0.045254 0.0366249 0.0369909 0.0426825 0.0590244 0.0100348 0.0513109 0.0313377 0.160909 0.056164 0.0369647 0.0499101 0.029164 0.0321834 0.172612 0.0128504 0.0179005 0.0168076 0.030402 0.0476034 0.023269
618 S 4.25778 0.0431797 0.0632457 0.0504003 0.0256979 0.0309183 0.0426456 0.0411901 0.0394892 0.0431761 0.0303124 0.0408618 0.0352527 0.0827789 0.0478829 0.0536389 0.124111 0.0690913 0.0191648 0.0379902 0.0493759 0.0295967
619 L 4.17674 0.0436744 0.0646793 0.0460157 0.0438494 0.0362166 0.0259355 0.0362697 0.0303366 0.0361495 0.152257 0.0764621 0.0387169 0.0320561 0.062247 0.0523396 0.0134873 0.0749608 0.0493534 0.0348561 0.0387987 0.0113376
620 E 4.28641 0.0248489 0.048473 0.0688652 0.0600354 0.042147 0.0371642 0.0521543 0.0500109 0.108305 0.0373843 0.0395785 0.0535514 0.0207412 0.0309768 0.0317142 0.0345082 0.0393654 0.0586512 0.039908 0.0777559 0.0438615
621 Q 4.22157 0.0577406 0.0542163 0.0410056 0.0854712 0.0385367 0.0195059 0.0494721 0.0652191 0.0731414 0.0491683 0.120366 0.0389305 0.0147874 0.0517565 0.0270143 0.0490467 0.0255293 0.0257084 0.0272928 0.0579145 0.028176
622 I 3.80224 0.0268787 0.0411398 0.0331054 0.0375207 0.0565401 0.0254738 0.0363019 0.286207 0.0250326 0.0218111 0.0439411 0.105815 0.0201998 0.0138123 0.0119037 0.0386526 0.0495661 0.0553155 0.0272911 0.0312653 0.0122268
623 W 3.85283 0.0376888 0.0512369 0.0320101 0.0371667 0.0379119 0.0317102 0.027381 0.0194829 0.0264715 0.02557 0.0407852 0.0382053 0.0388266 0.0174883 0.0297573 0.0217269 0.0230081 0.019866 0.281035 0.05974 0.102932
624 N 4.14871 0.0376152 0.078196 0.100184 0.0997842 0.0337976 0.0163435 0.0276186 0.00798574 0.0649548 0.0509652 0.0350562 0.081655 0.0150747 0.069657 0.028833 0.0380214 0.0556439 0.0146448 0.0782546 0.0317133 0.0340016
625 N 4.19592 0.0425193 0.0951715 0.0384903 0.0366142 0.0754897 0.0463958 0.0417257 0.0498353 0.106585 0.062868 0.0611805 0.050017 0.0065892 0.0438182 0.0475388 0.0260428 0.032504 0.0456315 0.0516351 0.0371614 0.00218621
626 M 3.99575 0.00663792 0.0321881 0.025797 0.0209148 0.0609426 0.00971123 0.0418204 0.0797573 0.0257243 0.1024 0.142842 0.0271266 0.0180788 0.0494623 0.0175747 0.044288 0.107927 0.041741 0.0205773 0.104566 0.0199213
627 T 3.57892 0.0250203 0.024114 0.023114 0.0269724 0.0296824 0.0103153 0.0301793 0.0728078 0.0312594 0.0121345 0.0347255 0.068888 0.0201693 0.0276233 0.0175543 0.0536578 0.367133 0.021115 0.0335121 0.0386599 0.0313619
628 W 3.82666 0.0217292 0.0465845 0.0232586 0.0385139 0.0219228 0.0207734 0.0436509 0.0227385 0.0492346 0.0462113 0.0371124 0.029533 0.0218821 0.0321471 0.0409841 0.0257647 0.03255 0.0158893 0.285216 0.0318276 0.112477
629 M 3.79724 0.0172061 0.0206674 0.0143477 0.0170471 0.0206943 0.00702727 0.0415631 0.0600607 0.0982838 0.164454 0.136598 0.0332162 0.0251022 0.0353375 0.167522 0.0136003 0.0393108 0.028132 0.016395 0.031115 0.0123204
630 E 4.02898 0.0619909 0.0171569 0.0788434 0.124346 0.0172837 0.0350175 0.0242798 0.0220763 0.123983 0.0367268 0.0814992 0.0370365 0.0198554 0.119641 0.0133368 0.0410365 0.0326846 0.0118012 0.0253934 0.0257546 0.0502576
631 W 3.54512 0.0175877 0.037829 0.0379254 0.0306053 0.0226006 0.0190629 0.035136 0.0252054 0.023603 0.0387459 0.0327458 0.0322494 0.0291031 0.0233511 0.0482122 0.0164242 0.0210084 0.0246969 0.393082 0.0362144 0.0546111
632 D 4.00033 0.13275 0.015676 0.0275266 0.048729 0.00907092 0.0502219 0.0612513 0.0601944 0.0469685 0.0132289 0.0626066 0.0614868 0.00501305 0.0926124 0.0112559 0.128209 0.0650109 0.0325212 0.0177624 0.0469117 0.0109925
633 R 4.19961 0.0620532 0.049503 0.0482156 0.0650901 0.0822972 0.0442441 0.0537355 0.0593499 0.0425959 0.0474659 0.0490719 0.0360985 0.00339762 0.0227759 0.0323613 0.0438238 0.0463339 0.104683 0.0724611 0.0305361 0.00390645
634 E 4.06236 0.0313736 0.0909251 0.0645886 0.0972858 0.0205307 0.0109815 0.094246 0.0944996 0.0219081 0.0226152 0.039366 0.047432 0.00514738 0.0415851 0.00550277 0.052194 0.0784999 0.0939768 0.0197049 0.0401237 0.027513
635 I 3.70836 0.0283182 0.015521 0.024065 0.0180201 0.0215211 0.00868818 0.0204514 0.265134 0.030891 0.11115 0.0364089 0.0861926 0.014607 0.041674 0.0122498 0.00943423 0.0797071 0.0966862 0.0294007 0.03413 0.0157503
636 N 4.07033 0.0543717 0.10666 0.0472608 0.0310966 0.0674715 0.0835999 0.0233176 0.119507 0.103301 0.0382559 0.0693467 0.0283656 0.0013626 0.0240447 0.0326165 0.035779 0.0164941 0.0394477 0.0412699 0.0286595 0.00777102
637 N 3.90001 0.0182776 0.0859344 0.0415441 0.0119098 0.0359131 0.0744113 0.0277997 0.0167481 0.170114 0.0744669 0.024277 0.177286 0.0213381 0.0347139 0.0230207 0.0339261 0.0298211 0.021838 0.0157834 0.0425722 0.0183045
638 Y 4.19246 0.0512571 0.0384897 0.0347324 0.0286127 0.123405 0.00682758 0.0928238 0.0456618 0.0336361 0.0285204 0.0409451 0.06096 0.0297634 0.0294847 0.0392586 0.0633229 0.0149817 0.0606511 0.0589517 0.0748662 0.0428482
639 T 3.99218 0.0243606 0.0435994 0.0316965 0.0265449 0.029978 0.015726 0.0571157 0.0711802 0.191486 0.0167917 0.0508204 0.0254843 0.00752025 0.0390157 0.0703726 0.0569625 0.0650595 0.0133718 0.0370172 0.108515 0.017382
640 S 4.28861 0.019671 0.0670213 0.0401257 0.0448487 0.0652882 0.0488616 0.0352244 0.0525036 0.0411383 0.0455297 0.0397908 0.104655 0.0593702 0.0366509 0.0517765 0.0225348 0.0373875 0.0606318 0.0581521 0.0491441 0.0196943
641 L 4.29445 0.0861183 0.0545736 0.0605522 0.0673287 0.040733 0.0407413 0.0436223 0.0464076 0.057588 0.0284163 0.037199 0.0527413 0.0171279 0.0602699 0.0418738 0.0652275 0.0388658 0.0241277 0.039815 0.0744737 0.0221972
642 I 4.15646 0.0357418 0.0341826 0.0460897 0.0377104 0.0444865 0.0457731 0.0325742 0.175384 0.0590276 0.00988095 0.0512424 0.0344399 0.0353749 0.029344 0.0536045 0.0241346 0.0683617 0.0758276 0.0357539 0.0346847 0.0363813
643 H 4.25082 0.0344578 0.118178 0.0186815 0.0434669 0.0533188 0.0721932 0.0318376 0.03725 0.0606928 0.0516739 0.0567789 0.0640793 0.0182593 0.0528567 0.0289081 0.0373604 0.0396522 0.025808 0.0524879 0.0704305 0.0316283
644 S 4.19386 0.030736 0.0732073 0.0441721 0.0718672 0.0628435 0.0150185 0.0305663 0.0689797 0.0215784 0.0933576 0.0586723 0.048764 0.0329333 0.0560668 0.0201937 0.021013 0.0376538 0.0920169 0.0448991 0.0679801 0.00748017
645 L 3.99594 0.0717005 0.0209211 0.00545283 0.0510005 0.0278887 0.0060383 0.022603 0.0373248 0.105785 0.073272 0.106645 0.0162949 0.006235 0.0616089 0.103681 0.036885 0.0370555 0.0285012 0.0368412 0.122476 0.0217896
646 I 3.93044 0.0146325 0.0279538 0.040047 0.0247095 0.026985 0.014841 0.0331676 0.12392 0.0408746 0.123743 0.140218 0.0276156 0.0279757 0.045062 0.0162653 0.0118043 0.042889 0.140811 0.0370755 0.0225913 0.0168183
647 E 3.76543 0.029812 0.0217618 0.30199 0.0614026 0.0240074 0.0324779 0.0138791 0.0228515 0.0949225 0.0294323 0.0427375 0.0347501 0.0186618 0.0439861 0.0110752 0.0285185 0.0192458 0.0374973 0.0646259 0.0262002 0.0401639
648 E 4.30134 0.0422293 0.0590111 0.0502735 0.0552743 0.0582172 0.036865 0.0477631 0.068064 0.0616596 0.0434307 0.0690753 0.0599634 0.0165172 0.0548587 0.0132266 0.0340475 0.0369875 0.0777646 0.0412806 0.0321376 0.0413534
649 S 4.27999 0.0381477 0.0260263 0.0627353 0.0467536 0.0596215 0.0204732 0.0523861 0.0507706 0.0328207 0.0559719 0.0313826 0.0624608 0.0224245 0.0513953 0.0196729 0.0455498 0.100847 0.0497148 0.0423581 0.0743356 0.0541516
650 Q 4.1914 0.0937435 0.0669838 0.0405104 0.081969 0.0722747 0.0230332 0.0395826 0.0145298 0.0450032 0.0593133 0.0655641 0.0243266 0.00811246 0.0657469 0.0438952 0.0103198 0.0499066 0.0726881 0.0342196 0.0630816 0.0251957
651 N 3.79884 0.0202725 0.0243941 0.0704326 0.0256921 0.135887 0.00973597 0.0321652 0.0383732 0.0493527 0.0425146 0.0882127 0.0415567 0.0129827 0.0259453 0.00404345 0.0233389 0.0295046 0.00775465 0.0959166 0.212236 0.00968866
652 Q 4.18888 0.06038 0.0776405 0.0505315 0.073652 0.072987 0.0667072 0.0502541 0.0253529 0.0495068 0.0660059 0.0725594 0.0765455 0.00748685 0.0195893 0.0436031 0.0125468 0.0180867 0.0483317 0.0630017 0.0352736 0.00995753
653 Q 3.86447 0.0372327 0.0247892 0.0243549 0.0423057 0.105652 0.0127723 0.0446214 0.11524 0.0382865 0.146269 0.0665335 0.0732141 0.000869748 0.0148332 0.00373942 0.00947872 0.0113898 0.0535901 0.0185536 0.126581 0.029693
654 E 4.14969 0.0828833 0.0710131 0.0795772 0.0727627 0.0386403 0.010521 0.0130363 0.0571101 0.0481504 0.0716538 0.0487055 0.0257014 0.0140842 0.0389007 0.00653668 0.0432519 0.0457345 0.107015 0.033542 0.0671727 0.0240074
655 K 3.96532 0.0144399 0.0363382 0.0122765 0.0526628 0.134859 0.0290732 0.0160096 0.0753578 0.00473431 0.0955868 0.112615 0.0177552 0.0147542 0.0689026 0.00684777 0.0320337 0.0783411 0.0607295 0.0269338 0.086891 0.0228579
656 N 4.16311 0.0639383 0.0804068 0.0531995 0.0245781 0.0118349 0.0790255 0.040316 0.058288 0.0322352 0.0145567 0.0319895 0.0219671 0.0195718 0.0896665 0.0835007 0.0908665 0.049641 0.0661651 0.0414623 0.037712 0.00907861
657 E 4.26692 0.0520867 0.0337153 0.0529412 0.0374272 0.0741774 0.0375135 0.0395059 0.0623996 0.102305 0.0429075 0.0264567 0.0303886 0.0206573 0.0463315 0.0280614 0.0436543 0.0481996 0.0981336 0.0282056 0.0474369 0.047495
658 Q 4.01778 0.031967 0.0564124 0.0146689 0.0259683 0.180754 0.00827351 0.0463224 0.0429228 0.0423903 0.0468734 0.0559731 0.066175 0.00798032 0.0377039 0.0302082 0.0291297 0.0163598 0.0742436 0.0666078 0.103548 0.0155174
659 E 4.28035 0.0830738 0.0559685 0.0398478 0.0174092 0.0591913 0.0239007 0.0434467 0.0488531 0.0582158 0.0360854 0.0547422 0.0842415 0.0225798 0.0435876 0.0197311 0.0420608 0.0443412 0.0686365 0.0619095 0.0596549 0.0325224
660 L 4.21046 0.0402525 0.0360736 0.0360881 0.0271278 0.0695382 0.00897884 0.0468848 0.116204 0.0588258 0.0939338 0.0472046 0.0440095 0.0306205 0.0501287 0.0197035 0.0526534 0.0312945 0.0250415 0.0407229 0.0424516 0.0822617
661 L 3.84384 0.0355352 0.0384973 0.018219 0.0261229 0.0610169 0.0117506 0.0199081 0.0242126 0.0228647 0.141688 0.206694 0.0475986 0.0150172 0.0308342 0.00879149 0.0467747 0.0238354 0.0256422 0.0985551 0.0850225 0.0114195
662 E 4.14834 0.0690716 0.0632235 0.0180813 0.046894 0.0211027 0.034838 0.0340577 0.0552764 0.16218 0.0178254 0.0563441 0.0363192 0.0205599 0.0576807 0.0733564 0.0389668 0.047282 0.0668696 0.0297487 0.0271262 0.0231959
663 L 4.09828 0.0298143 0.0833354 0.0570765 0.0263914 0.0924058 0.0164849 0.0362834 0.0327802 0.0251332 0.126315 0.0790171 0.033435 0.0176902 0.0553568 0.0099866 0.0534948 0.0214536 0.0198871 0.109212 0.0357989 0.0386473
664 D 4.0685 0.0157015 0.0426938 0.0458734 0.0470219 0.019211 0.0721722 0.135512 0.00956118 0.0566275 0.00473987 0.0311724 0.111065 0.0760622 0.0407322 0.0310301 0.0861305 0.0485016 0.0218668 0.0439456 0.0473248 0.0130541
665 K 4.22237 0.0589566 0.0472971 0.0443742 0.0672628 0.0262623 0.0342619 0.0818084 0.0879929 0.059706 0.0398981 0.0472236 0.0676891 0.00581652 0.0276391 0.0496023 0.0385856 0.0339064 0.0890861 0.0299157 0.051057 0.0116582
666 W 3.96446 0.0360788 0.0429636 0.0318428 0.0313505 0.0850992 0.0152662 0.0345757 0.0450228 0.032845 0.0492007 0.0398919 0.0370103 0.0214529 0.0374583 0.0299268 0.0264123 0.0185083 0.0180082 0.231326 0.0301103 0.10565
667 A 4.18398 0.0363403 0.054358 0.0537128 0.0384896 0.0786329 0.0225398 0.0515057 0.115464 0.0352915 0.0581825 0.0722258 0.0491537 0.00612043 0.0386283 0.051474 0.0203795 0.0491167 0.0915103 0.0386208 0.0262968 0.0119572
668 S 4.11947 0.0251815 0.0711097 0.0163268 0.0398451 0.0753887 0.0324107 0.0399121 0.100887 0.0338015 0.0722 0.0469395 0.141791 0.0142439 0.0444992 0.0320171 0.0527927 0.0277802 0.0569566 0.0316613 0.0401246 0.00413031
669 L 3.95428 0.01939 0.0308937 0.0286843 0.0631018 0.0360406 0.0186982 0.0331904 0.0334103 0.03403 0.254646 0.0672743 0.0334665 0.0259839 0.059167 0.0150366 0.0345034 0.0263622 0.065347 0.0332567 0.0508609 0.0366561
670 W 4.15809 0.0171958 0.0516774 0.0316091 0.0552757 0.108008 0.0141622 0.0450223 0.0755639 0.0324105 0.0789937 0.0623021 0.0275367 0.0272227 0.0337929 0.0340312 0.0107751 0.0252422 0.035255 0.0824052 0.0449936 0.106525
671 N 3.98753 0.0814217 0.057327 0.0528493 0.0296933 0.0262763 0.022933 0.0851066 0.0174589 0.0402114 0.0213019 0.0456111 0.0674891 0.0227325 0.0393052 0.00679722 0.080537 0.192321 0.0385041 0.0485546 0.018872 0.00469652
672 W 3.92215 0.0326677 0.029962 0.0277116 0.0257452 0.0197195 0.0168537 0.0214609 0.0956734 0.0304005 0.100533 0.0382696 0.0194588 0.0216958 0.0251712 0.0533078 0.0226502 0.0159849 0.0361566 0.214182 0.0487607 0.103635
673 F 4.00123 0.0278675 0.0255646 0.0413483 0.0174654 0.137172 0.0110389 0.0411634 0.0511702 0.0114989 0.0719673 0.0394809 0.0153161 0.0279641 0.0630708 0.0864204 0.0376805 0.0182406 0.0341341 0.126453 0.105996 0.00898731
674 N 4.17924 0.0351801 0.0995357 0.0538014 0.0411961 0.0321811 0.0164733 0.0228325 0.0614414 0.0551674 0.0521696 0.0462577 0.0317755 0.00627007 0.100322 0.0492331 0.0294754 0.0868493 0.0586363 0.0622725 0.0492599 0.00966914
675 I 3.73648 0.026226 0.0501985 0.0234596 0.0280581 0.0198446 0.0167926 0.0376525 0.302025 0.0206693 0.123114 0.0515156 0.036763 0.0378704 0.0325376 0.0138453 0.0154899 0.0350476 0.0379644 0.046639 0.019215 0.0250726
676 T 4.11438 0.0593076 0.0496166 0.0342068 0.0213207 0.0227186 0.0193632 0.0337152 0.0855156 0.0466664 0.128176 0.0466426 0.0265577 0.0266277 0.0233737 0.0178321 0.0742889 0.096422 0.102397 0.0360475 0.0355514 0.0136531
677 N 4.22537 0.0296744 0.0417476 0.0420618 0.0272344 0.0584516 0.00588776 0.05282 0.0386792 0.109218 0.0767255 0.0430347 0.0416547 0.011529 0.0463643 0.0503697 0.064965 0.0529355 0.0728855 0.0479574 0.0609268 0.0248769
678 W 4.24315 0.0277886 0.0508447 0.0429659 0.0666096 0.0358284 0.032976 0.0359615 0.0238468 0.0412536 0.0327115 0.0402624 0.0339961 0.0270485 0.0395368 0.075139 0.0594596 0.0558375 0.0174313 0.111803 0.0560772 0.092622
679 L 4.25406 0.0436415 0.0425708 0.0473983 0.0426319 0.0485112 0.0286828 0.0466473 0.0354245 0.0449843 0.131472 0.0383693 0.0390134 0.0511616 0.0713503 0.0246593 0.0269416 0.0427674 0.0878207 0.0425913 0.031844 0.0315171
680 W 4.2951 0.0514083 0.0539912 0.0398487 0.0491833 0.0678646 0.0329623 0.0244533 0.0304507 0.0242004 0.0509354 0.0488774 0.0572173 0.0285842 0.0509703 0.0672941 0.0239466 0.0516429 0.0346633 0.0954233 0.0445359 0.071547
681 Y 4.2672 0.0405006 0.0416553 0.0494025 0.0328411 0.0790691 0.0309964 0.0482482 0.044255 0.0788612 0.0365834 0.0680438 0.0623694 0.0412169 0.047349 0.0480621 0.0124706 0.0325122 0.0281047 0.0617404 0.0944129 0.0213053
682 I 4.20772 0.0232941 0.0382198 0.0375852 0.0564795 0.0770871 0.0280454 0.0674532 0.0751521 0.030544 0.0343824 0.0474025 0.0540359 0.0201822 0.0291691 0.029462 0.119313 0.0864311 0.0645156 0.0337664 0.0250449 0.0224351
683 K 3.87204 0.0213923 0.0309942 0.0307772 0.0561382 0.0180439 0.0150088 0.122061 0.042082 0.0999835 0.00857781 0.0473007 0.0203796 0.0328587 0.135208 0.158845 0.0102407 0.0181496 0.0117226 0.069754 0.042748 0.00773397
684 I 4.16256 0.057262 0.0276612 0.0174096 0.0553826 0.0300175 0.0763173 0.054106 0.0550095 0.0657183 0.0422616 0.0909344 0.0537946 0.00961642 0.0565729 0.00859322 0.107192 0.0679128 0.0359221 0.0424634 0.0388265 0.00702551
685 F 4.18869 0.0735481 0.0531335 0.0308942 0.0332853 0.059708 0.0605708 0.0334773 0.0981631 0.0336348 0.098605 0.0554126 0.0462036 0.0225426 0.0295076 0.00477835 0.0486546 0.0590079 0.0301055 0.0694176 0.0516467 0.00770324
686 I 4.0901 0.0192989 0.035067 0.0206423 0.0337286 0.0173892 0.019001 0.0448223 0.106986 0.0338516 0.0659811 0.0812785 0.0655921 0.0296307 0.0232997 0.00732892 0.0629268 0.104549 0.0748347 0.0634615 0.0843435 0.00598651
687 M 4.23634 0.0173686 0.0621931 0.0333954 0.080862 0.0484996 0.0302541 0.043803 0.0601636 0.075288 0.0785373 0.0517525 0.0868862 0.0273199 0.0688085 0.0241337 0.0394549 0.0276152 0.0583733 0.0199953 0.0493557 0.01594
688 I 4.14449 0.0754621 0.021488 0.0217395 0.0270238 0.0508771 0.0487623 0.0392117 0.06238 0.0309746 0.0637475 0.127169 0.0286749 0.0510333 0.0218075 0.00749308 0.0494022 0.0874406 0.0651472 0.0648941 0.049148 0.00612361
689 V 4.1244 0.0864963 0.0398617 0.0247956 0.032624 0.110241 0.0644092 0.0311818 0.103925 0.013664 0.0513979 0.0486032 0.0479267 0.0112725 0.0276133 0.00936797 0.055075 0.0833361 0.0681396 0.0498753 0.0147498 0.0254434
690 G 4.13056 0.0333178 0.0635541 0.013031 0.104536 0.0479845 0.0471701 0.0252836 0.0552708 0.0326437 0.103221 0.0563102 0.0438877 0.0797688 0.0061972 0.00804282 0.046409 0.0593228 0.0463482 0.0813196 0.0372861 0.0090945
691 G 4.18515 0.0918631 0.047509 0.0483818 0.0168117 0.0320107 0.0624333 0.0336355 0.0455461 0.0345852 0.0752863 0.0400182 0.0485387 0.0294306 0.0233956 0.0156795 0.134814 0.0385094 0.0585995 0.0514409 0.0563753 0.015135
692 L 4.00403 0.0948752 0.0269234 0.0246684 0.0169602 0.068961 0.030477 0.0301149 0.0301971 0.0228887 0.0445999 0.0433241 0.0359334 0.00433064 0.0188685 0.00306085 0.130709 0.103255 0.0661236 0.0796307 0.104087 0.0200111
693 V 4.12885 0.113396 0.0615161 0.0173242 0.0383858 0.0697638 0.0535888 0.0218337 0.0999562 0.0289442 0.0615464 0.0664247 0.0111223 0.0111659 0.0519972 0.00381956 0.048841 0.0478057 0.0621111 0.04816 0.0625569 0.0197404
694 G 3.95677 0.14932 0.0491231 0.0357505 0.0177681 0.040054 0.0471709 0.0090471 0.0708581 0.00578377 0.040835 0.0479541 0.0293321 0.0682338 0.010665 0.00489037 0.102625 0.0702151 0.050554 0.115468 0.0297486 0.00460453
695 L 4.20482 0.0839848 0.0265218 0.011467 0.0739209 0.0543097 0.0416195 0.0568818 0.0519373 0.0231118 0.0696088 0.0469797 0.0207922 0.0371852 0.0593679 0.0100318 0.0684897 0.0610456 0.0461226 0.0809931 0.0647113 0.0109174
696 R 3.99204 0.0331219 0.0403425 0.0447769 0.0410084 0.0392051 0.0226902 0.0601888 0.0392042 0.152482 0.0294775 0.0204846 0.0279284 0.163159 0.0603488 0.0883539 0.0348756 0.0161931 0.0117388 0.0155575 0.0479199 0.0109433
697 I 3.9196 0.0561565 0.114056 0.0157789 0.0128586 0.0263676 0.0377795 0.020655 0.0777618 0.0102702 0.104654 0.0819577 0.0118345 0.00538737 0.0120792 0.00822702 0.0807186 0.0933586 0.117343 0.0384846 0.063056 0.0112151
698 V 4.13286 0.0402461 0.0714146 0.0354355 0.00794909 0.0645964 0.0624352 0.0327872 0.107039 0.0223995 0.0498454 0.0497881 0.0362352 0.0341825 0.019277 0.0050975 0.0661386 0.0407757 0.0634248 0.0927844 0.0879659 0.0101819
699 F 4.18037 0.066435 0.103342 0.0189271 0.0449998 0.0580778 0.0348005 0.0448541 0.0386555 0.0165874 0.0306451 0.047606 0.0720282 0.0415469 0.114396 0.0327223 0.0383842 0.0619856 0.0262394 0.0291405 0.0715411 0.00708549
700 A 4.30966 0.0404846 0.0598031 0.073462 0.0510143 0.0729881 0.0669583 0.0522534 0.031344 0.0377565 0.0409379 0.0426395 0.0411837 0.0397466 0.0351182 0.0302035 0.0572177 0.0866992 0.0235083 0.0347256 0.0533881 0.0285676
701 V 4.1455 0.0750076 0.0510671 0.0252569 0.0477618 0.0497764 0.0359405 0.0237874 0.0875308 0.025433 0.0416918 0.117508 0.0255638 0.044913 0.0210043 0.00853726 0.0657409 0.0935409 0.0806821 0.0287148 0.0371699 0.0133724
702 L 4.17582 0.0175996 0.0642589 0.0430869 0.054355 0.0702296 0.0131642 0.103188 0.062552 0.0386073 0.0509149 0.0387101 0.0799169 0.0582998 0.0250918 0.0233628 0.0407229 0.101642 0.025691 0.0411013 0.0414052 0.00610024
