# Supplementary material for: Experimental Estimation of the Effects of All Amino-Acid Mutations to HIV’s Envelope Protein on Viral Replication in Cell Culture
Source: PLoS Pathog. 2016 Dec 13;12(12):e1006114. doi: 10.1371/journal.ppat.1006114 (PMC5189966; doi:10.1371/journal.ppat.1006114)
Supplement: S2 File — The preferences in S1 File re-scaled by the optimal stringency parameter of β = 2.1. These are the data plotted in Fig 5. However, preferences for stop codons are listed in this file, but not shown Fig 5. (TXT) [file ppat.1006114.s012.txt]

# POSITION WT SITE_ENTROPY PI_A PI_C PI_D PI_E PI_F PI_G PI_H PI_I PI_K PI_L PI_M PI_N PI_P PI_Q PI_R PI_S PI_T PI_V PI_W PI_Y PI_*
31 T 3.64884106766 0.0417270870618 0.0439346944436 0.00469212704086 0.00734516605106 0.128009166714 0.0278260998766 0.0127369453144 0.10715994477 0.0483838145652 0.00657956879005 0.0683934528812 0.0337917648631 0.0134552451131 0.0168700663065 0.250024019014 0.0319321233069 0.0774424590542 0.0170599983346 0.0155105579242 0.0465082686691 0.00061742990547 
32 E 3.71644666317 0.123739870536 0.0290070940311 0.105259099084 0.123519340272 0.00470077090618 0.11980940398 0.116740103032 0.000546523184168 0.0340628645303 0.000136734138669 0.01925785695 0.044829934607 0.00944389745701 0.0859487413456 0.0354300230287 0.0701102813618 0.0328335531897 0.00276807787721 0.0302498335941 0.00624453743323 0.0053614594615 
33 K 3.95772208309 0.0618109989733 0.0533153924885 0.0480693663779 0.163771423325 0.0329234012477 0.0409071163944 0.0295202339993 0.0419160024378 0.0251348482323 0.0210909709838 0.0340813226907 0.178917646773 0.0108976658828 0.0308777099115 0.0351869701599 0.029289258985 0.0348386745728 0.0179747337442 0.0363161862515 0.0686720686244 0.00448800794415 
34 L 3.31063628431 0.00250178882623 0.0886937042036 0.00798581420614 0.0267497856592 0.062440388396 0.0177304089662 0.0151722657234 0.00985154558119 0.0149053898492 0.064933624627 0.374700539138 0.0169045874375 0.00527105040401 0.0192062640342 0.0179081352146 0.087095964994 0.0765322996613 0.0449708823316 0.0157134187253 0.0303519552827 0.000380186738921 
35 W 2.13643594083 0.0037505713387 0.0173466240969 0.0059094543164 0.00692793059374 0.0738164816952 0.0031492749341 0.00839585198675 0.00949217976724 0.00623096897623 0.0112543996644 0.00796078407341 0.00295045813639 0.00191420807915 0.0116948307687 0.0148676531489 0.00201180195823 0.00644839240499 0.0295030627608 0.654785816003 0.0524871982682 0.0691020570285 
36 V 2.11178701796 0.020516337251 0.171738225787 0.00354993239565 0.00414295215128 0.0201645856293 0.000926318820525 0.00201593940837 0.0885936150189 0.00716180341996 0.00227584117105 0.00910998958863 0.00131254803281 0.00141597313403 0.0054386023604 0.00137117005993 0.000525353494354 0.0888632433552 0.564678137593 0.00398360378992 0.00114231701803 0.00107351052145 
37 T 1.9576463378 0.0987323281849 0.0267837927749 0.00175275112905 0.00939935728243 0.00777469902735 0.023643554432 0.00400602840326 0.0548141924773 0.0179208078954 0.00222877055165 0.00337165713621 0.0121103133158 0.000897210177781 0.00135983761323 0.000413977113364 0.0564400421045 0.667683414491 0.00074971239931 0.00619276167735 0.00254263927355 0.00118215253991 
38 V 2.20830050254 0.0274886115448 0.00542720835796 0.00788166868867 0.00787692250497 0.0363231628355 0.0118616625467 0.0231448763059 0.55019186974 0.00941298368162 0.0109826104851 0.0137332716787 0.00809757410341 0.000885228776303 0.0126588746278 0.000862900429633 0.00469021810411 0.000819210449582 0.243702841806 0.0187361704211 0.00434785215746 0.000874280754146 
39 Y 1.59976356058 0.00130412856536 0.0285638226933 0.0033102689709 0.00157994346823 0.525100104444 0.00195997898137 0.00881197829383 0.00203210012768 0.00081455528952 0.000692799702436 0.00431006509797 0.00632949289487 0.00275516456342 0.00354075101561 0.000686379827688 0.00192601240494 0.00134663175273 0.00316462533124 0.00604332913868 0.392164474641 0.00356339279477 
40 Y 1.88701694121 0.00949237622024 0.0135515011683 0.0256718644087 0.00245203832306 0.189093979505 0.0050826938943 0.0196400752385 0.000960895259306 0.00624929160871 0.000284445046422 0.00447112193649 0.028802774045 0.00211889187062 0.00501860653697 0.000825378204818 0.00123090688641 0.000719935253991 0.0115889183204 0.024136344229 0.643589590331 0.00501837171278 
41 G 1.16210939352 0.0181552643235 0.00256149097155 0.00520882693172 0.0471198791475 0.00182406051256 0.843508985093 0.00474014183297 0.0015892776809 0.00397101934767 0.00224859314516 0.00806596479457 0.00316874578299 0.00510840706476 0.00414521761756 0.0237208067593 0.000880171914629 0.00151776890337 0.00490126078641 0.0134321927087 0.00362673162747 0.000505193053595 
42 V 1.6966258639 0.0073584579137 0.0133450980472 0.010793731528 0.0126667711953 0.00178621348021 0.00224685566613 0.0116917979902 0.0632056478719 0.00746284117733 0.0254008755956 0.0178230237326 0.0102105082666 0.013864325964 0.00761908413719 0.00181447780244 0.00172649685584 0.00529689799129 0.758833058085 0.0166633957055 0.0056734701804 0.00451697081371 
43 P 0.875750915152 0.0108060769634 0.00409167086122 0.00309690424939 0.00649662099448 0.00243498643477 0.00126714951205 0.00535953246852 0.00456092848334 0.0038200519714 0.00924958776406 0.00305463225037 0.00247632577338 0.896182802858 0.00216002800727 0.000458859691512 0.0234644001999 0.0107588685112 0.00129108526266 0.00429673050747 0.00241258244306 0.00226017479286 
44 V 2.74926822978 0.0875460488372 0.0456952005278 0.00479420039282 0.00757089977139 0.00191518263307 0.0926369560383 0.0107444740878 0.0366182923826 0.15095067914 0.0362681204613 0.0568941832293 0.00806714863823 0.00394727849684 0.0012413214037 0.00131347503209 0.0036684132943 0.000334143323792 0.43967490087 0.00650957268114 0.0019512343578 0.00165827440029 
45 W 1.34692423446 0.00145822918566 0.0143189052508 0.00209780619143 0.00135876027522 0.0219093524667 0.00737740557291 0.00163017187368 0.00102747042087 0.00111632722285 0.00486312618177 0.00395995916992 0.00285071797414 0.000397357775242 0.00152637061781 0.00229290597761 0.00118159415849 0.000966733885412 0.00213766856995 0.752331706114 0.157292610111 0.0179048210047 
46 K 3.07824781586 0.0106959389657 0.0464921021276 0.00916329061317 0.0514846305262 0.0132937745392 0.044183204981 0.453773002228 0.0166006666112 0.0161971902772 0.00770333279839 0.0301314189455 0.012384891821 2.66726972119e-05 0.0159044377631 0.0636894123956 0.0913846190234 0.0158454710279 0.0156741364707 0.0274108001219 0.0567009513797 0.00126005468608 
47 E 1.83210712168 0.0179001934004 0.00129479939393 0.698080815383 0.0718971023748 0.000836631793571 0.0283389289089 0.00485066509123 0.000124796487777 0.034151904617 0.000143224034268 0.00250036616408 0.00670544848206 0.0769055588904 0.00864029583577 0.00123350651542 0.0104191776294 0.0248645033512 0.00471760255349 0.00101660007231 0.0025805765869 0.00279730243366 
48 A 2.90110165502 0.00232840250347 0.0149282180423 0.0147975847996 0.238809867036 0.0427590039289 0.024882134383 0.00245863314308 0.0220538368979 0.0115310255726 0.00412382608995 0.357483583237 0.00428066970026 2.38208113894e-05 0.0644072379074 0.00672720790331 0.0170801322211 0.00547096800965 0.00818339377846 0.0497945678049 0.107678582385 0.000197303844639 
49 T 3.55837576623 0.0831369787544 0.080088947239 0.0176432090046 0.0203531471099 0.0532088982032 0.235117032506 0.00118861787268 0.0151135691171 0.0111196777523 0.00223774156007 0.0524155991295 0.0483826599067 0.070669549019 0.0100224809898 0.0172538638974 0.0253950419078 0.0529237782593 0.00881222685794 0.0183557372939 0.176453492295 0.000107751324693 
50 T 3.25310340555 0.0125724140472 0.0188948572105 0.00432833101021 0.090173986277 0.0164835870111 0.0753945127655 0.0102407545965 0.310689854321 0.000565188492896 0.00137549745319 0.0265452342172 0.0225829941461 0.0928959416718 0.128096305952 0.000409220680119 0.0121930832947 0.11016462501 0.0482290411989 0.00596592314899 0.0117177982524 0.000480849241906 
51 T 3.57965444515 0.00570664029777 0.00371170536033 0.0399858668404 0.0620322396939 0.0245615367838 0.0103607671726 0.0141924245072 0.0435702684855 0.00691200964991 0.033739519482 0.0247782694255 0.109830232646 0.0156774723188 0.00575892201834 0.045041576923 0.1310196422 0.0221165295718 0.0296521576526 0.160152526527 0.211155813716 4.38787280096e-05 
52 L 1.15468551925 0.0029100432087 0.0323648847591 0.00111127600662 0.0031633183358 0.00814906898571 0.00222258112641 0.00165159535537 0.00637526293884 0.000984441158002 0.835167174481 0.0619225619159 0.00128641886103 0.0024943979259 0.00272115099872 0.00206084606193 0.00254300411231 0.0101387768638 0.0142063658784 0.00614695316952 0.00182334628796 0.000556531569098 
53 F 2.45232895813 0.00184503691612 0.00130475326156 0.00147077520606 0.00364781845153 0.152422778682 0.000908515776915 0.0638106192948 0.152074956469 0.000656062148676 0.0564862808786 0.0424494242332 0.000543597031923 0.001419563381 0.00514232721141 0.000921478568181 0.000955954167761 0.000877760572563 0.0319341970186 0.0160470243366 0.464970919238 0.000110157155746 
54 C 1.50289427617 0.00381265727159 0.768511853226 0.00651554731881 0.00624400758203 0.0565751620012 0.0103095327268 0.00775004052567 0.00319037666143 0.00624371428775 0.00170124342097 0.00399277136523 0.00567223530244 0.00735500007609 0.00245534114585 0.00791098734038 0.00209106948515 0.00349387337326 0.00127600267332 0.00504891487456 0.084414660401 0.00543500894067 
55 A 2.5918690774 0.017652138527 0.165542590696 0.000212449322645 0.0117028905121 0.0363824686038 0.0364947995144 0.0122927885737 0.036790242782 0.00205105903013 0.000113442153101 0.0776491035182 0.00213593145923 0.000123670951159 0.00186795894738 8.97315339609e-05 0.039084976626 0.0758658102674 0.47657110902 0.00376149761219 0.0033755089341 0.000239831415612 
56 S 2.77087072399 0.00614124816569 0.0102807289034 0.00607656913138 0.00330786170567 0.00949642783158 0.00205582939926 0.117262095485 0.00581293377599 0.00404617397639 0.00677612185059 0.16503277282 0.00164090140898 0.00219447500943 0.00530939704749 0.00193029848975 0.011445370929 0.0725959004453 0.374101990995 0.162461931812 0.0176901791288 0.0143407916894 
57 D 3.96737149967 0.0953584224883 0.0366335977339 0.00441661770479 0.035474556075 0.101904673482 0.0220990878222 0.0191665223148 0.0291456224033 0.18343774119 0.0245726692347 0.0360103900791 0.0929547851513 0.0187192148783 0.0606632492036 0.0436987273662 0.0142362983192 0.0121854758403 0.029924434451 0.0391676761214 0.0634699530981 0.0367602850431 
58 A 4.08645026566 0.00176554556528 0.0671390940214 0.0694903004575 0.0640981723746 0.0328858802468 0.0424726651187 0.0381955859164 0.0580096649266 0.085755353498 0.0311013889091 0.0452060580043 0.0413305745187 0.0476994545781 0.157737824221 0.0119669432317 0.0600264515838 0.0465434257196 0.0365143543013 0.0340581130213 0.00625440324623 0.0217487465398 
59 K 4.25850926648 0.0439847609519 0.0565981309674 0.0513944553145 0.0987413064918 0.0432441160517 0.0437843103223 0.0429023738813 0.0469520528992 0.0027236744022 0.029446029616 0.0345181839438 0.0263142624082 0.0355352949358 0.0692153523862 0.0744254042975 0.0333968873644 0.0602148574131 0.0686109670895 0.04262492392 0.0534615440757 0.0419111112677 
60 A 3.32084299568 0.00630939259851 0.0107853455688 0.039497527322 0.0696574126101 0.0112849841509 0.0145793940973 0.0414008085228 0.000179627046989 0.294291777417 0.00472905945424 0.0120995287515 0.0037894941004 0.00522360089936 0.0985204014043 0.188192100153 0.0165727168636 0.0510757317979 0.0490930838135 0.03495583472 0.0474487104537 0.000313468254624 
61 Y 3.92181237057 0.0213361353216 0.0406580500405 0.0499444263604 0.0189612546652 0.0382218251002 0.0485642701272 0.15336945518 0.0129414852541 0.0154027802763 0.0322845842045 0.125207264584 0.0344582452954 0.0307372513435 0.0738230030266 0.00780301383936 0.137676515567 0.0611582021165 0.0475718416803 0.0361570678962 0.00631489345112 0.00740843466915 
62 D 3.62392108406 0.0247560777094 0.025009840959 0.00464066488622 0.128150854466 0.0325257538027 0.144158686811 0.0342716756693 0.00440888686362 0.037355892621 0.00311651886817 0.0244459944359 0.196403750399 0.166327235396 0.0156579984676 0.0199068526558 0.018387233302 0.0186980524082 0.0237017279786 0.0320830257929 0.0316177323733 0.014375544134 
63 T 2.67354496772 0.05023805684 0.018530451606 0.00894602267058 0.00688220333038 0.0140317912214 0.0184461120425 0.0676788020366 0.00923887104434 0.559811666273 0.00482657683166 0.0276518927958 0.00547492338256 0.0160130894957 0.0233010462135 0.0780725238263 0.00765803581777 0.0317189440568 0.0180022197022 0.0156882242145 0.0157192846661 0.00206926193189 
64 E 2.78624228908 0.071598823808 0.0071789342317 0.0481524603189 0.000371515537591 0.00256200900828 0.280818569321 0.00476042036735 0.00639012993717 0.0232866173389 0.00183667850249 0.0339547970003 0.343814050602 0.0106827812956 0.0291119731755 0.0217869798487 0.0980083167824 0.00280338965972 0.00530574014088 0.00622153451805 0.00134973355118 4.54505395844e-06 
65 V 3.32717400645 0.00897782255185 0.00548097623047 0.111492042577 0.0206803682997 0.100654447893 0.00432037790197 0.151641869409 0.00139550283226 0.154683578394 0.0152283460786 0.0108761267985 0.0785822065027 0.0116913889653 0.00392642735487 0.0692437260707 0.00876305246122 0.00397957921105 0.00297951390639 0.0247642136587 0.210630815055 7.6178478297e-06 
66 H 3.47342924919 0.0516500878731 0.00419492965194 0.0205068023776 0.0114116492534 0.0465380650309 0.0858794505903 0.000657882871094 0.169140141276 0.0103917709921 0.046475038008 0.0171226878955 0.0544437092196 0.00918963728559 0.214506056157 0.000637796352159 0.0381002291259 0.00274744727485 0.00533405851951 0.113289106447 0.0973102496372 0.000473204162117 
67 N 3.80936346982 0.0174570328454 0.00843484168081 0.0251662753083 0.00942021191055 0.121915047726 0.0175086951301 0.0242038704715 0.111985904763 0.117497700351 0.0519657072471 0.0255656750096 0.0690022670693 0.00410039194638 0.0567113061867 0.0504858272181 0.0401352776465 0.162901808995 0.0218203466144 0.00856105306361 0.0548309592396 0.000329799577306 
68 V 2.76736479243 0.027006249783 0.00319390789593 0.00569736963152 0.00508988885461 0.489741411022 0.0484786949585 0.157614283397 0.00944861411211 0.00293343823613 0.0512017103473 0.0215231880728 0.0177042317317 0.000721331608332 0.0133506709081 0.0138254378574 0.0185595966449 0.0230408902516 0.0134247347398 0.0308351805049 0.0465967664892 1.24029536701e-05 
69 W 2.74643436735 0.00483093056532 0.0129295767147 0.012505616538 0.00206676954647 0.0423708107691 0.0196695531581 0.0697729880595 0.167978616205 9.81058400602e-05 0.449760785262 0.0751232217367 0.000879566835067 0.00341106406776 0.00639641161905 0.0040954818647 0.000371762253418 0.000157144539801 0.045171949385 0.0212483867296 0.0522618969729 0.00889936133795 
70 A 3.26575301488 0.00626574258914 0.0221780093366 0.0308150573892 0.058634909723 0.0117579750518 0.00680010540477 0.02298750959 0.379191542302 0.0138524945575 0.0170647989138 0.0125137544282 0.147706502908 0.000814754075989 0.0683444576381 0.0373325638611 0.0192894091735 0.0160075827505 0.0408001411402 0.0288557517813 0.0552064970933 0.00358044029137 
71 T 3.62804703086 0.0319888221037 0.00973663411576 0.0290018439145 0.12014407494 0.0114287157238 0.0211536680112 0.0284925457844 0.0786703817897 0.106887515175 0.108818413965 0.0102477583913 0.0780370686628 0.0035700496684 0.0720168488976 0.217238788967 0.00732723175122 0.0219785954046 0.00493277413639 0.0257697836202 0.0107212145958 0.00183727038087 
72 H 2.37193562939 0.0342773762208 0.0529852439497 0.00544197225441 0.0055405606509 0.00918731060428 0.00686764156968 0.0081964865826 0.0391819066717 0.0187815368051 0.618555755662 0.0630013722136 0.0194213673777 0.0107209648113 0.00584271885366 0.0333475887067 0.00188569352642 0.00193790318388 0.00319271863965 0.0295371860329 0.031980390937 0.00011630474604 
73 A 2.88037791893 0.0140264313806 0.00597506535292 0.0238681699915 0.0345589033485 0.242879845644 0.0350764644526 0.00524777940267 0.167383956473 0.000462111946658 0.0293448112714 0.025883858362 0.00395181939681 0.000630788787059 0.0177524888995 0.00174353310445 0.0219364027128 0.0200016532814 0.332239313784 0.0159754336516 0.000955222682307 0.000105946073521 
74 C 0.757949723798 0.00222383557679 0.896055819258 0.00092652397382 0.00118138228174 0.00742502353663 0.00904487168342 0.00219486037503 0.00035284516071 0.00136655108988 0.00184112952225 0.00128731701622 0.000762883317406 0.00212292294155 0.00530299596809 0.00266710066427 0.00228065617372 0.00166977252501 0.000782889943533 0.00220355617955 0.0577493648313 0.000557697981432 
75 V 2.95759082802 0.0165606446837 0.0397874520205 0.00300844239429 0.00172233161645 0.172928909869 0.00213795905847 0.00123535864475 0.0567450827431 0.000648830492288 0.038398031295 0.0325069972356 0.00119401831382 0.045917467066 0.00482406275261 0.000390087913431 0.0936114421195 0.383530063978 0.0688022932032 0.0223120857418 0.0135628908368 0.000175548021846 
76 P 3.29716547902 0.288810197001 0.000782358847076 0.00699080279948 0.00205810842535 0.0432013827331 0.0440379440603 0.0148401921913 0.00944617211855 0.00392490059882 0.155744250316 0.0795186822652 0.00141379261463 0.063693114271 0.0251082748146 0.00130391840466 0.0409561149342 0.0177812514646 0.100145073064 0.00890554248128 0.091074077868 0.000263848727037 
77 T 3.15623775957 0.0286873805112 0.00585758789034 0.00205352808139 0.000750957445394 0.0701487369499 0.0459692448929 0.337473529762 0.154441173422 0.0169939552058 0.0436491432431 0.0619354820774 0.0345992753384 4.65143477782e-06 0.0358260825227 0.00159143673347 0.00233471354125 0.00289634848731 0.115344263212 0.0102716913115 0.0291629035525 7.91438441354e-06 
78 D 3.42524474556 0.0292072395945 0.00678102419292 0.014656185898 0.0765037630302 0.0252256890133 0.0104086206697 0.00364304185956 0.0221322670191 0.096100813316 0.0319576778532 0.0223105757574 0.0409881966937 0.00122864969619 0.0082188302754 0.0468918405657 0.183203170983 0.112511997303 0.0103357734872 0.00838081985173 0.249199790264 0.000114032676163 
79 P 3.68719516288 0.257507574017 0.0138529081523 0.0335948516212 0.023787420689 0.0720020716998 0.000510704908215 0.0166652353569 0.069020563728 0.011419382754 0.0683914832916 0.0385974865655 0.0476798254213 0.00700982478339 0.0143108793119 0.00522225644994 0.0602797445051 0.118691432976 0.0214385639715 0.0374642860906 0.0693543049299 0.0131991987773 
80 N 2.9296732964 0.0123618532881 0.00602312378027 0.0426748750694 0.0121500315735 0.0029811568537 0.0125989189051 0.0235937620144 0.44055242754 0.0888180031249 0.0323551860544 0.0059803213835 0.0178541732367 0.000264500709298 0.0371556548494 0.0819414665185 0.0120252629309 0.0259812187751 0.133046998863 0.00472151248486 0.00659620905562 0.000323342989227 
81 P 2.90073133317 0.0572400855863 0.00657161696742 0.0426599059061 0.479608176732 0.00475674531674 0.0390215633265 0.0113293282259 0.0207921122386 0.0022235371359 0.0100469144763 0.0278671278047 0.0234388714209 0.0017452604924 0.0698742796507 0.00397951951018 0.0676860131612 0.086278435782 0.0248934076714 0.00743873387541 0.0125455050835 2.85963545371e-06 
82 Q 3.13047851362 0.00784025889635 0.0216081353183 0.0190105359739 0.0147051875366 0.270880427393 0.00999992737811 0.0845911432652 0.00684801206138 0.0470684296144 0.0051598759906 0.0395619204818 0.007399592515 0.0145589165774 0.014319794466 0.010030052025 0.00830627069391 0.00941965940919 0.0151870381287 0.124789777965 0.268006070209 0.000708974101034 
83 E 3.44326299784 0.0711995798368 0.00544113970926 0.0672831093526 0.269929964018 0.00105789117841 0.0944507493654 0.0379559982551 0.00190002528754 0.023208994569 0.00108752560158 0.0166669771672 0.0820892527395 0.144961527519 0.0344473919034 0.000637766289244 0.0311214491236 0.0614849641977 0.0283004489533 0.00989085931293 0.0153749823474 0.00150940327316 
84 V 2.8800115531 0.0255412479725 0.0235984759037 0.00256026914848 0.0317305573707 0.0185453077566 0.00254648171163 0.0156162368868 0.399599797871 0.0404914066178 0.0782159167315 0.0405637141164 0.00277826044567 0.000811510935014 0.00910218043371 0.0163995133514 0.0137729768964 0.00353348099164 0.0206766091615 0.0197576103035 0.234087458823 7.09865711181e-05 
85 V 3.45598477033 0.0967342198005 0.00637144886932 0.0230073917292 0.021284602608 0.00635853037717 0.00559641693216 0.0181820578221 0.0184856609155 0.0175952974035 0.127941635927 0.0471696599807 0.00536570236982 0.0284364437671 0.0946584901427 0.140687086619 0.0343106590216 0.261818078248 0.0114478473255 0.0261081973921 0.00822351732591 0.000217055422972 
86 L 2.52658370475 0.0133870202131 0.00702596535883 0.00485297604912 0.0151738500494 0.017429023698 0.00278603148731 0.00507177858931 0.0846667423317 0.00194402898962 0.172882657998 0.47373005913 0.0163371350912 0.0022269611965 0.00275117608424 0.000712934118712 0.00497681297077 0.0456988498286 0.117923210691 0.00742088993531 0.00242476164169 0.000577134547808 
87 V 4.09699812524 0.0723045182495 0.0338485747417 0.123404192511 0.0415950333628 0.0804711235779 0.0255012167591 0.0780270949972 0.0458599868083 0.0142821205 0.0780338672755 0.022231859663 0.0336267805019 0.022343646493 0.0172379270739 0.122401324572 0.0207655672348 0.0488357855016 0.0374077813155 0.0321900437828 0.0378587064698 0.0117728486087 
88 N 3.89245334823 0.055493345385 0.0701196597475 0.0658147457466 0.0149558314495 0.0127879365451 0.0685534967022 0.0229241422111 0.0261757452205 0.130944038726 0.0051368351502 0.0248096858053 0.14960201085 0.00415927394491 0.0220209570805 0.0312753828771 0.0747560226059 0.0656618296669 0.0106413999805 0.0257784263922 0.107844379717 0.0105448541954 
89 V 3.44933835857 0.0212956881582 0.0295289703205 0.0172414128229 0.00996813812455 0.0336389572548 0.00389039561986 0.0227176631999 0.0793979527551 0.0150065274439 0.0691668888195 0.026854046756 0.0150164004614 0.00333031123421 0.0165085418753 0.017074427903 0.00637916748742 0.100510974406 0.338076257457 0.0707701327112 0.0843347887118 0.019292356478 
90 T 3.89812382589 0.038192366775 0.0165360561892 0.0103368934251 0.0584148445939 0.0228720945813 0.00915502412796 0.0541277038911 0.0277541712554 0.082399769615 0.0246364038945 0.0431251469667 0.0252498922961 0.00140831685321 0.0137022454257 0.0989199215909 0.0524211634792 0.125034108397 0.11647448963 0.0383188354421 0.136043396513 0.00487715505742 
91 E 2.98858905974 0.00356499216711 0.0287268328709 0.0506135576289 0.3583882178 0.00858743458711 0.0325555232538 0.0166018970177 0.0149324197426 0.27535013912 0.00795432249224 0.0572911093289 0.0367272585173 0.00481841776897 0.011721560066 0.00593072099859 0.0150395071264 0.0118044746829 0.0143248216764 0.0170807027756 0.0219493627673 0.00603672761107 
92 N 3.84658959632 0.0176620999167 0.016095268401 0.0543373899381 0.125535728931 0.0120709315061 0.0101474399082 0.163773644542 0.0381661206574 0.134043868023 0.00851780529172 0.0168999406227 0.0607883610223 0.0325654345103 0.0338476299009 0.049447702981 0.0612475978482 0.0835371407692 0.0146310178192 0.048336760944 0.0169750938855 0.00137302258158 
93 F 2.51582031221 0.00758845965144 0.0222066994647 0.0157142109479 0.0235640340009 0.594884361779 0.0112875405425 0.0184329297654 0.0304814071431 0.0222369631771 0.0314151929756 0.0338296934566 0.0053093010214 0.00546888181187 0.00285422755154 0.00760759326919 0.0717059226019 0.00471565255086 0.00730565905358 0.0173272066967 0.0634244215858 0.00263964095259 
94 N 3.98025409599 0.0281774951395 0.043479104133 0.135327691176 0.103105984515 0.0198880586351 0.0296500733358 0.0243161415672 0.0172128013224 0.0792953985195 0.0175899551838 0.00591174041521 0.0796106796552 0.0182200615079 0.0822463502418 0.0253283806969 0.0463298931947 0.0305755861407 0.0364921456001 0.0408988766046 0.129551522311 0.0067920601048 
95 M 3.50613596855 0.092667207899 0.0482089037989 0.0301518165043 0.0196516850147 0.0395607916656 0.12592142489 0.00192263314729 0.259117934905 0.00649884779721 0.00983199484308 0.0959219700071 0.001610698942 0.0110780590969 0.0143532372247 0.00768489576691 0.034479645935 0.0648374537062 0.092556315848 0.0392244345901 0.00365419312189 0.00106585529566 
96 W 3.89137147102 0.0740122331949 0.037456285163 0.0162741276036 0.117582989269 0.0184274886197 0.0280950723323 0.0415195884686 0.0492920426568 0.024008716003 0.0384841446024 0.015435731118 0.0731576202075 0.00819913103895 0.0812231500137 0.0547480174336 0.021947868243 0.0270213129443 0.00201753882275 0.072899438905 0.00688086194202 0.191316641418 
97 K 3.93535522053 0.00971409680605 0.0278945414188 0.0968250862788 0.00345451160958 0.0433618184564 0.0222458444775 0.0928299909806 0.0178815658631 0.0736100167468 0.0148137135417 0.0568412643306 0.0881079197295 0.0116501882794 0.0674086933874 0.0317905856018 0.017490542892 0.110830623212 0.126460241639 0.0153971980929 0.0654838204874 0.00590773616863 
98 N 3.54237290669 0.0995687874602 0.028385337389 0.0568724803829 0.0160404641355 0.0153434720983 0.0125541547685 0.0210059967936 0.194197062235 0.0116171849034 0.11148163687 0.00709198961141 0.230481468819 0.0200187295537 0.0276926360631 0.00194365935584 0.0311668330631 0.0377215344311 0.0188725349351 0.0262408509397 0.0303005172722 0.00140266891987 
99 D 3.29340105421 0.0750176905566 0.0311260510814 0.0323087480008 0.0347517420719 0.0125724831701 0.0280429528332 0.0203137662578 0.106412525414 0.0147536690715 0.00233648109005 0.074623580302 0.394190308194 0.0275402101672 0.00365864413175 0.00792260803049 0.0353162144965 0.0238151345582 0.0163762121631 0.0326372049644 0.0254999927129 0.000783780731234 
100 M 2.71235457357 0.209046763652 0.00117502124031 0.00638307871632 0.00462739073628 0.0830649028193 0.0179356649711 0.00525226055411 0.0512850892604 0.010843534616 0.0902291388172 0.407936093661 0.00192904051579 0.00187097905614 0.0169366186817 0.00136687620584 0.00110022772212 0.00797892003542 0.0672101760804 0.0110981233709 0.00178893480506 0.000941164483027 
101 V 3.32368030972 0.0313152739358 0.0318878084151 0.0343406125804 0.014306877041 0.00327520481994 0.00482306866475 0.00766831499862 0.257924899698 0.00249471899892 0.0651373337785 0.0170460502976 0.0502155164547 0.0570128413375 0.0166532598478 0.00187571692854 0.0817898426859 0.0504781540611 0.24262550937 0.0218572274361 0.0060226933596 0.00124907529033 
102 E 3.92011089012 0.0115724809408 0.0782291414362 0.0250489852906 0.0376159198118 0.0664290727673 0.173564842511 0.0462599468047 0.0245183285227 0.0844334585117 0.105941724192 0.0257457249286 0.00949864303086 0.00730051716367 0.117396535613 0.037393160231 0.0305996117532 0.0171116123095 0.0336239902649 0.039540302269 0.0128010908642 0.0153749107826 
103 Q 4.02182020427 0.0339746278684 0.0383591020591 0.0306538619187 0.0794196341035 0.0531886699841 0.071895098407 0.0347613914288 0.0447219017499 0.0960287194634 0.00656938369032 0.0348283585457 0.0523362928695 0.0356727921894 0.0951145516019 0.0438740503555 0.0324865547729 0.0189291639917 0.161288840009 0.00260349759375 0.00960359857848 0.0236899088186 
104 M 3.55801218704 0.193859867801 0.154270145276 0.00933759169432 0.00501351398411 0.0706325837544 0.00734082579893 0.0427785712928 0.0467956210318 0.00839700359679 0.0398561529262 0.106432116138 0.00768953397156 0.00363335184973 0.00370619567612 0.00393446185156 0.0225301615512 0.118347438907 0.0953895652157 0.02775265304 0.0299800671819 0.00232257746148 
105 H 3.02683905405 0.0373558695106 0.0488404705705 0.00176578016559 0.00892363250517 0.0131399463778 0.0196818788603 0.00250388339596 0.0220762478977 0.0239441422722 0.283947031891 0.0118490523008 0.0261720554845 0.00469023341748 0.0199432770745 0.0539377865596 0.0225478737176 0.337862809922 0.0288522682613 0.01094029004 0.0209350923432 9.03774322166e-05 
106 E 3.92397442842 0.0226512753573 0.0380103663167 0.208679068641 0.0380550997563 0.0260722765435 0.046078073148 0.0716434733065 0.0087605344311 0.117385126628 0.0232631114768 0.0395237866292 0.0373346538521 0.001361554411 0.0795059980139 0.0234264096516 0.0273715115234 0.0647717466159 0.0159711580759 0.0468132752708 0.034417954459 0.0289035458919 
107 D 3.155673453 0.0293745197867 0.0143959155245 0.0742119287929 0.337802411288 0.00156803340563 0.0561578406946 0.0358347771923 0.0106330482538 0.00220459254615 0.0693336524653 0.0801292412861 0.18961784519 0.0010310198153 0.0239945277288 0.00239375160081 0.0086754413568 0.0169584319106 0.00500034025887 0.0132071518512 0.0266286350865 0.000846893964334 
108 I 3.63507529717 0.0306871378204 0.0657367692934 0.011389021242 0.0088489147434 0.132671048841 0.00846764589337 0.0336923779183 0.0241921313756 0.00418388720951 0.0850000070578 0.08063453443 0.00011894249579 0.00662684903198 0.115519422328 0.0033523007108 0.00688105450547 0.145768823504 0.0584076942056 0.0458293553318 0.131911341399 8.07406620868e-05 
109 I 3.86952433741 0.0190228407637 0.0346708965812 0.0383651311866 0.00814837022221 0.11346574534 0.0112517327153 0.0522968036129 0.0244404949355 0.0527485358544 0.0634562951692 0.00969500814028 0.159693293444 0.00182151394336 0.0475157029803 0.10249331437 0.0789316718639 0.0782723491566 0.0280647420163 0.00976201567929 0.0657133880603 0.00017015396522 
110 S 3.69406384524 0.145445548252 0.00875502697088 0.0387476991122 0.0627028221735 0.0779205060127 0.197693048677 0.0443860048913 0.00745258918476 0.00780095771605 0.102125129789 0.0404066086161 0.0323223436247 0.000773078840905 0.0353626435257 0.0177704037396 0.0288436514075 0.00970623395755 0.0085136573977 0.0398134603479 0.093406250015 5.23357479147e-05 
111 L 2.94161717295 0.0138503372838 0.0178607284968 0.00836610978042 0.0111655867272 0.0479754922611 0.0883488492761 0.113042311263 0.0990136866331 7.85315532257e-05 0.00824210562319 0.0614260485271 0.0207765439068 0.000205264333939 0.426821893232 4.71457494344e-05 0.0159052941444 0.0371727300999 0.0042001287837 0.0137324246196 0.0113003733636 0.000468414341976 
112 W 2.88943506445 0.0760076695162 0.019096622919 0.00180917438185 0.00497210160509 0.321430508461 0.00760198551269 0.0155289037597 0.117275349606 0.00117606948858 0.0578177515469 0.0244857195793 0.00184447290222 5.24865181377e-05 0.0118241765166 0.00236946213913 0.00272505481693 0.0189264526669 0.259916327199 0.00739287527512 0.0451044730489 0.00264236254107 
113 D 3.24671182081 0.00603062244445 0.00708216162731 0.0085041132387 0.0123788844084 0.0618653839511 0.0680913237655 0.0461577906221 0.00462788779845 0.270803099181 0.0181989876753 0.11357349281 0.00903767949826 6.28549031965e-05 0.0499254535658 0.223889971661 0.00516405067802 0.0194360592128 0.00613764715742 0.0415654682455 0.0274514033451 1.56642107868e-05 
114 Q 3.41719879242 0.00701830391354 0.00355525337734 0.00575016817487 0.000209729754129 0.216978716478 0.0133453978668 0.0209577855786 0.145752258995 0.020821843097 0.162053009895 0.0660328875569 0.0493569380052 0.000686420021381 0.00747554405211 0.00802347187446 0.00781069841708 0.051071729044 0.0756322884173 0.106934934247 0.0230340421335 0.00749857910031 
115 S 3.6302241201 0.00367803622577 0.0220748873538 0.089677578687 0.0623241795525 0.0403657227214 0.104226355089 0.0893958981486 0.0944111863429 0.249008520673 0.0186802734848 0.0179997178865 0.0323495421581 0.00291952586799 0.0210679543709 0.0636958070125 0.03266429349 0.0164541583154 0.00359119383162 0.0105136427406 0.0246693867845 0.000232139262595 
116 L 3.59049789076 0.0395220811235 0.00136273579085 0.00267805580986 0.0898055256412 0.0319594707068 0.00369794534487 0.0216960766299 0.073471640669 0.000803881736387 0.0106769617566 0.0245734377694 0.0218124997829 0.0520751309658 0.12607861636 0.000744407731626 0.145643361488 0.0935572179735 0.0354285882176 0.0412784536949 0.182870548432 0.000263362375043 
117 K 2.27472774966 0.00420254830858 0.0101233086847 0.603396560354 0.143540955801 0.0166713206567 0.015406563829 0.00292498108664 0.00223713468805 0.014885592547 0.0023024683129 0.0166951065831 0.0402217337889 0.00374313493535 0.0334326020262 0.00700697786664 0.0120561272751 0.000636962157535 0.00209686993415 0.0418856485535 0.0175925423797 0.00894086023161 
118 P 2.24047646575 0.0186132519568 0.000518493224514 9.98021666311e-05 0.0290595423586 0.00724969689876 0.0146335549444 0.00799271778929 0.00243219563304 0.00825116074079 0.00236537155551 0.019653894433 0.00162698993228 0.0139398146925 0.0809992161185 0.00102907078718 0.201697781058 0.546413983598 0.0378641523734 0.000877217528513 0.00464848888558 3.3603324809e-05 
119 C 2.44613829697 0.0158864649096 0.592510947802 0.0109521190879 0.00119503500188 0.0207602103543 0.00597871657236 0.0090201759591 0.0255051029964 0.0146416869897 0.123263680706 0.0208204127582 0.00464857143665 0.0197512038005 0.0136240620658 0.0371767627674 0.0200672074676 0.00290295675119 0.0202590290438 0.00892974513709 0.0311746792281 0.000931229165128 
120 V 3.61232190046 0.0766538999633 0.0201639648123 0.116011920113 0.0123081661736 0.123836366559 0.0809244939663 0.0258261317496 0.169394729145 0.0084327949286 0.0348975784132 0.0149011888742 0.00840009484498 0.000190549033682 0.0072018566774 0.00459487182294 0.0137766491202 0.0192423780786 0.15147964167 0.0509815130443 0.0604712329387 0.000309978072525 
121 K 3.34816688769 0.0658444015972 0.00202002108305 0.00358860933204 0.156233230963 0.00043107948001 0.00127847205593 0.101414037342 0.0361353961555 0.0188802476106 0.0561170056267 0.00767524639912 0.00963731545077 3.87573861346e-05 0.0112283427997 0.166932734991 0.142065449609 0.0837510294829 0.129734623251 0.00653246888563 0.000190320102752 0.000271210395094 
122 L 2.16556602337 0.00228207020667 0.00161874946073 0.0036832267595 0.00332408835425 0.0432242278376 0.00124642857342 0.00365229625465 0.542509019669 0.00345851680269 0.239789559504 0.0399905420618 0.00182933589298 0.00173176155542 0.0405111289106 0.00639027488387 0.0126852432708 0.0100939955612 0.0320271738064 0.00698021942137 0.00246671099511 0.000505430218496 
123 T 3.74679245121 0.208980013906 0.00173039751741 0.0070474356889 0.0196101831205 0.0202006506503 0.0269078176547 0.073328272703 0.0577467305657 0.0296885772121 0.0528898576591 0.0667067983455 0.0537513473061 0.0110821911498 0.137243157008 0.0570186248456 0.0381221359612 0.0248949759299 0.00533869371536 0.0921080282643 0.015133578361 0.000470532436149 
124 P 3.06661950781 0.0236659778844 0.0252108366095 0.0105396103811 0.0140304255956 0.0148611006112 0.0909006625861 0.0130359920705 0.00527191353219 0.314985958319 0.00888748802543 0.0241935836368 0.0420529469383 0.0282997677544 0.0127235394784 0.291448189297 0.00668743668399 0.0127741900713 0.00548356356674 0.0327512000116 0.0166200160251 0.00557560092159 
125 L 2.99860679209 0.018380751409 0.0144039048305 0.0118114367953 0.0132444652564 0.0444350675774 0.0090287414096 0.0814293986799 0.148832843098 0.00862066024764 0.399182946932 0.122648871015 0.004565130428 0.0369164394068 0.00294106706721 0.00418541235571 0.00675322800556 0.00550365436818 0.0386690230227 0.0134815137228 0.0133383342853 0.0016271100872 
126 C 1.8170929864 0.00899552474524 0.749280898969 0.0055714226867 0.00862282030508 0.0181143561907 0.0172309236543 0.00805611351274 0.00594627488419 0.00854756734117 0.00388599059153 0.0176859951571 0.0195905882526 0.00463627575631 0.00823512517034 0.0294938431953 0.023412916959 0.00208596261091 0.00541726059979 0.0235725774858 0.026872144384 0.00474541754836 
127 V 3.57512542673 0.0756112666942 0.00145549724274 0.0739852302224 0.0254765668995 0.0867513258222 0.056796658492 0.00210828301049 0.0833593768957 0.00935208588476 0.00630033316888 0.0398394090899 0.0243418211197 0.001154530771 0.153124113839 0.0177784370583 0.0168617955842 0.0693679348689 0.221027011402 0.0241656317854 0.0102124407614 0.000930249386733 
128 S 1.05139622015 0.00181403541678 0.0029754862308 0.00199124880817 0.000820459043251 0.000531256794226 0.00374627199504 0.00888753048179 0.00532573848375 0.837223522956 0.000226767330975 0.00135614769711 0.0222033958555 0.00620027200556 0.0024393265427 0.08966046942 0.00327128854238 0.000612660223045 0.000802692917479 0.00734925353372 0.00255241259829 9.76312297631e-06 
129 L 1.276248232 0.00136835941487 0.00158168198207 0.00107127965603 0.00135621504581 0.0273889345619 0.00264936630133 0.0131160831259 0.00721627993977 0.000649905691046 0.814506663075 0.0611247357292 0.00205800373344 0.00169368205482 0.00191314474842 0.00095518475474 0.0113682313574 0.00104389629147 0.0249451786807 0.00531717099032 0.017166210584 0.00150979228192 
130 K 3.55929492553 0.0163885341617 0.0697618693083 0.0142734777081 0.0816805382266 0.0772029509506 0.012810385138 0.00895860609854 0.0256046101688 0.242749254332 0.0202685822938 0.0276069121672 0.0407344341831 0.000591085158362 0.00635973511494 0.177930370251 0.0251415004524 0.0354833355916 0.0213054494686 0.0120814452327 0.0808876821082 0.00217924188512 
131 C 1.34017951686 0.00106099315647 0.819943039071 0.00798931381164 0.00326257044007 0.0138891927929 0.0073783489053 0.00442200763575 0.00433865371244 0.00181666339241 0.000684891365328 0.00844930827398 0.0200430660315 0.00189664987142 0.0105557340869 0.00524043520247 0.00501757353238 0.00376106088001 0.00216590691129 0.00911501183434 0.0360778154466 0.0328917636456 
132 T 3.90567694029 0.170879744558 0.0525221257651 0.0184708312276 0.0299296105908 0.0293055426876 0.16265034966 0.0388315474432 0.0479319557694 0.0499732270269 0.0215296389261 0.0155476694234 0.0316852511875 0.000156895332456 0.0330925977841 0.0338690646681 0.0517398924869 0.0827019122703 0.0458434949572 0.0426439468609 0.0406461969984 4.85043759854e-05 
133 D 2.60970167737 0.00553003149866 0.00756597425323 0.165845609498 0.0240035285532 0.00548754550289 0.0322650840604 0.0196567878644 0.00240928410593 0.0142182503893 0.00276862184434 0.00940750220602 0.509845899756 0.0680269121383 0.0438652226255 0.00150269743262 0.0386834039374 0.00258616883101 0.00223602175896 0.0151200847591 0.0258812726622 0.00309409632288 
134 L 3.64899860076 0.126785374501 0.0496835368708 0.0108418342435 0.00830674765544 0.0317602139305 0.0129430999819 0.0179402676971 0.038993246259 0.00756179909281 0.0978817894741 0.228497637734 0.00449229181544 0.10626796164 0.0241127179097 0.00309618038341 0.0645600175289 0.0265023379521 0.025196828894 0.0378458693815 0.0755155348708 0.00121471218376 
135 G 4.04161590709 0.0476565039224 0.0292952745489 0.00792945489536 0.086049594718 0.0716855157057 0.045824359138 0.01971420953 0.0300726702818 0.0471814208235 0.0640678939003 0.0279808636287 0.0618647801655 0.0225813854623 0.129137830799 0.0518857405425 0.124611812438 0.00916573879687 0.0562378037437 0.0214003594889 0.043979910277 0.00167687719434 
136 N 3.89481168328 0.0113319319464 0.0567973524317 0.130681696947 0.0275078918543 0.0158713999364 0.011062739611 0.107073213887 0.0743361015734 0.0246081758437 0.145166791115 0.0104722560104 0.0183991976526 0.0199263843343 0.060377806999 0.0162931799193 0.0873637247009 0.0373132026484 0.0518871987194 0.0706226874704 0.0221990102165 0.000708056182758 
137 A 3.71329002708 0.0432142421777 0.00772068931163 0.202295819107 0.00352284550359 0.0424212132103 0.03088564925 0.0342201765248 0.0220242100157 0.103331283013 0.0218948997518 0.0513808461426 0.00185996669666 0.0131893002583 0.0229991512785 0.0404056863627 0.104795723246 0.109196263468 0.106997008663 0.00694154154812 0.0304122390222 0.000291245447103 
138 T 3.93270508769 0.112463501183 0.0115695543679 0.0321447514117 0.0445248302319 0.0112337416825 0.0394228075099 0.0152534746491 0.137339199567 0.0294212529786 0.0454823830552 0.0655757254401 0.0262780069395 0.0172778603222 0.0307635859317 0.0469831259374 0.0233195450676 0.0200555773383 0.122241375539 0.120028632231 0.0484273810154 0.000193687601664 
139 N 3.37824450913 0.00626426700925 0.00611700880685 0.0910931223323 0.012016412718 0.0204128913535 0.0501267753073 0.0530122005733 0.0484283084023 0.112770487506 0.00338138611029 0.0157401962285 0.0259558833615 0.0330556636837 0.0149725239696 0.0417310631392 0.357392016876 0.0474621057834 0.00735880864021 0.0276011184261 0.0247890533572 0.000318706416195 
140 T 3.53048689445 0.038237063897 0.0231566611912 0.0070324218567 0.185618802119 0.0132103611026 0.0404570566987 0.0409915024639 0.148364865926 0.00408945013629 0.00657173312126 0.0261360359419 0.0207906083338 0.00604311193045 0.0500490565884 0.218015427174 0.00332643644135 0.0250025933545 0.0653903661785 0.028311414971 0.048440337328 0.00076469324538 
141 N 2.788955694 0.48406789104 0.0175321054124 0.11530712983 0.0158115446196 0.069353097077 0.00332490201069 0.0154504594963 0.00696847379179 0.0124863356571 0.00207382772034 0.0168307943561 0.012563067459 0.0162309825706 0.0183485287234 0.00434528727504 0.0112618795157 0.0719271261707 0.00140826487575 0.0851281156061 0.0190765450974 0.00050364169552 
142 S 3.55486978896 0.0187198126658 0.0230723906301 0.00591979943035 0.0556824426528 0.00698648100376 0.0436470122333 0.00962577976607 0.0111143250128 0.0206526398955 0.184117857486 0.052261633583 0.105927408068 0.225148748499 0.110986043374 0.0168137537142 0.0174262185999 0.0241292367746 0.0136516629072 0.033063734183 0.0210300328695 2.29866518768e-05 
142a S 2.8367106435 0.0260127779197 0.0578760103105 0.0150101767471 0.0222789431341 0.0277935501366 0.0310003860986 0.0218886856377 0.0315812993831 0.00166931148625 0.0032219880661 0.00835582773744 0.544928850943 0.0156669585413 0.0306328732897 0.0292041106906 0.0271935846376 0.0144070377248 0.0233803837116 0.0360978331387 0.029947886017 0.00185152464862 
142b N 3.89223785715 0.0869501735637 0.0297041150148 0.135233979641 0.00895052434947 0.00991417148155 0.0360181117834 0.0188386336334 0.0804259196083 0.132008196478 0.0498989961986 0.00400379191942 0.0257434896453 0.0242529872455 0.0514860727945 0.0567918381255 0.0337499564044 0.0230049574622 0.0123545895373 0.110889195542 0.0696111287828 0.00016917078895 
142c T 4.0883287881 0.106424467586 0.0401202223438 0.0192595517022 0.0139696073591 0.079190210161 0.0540812937662 0.0479033306031 0.119064091884 0.0463903036871 0.0330515869429 0.00926403786163 0.064171136633 0.0532172602525 0.0178757676192 0.0845624315179 0.0226433805683 0.0480543320133 0.0407306870753 0.0566300471712 0.0433009869954 9.52662561901e-05 
142d N 3.44020444247 0.0103448063685 0.0357037527153 0.00735508816683 0.0134465703435 0.161074610775 0.018536618492 0.0222429379811 0.00552437571014 0.235958100621 0.0173914067249 0.0903364430694 0.0133035944765 0.0616875113677 0.0197929515669 0.00580725891513 0.012847582163 0.0114934325886 0.0269817157301 0.167747064387 0.062401936916 2.22409213643e-05 
142e S 4.06181724033 0.106658888421 0.0549544649891 0.0245904483351 0.061491834321 0.0073732125566 0.0839525102455 0.0241704296056 0.087596968536 0.0499328722596 0.0517557923214 0.0383211728198 0.111253546454 0.0562229792191 0.0339154414498 0.0523355252216 0.0527090308483 0.010478625676 0.0164667420739 0.0141218219875 0.0614754018568 0.000222290802065 
143 S 3.55017714183 0.214833336941 0.0184376570321 0.00160971547148 0.0107388840639 0.00492934334914 0.0464927748928 0.0508131379156 0.114825362616 0.205101906233 0.00926853239885 0.0230457824111 0.0160458704283 0.0248798034098 0.0245467762877 0.0568045226597 0.0301779788 0.00641693389751 0.0707697678013 0.0365314967542 0.0335852104656 0.000145206171425 
144 S 3.16261829484 0.0432981443256 0.0230296855258 0.0131005176491 0.0110283865895 0.0038760372804 0.016676212242 0.0349369950795 0.0348364908464 0.0481484795076 0.0136156933253 0.0123401520422 0.464451685261 0.0352253098245 0.0347861484073 0.0382672409206 0.0424372773501 0.0502948127475 0.00963675953726 0.0448322255342 0.0244536850287 0.000728060975928 
145 G 3.55375478123 0.0349348783116 0.00506226626693 0.0192446724643 0.164907339671 0.0151736848734 0.05982882022 0.00902077362839 0.00377365040791 0.03385480066 0.0078991832838 0.0675518301932 0.0332566135675 0.0661355628177 0.0479125374437 0.273104368533 0.050057077767 0.0121754938443 0.0494966574238 0.0348305441735 0.0115454425428 0.000233801906068 
146 E 3.84492031433 0.017467194329 0.016745027246 0.112296328771 0.0540968044171 0.0216852788544 0.0325994206411 0.00530219104316 0.0200206473368 0.130581161471 0.00583444426565 0.0696657816851 0.138122059463 0.017970904118 0.0200103081439 0.0825504864938 0.0113055641254 0.0233306569249 0.0983123862035 0.0350827203324 0.0836893149959 0.00333131913862 
147 M 2.9526541566 0.0164834176093 0.000457679443999 0.00589475496602 0.0301992928898 0.0253548466098 0.0105826433012 0.0240471664487 0.0411660570902 0.0981539194533 0.0191342231354 0.0141355822043 0.0247228217613 0.00646718434692 0.0194168090425 0.145829310312 0.0140199246545 0.0184759674889 0.0196174216741 0.0137316505672 0.451652448481 0.000456878519923 
148 M 3.67476757989 0.0204877816578 0.0243374814361 0.0509560719676 0.0283944025666 0.0286179629255 0.034562464709 0.0365752000079 0.118276273912 0.253493248287 0.0215893363305 0.0378401190667 0.159923236424 0.0368888969823 0.00722369452786 0.027795700159 0.0176653445702 0.0256215036898 0.0221477992597 0.0200584092591 0.0273521641637 0.000192908096924 
149 M 3.74360441266 0.0246779272481 0.00329377655131 0.0205086058794 0.0294401187703 0.0415904205999 0.00854543280068 0.000799139299646 0.0427460081947 0.0172419235771 0.191636609214 0.126090805009 0.0873440965564 0.0114050780716 0.0877864996072 0.00129525908251 0.0552014999004 0.0586390247392 0.0699522235055 0.0473431611788 0.073799091698 0.000663298516055 
150 E 3.7801348558 0.122689890697 0.000300387610148 0.076330759105 0.0200654105466 0.0153278953105 0.0690168703656 0.02316606075 0.0245589768172 0.18949314537 0.0397563764735 0.0171268065167 0.0832972627473 0.0136909429521 0.127244763547 0.0330381173432 0.0189036900306 0.020381306284 0.0186961621503 0.0443424227722 0.0418708175954 0.000701935015867 
151 K 3.67420684447 0.0355288977861 0.00159501030847 0.0594004564246 0.240250149357 0.00460541977002 0.0513584107046 0.153234743241 0.0342834226648 0.0760360205308 0.0187051391039 0.0472179566492 0.0393138789055 0.025564105989 0.0425354095151 0.00590801363503 0.0801607818773 0.0190497722606 0.00500040179644 0.0266254474566 0.0296011480711 0.00402541395218 
152 G 3.10157948245 0.0112516915995 0.00793237079601 0.0703309659012 0.328379723423 0.00749776343135 0.259506783084 0.00779444346343 0.0469598708522 0.0168199824103 0.00418918423815 0.0112928762758 0.0306193112792 0.0134768318108 0.00604515720589 0.0561519529792 0.0299617106766 0.0184272146783 0.0271809161751 0.0399447567707 0.00441693968202 0.00181955326745 
153 E 3.08549307065 0.088222946578 0.00891754837889 0.108475927704 0.401983244827 0.0129804438559 0.014483781982 0.0212456558046 0.0112591481423 0.141927284115 0.0112029939969 0.00963541492626 0.0389880695802 0.00317023892924 0.028316406632 0.00386365606782 0.00958311462359 0.00966975953471 0.0130859276339 0.0189642361424 0.0132618189262 0.0307623816197 
154 I 2.97924153612 0.0025521265143 0.0111534124107 0.0138011736618 0.00486362193362 0.0242027993578 0.0190457944914 0.00949216076116 0.432958124646 0.0346393198155 0.103892526189 0.133057578783 0.00395652067484 0.00852142850957 0.0375195819332 0.0169970661938 0.00354402161462 0.0207291071 0.0755430636029 0.0305034776619 0.007028675725 0.00599841842088 
155 K 3.51204286369 0.0680396763994 0.00804571059875 0.00696493267937 0.0195031869536 0.0720074583245 0.00755358210467 0.0258649269902 0.0110085953734 0.106179683935 0.00991179434817 0.0570767603916 0.0111199931443 0.00252959908425 0.0565247239453 0.122569326315 0.175495277687 0.00630006240437 0.00754713007553 0.0175878510748 0.202307717069 0.00586201110181 
156 N 3.30019889143 0.0114081282878 0.0170456275734 0.053532128968 0.00882395564934 0.0219950273667 0.00797852566825 0.0207442460519 0.107745635267 0.343145380659 0.0628108092015 0.0262239480582 0.113420941368 0.00723855433527 0.0198749406386 0.00885903585239 0.0367597091691 0.0162307593321 0.00334900802988 0.00550355146026 0.10491310138 0.0023969856838 
157 C 1.01113118787 0.00223492406003 0.87987899057 0.00577526233614 0.00518002322373 0.0128600875364 0.00283890069563 0.00767181057905 0.00240248309312 0.00220003963711 0.00289788091841 0.00680537356254 0.00309268120643 0.00294460884713 0.00721112435088 0.010959717763 0.0035780816876 0.00447332433244 0.00279479688712 0.00460452421358 0.0100145999807 0.0195807645192 
158 S 2.4943057053 0.00541902000983 0.00622658751344 0.00608680464923 0.0789562434964 0.0192970120154 0.00159749870163 0.0191977665342 0.00617386458776 0.00613446482269 0.00602193742404 0.0215634997249 0.00598150009512 0.050743924323 0.00489038364335 0.00550638642918 0.524846107899 0.178875277092 0.00905544357004 0.0175428022916 0.023427269021 0.00245620615662 
159 F 1.61275647205 0.00515642239428 0.0116678768691 0.00970727313054 0.00307894925206 0.779301568917 0.00811345994094 0.00852884686252 0.00300716552453 0.00623048247235 0.0151978861462 0.0161909458345 0.0125979386723 0.00525299213263 0.0100980693664 0.0102195448367 0.0106163584599 0.00175137491082 0.0067499145074 0.0276006935042 0.0474291754958 0.00150306077017 
160 N 2.61848678655 0.0390766205254 0.00696560610293 0.00861434405589 0.00427884677678 0.0124880236428 0.0302362504857 0.0151992402284 0.0170239708937 0.520139209549 0.00852807933924 0.0235383736644 0.0156721959174 0.00546455025635 0.010270875553 0.178104183744 0.0507483754044 0.0123148347061 0.00405809163112 0.0195515235771 0.0170308486216 0.000695955325641 
161 I 3.11573920761 0.0116556355816 0.00405538556214 0.00358035957989 0.0127669693339 0.00590720970521 0.0153561499841 0.0546338342236 0.239592048926 0.0169526692339 0.0209531479632 0.051626931267 0.00803799287937 0.0116861646162 0.0125026947036 0.0658307593505 0.0296260358967 0.343687394189 0.0511391580724 0.0243206787575 0.0140994708956 0.00198930927886 
162 S 2.66404885051 0.00299503265107 0.0175154673594 0.0120028917377 0.00884652023403 0.00594113269255 0.153096077885 0.286112699047 0.0166287288809 0.0257221800285 0.00167024368614 0.0323117520648 0.00231399713001 0.0373714084857 0.00573767008144 0.355880512618 0.00299788048369 0.00155333726651 0.00203192909732 0.0168502734522 0.00993116595719 0.00248909916119 
163 T 2.36714770708 0.0054430262253 0.00225779190546 0.000222651746606 0.0102959042162 0.00132716377611 0.0182570878035 0.0436509476928 0.00806539659764 0.290715669851 0.00422576788293 0.0145543277957 0.00310551968432 0.00997087337419 0.023496066942 0.424311384898 0.127569423714 0.00645210340641 0.00319564407302 0.000366787334253 0.00212706814069 0.000389392939656 
164 S 2.84724173782 0.00885529893561 0.0128641687643 0.00426307511233 0.0104684670753 0.013505855778 0.0855496547664 0.054829993766 0.0184229361104 0.219042403053 0.0100934241387 0.0335410384355 0.0462760621344 0.00289421499219 0.0359527216097 0.409576488956 0.00811202631882 0.00240826399937 0.00490124252378 0.00812956198693 0.0102584793128 5.46222306572e-05 
165 I 2.84405349642 0.0153991576848 0.00729713823278 0.0031879994637 0.0263099296181 0.00873486000819 0.144249350592 0.0124848492146 0.0291774417769 0.0563914546196 0.00276189875699 0.0366547078019 0.0783000604235 0.00369939916538 0.0314407369431 0.465269455827 0.0101685905332 0.046248206015 0.00422751692305 0.00351233733899 0.01431222407 0.000172684991343 
166 R 2.80670077557 0.00717086441285 0.00498298970067 0.0219300932628 0.02072037982 0.00430205994942 0.0145770937672 0.0109228270519 0.0276401894726 0.229173283582 0.0137876939096 0.0120376128412 0.0159849204153 0.00979614401922 0.0104724930269 0.373673631961 0.17924863964 0.00325613978463 0.00793784761561 0.0149426824623 0.0124699569893 0.00497245631547 
167 G 2.49341674273 0.011679860761 0.016877166267 0.0337637122768 0.00982714747187 0.0158521800532 0.0130511892093 0.0338278857167 0.00174127203511 0.396028279638 0.00500733433664 0.00112876565434 0.12122441653 0.000951408842452 0.00914573915915 0.304233596773 0.00646597437387 0.00546513733076 0.00202233712018 0.00966596921993 0.00200449943969 3.61277915668e-05 
168 K 3.73249090593 0.00598499514962 0.0385583071988 0.0146420350863 0.0351647450353 0.039932085057 0.00493304153082 0.0661750351791 0.147158427674 0.139541142741 0.173266182091 0.0551585951917 0.0362957167633 0.0172717467542 0.009452540352 0.0945385521041 0.0428145272847 0.0212344307804 0.0256304512602 0.0260447952658 0.00562571642618 0.000576931074017 
169 V 3.60671853131 0.107330744488 0.0171888309912 0.00777876467008 0.00766015454971 0.00367476228819 0.0164799408312 0.169294881579 0.010706315758 0.101817195032 0.0162329279447 0.203925357167 0.0319359273017 0.0189526724086 0.0753044691207 0.0673058464902 0.0118411556417 0.058271924946 0.0202285893925 0.0303900221859 0.0235471878526 0.000132329360841 
170 Q 2.49375534137 0.0332622270223 0.00461138768515 0.0106659660675 0.00206350374599 0.0156988591498 0.00225433622551 0.00916582793159 0.0049001743347 0.0167429828922 0.035032622774 0.0152048412521 0.00922108191609 0.000434277522273 0.0277831243123 0.103936611109 0.0962310355059 0.011914515509 0.5629062258 0.027404164297 0.0100167409058 0.000549494041653 
171 K 2.32917840946 0.0273226317372 0.0066879196594 0.0178104322764 0.029933685855 0.0407978695961 0.00230271865388 0.00226302779535 0.0125391788103 0.0708298592948 0.00124062736738 0.0137236045103 0.0441640556223 0.0130842669186 0.0261685516488 0.629251168997 0.0307979484545 0.001591568433 0.0140916221761 0.00264176038873 0.00892812377694 0.00382937802818 
172 E 3.78223498218 0.167861597371 0.0285548134262 0.0817230443529 0.0083641711285 0.00848864920426 0.0197419698657 0.0220678478933 0.0153397160279 0.154495654275 0.0495585135662 0.0826185972301 0.105603373839 0.000400540197209 0.079980861236 0.0353271247347 0.0422144901222 0.0209462970703 0.0119053814386 0.0349625473192 0.022937434881 0.00690737482166 
173 Y 2.82707937938 0.00675801965986 0.00901313090496 0.0181477618472 0.0103419670811 0.0551104748385 0.00226462603447 0.426165755973 0.00288453481797 0.00955409899667 0.00141096632129 0.0228311099709 0.175757394385 0.00270974713205 0.0219179969467 0.00155728785079 0.0207466772154 0.0653406627224 0.0269483731527 0.0103062915026 0.108769539602 0.00146358304467 
174 A 3.00550016006 0.440311955422 0.0422940967578 0.0132504195541 0.0253859664237 0.022427510285 0.0594092368156 0.0127777561343 0.00713078805136 0.00996490713158 0.00441379626289 0.0258577162815 0.00551343306031 0.00502468636158 0.0102359776277 0.00796658531357 0.134383998311 0.0636061476366 0.0714450918541 0.0281346131051 0.0058503598904 0.00461495771984 
175 F 3.13556460623 0.101874581576 0.0395551919276 0.0173018015385 0.0103903234827 0.0657253331505 0.00203815504323 0.0175443546394 0.0656394252204 0.00370611208118 0.413414058956 0.0225281694548 0.0109247509914 0.0113651843304 0.00328308612375 0.0105020512618 0.0544531865522 0.0103457486162 0.0189303333803 0.0411370147437 0.0789140198014 0.000427117127755 
176 F 3.65874029076 0.029680233596 0.04569369761 0.0270371002187 0.021774384081 0.168368975878 0.0159826142879 0.0368330304127 0.0958298997695 0.00725911751179 0.259780269377 0.0304733823145 0.0211698900026 0.0332497476143 0.0193951505042 0.0550112752432 0.0404013114862 0.00598309671266 0.0180103464663 0.0186358622811 0.0432073135282 0.00622330110412 
177 Y 2.77293267904 0.0155716551641 0.0270368631437 0.0367874394743 0.027730392709 0.0581460143092 0.00483452906843 0.0336167809066 0.00828297996349 0.0136229638686 0.0309292921872 0.0245373703508 0.0347521162045 0.00907269730198 0.0228862310982 0.00742474951311 0.00481122664605 0.00554748854925 0.00467782202168 0.0278687753567 0.552992993082 0.0488696190811 
178 K 3.86093346563 0.0243957043475 0.0263910432848 0.0253525375725 0.103706816789 0.0310357415045 0.0112787044948 0.0339553158364 0.126274108933 0.0676704090778 0.0269602354473 0.0654049614698 0.0732592750452 0.0131186681745 0.0369876371658 0.192274374138 0.00291303990037 0.0516528551278 0.0398440329382 0.0331132356766 0.00485652897343 0.0095547741024 
179 L 2.83338198369 0.00388804336442 0.0207273440893 0.0189850103731 0.00562108459086 0.50397808792 0.131626376372 0.0221914008696 0.0285402946742 0.021267374097 0.0368611310906 0.0277880348054 0.0229232562669 0.0597217244722 0.0118580639115 0.00866874864263 0.0298583759234 0.00625388023281 0.00250364679197 0.021149811648 0.00486002670399 0.0107282831597 
180 D 3.93319410632 0.034988795272 0.0377566082503 0.237375690186 0.0411566205079 0.0342244399237 0.106263118391 0.0225512250928 0.0373886304638 0.0383929033821 0.00525688208277 0.0439271966327 0.0836084598062 0.020076510643 0.0287484760282 0.0199128020579 0.0405929149879 0.0232926574328 0.0295800010466 0.0377860102528 0.0476210535106 0.02949900405 
181 I 3.67992929561 0.0196123868187 0.0340175166487 0.0170362388738 0.0151897141857 0.0171162567639 0.0196350028177 0.0302039366953 0.229826765612 0.0708214280173 0.20129928712 0.0449626713722 0.0203324777705 0.0249478997891 0.0139574921299 0.0170547206502 0.0140476010003 0.0547711494299 0.0829647466573 0.0400515421655 0.0217042184494 0.0104469470334 
182 I 3.25659256314 0.063765828749 0.0126690875104 0.0204708001512 0.039127019783 0.029258826056 0.0175869847354 0.0171576747528 0.0143729644614 0.061482787266 0.0213906803751 0.357446401709 0.0108000442256 0.00798873374552 0.0158553781318 0.201899507971 0.0172864036638 0.0105345114464 0.0329248599933 0.0247396913802 0.0208200050225 0.00242180887002 
183 P 3.83378463721 0.131439725861 0.0235853050615 0.0207311585532 0.0361829977538 0.0363439969903 0.0248147248389 0.0114466857388 0.0409223576805 0.0459876357885 0.0584330105268 0.0312996373659 0.00480649258822 0.0479136067526 0.0320318547605 0.0354924896555 0.237646351141 0.0848670362153 0.0448552060034 0.0296445406531 0.00903585991668 0.0125193261551 
184 I 3.45544161383 0.00967221483444 0.0166068574917 0.00745524721982 0.00814509969138 0.237099801658 0.00684950439483 0.0546752747752 0.0580359843029 0.0433603507163 0.00701168085626 0.192590801668 0.0475426241437 0.00907744346243 0.0127624932223 0.0713943656105 0.0127593366291 0.00622731735883 0.12166455492 0.0211139838034 0.0558176848017 0.000137378438541 
185 D 3.64854140919 0.0923589450266 0.0133547580086 0.00347551445675 0.0140879134765 0.0181672537403 0.0408368642144 0.0336384475986 0.10800554737 0.103366912111 0.0499408677679 0.0427832420519 0.0440697388209 0.00871937599592 0.253642565881 0.037485662235 0.00640393934929 0.0108228335202 0.0716160310451 0.0311964937221 0.0160190543582 8.03925011634e-06 
186 N 3.32100992371 0.0264343270415 0.0089963672552 0.363476733725 0.015203250867 0.0147379427701 0.0340993763655 0.0563561361525 0.0237378136389 0.175351467711 0.00792904515269 0.0141473537841 0.0105709280523 0.0288615485724 0.0666288357801 0.0267592735089 0.0256229172836 0.0247622835202 0.0247096131619 0.0344925976682 0.0130034179209 0.00411877006827 
187 D 3.90884066143 0.0507003861474 0.00647567684773 0.00676089886335 0.101723408017 0.0662296016094 0.0398911283506 0.0639705938596 0.0748018662194 0.115854549692 0.0143251374341 0.0168712700233 0.0669080929608 0.0081376874488 0.114393355366 0.0952495980301 0.0194589211901 0.0264998637053 0.0687203287655 0.00533296834804 0.0374774544215 0.000217212699528 
188 T 2.83739374703 0.0281707005937 0.0360769298447 0.00439731618956 0.00507367013903 0.00192402228237 0.00403076698044 0.0297986307649 0.0473564255236 0.0362280738804 0.00661786144946 0.0129380461087 0.0885819177131 0.27360398062 0.347227249568 0.0599546490986 0.00344002098065 0.00160922632182 0.00680103746247 0.00553577363961 0.000626251020367 7.4498187951e-06 
189 T 3.91642628412 0.0886980919234 0.0199050903477 0.0405010283258 0.0221102853676 0.0885679561712 0.0129697718906 0.134175403444 0.0360464637284 0.0167405879275 0.0290505791542 0.0457393054389 0.0572314662432 0.029766212472 0.0266421053229 0.117277025817 0.143329142955 0.0406046035356 0.00930672556872 0.0224291492409 0.0168705451104 0.00203846001566 
190 S 3.45944386701 0.0177862472566 0.0308831586461 0.00461304770069 0.0175838338824 0.0900561455467 0.0845218653858 0.0058429173333 0.0590650709492 0.0741259810682 0.0220256018599 0.0293059575372 0.108624160712 0.00164983832768 0.00968326063209 0.311361288748 0.0165080653329 0.0616223405864 0.00784313846242 0.0168490814925 0.0276709221335 0.00237807640608 
191 Y 2.53560649835 0.00952742541529 0.045138818175 0.00844470263374 0.0114830772167 0.116301570083 0.00216956815712 0.277031255459 0.00538442366645 0.00211488336158 0.00211271690351 0.00778681689387 0.0159632777693 0.0019510556226 0.0238512610239 0.000404045738487 0.0106561705825 0.00715437957793 0.00257882164173 0.0317990085061 0.413214093145 0.00493262842727 
192 T 2.36717314579 0.0148851812693 0.00737070866061 0.00935727372453 0.00479971832309 0.0210789925549 0.00502498623546 0.0660965077465 0.00223225739432 0.316470208821 0.00610676792614 0.033004569369 0.00225209068708 0.000323409940826 0.00461490872271 0.44124357114 0.000687487051413 0.0211786514522 0.0288128974274 0.00738162659092 0.006726101298 0.000352083664952 
193 L 2.73682167269 0.0201971294443 0.00478148194138 0.0311717556633 0.00294518497059 0.0309844693205 0.00265980413175 0.0105503737014 0.0879805336495 0.00217294333582 0.437634474968 0.0236249412105 0.0101339797093 0.0100092711062 0.00170537410998 0.00204373686145 0.0195555759233 0.00595134883784 0.17944778678 0.107816014775 0.00306396234575 0.00556985721431 
194 T 3.79683179135 0.112782543781 0.018289935513 0.00612612500762 0.0716915567341 0.00204825192867 0.103322057502 0.040492475456 0.0465611952045 0.192220157955 0.00800719919 0.027880416211 0.0604429453364 0.0290660689802 0.0223629117261 0.0592649129693 0.0975577249982 0.0444770117421 0.0204656278203 0.0252800400658 0.0111416474423 0.000519194436761 
195 S 3.57774688636 0.0191127557979 0.152785552938 0.0181567087572 0.00789007781275 0.0173076065295 0.19605687825 0.0329109127612 0.00811973197805 0.111739548706 0.00339803160275 0.046429169618 0.0332972402739 0.0260373625048 0.0540420336649 0.156930877535 0.0552291267769 0.0328475938558 0.00396044950545 0.0107746304174 0.0123310546202 0.000642656094693 
196 C 1.22230998957 0.0048429536758 0.838250270166 0.00329458533725 0.00550768072197 0.0206286083602 0.00271018959189 0.00424519757181 0.00113273183431 0.00929934794283 0.0027406927536 0.0130996989706 0.00484027235101 0.00399066224472 0.00737827018559 0.00334615984699 0.00124636580127 0.00377775696828 0.00139623815532 0.00609797580568 0.0445135051842 0.0176608365302 
197 N 1.93862261069 0.00762908317596 0.00168320946595 0.0303703767538 0.0098890807732 0.00135877641623 0.000845793409361 0.00215423032129 0.000753827758411 0.221002797916 0.000447256350875 0.00805386177488 0.0488480899188 0.0215748727915 0.00404028184668 0.602803788891 0.0163086464741 0.00315141672337 0.00122127651881 0.0042191647011 0.0132568302388 0.000387337780407 
198 T 3.51766603192 0.0549133003033 0.0576679186079 0.0175184120968 0.0164573222395 0.0313160966398 0.224657703759 0.017096757166 0.0296258403761 0.0298206748559 0.0070930681027 0.0565630643602 0.0390269248652 4.85847937935e-05 0.222052682632 0.0979113429122 0.0371710889385 0.0113264972448 0.013703832539 0.0314180295966 0.00405640567868 0.000554452291632 
199 S 2.44590713614 0.0330132224128 0.00652646315862 0.0061615894305 0.00744106238138 0.00440290874797 0.000795568589011 0.00633228122105 0.00156754009439 0.383294796242 0.00827455713731 0.0222168711093 0.0309483528584 0.00499032094715 0.000588297908407 0.341455302102 0.0818803682927 0.0492683780523 0.000421618616763 0.00628976436235 0.000926048772574 0.00320468756336 
200 V 3.62752802423 0.0750018517798 0.0150594320862 0.155916156345 0.00335290843306 0.120454358405 0.116002399704 0.0511091443875 0.0608206023803 0.132591387751 0.0133924906361 0.0119282209912 0.00223606513984 0.000434551659818 0.046712970529 0.0614231382092 0.0089013250543 0.00182738758594 0.00634111551928 0.0768909969374 0.0395750219068 2.84745603808e-05 
201 I 3.20225121983 0.016077473662 0.00386402702059 0.0136254870437 0.00520618607558 0.0133055333938 0.012865103011 0.00403753594147 0.238453066783 0.018649961718 0.0314738405099 0.0343597340178 0.0480444663209 0.0234019925563 0.0603714916759 0.00960482667771 0.00624536131806 0.213352212515 0.216322626623 0.0132052381224 0.0173539943468 0.000179840667218 
202 T 3.17396200102 0.0884068981956 0.000366845989362 0.00328567017503 0.00200268604545 0.00781893953482 0.0325734665476 0.000870554671946 0.0558064827305 0.337162148937 0.00899663490136 0.0636417540212 0.0702659540313 0.158728455666 0.0263278348999 0.00990117805336 0.0733917462642 0.0200519676339 0.0279125237842 0.0104628586369 0.00200912290943 1.62763705668e-05 
203 Q 2.48994265328 0.00615175470004 0.000954955209567 0.000518665888001 0.0193127552146 0.00735730275257 0.00237671956112 0.0217147329552 0.00139844617571 0.320821658496 0.140985261661 0.0158690910298 0.000122273342775 0.000119528860167 0.00149092842116 0.11264375521 0.00167274042617 0.00357684261154 0.318989374872 0.0036963703999 0.0186734231181 0.00155341909521 
204 A 3.24751703243 0.0136846665818 0.0104535469398 0.026949860142 0.00379021020013 0.0307171453017 0.000916058934874 0.0743945069501 0.352707945246 0.0586074270421 0.0111847254431 0.0146089701491 0.0508823136748 5.97299095884e-05 0.0113917237206 0.0769983734901 0.0273003565296 0.0172742183307 0.0629543037667 0.0115568385458 0.14353110175 3.59773508595e-05 
205 C 2.21304748852 0.0102863355478 0.679782615776 0.0169547962807 0.0189812565975 0.0600933676137 0.020117782071 0.010701582862 0.0178548744963 0.0138505664906 0.0120360017844 0.0179399166958 0.0119017955057 0.00645153252487 0.0156480959079 0.00979517480438 0.0121251040028 0.0119755253794 0.00713217373162 0.017072442584 0.0212474406837 0.00805161865999 
206 P 3.46702594082 0.0160233025272 0.0138122011963 0.0428938919359 0.0044428567861 0.0585514977683 0.0433315151755 0.0108790773391 0.152042290987 0.107394417335 0.0632308591816 0.0849022513427 0.00723281109286 0.00763398933097 0.0383487031169 0.277461719354 0.00965238045313 0.0154933290419 0.0146529505288 0.0135094315409 0.0184480093397 6.25146260587e-05 
207 K 2.6764010044 0.00180248193414 0.00170520628517 0.00178770553307 0.00027352206913 0.0968127533005 0.000405670219852 0.000774872525654 0.0818924227066 5.87371189986e-05 0.238256834084 0.0495668553907 0.00150695634916 0.000561679253318 0.000419528904965 0.0179260669902 0.00039859820079 0.00170485723795 0.333123746081 0.0734528527979 0.0975681678724 4.85143845496e-07 
208 V 3.4980567145 0.0635761846258 0.000116360316032 0.015384217476 0.00632212125346 0.0417812134532 0.0336794676359 0.0313942967087 0.163106440493 0.262886120718 0.0145597156112 0.0190462451859 0.121301610089 0.0322366413103 0.0201905185852 0.0706480963631 0.0207005246777 0.00855071715007 0.00895148882194 0.0483729286534 0.0171254330974 6.96577749658e-05 
209 S 3.51524784184 0.0310455643878 0.0162846510214 0.00251770027715 0.00824116348123 0.00915786974299 0.0397587423724 0.185928833886 0.117634177968 0.00262156736752 0.0159712676705 0.0432629171351 0.012716895702 0.0324462627785 0.0187179988885 0.0523581115004 0.013367202358 0.0215456995736 0.0716229414445 0.0719696311339 0.232802362576 2.84387345944e-05 
210 F 3.27924113618 0.0744308598174 0.00698064893731 0.0270105148695 0.00292336937878 0.00586112473289 0.00465009606259 0.0480906063313 0.166145968032 0.0391325018426 0.0189568170912 0.0110140189453 0.145272183948 0.000545492801765 0.239451620511 0.00543940925163 0.0414674677924 0.137632277864 0.00949436701227 0.00861531959399 0.00687194641125 1.33887730728e-05 
211 E 3.37417742514 0.0393523859069 0.00575472480833 0.0197025926935 0.00378239432364 0.138993885717 0.023220472094 0.0180755130778 0.00906795017168 0.214193262507 0.041399812402 0.0544239567832 0.0255860473234 0.00081810591492 0.0486694811426 0.257646006735 0.0123677715109 0.00141018193386 0.0303669658383 0.0197559364354 0.0172056281603 0.0182069245197 
212 P 3.38468476381 0.0289516797712 0.0397130959776 0.0267077122556 0.0285365452793 0.0179442666487 0.0150952085658 0.0144909532681 0.0783222268508 0.021867626779 0.035285111848 0.00863093435305 0.0353197459789 0.00333836909063 0.0462992484754 0.00844599017655 0.152904159056 0.35957216193 0.0220957452205 0.0108969259769 0.0298344756379 0.0157478168594 
213 I 3.50222832129 0.0237821611554 0.0107709783745 0.00224229762742 0.0142637689409 0.0100887994643 0.000263179275469 0.141056082073 0.00729225078328 0.155019290493 0.00198061724569 0.106330646365 0.0212513438962 0.0757314864679 0.0386442624373 0.0982997783908 0.0427625537615 0.187161262562 0.00184233617797 0.0311647398288 0.0265911868989 0.00346097778036 
214 P 3.80397983223 0.0258502352748 0.0101370431973 0.0315661284267 0.0403023573129 0.081400984078 0.0221224106098 0.0512870973776 0.00995588146637 0.0940445485896 0.103218124469 0.0405134525852 0.0414473612967 0.0225388272439 0.0514963097846 0.0236733117621 0.045793743243 0.229855995728 0.0567135601565 0.00451838153303 0.0135020968571 6.2149008474e-05 
215 I 2.76301964307 0.00763341727253 0.0217921540561 0.00137236820773 0.000270817072744 0.298836034271 0.000692678917458 0.000814456232984 0.253639716373 0.00338232427481 0.0554048819535 0.0202765914156 0.00108575644918 0.000651474427191 0.0239318333595 0.0094373286365 0.000647744514319 0.0146815586071 0.102584815207 0.169413565986 0.0133840897213 6.63930448929e-05 
216 H 2.7116742769 0.0957200608046 0.0139601285516 0.00318907970135 0.000869627460672 0.0365504638631 0.00256524468846 0.0179716130407 0.00210504705001 0.0301544058414 0.00432965165023 0.062930986751 0.0246469029698 3.30692054221e-05 0.00331489460674 0.0320318958271 0.507048456824 0.0634330635248 0.0234198934356 0.00621560869387 0.0693099598299 0.000199945679359 
217 Y 3.1317214884 0.00681556556464 0.0225951685432 0.00145971590186 0.000702321343516 0.0334459852887 0.000527590363241 0.0324679073756 0.0277882230101 0.0147154716576 0.133831870957 0.0162758575241 0.00339292928863 0.000521765163835 0.174902680132 0.00297729744203 0.00233149990001 0.00836200507832 0.132586142065 0.179735243161 0.203015344279 0.00154941596009 
218 C 1.10090293275 0.000534602777961 0.840913064921 0.00377160918961 0.0040998914927 0.0545777628014 0.00776903382877 0.0020510783175 0.00115371333504 0.00166211981511 0.000665591839929 0.00732973993177 0.00233687179508 0.00110143775034 0.0044446683045 0.00258645092151 0.00159814148714 0.000470268063955 0.0024550633629 0.00409699338975 0.0460628203346 0.0103190763392 
219 A 3.05670128067 0.236465932049 0.0530549918395 0.0149204741685 0.00557054711656 0.00218780297421 0.0355035520037 0.0030460248819 0.0367976173715 0.0060614821612 0.00192108806108 0.0339366786488 0.014085430572 0.0498572021467 0.00765304837996 0.000630194535568 0.186729543513 0.262265889345 0.0370056272113 0.00770863481412 0.0041929902545 0.000405247951383 
220 P 1.41767104865 0.0239824260815 0.00616438495922 0.00579726166016 0.0101240250644 0.0086008660791 0.0018101139305 0.0143554867273 0.00680082542297 0.00557421351725 0.0208036662924 0.0130421616176 0.00283946468318 0.818223877712 0.0136937804958 0.000818780074689 0.0111862095485 0.00870602497599 0.0051367626569 0.00963618422953 0.00863432701546 0.00406915725515 
221 A 3.04893696319 0.0209199218701 0.323089704979 0.00495125607715 0.00309784936123 0.0103572510033 0.00405896841433 0.00520109652517 0.0105326588683 0.000949795203034 0.0374833899161 0.0970889199198 0.131969236317 0.0707184625819 0.0127943344882 0.00187296914043 0.010026416886 0.0545592280396 0.182356149033 0.0135015755849 0.00334083653059 0.00112997926083 
222 G 3.1632409049 0.0233827707916 0.0283372401321 0.0164851687683 0.0129296552122 0.132245670008 0.0806836773405 0.0152542073035 0.00207158295964 0.00151709364913 0.00341853674016 0.0343333157534 0.00860313404527 0.00217691832789 0.0338335580306 0.0637746735804 0.0496543113347 0.0256035481756 0.0261288541951 0.0352762148911 0.400605525806 0.00368434295479 
223 F 2.07426342171 0.00141503417494 0.0052943037096 0.00534069750835 0.00619881712924 0.345149903946 0.00098540802328 0.0256710541345 0.0129917428409 0.00245265163156 0.00454251043319 0.00860844582348 0.00802313752953 0.000626212805419 0.00427437549285 0.000545584782678 0.0198577243895 0.00265420268895 0.000838947197888 0.46692391517 0.0746863361637 0.00291899442492 
224 A 2.41975019239 0.476095573261 0.019361300321 0.00800797775515 0.0186260971153 0.0211555003445 0.27524823813 0.0040333050785 0.0110334653631 0.00310559194055 0.00281610489983 0.0144660957001 0.00352061527196 0.00252420509807 0.00998926056374 0.000288282597059 0.0430444286919 0.0215122285407 0.050220348253 0.00350507282179 0.00667045916359 0.004775849089 
225 I 2.35610848601 0.00145592082968 0.00656032185485 0.00367269329102 0.00538049925924 0.136529675861 0.000485682055094 0.00277535807686 0.496734908659 0.00185135805768 0.154886605993 0.0510047414814 0.00617610913047 0.0015797159206 0.00237985515923 0.00218536230429 0.00160509658817 0.0189926229796 0.0886366935522 0.0137462183993 0.00170877879166 0.0016517817559 
226 L 1.4119771375 0.00297568216458 0.0101155502061 0.00405652135276 0.00870593975454 0.0592173539554 0.00741092923188 0.00816451182111 0.0185467075756 0.00326166450234 0.807591896302 0.014437273966 0.00483526745106 0.00975263385216 0.00743398818883 0.000908794962785 0.00323046814859 0.0059233613524 0.00837720206628 0.00611494767645 0.00568073766025 0.0032585678093 
227 K 3.89261489844 0.0276209949286 0.0433657027495 0.0193868927467 0.0853579340862 0.0527212352381 0.0149579073665 0.0239252342529 0.0706749505571 0.160381094628 0.0669444817225 0.0184759496647 0.135835625533 0.00150098156176 0.0587341248067 0.0935346291003 0.0409757545051 0.00590557011823 0.0264790143909 0.0265588556695 0.00594108682461 0.0207219795495 
228 C 2.73749622869 0.00516274488033 0.469180141863 0.00823835725475 0.0238673021028 0.0237801021047 0.00368433430699 0.00832522882381 0.0134124835369 0.0143373452085 0.00907056579178 0.0266698138455 0.0222447038285 0.00782174021702 0.0117191557768 0.0221992528055 0.0275897282864 0.00374956022345 0.00998791908476 0.0287612165698 0.225858831783 0.0343394717054 
229 N 3.85773763881 0.0606182979767 0.0144448491507 0.106635547229 0.0226418971974 0.0405876830322 0.0168475291703 0.0299469125743 0.0273439836183 0.217150014516 0.0403698747351 0.0805849008552 0.0681660648058 0.00125471607593 0.0843421057609 0.0322998685674 0.0577781473711 0.00756094411346 0.0287790403736 0.0330097737358 0.0131195052336 0.0165183439072 
230 N 4.05451221952 0.119336966378 0.0157100227582 0.0541735473129 0.0654983655691 0.124084995314 0.0339750097387 0.0166538244275 0.0247201813519 0.0257253773061 0.115841027912 0.0502424642911 0.0309169967825 0.0126314896418 0.0200731139452 0.0414726272457 0.0959655295846 0.0397923262934 0.0379202860832 0.0255349075658 0.02842503404 0.0213059064589 
231 K 3.90010576339 0.0489365296174 0.0178710215868 0.0897565919432 0.0385967544157 0.00926644388786 0.124470055066 0.0416136799373 0.0583331748319 0.0450510991221 0.00704136684514 0.0360707231958 0.00997695332771 0.158941497968 0.109282066555 0.0452277397551 0.00216540853264 0.0193977363158 0.0162786792254 0.050145350943 0.0605718546891 0.0110052722378 
232 T 3.52740891537 0.0102796319462 0.245798063106 0.0234039760315 0.00800555223937 0.0618391876569 0.0122673728134 0.0558853506963 0.0173934760481 0.0572782795628 0.00511819160587 0.158802595832 0.0382214057194 0.0120302706616 0.019019910006 0.126328059194 0.0758968049607 0.0119757680826 0.00714203917 0.0422030250408 0.0100466037768 0.00106443584975 
233 F 3.01388492054 0.00427315269407 0.00393271178164 0.00348911084565 0.00460389148748 0.169726561653 0.0164431313208 0.0240101308138 0.0627400290352 0.00850123341173 0.143005243607 0.013992623066 0.0122624889467 0.00245195438327 0.042031473246 0.000596180340473 0.0487370956257 0.0612067400717 0.00819466721051 0.010584188476 0.357778418334 0.00143897364908 
234 N 3.6029748766 0.103646985787 0.0116862333448 0.0475992944682 0.0106055758423 0.0127975008156 0.00378190377152 0.00747204844959 0.0511764360203 0.182495092669 0.0253237673304 0.183028563049 0.0438886534895 0.0800848616284 0.0425345089608 0.00435530103763 0.0145218575046 0.0349586631876 0.0107451999197 0.00948572415935 0.116758461504 0.00305336706016 
235 G 3.42917536667 0.0451450264157 0.0310169210021 0.0111693844373 0.119333621154 0.030276527004 0.367011780216 0.0317772958557 0.0099011926403 0.0262248899085 0.00862966342814 0.0194876271239 0.0117042812419 0.00505985155455 0.0353092007803 0.0372477713961 0.0842249528476 0.00995058122135 0.036401859874 0.0337866809267 0.0219521812846 0.0243887096873 
236 T 3.64075272525 0.0534683765144 0.285172962602 0.0262892557775 0.0253578698855 0.0260004076443 0.0259655060359 0.0281211267435 0.0347057095362 0.0716802821965 0.0172507628127 0.0817876039963 0.0225185806263 0.00123920970096 0.0105266270113 0.0266140382976 0.125332791814 0.0457212631381 0.0102896454811 0.0389946096492 0.0427131304287 0.000250240107126 
237 G 2.75573550966 0.0379772148869 0.0191507318168 0.00905871956728 0.126682280954 0.00756690591329 0.519735931035 0.0170341618265 0.0031458230335 0.00530233476575 0.00486927106237 0.0387179994303 0.0105398997009 0.00198030776662 0.0140121148351 0.0286793681362 0.0399309985754 0.010697864778 0.030526057463 0.0109018455139 0.0126541273473 0.0508360415924 
238 P 3.92156521831 0.0404187377888 0.115666619586 0.0297557786654 0.00877847491789 0.0314457384788 0.143433940344 0.00349429474557 0.0279146770629 0.0587706385943 0.0216998179506 0.0427310792074 0.0962213019835 0.125214660768 0.0541004015631 0.0457924695872 0.0410949397522 0.0608069942953 0.0216881240714 0.0117324444556 0.0180799814716 0.00115888470943 
239 C 1.01420905045 0.000812108393664 0.863528095235 0.00473636406204 0.00272253457462 0.038774024988 0.00191901281149 0.00237953663562 0.00958344144005 0.00298404088056 0.00227088744555 0.00879755238812 0.00176604217919 0.00200357772849 0.00539060568998 0.00163646204439 0.00300135008032 0.000865944197848 0.00135586567605 0.00679650595321 0.0376267676257 0.0010492799705 
240 T 4.0598685137 0.0373251126832 0.0482207380922 0.0259475070504 0.0276799864498 0.112587881319 0.0577295923569 0.0111756195822 0.0492061625118 0.0600293050715 0.0246221377172 0.0280685867155 0.0495377139398 0.0609255484046 0.0263228393415 0.0274823203133 0.145321129036 0.0679723910642 0.065263201086 0.0634352139682 0.0107523115804 0.00039470171632 
241 N 4.02840003219 0.071251075213 0.0361043533169 0.0734858636168 0.0767823907447 0.0484526238226 0.0288138979098 0.022865780382 0.015473741072 0.124966710623 0.0608307314774 0.0501002652598 0.114345353782 0.0335473812755 0.0301879949601 0.0141663110149 0.0606741422912 0.0103307927558 0.088685344427 0.019588844332 0.0189430768007 0.000403324922887 
242 V 2.25601825379 0.018752781996 0.028661281115 0.0203159813478 0.00429337095993 0.0352812195564 0.00243794706804 0.00214079696762 0.498888651315 0.00890963459151 0.0136274396567 0.00819856684869 0.00805344864109 0.0120521422221 0.00532926042647 0.000483999906514 0.00107462980998 0.0308399257813 0.289819087641 0.00917138664694 0.000735347132686 0.000933100369329 
243 S 3.49348752593 0.0927582040633 0.0283581153068 0.0190251888821 0.0252939180423 0.00453294136305 0.0433671332974 0.0199612462121 0.045654182824 0.00648865116348 0.00313332127801 0.027591111223 0.147918281959 0.0302828687344 0.0170253912502 0.0332864613211 0.322314032633 0.0361057704541 0.0418451041597 0.0164060850947 0.0303678858826 0.00828410485533 
244 T 3.17007775293 0.242319277594 0.231512418034 0.00714206428325 0.00721065166349 0.0212361561457 0.0280915010143 0.0409996933231 0.020098142725 0.0211739876056 0.000449752394392 0.00666730885828 0.0120397287981 4.94110172909e-05 0.00439218792738 0.00422401672692 0.18649643765 0.0504385161938 0.0637778562292 0.0173864007666 0.0321675720534 0.00212691899642 
245 V 3.19614303555 0.038147861465 0.0156043586776 0.0126946064076 0.0129868758342 0.0110113011885 0.00827531949157 0.0224164981432 0.263971526068 0.00549209315045 0.281759724466 0.0458063703129 0.0335819654631 0.00692568057296 0.0275937266522 0.00973221254315 0.0370360445133 0.0133107258313 0.123591740334 0.0204649122983 0.00416423802397 0.00543221856375 
246 Q 3.67398050648 0.0800855123476 0.0309357948697 0.185181805905 0.097881897417 0.120636939053 0.00260810705792 0.0452670084096 0.0122521629586 0.045606800915 0.0391199556936 0.0253827684834 0.00266898634351 0.0751233124782 0.0129760811509 0.00436867405289 0.0776346575539 0.00346762902206 0.00180151412137 0.0125831758481 0.113338085241 0.0110791310783 
247 C 1.54621693161 0.0026970544748 0.729994834505 0.00266262910437 0.00197247244535 0.111006469172 0.00106991766319 0.0189134431475 0.0047036100319 0.00126396194514 0.00644306263331 0.00692235654188 0.00934539720549 0.000732831333636 0.00253631175756 0.00197702677797 0.00620083032638 0.00144055638365 0.00279197677067 0.00295153074183 0.0818220764957 0.00255165054274 
248 T 2.07011392178 0.0120266381711 0.0990249743079 0.00240081773627 0.00280987155129 0.00299595635653 0.00125460800504 0.00506640449672 0.0424380873043 0.0101650764985 0.00291987534989 0.0112379315289 0.000765323539199 0.00398940718736 0.0134516280837 0.0017278582993 0.120049244045 0.624275066124 0.0281663343978 0.0111910333062 0.00230137346588 0.00174249024491 
249 H 3.42896119459 0.266688098404 0.00901942085338 0.159708068508 0.114458081207 0.00786305082058 0.0469706540464 0.0157231310885 0.0116346523963 0.023405356245 0.0173431406968 0.0192094814662 0.113329024751 0.00566424148948 0.0169989618555 0.0131964789745 0.0805771302876 0.0251491259163 0.00831557923558 0.0192704828296 0.0254275671786 4.82717509087e-05 
250 G 3.55019017496 0.137512892217 0.0201514108816 0.0169923818567 0.209884394348 0.00276093807192 0.0161887736547 0.0470852768204 0.000535847830048 0.0508081181302 0.00327169672544 0.0185750512024 0.0207767214892 0.0378611155721 0.0426041219064 0.113134907532 0.1498373729 0.0671081131996 0.0106223680021 0.024234557193 0.00971898036864 0.000334960098071 
251 I 3.18542268486 0.0259193793221 0.00379615207607 0.0047917893884 0.000441183786833 0.0880753592884 0.000258482189242 0.0281150217912 0.145358113121 0.000515623757806 0.215790935697 0.0898136900525 0.00601792865412 0.000327643912034 0.00330590852967 0.000121938729809 0.00089004050526 0.116135633288 0.0677326287843 0.0383633301346 0.164076588676 0.000152628316415 
252 R 3.83332873058 0.0229737433995 0.0281736933027 0.101047978819 0.0309603962651 0.0537779492059 0.0489232407811 0.00469967888104 0.166492989699 0.146873835465 0.010267194189 0.0261017305362 0.0129580998389 0.00751594013802 0.0545881479769 0.0104599383996 0.0382502421672 0.0953741016939 0.045990955781 0.0545822730722 0.0398945047208 9.33656677266e-05 
253 P 3.70896980343 0.096857521548 0.0402922318436 0.00460460807897 0.0116815958079 0.0333724756332 0.173098775993 0.0772202887877 0.0849207903917 0.00466934921387 0.0608942123376 0.0138129541852 0.0204188148431 0.0319471515696 0.0221191406043 0.000481767711098 0.0488465794699 0.12058188343 0.12265257598 0.0278376939762 0.00286355036207 0.000826038233248 
254 V 3.22055030281 0.00681013535911 0.0121022307997 0.0278460738338 0.0179102500695 0.0541573645972 0.0190966557292 0.129267888713 0.0221393485708 0.122909053371 0.169597589195 0.0294403088082 0.000695824521644 0.000667023556399 0.0315018659446 0.00569474697623 0.0111365262746 0.0165759305957 0.0238611862779 0.00175884191195 0.296679382943 0.000151771951636 
255 V 3.31660218487 0.0363078606532 0.0437177254775 0.00144672642148 0.0321593691552 0.0729465905041 0.0822238677325 0.00318369276289 0.355856498199 0.000271196598363 0.0453643559853 0.00772275912794 0.000735732733115 0.0721834885321 0.0442043698203 0.000180142190997 0.0319661045149 0.0657358671624 0.0546886722797 0.0120243193172 0.0368372165997 0.000243444232307 
256 S 3.69630349038 0.16969219004 0.114093201632 0.0204529856393 0.018748708673 0.0106009636469 0.0516443165108 0.00407236504524 0.0115872614974 0.00289360254973 0.0536187352589 0.0337990405558 0.0174893170425 0.0161135927529 0.0210427343599 0.000503154019207 0.110198306554 0.0964066341748 0.157208143888 0.0230983748701 0.0335189943015 0.033217376988 
257 T 3.50900911664 0.10557370654 0.00478631245961 0.0090794456818 0.0134268181373 0.0391596132757 0.0318093203406 0.0163493841755 0.0370292664052 0.0025291755483 0.0158550348278 0.0176027858245 0.133294985837 0.000498774421919 0.0185758611529 0.000615108479195 0.143758516924 0.173713113391 0.05512803109 0.0143958186178 0.156941903959 0.0098770229105 
258 Q 3.22102708137 0.110031380858 0.0111651861784 0.0119247289352 0.0752672882449 0.00690418975744 0.0415086185887 0.0775366067976 0.00259368922385 0.0277691492676 0.00119799944382 0.0173754323035 0.0561327386291 0.00259921975457 0.370251899405 0.017762406991 0.0342413323757 0.0965926890156 0.00849217509565 0.0186635662429 0.00533207730731 0.00665762558421 
259 L 3.02080661255 0.0265446359523 0.132889539937 0.00684052958602 0.0100470834615 0.0998786234595 0.00334250135777 0.00347090411222 0.00555710113321 0.0109469324342 0.362608070641 0.13797278705 0.00331467499089 0.0122291756041 0.0090053759768 0.0014779351992 0.000735164515638 0.0275388028135 0.0645032566183 0.0212048800845 0.0590061388453 0.000885886227781 
260 L 3.77866563006 0.0314769525558 0.165936089128 0.00640955539345 0.0105100228227 0.0255127861453 0.000404078279449 0.053927429117 0.10276667195 0.0659838195818 0.108909821853 0.0780535040823 0.0295841757564 0.0203139704223 0.0419367270054 0.00969454332122 0.0349061618268 0.141289551808 0.0341319727359 0.0236300949605 0.0136302409097 0.000991830344464 
261 L 3.6305267728 0.00629389961792 0.0196676459063 0.0159803551998 0.0250779629723 0.0500342685814 0.0029186192155 0.084603336777 0.0653227324366 0.0226892964542 0.0871654289044 0.237451858124 0.0108673349574 0.00239557427877 0.0171737910527 0.00981695803593 0.0503209900045 0.0626839803744 0.157548273058 0.0343922743581 0.0278526967043 0.0097427229866 
262 N 3.43574665396 0.0774620026936 0.0227836685183 0.055617848015 0.0224835019595 0.0311918174377 0.327851152029 0.0384090305501 0.00670429768494 0.0727073757661 0.00842663406797 0.0297586023296 0.141166866104 0.00195466579552 0.0185538660662 0.040266858956 0.0398889615016 0.00896576297788 0.01249924608 0.0321788464984 0.00921034151378 0.00191865345521 
263 G 3.886199241 0.0189319151527 0.0666054555666 0.00636000369821 0.0436920797548 0.0977720565703 0.0812681171658 0.0157926153571 0.015908017181 0.016558728946 0.0571157616105 0.0238309043033 0.107077706943 0.000699387481523 0.112775313944 0.0195141383107 0.145368655873 0.0632349425323 0.0196093553174 0.0331834728016 0.0504979274983 0.00420344399279 
264 S 3.93091342614 0.0800080973816 0.109487529575 0.00573626768434 0.0352894935861 0.0212417968296 0.077781124359 0.0259618634096 0.105820565714 0.031162152532 0.0516016329189 0.0298764255614 0.0656383022109 0.006421636942 0.043859854524 0.0180604562613 0.0828473941339 0.0531922589673 0.132772033539 0.00563058932971 0.0170855385403 0.000524985999641 
265 L 3.82237129842 0.00655811833636 0.0222597043675 0.0496111639532 0.111037784734 0.0181176727323 0.00645280369087 0.0259641857079 0.109611486685 0.045919413831 0.0816562699064 0.0452237238708 0.0401697707713 0.191319851385 0.0543272381707 0.012218084474 0.0062819964452 0.042260950625 0.0327675561203 0.016806434355 0.0810826434887 0.000353146349044 
266 A 3.96231563276 0.0672994286572 0.0128613310388 0.0994176136296 0.0585997670057 0.0187671570126 0.0229307090606 0.108134449593 0.0102553037921 0.0346479558116 0.117755287138 0.0369667763321 0.0207415527007 0.0730799876218 0.0109202418246 0.0278556980359 0.081431871234 0.088822003673 0.0740900307628 0.0256828686578 0.00915256697378 0.000587399444199 
267 E 3.7863805922 0.0129076570794 0.0220971245803 0.0554904863251 0.0537731174724 0.0465488303839 0.0394816729188 0.0606295009297 0.0145960804894 0.271056224008 0.0735239863174 0.016651485052 0.0154420072634 0.0650797206102 0.0216393110207 0.0345932914473 0.0612519334145 0.0116987933408 0.0703261909461 0.031123587637 0.0199613319907 0.00212766677313 
268 E 3.54270989129 0.0263914622102 0.0148580386395 0.0263105468585 0.0271411865105 0.0551465502889 0.0770274132775 0.350274125317 0.00443516455897 0.0500667359532 0.0423637500074 0.0139130932366 0.0217492870862 0.0388263968248 0.0344304711845 0.0155463164155 0.0852380596686 0.0190325417388 0.0355729183968 0.0379364712659 0.022632796599 0.001106673961 
269 E 3.97508486058 0.0447867932656 0.056700802617 0.0362444583326 0.0551698308095 0.0283569938004 0.0143126288168 0.0929571860382 0.0969587121467 0.112381551624 0.0262779332479 0.0200383562758 0.0330972171303 0.0507960950267 0.0473413368779 0.019539645361 0.0182502096182 0.0199619200577 0.164748500428 0.043803547018 0.0181098799475 0.000166401559897 
270 V 2.63532160693 0.056300343034 0.0964599098055 0.0348762242855 0.0172621205075 0.0324153511748 0.0216725909382 0.00760086368278 0.544286798966 0.0100985365581 0.0231962306461 0.0588958093841 0.0027275621067 0.0264579909441 0.00656381583135 0.000186450691882 0.00974251131236 0.00336958603228 0.0371569982043 0.00287014762618 0.00769903224725 0.000161126020782 
271 V 3.98788464368 0.0881226716687 0.0335386909428 0.0323766366331 0.0182691510456 0.0558641513991 0.0408429980488 0.0558416371277 0.176214332681 0.109048684269 0.0499407230084 0.044153549364 0.0199204763499 0.011841155019 0.0206730705139 0.0413887591685 0.0268620186876 0.0197903492738 0.0535719643107 0.0249758122293 0.0766472195039 0.000115948754848 
272 I 3.54440075205 0.0367335119397 0.162823774711 0.0063468762405 0.0115061982882 0.0408197168348 0.0173604786266 0.00841525763159 0.0886093047081 0.004230482821 0.0668494448794 0.0147342586082 0.0470816315389 0.0512735997186 0.0186878268408 0.000158380457208 0.0336742399309 0.134026322833 0.221715699864 0.00973151665007 0.0232091193146 0.0020123575636 
273 R 2.54028808635 0.0357074074346 0.0139389180189 0.00583017659547 0.00259487142589 0.0252287211324 0.0324808456929 0.0200230917101 0.0285606356836 0.603608865746 0.0106242717726 0.0126183648398 0.0249087196527 0.000303839702319 0.0115042095742 0.0141449890844 0.0118844066337 0.0440990701256 0.0429629872132 0.0248179873752 0.0327254203786 0.00143220020737 
274 S 3.72200590551 0.138136728647 0.0255539756173 0.0100664212667 0.0102538137819 0.11532204669 0.0554687222693 0.00429842272302 0.0350886433845 0.00974199766468 0.108859125835 0.0182811199623 0.0117555079338 0.0874192877163 0.00792790687607 0.000473769375503 0.103976430134 0.0825781429936 0.0182608672154 0.112351801177 0.0433318130393 0.000853455697992 
275 A 3.50287366898 0.0432558242474 0.0172445661558 0.127996495094 0.0175424391836 0.0203892324673 0.0206648700324 0.0291122983149 0.00423144741558 0.0185883106839 0.00711115915777 0.0323081221668 0.0173932717398 0.0337953014428 0.0219094311773 0.0840501309501 0.0417130976129 0.00832449160729 0.202889107885 0.234996966615 0.0161788307436 0.000304605306255 
276 N 3.97540919081 0.0176462632772 0.0375756193647 0.0742755420183 0.110736164857 0.0175797801931 0.0304632827122 0.0272424217445 0.0498950561717 0.128616997769 0.0225873507291 0.0274372037758 0.0891160915179 0.00350361729467 0.013580106561 0.0502963499283 0.0384621047263 0.130699525283 0.0499228912788 0.0556089863207 0.0186353370798 0.00611930739691 
277 F 3.75827390335 0.0440832072227 0.0187204383024 0.00507568304708 0.0244968081819 0.093092834204 0.00423108216714 0.0217067789546 0.129851322142 0.0206362710196 0.0397970788926 0.0130675284283 0.0517523340909 0.125331599654 0.0245979744902 0.0347700382251 0.0628237217967 0.0106579396421 0.0344046494066 0.0385211957993 0.200765975557 0.00161553877576 
278 T 3.7993565281 0.010441932475 0.0990512646274 0.0192464560782 0.149675767251 0.000951007669594 0.028173305039 0.0216625187376 0.0434448444989 0.0325290515532 0.0100758615982 0.0231026423299 0.0353621576102 0.111181703224 0.160648714791 0.0312743994694 0.0317879764405 0.0857990427289 0.0207641753275 0.0214098253547 0.0629424298199 0.000474923375924 
279 D 3.11445643859 0.0345259542282 0.0423846608818 0.154923300178 0.0864299842911 0.0288790233478 0.0173429792116 0.0126941584922 0.0014648163315 0.0235088025269 0.0171414411943 0.0226566397495 0.406637607552 0.00204840524684 0.00886760825137 0.023618833527 0.0542228390015 0.0152368969759 0.00950412761127 0.0120702277028 0.0249361477765 0.000905545922163 
280 N 3.40246698842 0.0659455790471 0.00626959531847 0.163778389138 0.0356784876795 0.00696282437481 0.0227835117125 0.0191302736552 0.0506501705212 0.00222932609506 0.00483954400868 0.0225726843617 0.291671934387 0.0469522947608 0.0296998861174 0.0089952214436 0.0724016535208 0.103635330382 0.00877641237181 0.0304615336023 0.00478706777704 0.00177827972588 
281 A 3.28838192909 0.0362543711774 0.00644947560823 0.135371444771 0.00368784873329 0.0124105706945 0.0128714361949 0.00931510999276 0.0546026504702 0.0344327377974 0.019214653764 0.0256802318964 0.0183138905565 0.0102364290395 0.0404570192748 0.00913967415764 0.0559967400918 0.35400357963 0.118836545866 0.0314222574751 0.0108211632018 0.000482169607151 
282 K 3.66720129073 0.0757071497452 0.0326515825213 0.00794789207252 0.0915904639169 0.0469543625939 0.0352397995224 0.0143024557822 0.0397571524843 0.0601340655816 0.0463002511555 0.0167448717015 0.0703452779323 0.00825088724566 0.273662183196 0.0420022969609 0.00416782461904 0.000549825492524 0.0500619508784 0.0140329849435 0.067071987177 0.0025247344769 
283 T 3.87672517103 0.0364310298077 0.0242551858465 0.100037636753 0.0830240682887 0.0168194876539 0.00786679477929 0.0492802797999 0.0277876535773 0.0106398524695 0.0617220832065 0.0340044570431 0.114734280177 0.027799335498 0.0506706004431 0.00743606579366 0.109961655733 0.160879970443 0.0478676844479 0.013395638338 0.010500479798 0.00488576010411 
284 I 2.78600811636 0.024092081286 0.0646825400959 0.000519659436307 0.00268261315641 0.0348635124078 0.000810007163521 0.023376915104 0.106802344092 0.00669003224965 0.0665845226036 0.491125782614 0.0480050286355 0.000199774467075 0.0339920741201 0.000437754073993 0.00685358615106 0.0216118446306 0.0358493159196 0.0146204157397 0.0159902680656 0.000209927987599 
285 I 3.5280616088 0.0102949163259 0.0825983662591 0.00481581384769 0.00300685223952 0.0201530269602 0.0169077904761 0.0366655328254 0.222529545899 0.00921676682076 0.0789693996795 0.155060328014 0.0399350952677 0.0025165410156 0.0234046906319 0.0012493289066 0.0128185342736 0.108447912308 0.059206362764 0.0848419909206 0.0271056875512 0.000255517012877 
286 V 3.15915987145 0.0864345558016 0.0222175608509 0.00460549292001 0.0322521219077 0.0575941564226 0.0499078967394 0.00551588462269 0.182441825421 0.00145729288569 0.30006817086 0.00927093529463 0.00247107055634 0.000782329851693 0.0065387644584 0.000334537055344 0.0338561773211 0.0677756511193 0.115949153354 0.0184382729086 0.000984621254334 0.00110352839417 
287 Q 3.37288007524 0.0294088977301 0.024170761684 0.0104282764331 0.0167676099265 0.0125629019461 0.028043092182 0.0332481530574 0.0551194258216 0.2917977669 0.0152599892949 0.00859969403648 0.151393128628 0.00673342764084 0.0323069396091 0.187099502455 0.0165139790428 0.0187856764438 0.00844575552618 0.0228428531493 0.0235063870116 0.00696578148246 
288 L 3.40101662404 0.0127237058495 0.0595604535357 0.0287960360207 0.014787782709 0.0779327810434 0.0136827137286 0.0202747047727 0.0656619329357 0.0130424945 0.39105171191 0.0562667824858 0.0583054867627 0.0209991229525 0.0168444663038 0.00536399802237 0.022025832049 0.0113049469633 0.03598785148 0.0277917189652 0.0365882913473 0.0110071856633 
289 N 4.09507204948 0.0397801953664 0.0211586597277 0.0284185404632 0.0814125444712 0.0405830400966 0.047647343326 0.0585806487676 0.0416947287599 0.045863533803 0.0229303207395 0.0946445684226 0.0676775202317 0.0301330105408 0.0251067322714 0.0170477347579 0.0353375009227 0.0412095118207 0.0178803095135 0.135256331796 0.10375988356 0.00387734064122 
290 Q 4.01680812514 0.0370974488899 0.0142889721626 0.0211973049671 0.0351303997936 0.0466960013906 0.0074174864977 0.119289991409 0.0380500936812 0.0645414179992 0.113044033834 0.0234969459666 0.0302270964617 0.012273432296 0.0358708593616 0.108508279141 0.00460306280015 0.110323899629 0.029341997529 0.0341730892603 0.0658233390275 0.0486048479019 
291 S 3.26855565161 0.0305334472267 0.0058713769862 0.0474517336854 0.0141989497364 0.0346106910935 0.00148263818758 0.0327586176162 0.0479996967289 0.0180752838925 0.0151441272933 0.0193807237587 0.0178524055109 0.0523812718336 0.00537125784935 0.235750582509 0.0237413417719 0.320955129016 0.02116811787 0.0147205079306 0.0393847912111 0.00116730829312 
292 V 3.5177067281 0.081584593476 0.0298739723541 0.00312381617213 0.00370456024863 0.0135547491387 0.00114253668935 0.0191727302028 0.232086507239 0.0159021394499 0.148876044371 0.0432884486427 0.0904020596827 0.0377914413123 0.00621445249114 0.00333429364136 0.0150564821862 0.0840804534503 0.117580917104 0.019927337266 0.0256418954801 0.00766056940092 
293 E 3.28574677132 0.0101989174711 0.0167431372573 0.0231665738107 0.0307525355665 0.0276217544808 0.129586711189 0.0145275665666 0.0153294674826 0.312647882471 0.188878253628 0.0382781062157 0.0321769475289 0.0065580345828 0.0142471971526 0.00580635201628 0.0539558085012 0.00384072950392 0.010446757663 0.0520601048884 0.0120483827356 0.00112877928806 
294 I 3.81720189707 0.108954271106 0.0172713907276 0.0053648306536 0.0305785759486 0.0971158225889 0.012223214232 0.071104892755 0.118549855668 0.00721024291419 0.0749694545775 0.0335129346345 0.0471270719084 0.00038619371288 0.0409496491705 0.000196000535974 0.0840465120648 0.105050949082 0.0959554035342 0.0173999457979 0.0308961846236 0.0011366037635 
295 N 3.66598700466 0.079995107822 0.059068453641 0.0182721790885 0.0418537260499 0.122549926477 0.0627624587662 0.0235035265964 0.0168011676888 0.0732184476347 0.258913933522 0.00589750907917 0.00624592593034 0.000781387421748 0.0226787115141 0.0276120074993 0.0417777758008 0.0271254316384 0.0235171322024 0.025036651886 0.0623664747264 2.20650154065e-05 
296 C 1.30244729658 0.00132619767499 0.812530496432 0.00468484954408 0.00593324872576 0.0141894960494 0.00423142945825 0.00562451873569 0.00425895463759 0.00517779403485 0.00176883954354 0.010514137232 0.00729371988755 0.00629639195881 0.00385547106971 0.00569172320349 0.0029993730077 0.00431282296117 0.0023286181826 0.00749323874793 0.0837994208886 0.00568925802384 
297 T 3.89123912489 0.140976708163 0.165532064957 0.0189558812719 0.0344490569507 0.0510515800358 0.0221421936166 0.0371585156913 0.0813805467841 0.0731232467279 0.0275888791955 0.0271200629 0.0492420381707 5.99497184167e-05 0.0366836245456 0.0649737190304 0.0143237529694 0.0117186583144 0.0818292598394 0.0470447850089 0.00643792226552 0.00820755384299 
298 R 3.39726128928 0.0490733658569 0.0167133212073 0.346068274405 0.0664976212711 0.0420869670599 0.0266580150528 0.135573922845 0.0201084778937 0.0495494616705 0.0106005500822 0.0139360910281 0.0630577328153 0.00226469967776 0.0178229917188 0.00589817428164 0.0336767784275 0.00111347363446 0.0511332450497 0.0109224647571 0.0294102087695 0.00783416249571 
299 P 4.10066020374 0.0457946885278 0.010532906803 0.0821681168999 0.0497507932166 0.0673762408219 0.0604629383863 0.0225291083953 0.0288789162424 0.040776869936 0.0505481380283 0.035948697583 0.0201451901165 0.00528214295755 0.0225649325214 0.039616476671 0.0922591288683 0.0970547453746 0.112871873378 0.0376670716002 0.0705519490545 0.00721907461752 
300 N 3.91138495327 0.0278045309756 0.0277339790937 0.0795473119024 0.00586723210455 0.0617548292534 0.0383514672426 0.0337965963955 0.0511184729044 0.0665561442301 0.036893372886 0.0770890526637 0.0252850633076 0.00162549947943 0.0202379085382 0.0572784968946 0.0384193344373 0.0687015726883 0.000505656169746 0.175434633649 0.102607312237 0.00339153294774 
301 N 3.62512277603 0.00468018407614 0.0057096267789 0.0986099680508 0.0244954910705 0.0286099285369 0.170472078037 0.00519284714735 0.0954556754973 0.092951960655 0.0150562913625 0.0197066198652 0.0145562438151 0.0626218892667 0.0783859484485 0.0135672034144 0.045948213062 0.00827048361881 0.00447109743321 0.0340970184854 0.176800787784 0.000340443594655 
302 N 3.68927178392 0.00584379469969 0.0202657623409 0.0223356976621 0.0110715260401 0.111519458885 0.186257692983 0.0267426588719 0.0656963125681 0.058204229559 0.180336660514 0.013512441948 0.0201643722935 0.0540537081225 0.0064953758176 0.0309392757582 0.0653926615731 0.00268523199721 0.0536053681123 0.0211007596639 0.0435819255626 0.000195085027168 
303 T 3.19335544461 0.0152283161423 0.00461832094107 0.00360451856851 0.0184460772607 0.0328655044354 0.145090656946 0.00212217797253 0.208241715619 0.258514475049 0.0183495215393 0.0243398489081 0.00153657836766 0.00310828612951 0.0768807020963 0.0617334967362 0.0771717060067 0.0339667536045 0.00276433634705 0.00714030669101 0.00408710195761 0.000189598681432 
304 R 3.81167286467 0.0658369627868 0.00714539807656 0.00341255078605 0.00600202805174 0.159153259201 0.165300231801 0.0564772009191 0.00438158825 0.0754853702209 0.0674013501805 0.0208738330911 0.0808681063824 0.0369410637545 0.0318867195185 0.0460525203279 0.0397869756054 0.0488057676622 0.0513789264854 0.0168688641611 0.0148717919432 0.00106949079408 
305 K 3.25183072362 0.0570740129446 0.00905270241079 0.00275404603334 0.0150796066976 0.0437286813497 0.0551446768275 0.0379319210932 0.0117593913751 0.425264283997 0.0671121494735 0.0133518712533 0.0166058890081 0.0229093304764 0.0186478320748 0.062982794 0.0141347918519 0.0487044930028 0.0388471695814 0.0218131593027 0.01624717052 0.000854026726771 
306 S 3.37580771012 0.0500336196141 0.0270639705579 0.0044583657163 0.0101581919429 0.0159879298874 0.0130864918834 0.028970277879 0.107304034635 0.0600892201405 0.051458135464 0.0291824945044 0.035716420254 0.0112042749869 0.0214106260072 0.0269939885972 0.0434468475764 0.35989434117 0.0916273212334 0.00245514673797 0.00928757670038 0.000170724511142 
307 I 2.36451090065 0.0114071560733 0.00145760199002 0.00210148087711 0.00111770558432 0.0567920370301 0.00152578173906 0.00369920374841 0.391196735243 0.00239765589256 0.20597528059 0.0484094158687 0.000716428571721 0.002030379872 0.00298981836084 0.000324013844377 0.0211082092818 0.00142574018798 0.238501821464 0.00231482128256 0.0038408641628 0.000667848335059 
308 R 2.0357581424 0.00250740953424 0.0936360105217 0.00253727316625 0.00375513718202 0.0369143994361 0.000502438749764 0.0147053417757 0.00304738972275 0.0707545676306 0.0182779128078 0.0123524134077 0.00983627304205 0.00528234092545 0.0053786559855 0.664331604703 0.0241992680812 0.00286753072992 0.0092684479984 0.0129648375835 0.00212455868127 0.00475618833521 
309 I 2.55250407964 0.000426322777976 0.00171696626762 0.00233523873123 0.00122707330959 0.242790780401 0.00204623874771 0.00354668234131 0.213346726994 0.00183022425794 0.308722629717 0.0531517197245 0.00108539293578 0.00333221846386 0.00631371889137 0.000534639156307 0.000707156335573 0.0102720974192 0.112584910539 0.0252387074768 0.00846770216789 0.000322853345008 
310 Q 2.89839108806 0.0413863474847 0.00406208256739 0.000358049181336 0.00369370695976 0.0514413342821 0.0427547011654 0.0184903048161 0.00275075442269 0.0334339016491 0.0658184595124 0.107532036214 0.0114269644149 0.000100668438038 0.0552133588082 0.0448612249973 0.0233901007532 0.464199285005 0.000485595438157 0.0216160321024 0.00359770417763 0.00338738761003 
311 R 2.1360966911 0.00692745065226 0.00642048271857 0.00339645057662 0.00301324327731 0.0141785677968 0.00622785028138 0.0112647704324 0.0140429934314 0.210902508421 0.0398752494726 0.00842218165122 0.00374121976605 0.00151144064153 0.00829511739069 0.583078343672 0.00161471752897 0.00306551209585 0.0439079995241 0.0215636184951 0.00716217193982 0.00138811023452 
312 G 1.95342462762 0.143597704 0.003901528603 0.0071067687461 0.0710799693657 0.00260876739563 0.652732064125 0.00690370074314 0.00259443975752 0.024579587352 0.00246822729177 0.00941503734359 0.00785575375596 0.00164345677275 0.00252082665687 0.0201353216255 0.0015777496081 0.00264881054811 0.0158027360819 0.00537480897414 0.00756718334369 0.00788555790887 
313 P 3.24035610817 0.0234278603373 0.00676399164651 0.0148157777693 0.000925219114853 0.0361557729785 0.300788588083 0.0889307124648 0.00350932408094 0.00660965000346 0.0200404067719 0.0761300390318 0.00721551076629 0.193853850768 0.0709305548274 0.0189916922127 0.00858917281189 0.0249225405843 0.000949415613546 0.0780023723571 0.017831149493 0.000616398283129 
314 G 1.93371788586 0.175064140213 0.00922819261778 0.00375973994531 0.0237261246174 0.00858963621756 0.652213918691 0.00380184288786 0.00546933179621 0.00374902616384 0.00140605355167 0.00881054662736 0.00441150444514 0.000497598239123 0.0180410639871 0.0272458969019 0.0153631590491 0.00195679781951 0.01054400953 0.0139015809515 0.0103591038918 0.00186073185536 
315 R 1.81085149873 0.00177296768006 0.00700905668879 0.00279353586074 0.003995164138 0.00374930342555 0.00349558632801 0.0838673539447 0.0320996623098 0.146395728799 0.00148646972655 0.00610865997057 0.00193749790602 0.00321618739327 0.0129171918762 0.663324194452 0.00333150788045 0.000646406413473 0.0011487413157 0.0131873527422 0.00367410826148 0.00384332288699 
316 A 3.25902826305 0.142695474186 0.00323030683551 0.0061925025603 0.0345669755341 0.00324936102705 0.00979809366796 0.0520050566012 0.00384302722135 0.00734974285493 0.0253596176485 0.0323740146785 0.27421269949 0.00220156867177 0.030800578399 0.095610059323 0.0630757075993 0.17943323085 0.0186286258049 0.00770650862777 0.00607461699885 0.0015922314207 
317 F 2.07847020846 0.000346422269082 0.000531179796474 0.00395574999444 0.00275573559673 0.343225093064 0.00202019354625 0.00285146571272 0.00495964924307 0.0015526737911 0.445165272179 0.0354321113439 0.00233399271248 0.00145210629728 0.00522471057949 0.00123702983397 0.00257364025908 0.000744006144376 0.014081969976 0.0364460122575 0.0926926276667 0.000418357736603 
318 V 3.34358000516 0.0200185389285 0.00605725106063 0.0440899016175 0.0218005886436 0.0993019139839 7.35412816274e-05 0.000767121517756 0.297382307662 0.0026829400797 0.105868725051 0.0556023887365 0.0372630713657 0.000555630180263 0.0153511299885 0.00590160495641 0.00281082488991 0.0537717600138 0.0334390018847 0.105862584695 0.0887519133723 0.00264726009077 
319 T 2.98661096639 0.0545112508733 0.0104080856567 0.00779315085134 0.000726879718197 0.0435089162073 0.0148617006331 0.00372259488417 0.100542488325 0.0190325136298 0.179143247004 0.0417003736214 0.00719137156403 0.00117372857865 0.0110739388218 0.00136033485346 0.0379445080834 0.070994873328 0.379733741492 0.0100358715495 0.00395420993745 0.000586220388174 
320 I 3.76637116714 0.0329215260623 0.0110011117989 0.0186172588328 0.0152004967525 0.0915673249635 0.000834096046144 0.00951997274685 0.170354940041 0.012646657486 0.135510735613 0.035124179333 0.0404613465084 0.00215568181254 0.0523280283502 0.00237185787555 0.0161929458687 0.0785602415229 0.0952218771748 0.0467431077079 0.0903496066272 0.0423170068759 
321 G 3.64349569174 0.156355400323 0.0260774889317 0.0989840366683 0.206993386824 0.0193038918998 0.161923613485 0.0461834399543 0.0180061205209 0.0363584078557 0.0112150507439 0.0386278700258 0.0258378961856 0.011117072186 0.0312185667143 0.0188444638749 0.0234758910661 0.0158697332478 0.00258708439326 0.0220876702758 0.0160895956351 0.0128433191877 
322 K 3.58240848168 0.00724491032569 0.0289710745237 0.0305893379148 0.247816031021 0.0313594454651 0.0757132897551 0.0201507057229 0.189111845256 0.0145744297031 0.0270946824241 0.0499440736839 0.0133641237711 0.0049530982787 0.0887272926733 0.0172566017209 0.00321010123774 0.0180194715603 0.0659561636636 0.0293201594503 0.0259214101456 0.0107017517031 
323 I 3.83082760103 0.0163540527277 0.0412104236348 0.0158752466103 0.0147805501796 0.162496285125 0.0137277014518 0.0310780547291 0.112554211446 0.0189907236454 0.0607878257941 0.122633027437 0.0124649141584 0.0595237782281 0.00731133750213 0.0171291994564 0.00419272973222 0.0670039630882 0.0750615196504 0.0461710986205 0.096249202874 0.00440415390897 
324 G 3.48488494508 0.0476434536155 0.0318850772142 0.0343786562784 0.342887381635 0.0219204234804 0.015436359709 0.042118337024 0.0190037697678 0.033287792521 0.0727743160487 0.122999958097 0.0119271700489 0.0226724454069 0.0269944931067 0.0658422961798 0.0145174478358 0.0366436941334 0.0189333615532 0.00910982088087 0.00883768410513 0.000186061358426 
325 N 3.9282584693 0.0212871267275 0.0258999335006 0.0895000827372 0.0392267302113 0.0309679670043 0.0554173925037 0.0159235915582 0.0193579898574 0.15399856964 0.0145736539362 0.0507708122476 0.00785716413847 0.0371395783597 0.0559622430558 0.00851497987266 0.105744345548 0.13545961109 0.0487165083966 0.019595020887 0.0576168900953 0.0064698086334 
326 M 3.87843313452 0.0500891368433 0.0152187358367 0.0135274140139 0.0342171207226 0.0256040516792 0.0293410781189 0.0594766830709 0.0705176365585 0.194226828766 0.0215891299697 0.0176321029503 0.102843277982 0.0253915277097 0.0477976600355 0.00618069107457 0.0806098938244 0.10970167494 0.0502524141725 0.024836665368 0.0199512064732 0.00099506989096 
327 R 4.12241264757 0.103171052842 0.026673961364 0.0176427321158 0.0375250155167 0.0468200057894 0.0553326143033 0.0336193851498 0.108762310466 0.0716280296965 0.0785565323936 0.048327352172 0.0697092367621 0.00736390457534 0.090502744051 0.0338752914643 0.0152699650866 0.0145545557605 0.0561528698491 0.0396722677295 0.0277793278763 0.0170608450361 
328 Q 4.05835352862 0.0167168291745 0.0317367284956 0.0316204774029 0.127386364676 0.0451098801007 0.0419917401942 0.0568535545177 0.0680832772562 0.0400010039893 0.0608015309988 0.0324731406482 0.0259426911491 0.041619265414 0.0604391366023 0.0390237463799 0.0194521957908 0.0125503355005 0.0202526062183 0.0309718718122 0.0239255958918 0.173048027787 
329 A 4.21553061995 0.0590766347285 0.0532343165266 0.0693815507615 0.0451644458257 0.0454093354001 0.0144654572947 0.0352711987634 0.0346366046226 0.0266207150277 0.0425710950946 0.04726726022 0.0327272428666 0.0761554209337 0.0289774249799 0.0416306357367 0.0713790702073 0.0331538548788 0.0259297571311 0.0390151379366 0.141907570323 0.0360252707414 
330 H 3.53596326217 0.0147665424941 0.0171046084225 0.00348565398261 0.231121025492 0.0695440091157 0.0065960270552 0.0316129591468 0.0348805791371 0.020388512262 0.0157251306075 0.0216841992521 0.0563098592038 0.000211650834511 0.139390957912 0.0079561514718 0.0300864015998 0.057164646933 0.0369854442115 0.023615598662 0.176516686955 0.00485335524973 
331 C 1.95553757373 0.0075030149756 0.670263610223 0.00986081480193 0.0123351852284 0.0199409612577 0.000668105091235 0.00706159240986 0.00847974046186 0.0036110286333 0.00333678277838 0.0167205666745 0.0109676845922 0.00545818572944 0.00778823027207 0.0110711779504 0.0111118811203 0.00618163403373 0.00169014245332 0.00873152003132 0.14830638534 0.0289117559412 
332 N 3.65655264274 0.0339515939031 0.0166049490542 0.0197492672436 0.019965601747 0.0307121202312 0.010785958959 0.0206690278086 0.238343187909 0.0652760393463 0.100097813244 0.0309539487589 0.0545199121307 0.00193561105995 0.0116413873105 0.0383047928952 0.176061727476 0.0591949081158 0.0243639472203 0.023014925305 0.016142340653 0.0077109396289 
333 I 3.25510691857 0.0111676082436 0.017912045646 0.00869789510523 0.0120227513073 0.114743352255 0.00636061994449 0.0115377044534 0.233165981375 0.015928697058 0.217012919206 0.133358170557 0.0333824489462 0.00122400010436 0.00438242114489 0.00108441852266 0.00884144390064 0.075282911879 0.0392419905469 0.00656824807914 0.0466527276419 0.00143164408354 
334 S 3.79853431677 0.0363043577984 0.0142168868369 0.0238423682208 0.0199991559756 0.0315193442976 0.028583196681 0.0505775392462 0.0424504524104 0.020563067973 0.0308732211498 0.0326580409718 0.227590468497 0.0941222862777 0.0434598285662 0.00998178532502 0.0705479925981 0.00558364971659 0.0235883046693 0.139685550557 0.050744178024 0.00310832420735 
335 R 4.02849083981 0.0291509819984 0.0457453641642 0.0231057611482 0.053797502623 0.0224940887766 0.0856213115746 0.0283196337911 0.0307587401604 0.141733074769 0.0544979399611 0.023380879376 0.0389600553868 0.00938548773016 0.119964285725 0.105090602692 0.0777335327162 0.02060769223 0.02529740879 0.0248084185259 0.0274868504418 0.01206038742 
336 A 3.68962512531 0.0253798529762 0.0186609457365 0.0221858810583 0.19612663205 0.00992874064421 0.00889808897123 0.0272578233727 0.129144378273 0.0439615377009 0.00673138430351 0.033281384298 0.0113745740834 0.00517821830717 0.0395381063103 0.0709839729679 0.0576873609047 0.0985480327025 0.148573888951 0.00960570065055 0.0317855032216 0.00516799251647 
337 K 3.48000353434 0.111429732505 0.025581851299 0.0178613020593 0.319073395001 0.0742115771547 0.00813702430085 0.00983923877294 0.0113109546705 0.0330452681639 0.0117345352724 0.0332567390612 0.0557154123728 0.0133497609366 0.05051583924 0.0076930899877 0.117699811694 0.0398182202768 0.0233371837297 0.0185164932778 0.00509996040087 0.012772609823 
338 W 2.38324186229 0.00893984194509 0.0250886051242 0.00636342443506 0.00410197975365 0.0342249663437 0.00275764261982 0.00636528093966 0.00522103746347 0.0187340292912 0.0172053529352 0.0542254037902 0.0105133115049 0.00376222312953 0.0122174462242 0.0144265088631 0.00555479350367 0.00135994006097 0.012389665003 0.591489904309 0.130483639616 0.0345750031439 
339 N 4.11564975913 0.0337828376272 0.0323089337165 0.0425320690466 0.0291529626968 0.0806061371496 0.0468198342054 0.0378357355481 0.0313634262892 0.105580045485 0.00672767773198 0.0319760711194 0.109454353304 0.0289396779769 0.062861834912 0.0947535462611 0.0630784389201 0.0597463182614 0.0406341613428 0.0255187118429 0.0360922008212 0.000235025741667 
340 A 3.78929459793 0.0546677436291 0.0600130028844 0.0510909759347 0.0114196955394 0.0314938385717 0.0229452662582 0.0262454405784 0.0240529232514 0.0398802221106 0.00570033325885 0.0594686756532 0.0242327746258 0.0498145340553 0.0172814366783 0.0256191275117 0.0582464970302 0.258118538005 0.121792585296 0.0314515199908 0.0235383865038 0.00292648263342 
341 T 2.76871879104 0.0676287010039 0.010986871931 0.0109146441246 0.00682883770452 0.00300756302765 0.0438860604914 0.0438834711591 0.523291624778 0.00844672334659 0.00914431741497 0.012343519556 0.0285055025521 0.0109188127245 0.0781673865755 0.0143983832688 0.0292860399256 0.050503276765 0.039797097219 0.000800472597212 0.00709267209218 0.000168021742584 
342 L 3.20648838666 0.0105174188362 0.0370912916379 0.00292844147638 0.0131544065992 0.03299564275 0.0113671149201 0.0035594248171 0.154767810251 0.0138796733868 0.247250631021 0.0276780369697 0.00424562320714 0.0017974347245 0.138095770537 0.00202809156533 0.0227519415033 0.186989527596 0.0674448163769 0.00517493120693 0.0144611744044 0.0018207962129 
343 K 3.65322555859 0.038027570581 0.0991738781893 0.0150162838675 0.0812120301977 0.0223370212816 0.0315177323876 0.0158619916648 0.0200109460485 0.0513735710726 0.0127827126476 0.0208163723076 0.0249608161777 0.0084242783919 0.0712864935693 0.00297848703979 0.0167232201794 0.2660103659 0.0402338505305 0.0416117790077 0.117476407089 0.00216419186887 
344 Q 3.73406927914 0.00866474862423 0.0324503555926 0.0314662548518 0.0514888418139 0.171488552019 0.0277381288747 0.0609198495995 0.0221145048476 0.232419274005 0.0863667943971 0.0141021524831 0.0194689640218 0.0053735501378 0.0564496324145 0.0162992532532 0.0123304482786 0.0214759923498 0.0171706898434 0.0284621824905 0.0472441166209 0.0365057134806 
345 I 3.36024671072 0.0553914173769 0.0302839417542 0.00588127679606 0.0207431583802 0.066896284276 0.0101625776326 0.00735419914961 0.221949080649 0.027182628952 0.0879816508051 0.15879220841 0.00274600818202 0.0011080915519 0.00184655549554 0.000983648937367 0.0106154886067 0.134006831551 0.127451436716 0.0165745348155 0.00325041252912 0.00879856743296 
346 A 3.76614028104 0.0372490299387 0.0222973607313 0.112534960102 0.00678252792883 0.0280901804302 0.0524795366634 0.0277815314833 0.0342918780422 0.0676650053091 0.0206777159141 0.0369792957199 0.0275815305745 0.00683189345823 0.0362857640405 0.0344236952847 0.027713250714 0.073065894975 0.272945018344 0.0132146106915 0.0515647794128 0.00954454024146 
347 S 3.71326515538 0.0227331708516 0.242535898784 0.0215472643654 0.0163025237302 0.0517534507245 0.0435725071346 0.0444775272786 0.180671907934 0.0154368665667 0.0229165207725 0.0348921631752 0.0590573706538 0.0354145478586 0.0100620168395 0.0580410780793 0.0137267544025 0.0554912904435 0.0172205909868 0.0372301569867 0.0067984307241 0.010117961707 
348 K 4.09843241552 0.0849387124035 0.0258690774482 0.0767913337233 0.032011499753 0.0536711124067 0.0204571390632 0.0863794748001 0.0384273199292 0.0698565116155 0.00612875048212 0.031027235822 0.130707858562 0.0584710419444 0.0248512788467 0.0785447995976 0.0476009010504 0.0143219300295 0.0448797512285 0.0444807302069 0.0225931686505 0.00799037243706 
349 L 3.66322729998 0.0881787450359 0.0271821172747 0.0048577327768 0.0127831457205 0.116699036914 0.0148693346112 0.00547139769157 0.165948026288 0.0105614905901 0.117862466319 0.111553834792 0.0017390510908 0.00186087892795 0.0285503455112 0.00299292136451 0.0665353460783 0.0596255062636 0.0795755421635 0.0190640396501 0.0590030507077 0.00508599022899 
350 R 3.49720867838 0.00662056922162 0.0143001866663 0.0248145871126 0.0417291309247 0.043775603213 0.176764090236 0.0106160736265 0.0397350825028 0.307742077271 0.0481872490147 0.0180360275783 0.0221279019519 0.00460867463215 0.00760432551009 0.0454008541342 0.0139446493428 0.0733709931691 0.0363033353584 0.0244591418746 0.0181915689606 0.0216678776983 
351 E 4.04060601309 0.0132920068043 0.0987969150862 0.0156177757863 0.0662458269953 0.055617790529 0.0260416128181 0.059963315889 0.0210918516243 0.0370218268746 0.0253750760021 0.0404457537973 0.0350639600998 0.0213267228625 0.0491167681889 0.1695782825 0.0294062983851 0.00930519532301 0.0686798379894 0.0294430425777 0.0317378080575 0.0968323318097 
352 Q 4.11711888706 0.0637487371198 0.0373104488421 0.0220415876487 0.0571108959396 0.0423959911197 0.0109366041722 0.166987535651 0.0675221170235 0.0436473815396 0.0257189388241 0.0413318909997 0.0671366994031 0.0221253454471 0.0679167339703 0.0384664180906 0.0286490904734 0.0187110832674 0.031410128155 0.0377675310238 0.0238299824622 0.0852348588274 
353 F 3.97554912857 0.0422731226359 0.0590945314507 0.132131180296 0.0237665589651 0.0502219243777 0.0142850728384 0.0351765274118 0.0831874222246 0.0192698881188 0.145803295244 0.0347967180691 0.0119829181562 0.0110534279944 0.0373997389163 0.0212812489382 0.0254915436812 0.0333403508046 0.0896510915867 0.0198064756343 0.0979588540945 0.0120281085615 
354 G 3.93871621767 0.0365327920887 0.0352317791714 0.031087749729 0.243648713903 0.0352246948114 0.0346950063495 0.0340042746156 0.0264310514857 0.0364329665176 0.0217874162499 0.035260630393 0.0428508230023 0.0251207755101 0.0268331812208 0.123840108805 0.0667400160404 0.0254865584074 0.0393380044268 0.0252546098954 0.0330462853308 0.0211525620458 
355 N 3.95936012975 0.00731366819656 0.037776728474 0.0528586199385 0.0147654270653 0.0460507554015 0.047873706081 0.0585269170436 0.0646181638718 0.233373885637 0.0384779066732 0.0368455275288 0.0415593675879 0.0442323699399 0.049683548362 0.0260641984524 0.0629955139894 0.0119502228368 0.0542820712479 0.037202696008 0.0284919653941 0.00505674027007 
356 N 3.89104976744 0.0412144099552 0.0420276793679 0.0939330587791 0.00962978836303 0.0402062669586 0.0677424330777 0.0214002901295 0.0812527707526 0.173920457292 0.0111273419167 0.0381652280035 0.069523772934 0.0163326254767 0.0244433216193 0.00822215245339 0.0610952768282 0.011682116559 0.00806088119353 0.0704527105926 0.106127636009 0.00343978173856 
357 K 4.0237551397 0.0204541346032 0.0383034487664 0.0521557531582 0.0607833016572 0.0409823600797 0.0646147341705 0.037984575366 0.0415787812302 0.0627771392636 0.0157379538071 0.0238699895306 0.0705411405765 0.00343582841426 0.0803281514356 0.0422922772343 0.155278578548 0.111020803681 0.0331735829165 0.0195509313928 0.0222278818391 0.002908652329 
358 T 3.96331616814 0.0585826364512 0.0218569296568 0.0329261207829 0.0373754141818 0.0475748647393 0.00850141327203 0.0322570437159 0.23375437592 0.0476445185361 0.00952123432189 0.0478799226577 0.0252762554225 0.0225968806851 0.0308563968235 0.0744341613678 0.0430824612303 0.0455510765778 0.0798413387892 0.0467604077081 0.0364552426943 0.0172713044658 
359 I 3.04193542544 0.00827238551974 0.0317692124429 0.00675245784387 0.0148079981136 0.0394578200181 0.00104760247858 0.00925696410281 0.298328540351 0.00384055859601 0.0631486120553 0.0799149997789 0.0105245308036 0.0318558097728 0.026484938393 0.00183084760606 0.00500268747769 0.0293295407028 0.29706500241 0.0135800487324 0.0230021222855 0.00472732051568 
360 I 4.07807702194 0.0365628842184 0.0362073971591 0.0494845875746 0.0154195279486 0.0262368542779 0.0984113882876 0.0297927481814 0.0637636472884 0.0500997862258 0.0226148625502 0.0395774190663 0.0513770021289 0.00224016981041 0.0339788603051 0.0359109849342 0.012401996378 0.10585714374 0.0720460314374 0.0810908291558 0.122122869675 0.0148030096568 
361 F 3.07283313802 0.00461940432088 0.00713624697032 0.0099258423022 0.00717480080232 0.269895100159 0.00140825873058 0.0105168991925 0.134741826907 0.00424715882563 0.191655178698 0.103428164687 0.0110776302084 0.00156077505741 0.010747075719 0.00276008371628 0.0082409383023 0.00492267737352 0.0765453735016 0.0261195150837 0.112602729444 0.000674319998275 
362 K 3.74143747386 0.0878282974592 0.0545997708781 0.0254393017485 0.0473130880484 0.284835446966 0.0383692774078 0.0381921358045 0.0200069723622 0.0597222861462 0.0441761343757 0.053036604672 0.0194443411058 0.0004625805325 0.0489244547998 0.0246974047933 0.020712139026 0.0574813760076 0.0326775189626 0.0112832592462 0.030354582469 0.000443027189056 
363 Q 3.9382882081 0.0256521556159 0.0066542233201 0.0172397995263 0.0199829011954 0.0545059514988 0.0118845402916 0.0212829785881 0.0775373638806 0.118213716095 0.0494618204535 0.0370100713643 0.133584981887 0.00843450049069 0.0673665191352 0.0599718720652 0.0747311824361 0.0415885969953 0.0300690939599 0.0243975898183 0.119961431929 0.000468709453882 
364 S 3.55543598688 0.0324930845682 0.0079651644292 0.0119857151216 0.032441585973 0.0706600820372 0.0698095827347 0.0845517649217 0.00655509768637 0.00791027728834 0.0169822907111 0.00802832670218 0.0528792548957 0.138482646307 0.03735898549 0.00121446659348 0.249012746263 0.0899319763322 0.0563371900368 0.00210627412817 0.0224526137522 0.000840874027793 
365 S 3.69721656978 0.0961940667998 0.00845263535269 0.0079797017534 0.00761503230811 0.150204748083 0.0588713169519 0.0191637806337 0.0225910633822 0.00456100299518 0.0912896473708 0.0113620124752 0.0426030147001 0.0460389173977 0.0152943103956 0.000611937702787 0.212916748407 0.0495532485075 0.0574924638769 0.0386370950822 0.0412232767851 0.0173439790402 
366 G 3.15963577942 0.0148922631059 0.00385366139643 0.0879781989053 0.15201705379 0.0119315648157 0.304649982867 0.0083307017654 0.00206678205988 0.038195476285 0.00540321694006 0.0102829691464 0.00191699862158 0.159901059606 0.0296096649346 0.080983978111 0.00142052459212 0.00466958369725 0.0101782519366 0.0238522645314 0.0454164695587 0.00244933333375 
367 G 1.17911921421 0.00237166127811 0.00591338980733 0.0060037672656 0.0172781054237 0.00916412870859 0.855083927073 0.00743144825855 0.00376800448966 0.0128794897024 0.0020382132909 0.00986521176134 0.00780821172756 0.00309864344918 0.00654323702298 0.0204440842919 0.00290667076095 0.00300685432832 0.00176741822436 0.0108436513652 0.00698387254205 0.00480000922838 
368 D 1.7959517294 0.00383207040856 0.00363384322041 0.719275532676 0.00678805772234 0.000895054634981 0.00946313505204 0.0160233672475 0.00279573904949 0.00490325369063 0.0015602399214 0.00616965402931 0.0658957311986 0.0026970562535 0.0155473623444 0.00398454723348 0.0584584773772 0.00362216226024 0.0049869983543 0.0430813152499 0.0249699472084 0.00141645486752 
369 P 4.01918728565 0.0183271406758 0.0651248121101 0.0704098773909 0.00306455109218 0.060474277846 0.00909635670376 0.0270100486473 0.0189523041517 0.0874582088585 0.0958531990221 0.0292507062922 0.0864689145349 0.0268999966852 0.10379278586 0.0855098797182 0.0459946281873 0.0302935250195 0.0714360904492 0.0160110999311 0.0485336794539 3.79173700766e-05 
370 E 0.935811019849 0.00220710566081 0.00467182537917 0.00568036399692 0.883838266079 0.00135953665191 0.0106223716368 0.00117153005193 0.00576032991322 0.0137009189504 0.000278793857566 0.0321850159029 0.00137889933907 0.00520777998402 0.00387789955678 0.00402701069822 0.00771467972207 0.000527664788343 0.00176056663974 0.00788627770195 0.000984000116087 0.00515916337268 
371 I 2.42363116001 0.00202520560155 0.00304257552748 0.0014798006074 0.00235179466581 0.00242261410379 0.00166878809701 0.0280430051666 0.407536625633 0.00264551483431 0.0802541969156 0.00702033211232 0.0103194686925 0.0597521747667 0.0016676381099 0.00040131411009 0.00101474016431 0.119614316416 0.261725467096 0.00258908047665 0.00415938999001 0.000265956912615 
372 V 3.5075505982 0.0234235537862 0.0661878519551 0.00973417535112 0.0266483263041 0.107871834374 0.0248488077001 0.00296333608475 0.0267170127511 0.0424931102592 0.311632420049 0.00988210382765 0.0759982938947 0.000115625270998 0.0120033685214 0.0473461058358 0.0172641589147 0.0159605373147 0.0680853708418 0.0694039304799 0.0410380311136 0.000382045370686 
373 T 2.9987242551 0.0069015556167 0.0106317278835 0.0117612459421 0.0160661350449 0.0908665773831 0.0375134432355 0.0671926748597 0.00237651297861 0.0986833273507 0.00781876806322 0.015985109977 0.00333505480352 2.73785591266e-05 0.193394208671 0.0266432621171 0.0141626899806 0.0180296490065 0.0142898747846 0.00205942008366 0.362243581589 1.78020698851e-05 
374 H 2.76513960405 0.0312069098805 0.000264860949101 0.00632016686445 0.00590644961158 0.0179079682116 0.0226338131786 0.0330792055175 0.158155556738 0.00377564070866 0.0302675671595 0.0362355762128 0.0273247788842 0.000678845744949 0.0222239281573 0.000134752805534 0.074218507648 0.016416449691 0.0238509274108 0.0092368707956 0.480127892083 3.33317476088e-05 
375 S 3.39298095068 0.0593138910695 0.0586041147492 0.000224627394652 0.00373982848091 0.208828621414 0.0129469535187 0.0130813008432 0.0471483227997 0.000691927167145 0.0168932228852 0.0204488338787 0.236106929377 8.38551421007e-05 0.00919717977637 0.0538646452777 0.0153797067919 0.016364302882 0.0670353897797 0.0920903347832 0.0678917765647 6.42354246894e-05 
376 F 3.42214385706 0.0549571563335 0.0318845197788 0.00129245350401 0.004960615294 0.123742058316 0.00198274803633 0.0326784093317 0.13619238201 0.00654620664475 0.0265769371135 0.0372947703048 0.0226312642807 0.000517780436504 0.0274646833486 0.000810079684487 0.144184259661 0.0135939829628 0.0154817900275 0.228620630252 0.0855663345243 0.00302093815509 
377 N 2.19328807232 0.00078228417183 0.00270699376702 0.596173920634 0.167712667926 0.0164287643199 0.024153684413 0.0283972169865 0.00540765253304 0.00454341582767 0.00102937763571 0.00374537897366 0.00387426699559 0.00707160927686 0.00939397967287 0.00467677970859 0.00805519652479 0.00974467046967 0.0321529132252 0.0154899456861 0.0583077021997 0.000151579051496 
378 C 2.90999991121 0.0853630896002 0.421085157152 0.0101731519599 0.00565574237069 0.0315560668209 0.00057392066678 0.00338994517165 0.023948637262 0.0130004757413 0.107647980026 0.0470978858793 0.000985171506951 0.00201726885718 0.000799760549504 0.00954245346838 0.0361368638242 0.0214829219554 0.0364080045804 0.00443654104658 0.135828060424 0.00287090113724 
379 G 3.48782829845 0.0231244893853 0.0304743483725 0.0936544990663 0.0538793434327 0.0369836280896 0.0394126987633 0.0404591857693 0.171527292265 0.0491473403556 0.067836843867 0.00709058402822 0.0187388767027 5.46219050117e-05 0.00152569140523 0.237794422662 7.48103534745e-05 0.00018131025473 0.0253534247833 0.0909211930742 0.00972657589138 0.00203881957326 
380 G 3.56977130085 0.106753816316 0.00251757759581 0.0687742852685 0.157787770536 0.0343770512471 0.0414104597722 0.0138805148586 0.0152980254589 0.0154641478557 0.00243228096035 0.0357481326637 0.262532747269 0.0109503760861 0.024953545533 0.0712909311119 0.0274885172626 0.00848444972914 0.025956086127 0.0398751417271 0.0269999592588 0.00702418336249 
381 E 3.43138305267 0.00439835991345 0.105495908051 0.0599643026054 0.0393407247153 0.00480568394707 0.244150019144 0.00407709809714 0.0052574904146 0.00840596381267 0.00125475757808 0.0139232016064 0.0198352834845 0.00307741726765 0.0682497200784 0.00952446305854 0.0607483609143 0.159588197367 0.0985314138134 0.0643900337505 0.00346298142858 0.0215186189513 
382 F 2.62725474407 0.0151857340036 0.00489669131354 0.000973857886955 0.00615976891349 0.020203575966 0.00424866157834 0.316521875733 0.00773657284157 0.00107484279734 0.0040478503119 0.014634997944 0.00302607706363 0.00257902680649 0.265605982008 0.0225297294871 0.00798162614021 0.00905904923216 0.00732016747799 0.223820996032 0.0620171888114 0.000375727651271 
383 F 2.6686579356 0.00113386348171 0.00329867652643 0.010321984341 0.00653637995361 0.169945882772 0.00134744890792 0.1270288763 0.0304314468134 0.000352552847772 0.110230895628 0.0250353326364 0.00120790448595 0.000772731908418 0.00380593415445 0.0559250377665 0.00667964081108 0.00606802363434 0.0061817211036 0.0159054711566 0.417275129788 0.000515064982487 
384 Y 2.87388982282 0.00406218544081 0.102236518914 0.00196187165282 0.00196455994359 0.14641552748 0.000380577945816 0.038365340902 0.0148866344097 0.00303996567632 0.372232904357 0.00180756006643 0.0895014279393 0.000587320516442 0.00275057530315 0.0137885025993 0.0113471871659 0.00240042754908 0.00532398925366 0.037616609377 0.135128874112 0.014201439396 
385 C 1.68649388547 0.00468868331768 0.709970706974 0.00243533319716 0.00318058338629 0.029419273073 0.000606897459226 0.00518183136541 0.00113392254953 0.00828979976035 0.00544025349166 0.0231818934232 0.0056244860927 0.0277185772552 0.00137184299251 0.0103309824936 0.00477796422386 0.000366110770414 0.00331700395093 0.00652812389165 0.14113052288 0.00530520745159 
386 N 3.66908782703 0.00619155908732 0.0203571253539 0.138131963876 0.0109270141804 0.00946492073109 0.114006068471 0.0170426137556 0.0392131652899 0.225659860472 0.0331125712898 0.0300619707076 0.0609792314236 0.0155003048248 0.0327094895133 0.0186953630446 0.0180515862152 0.0194746726495 0.0794225853664 0.0955225837825 0.0129730949022 0.00250225506337 
387 S 3.79860776738 0.0437324959365 0.0866814125676 0.0106049445682 0.0168960093691 0.0107391161338 0.0726157918248 0.0186256885894 0.0264528404818 0.00920435892542 0.11517133301 0.022931870268 0.017094033824 0.118723093833 0.0321378039288 0.00290445591543 0.137938387635 0.11271240821 0.00429289403102 0.0184282738699 0.0208802412511 0.101232545827 
388 T 3.8569380837 0.116697630062 0.0111023738355 0.0173049916881 0.0193458950471 0.0182977171655 0.0643673595158 0.0726999924911 0.0609619059004 0.215193961482 0.0914961982669 0.0253706013903 0.0320164405987 0.00676125924137 0.0329911620433 0.036384635471 0.0430245350934 0.0350363449437 0.0602917352525 0.0178738052314 0.00946466496146 0.0133167903178 
389 Q 4.05156705685 0.00961892063473 0.00200566443027 0.0343794567122 0.0395733276709 0.0334687172877 0.0684286482749 0.0562043796106 0.0462076701705 0.107367170674 0.0323197447474 0.0313662453872 0.0453896478622 0.065545956841 0.0328042621756 0.0341595100785 0.0250330859492 0.054105021536 0.16061083631 0.0268181961608 0.0820856374111 0.0125079000759 
390 L 2.77590147273 0.177691531194 0.0152755917043 0.00809530497165 0.010928291234 0.0228578087236 0.00401026349859 0.00553227223653 0.164605770586 0.00810747016756 0.416545862253 0.0445406587195 0.0109684756483 0.00884873004753 0.0190287886979 0.00269938283398 0.00534568992325 0.00601764560315 0.0491763742894 0.00838067022649 0.00508921551735 0.00625420192328 
391 F 3.09811597149 0.0107810866331 0.0115698866557 0.00382364148677 0.00439985695545 0.296768571886 0.000496374301697 0.00947144047691 0.0559384080103 0.016605454591 0.179553543789 0.0305596122069 0.00480093589122 0.00155276309967 0.0266191791732 0.0123738816887 0.143238811005 0.00652419374655 0.0289468818932 0.0177550923878 0.137634217576 0.00058616654616 
392 N 3.72330217333 0.041061669317 0.00809990214455 0.265484439848 0.069501531376 0.0091927693337 0.0801764457186 0.0217573641086 0.0790903893704 0.0286428839044 0.015565439682 0.0285707068891 0.0676668047832 0.0498397622949 0.0128579841454 0.00351399401733 0.0362293743668 0.00337981767333 0.0814179159558 0.0382251399212 0.0465665655822 0.0131590995671 
393 S 3.89516685592 0.0114046262641 0.0279851091383 0.211419574304 0.00685105956397 0.021011815636 0.0397474218842 0.0385373535121 0.0740249677061 0.0258255763803 0.0169464151189 0.0207124275275 0.0911323623055 0.0110760043216 0.0465801639704 0.0417208613953 0.0604784135293 0.0983216876017 0.0352076189013 0.063941503753 0.0523014420662 0.00477359512019 
394 T 3.85860471851 0.0606225205641 0.0316298783979 0.0270019865074 0.0619185536575 0.0463398262483 0.0185044088057 0.0226925701667 0.18829203854 0.0425503222772 0.0966114427353 0.0268586247746 0.0363634724747 0.0312298108234 0.00879987572101 0.0245611674176 0.156719213421 0.0587330695393 0.0063964651312 0.0256334603648 0.0270890510329 0.00145224139926 
395 W 4.02365602796 0.0698139054013 0.125222527873 0.0240464897896 0.021301494188 0.0558227945611 0.00806168994743 0.032915639709 0.0640863023958 0.0322651028682 0.0480448881415 0.129264696974 0.030648283619 0.0277185456096 0.105625423517 0.0601691558307 0.0203920980682 0.00772482929173 0.00492355464028 0.0463438064175 0.0268263570728 0.0587824140841 
396 F 3.68092372498 0.0345920059348 0.112443322208 0.0110339357816 0.011875843516 0.0308844199569 0.0732548661874 0.00973373590018 0.021160351134 0.0162840647303 0.0997507667872 0.0271323938652 0.0244972916131 0.0163367906849 0.0176228447538 0.00630679637431 0.0719392861194 0.195748420879 0.0247256251398 0.0222969176625 0.168798782724 0.00358153804751 
397 N 3.72011331253 0.017500698039 0.0326158207887 0.0733514909504 0.048668443382 0.0161255579207 0.0294645120277 0.0246304996524 0.24608843243 0.110466883088 0.0114768980595 0.0344663973234 0.0110217143721 0.0215430898869 0.0120299183353 0.0106283754542 0.105835588486 0.0583827731445 0.016657806545 0.0276327108206 0.0873626248471 0.00404976444704 
398 S 4.00981437053 0.0682800811234 0.0639021187941 0.0341979060359 0.0255379179494 0.0298628077658 0.0353195393479 0.0281595540524 0.0847617056245 0.0274629169162 0.0292472798795 0.0264924293577 0.187386174785 0.0142971065863 0.0503842158324 0.0500928929804 0.072818945712 0.0569421555398 0.078576922202 0.0242216934213 0.00716102076905 0.0048946153247 
399 T 3.51855338955 0.0197189902276 0.00284286605409 0.00473097910755 0.171978383888 0.0421945218061 0.00421850452359 0.0398430679791 0.0262179814785 0.247047584675 0.012426054366 0.0086112988033 0.0455866046644 0.0144790347607 0.0792890111512 0.0400425515816 0.121606215336 0.027753816028 0.0526478609587 0.0142900602502 0.0242687297299 0.000205882629595 
400 W 3.56745219518 0.00125046985816 0.0287242286474 0.0241696589682 0.285251995834 0.111222251539 0.00647124720016 0.0149002112607 0.00476686610737 0.0579121805303 0.0245012316246 0.0421937460908 0.0252665623418 0.0577994861024 0.00523559693589 0.0107063574772 0.00864941087597 0.0610414945424 0.0703577771093 0.0134236470578 0.0434592760215 0.102696303875 
401 S 3.84618224646 0.0521100468543 0.0197421747183 0.0118771996867 0.0237421368488 0.0409877538882 0.0156400427111 0.00965923039042 0.0679533270187 0.0262908352305 0.0306243156894 0.0150476779816 0.0964665482048 0.0240347121054 0.138188944423 0.0887096194469 0.0352936366997 0.0681575637599 0.0187974223571 0.0235502068595 0.189307487354 0.00381911777163 
402 T 3.75834971173 0.11387968796 0.0158369064249 0.0147015350787 0.0224878710142 0.026360310553 0.0242385780015 0.0652885893251 0.091916004578 0.0786006293186 0.0153362726173 0.0175595339259 0.0319244115699 0.00721965562483 0.00725190601704 0.182172123439 0.141458738371 0.0497275412487 0.052602255321 0.033546241549 0.00744027161043 0.000450936452888 
403 E 3.45075398676 0.0379737512464 0.0129061365206 0.0448485315477 0.0396423119748 0.0106961677938 0.040097313203 0.00561595014256 0.0331131710074 0.329458370349 0.0108497691021 0.0291390186689 0.00876729512574 0.180556402644 0.0170072035768 0.060158044621 0.027369932831 0.0226010368128 0.0330887487528 0.0117060265049 0.0211438960804 0.0232609214943 
404 G 3.23941092428 0.0084872338107 0.00621646949236 0.00965463616331 0.366927399461 0.0397560159922 0.0399094751027 0.0140420330496 0.0223075327072 0.0616426844492 0.00587782328534 0.0247326798223 0.0142598536529 0.0265635614006 0.0141082791101 0.196880904672 0.0290483339355 0.00858888337018 0.0234601066362 0.024163502774 0.0503730125501 0.0129995785626 
405 S 4.01478247552 0.0210699452533 0.0645329402927 0.0240280385879 0.00632724128377 0.0426395754691 0.0180975962999 0.0218808380122 0.0244733193215 0.00563880435218 0.0917776482016 0.165442276591 0.0378089050105 0.0289312056182 0.0130296090303 0.0589196295161 0.0649130472695 0.0875728447071 0.0723107850846 0.0624968229238 0.0562606116331 0.0318483155414 
406 N 2.62305167421 0.00162399498439 0.00738451315436 0.556521811941 0.0126585226726 0.011496016448 0.0210099303721 0.0257502490886 0.0626867640499 0.0901832794867 0.00423502582826 0.00770725247515 0.0529760367353 0.010538020726 0.00682504843998 0.0113681227065 0.0230830474124 0.00991326909002 0.0101221616932 0.026439218103 0.0467983610497 0.000679353543188 
407 N 3.75322520571 0.0242334453993 0.16640009513 0.100274329636 0.0294399257761 0.089652605079 0.00792629897752 0.0112157626512 0.100284541526 0.134110798513 0.0176715172334 0.0429251301308 0.0355799930713 0.0205805380714 0.00818270448869 0.0143969713858 0.0459043204947 0.0108688829902 0.00511735838263 0.104122843651 0.0292591585272 0.00185277888397 
408 T 3.58496577711 0.00798417666342 0.0124656780449 0.123502311201 0.0135440773728 0.00612009251306 0.00794053052806 0.00970134955384 0.145299987581 0.00864586092265 0.192748482054 0.026583834652 0.102463007135 0.0589412733465 0.0264766025069 0.0279082141314 0.104841320148 0.059577640512 0.0508872156798 0.00644011167532 0.00729001793775 0.000638215839276 
409 E 4.02879876763 0.0684075150066 0.00705078159262 0.0487320832497 0.0852409817432 0.0704051964841 0.0291432153103 0.0171573765709 0.0358466253905 0.118390060862 0.0181060744407 0.0315387871317 0.0602556848635 0.0990998331889 0.0188579568696 0.0678008388004 0.058702996746 0.102371257461 0.0233122142647 0.027160719024 0.00760738175588 0.0048124192432 
410 G 3.58017058564 0.0869071805562 0.0391482156306 0.054733771784 0.243062062846 0.0125314350886 0.0430005887692 0.00701938694244 0.0623872863797 0.0230407822262 0.0222198567036 0.00495434309719 0.196061849712 0.0283273735513 0.0182604315118 0.0436606561949 0.0377607133654 0.00389920887282 0.018475609289 0.0148862311032 0.038886016814 0.000776999561789 
411 S 3.40376259886 0.0470899028681 0.0570240467591 0.0210868405447 0.0128065917395 0.00456126039464 0.00366938752195 0.0858790581743 0.0468264835503 0.00967022205986 0.00863695131737 0.0342734278833 0.231389743887 0.015372027194 0.0285425648823 0.0188713265463 0.0382162845569 0.243957326936 0.00330696028984 0.0789452338275 0.00968971471777 0.000184644349321 
412 D 3.55726833197 0.0244377386671 0.0158612491041 0.0848467677905 0.0893203565996 0.0434018866928 0.134955577497 0.0268503306451 0.00322882250744 0.00799299951634 0.029499294694 0.0530489033178 0.278250724128 0.0153873303078 0.0472383150993 0.0536343206297 0.0170494353306 0.0111262516554 0.00842704710831 0.00725811512967 0.0480529677071 0.000131565872556 
413 T 3.85582659323 0.0330296213123 0.00946066012874 0.0744164235696 0.030487610777 0.0115841494713 0.0398907260866 0.146228205868 0.126623532888 0.0567734978516 0.0131929695165 0.011547176122 0.0130198492689 0.045748068935 0.0727149734136 0.0873469769929 0.0402901919531 0.0501657950262 0.117527141062 0.00237451157649 0.016516990448 0.00106092773194 
414 I 3.14909256453 0.149563364481 0.0010670859749 0.00407978096232 0.00932896695372 0.0163935749339 0.00447213063585 0.104317904556 0.0766022496927 0.00644943615004 0.0300007034915 0.0416856514989 0.0248228647311 0.00061746319422 0.0100004143251 0.00731327647398 0.0155307477958 0.0405678299705 0.359268768219 0.0300050995979 0.0675572674871 0.000355418875207 
415 T 3.60359796383 0.0732814690925 0.0254748296829 0.00297044699921 0.0066875824586 0.020365952614 0.0562991914219 0.116390574561 0.0694409958734 0.248677044623 0.0145481387627 0.022672970089 0.0702241936264 0.0257651695261 0.0124913840903 0.0903374331823 0.0772517553552 0.0481419385025 0.00376512477682 0.00580270268024 0.00935176639493 5.93356870683e-05 
416 L 3.47847890997 0.038830453935 0.0988808551591 0.00266955359809 0.0375252169369 0.13323931601 0.000589088171622 0.00790358867527 0.236388922042 0.0059327088197 0.125075839823 0.0188139384659 0.0123835637376 0.00743791238481 0.0225756141379 0.00168160892598 0.0108568792561 0.0599710454545 0.058202089061 0.0343427808991 0.0864817581341 0.000217266371505 
417 P 3.81733643597 0.0782909234437 0.049490838324 0.0393689472388 0.00773567592838 0.00183197304587 0.0384174982083 0.0060989824121 0.113505550993 0.0412355497065 0.18332360719 0.0170493234577 0.0280341713742 0.0615284594918 0.0224081638326 0.0111051783398 0.108123984892 0.0167389344543 0.0311219564468 0.0840652735584 0.0597058274076 0.000819180255059 
418 C 1.73463573478 0.00514257628327 0.754767160307 0.00396756053498 0.0060443658636 0.0174480639909 0.00131415593295 0.0108071118725 0.0201381053927 0.00796283621021 0.001984106598 0.0125819053265 0.00569758688755 0.00776146892867 0.00886151961264 0.0135032201825 0.00729781050274 0.00872683951907 0.00680837040425 0.0154510200902 0.0630986482372 0.0206355673225 
419 R 3.4708813849 0.0401946151702 0.0088059055766 0.0104582031104 0.00515173971361 0.142488620217 0.0083606392966 0.00511922844436 0.0323351769474 0.0375631718822 0.0201960836188 0.137999364798 0.00507216219842 0.0138660329867 0.00952850292177 0.160420124661 0.134849372698 0.153674825349 0.000979710869951 0.0210629383901 0.0507209899824 0.00115259116692 
420 I 2.81319763637 0.000938366247663 0.00276432461836 8.31360312688e-05 0.0160030423219 0.0132144058716 0.281125671637 0.252104753646 0.00158867600835 0.0843245905243 0.000565623955088 0.0867599756154 0.0714165131913 0.143485124717 0.0171695025953 0.0207608080479 0.00186091972773 0.00135667269592 0.00408690747814 0.000231212698041 0.000151910285773 7.86208655888e-06 
421 K 2.15971722198 0.0100190510409 0.00266004139446 0.0100627518489 0.0287047892293 0.00240133223577 0.0092389136403 0.0154004742113 0.00247207554188 0.518389132379 0.00230395277769 0.00634828121897 0.00899028178158 0.00577843837612 0.00786829316036 0.298807668549 0.0269698894997 0.0131237968994 0.00102001057114 0.00985933143385 0.00290559151002 0.0166759027009 
422 Q 2.96396275829 0.138620238176 0.000903656706466 0.00096204338712 0.0539799640839 0.0104374429652 0.0128736338699 0.311747103943 0.000415868314797 0.00971963422005 0.0879913101658 0.0448506277237 0.197152977486 8.21018436244e-05 0.0502157123855 0.00215394623277 0.0610193905631 0.000117674785886 0.00145884388811 0.0107239469487 0.00329903484039 0.00127484746918 
423 F 2.91168513821 0.00331739102822 0.00394443922296 0.0205963823651 0.00331154666524 0.186350672337 0.000346765227657 0.0174519336679 0.25034871078 0.00180402460694 0.177988445201 0.0202796773586 0.00228548946184 0.00222674485476 0.0120585919996 0.00145174908311 0.0149117439497 0.00313978928199 0.181959570421 0.00775592898869 0.0850940067271 0.00337639677165 
424 I 3.27143199868 0.00102171389221 0.00580593231744 0.00476134666931 0.00439403719623 0.0960339343183 0.00169814148463 0.0474375999906 0.127473767526 0.132176303371 0.099981938702 0.0392950806843 0.0179858944921 0.00846369857453 0.00476586636107 0.144132832952 0.00159854043549 0.00703323611645 0.226561032133 0.0262915693602 0.00275819436004 0.000329339063229 
425 N 3.57459710799 0.15660833267 0.017555643083 0.0202552245577 0.0090464914397 0.0172113912656 0.084089432977 0.0632312301366 0.0367907682628 0.16745327105 0.08896818158 0.157692249204 0.00518541839116 0.00117607328124 0.0721961937261 0.0430910604825 0.019011021064 0.0165521875814 0.0014220307645 0.0161128249675 0.00505005718479 0.00130091633035 
426 M 3.02890797506 0.0452109205818 0.00521928350227 0.00393367529782 0.0201674815499 0.0156326929987 0.0096972379591 0.012421357887 0.0498109770858 0.454370453043 0.0102672470659 0.0112666533846 0.0467743699571 0.00600774498132 0.0623678993172 0.0666548419715 0.0857278260894 0.0566452656647 0.0148848986238 0.00422112612599 0.0185930337353 0.000125013178073 
427 W 1.53580382539 0.00227868173353 0.0182681499426 0.00936721095595 0.0104433583848 0.00435282250916 0.0039717344562 0.00514081454066 0.00562649302385 0.00460897342267 0.01235899343 0.0155739470009 0.00466338246887 0.00871596812431 0.0065319559031 0.00749363963218 0.002903708831 0.00438069407415 0.00230109957878 0.780344405494 0.0137280006114 0.076945965882 
428 Q 3.61502818468 0.0103615802928 0.0117074289447 0.286030321008 0.0249796912101 0.121624742097 0.0720494411928 0.037908592478 0.0540453165228 0.0382267514168 0.0372049885071 0.0181710471803 0.0131142918248 0.00750557268113 0.00667455189279 0.0034290974551 0.0170600430329 0.0820871572584 0.0236529384451 0.0336684095063 0.0777074126287 0.0227906244238 
429 E 3.4431927283 0.0244075541516 0.00179167159322 0.00488395245396 0.0063542159123 0.073839231252 0.333158139179 0.0887117874201 0.0091540958312 0.0848462250329 0.00837056271985 0.0561615847635 0.0164875831743 0.00247121252297 0.0125869240437 0.0810770153892 0.0367314327281 0.030621088196 0.0259587257474 0.0556917226865 0.0290919806156 0.0176032945864 
430 V 3.82856195093 0.072489369082 0.000365131068818 0.000760560627102 0.00827235605281 0.0301675598038 0.0383841956616 0.0557203838882 0.0625399250344 0.0228507388898 0.0935188988823 0.0404545616012 0.134335644534 0.0736586470756 0.0236492065092 0.177877962585 0.0369800093232 0.023914216723 0.0242183224533 0.0272660561864 0.0524452648537 0.000130989164363 
431 G 2.40264737778 0.00282283543298 3.17698065539e-05 0.000113542038126 0.00233810037897 0.0141586146058 0.00595946116852 0.145349594739 0.000187088725994 0.0884099076518 0.000294593615043 0.0146373982883 0.501673602497 2.98187394973e-06 0.105265234689 0.0540174789056 0.0157823189428 0.0408750057768 0.000667122611042 0.00133108472073 0.00604009348541 4.21700462272e-05 
432 K 3.21325341829 0.0542775637036 0.00118733789849 0.0412415083562 0.0744697882001 0.0173861510511 0.0687484254883 0.0235612775659 0.0019242683767 0.336218066311 0.0302352959556 0.0163126677281 0.0280295172405 0.0209342181465 0.00790827918115 0.202910266067 0.0239311208387 0.0225901317997 0.00453357855254 0.0204100332716 0.00245927850817 0.000731225759007 
433 A 2.17487494381 0.000275564103166 0.000385514675974 2.82546286468e-06 0.00628318674868 2.5887812686e-05 0.000229933126012 0.00390423611872 0.0111066677081 6.83431750264e-07 0.144943400216 0.405558974044 0.0134814769932 1.18871128634e-06 0.0110332586262 1.18920589511e-05 0.00184036759857 0.138220709164 0.261787818086 7.87172782575e-05 0.000826913402268 7.84632545745e-07 
434 M 2.60081122874 0.00542906573072 0.000470293586995 0.00126567844638 0.00305036037501 0.0140180110356 0.0308548520807 0.00592764764502 0.431198302237 0.00273128382785 0.0217796160915 0.0815596690514 0.000961394851194 0.000301769842234 0.0007533089524 0.00105978220609 0.00407999544239 0.208921021647 0.0882935895426 0.0513832968459 0.0458475744075 0.000113486154078 
435 Y 0.799487932454 0.00159064825599 0.00270979357585 0.000238935322912 0.000575408153054 0.000433783115005 0.0148886669782 0.00116172209901 0.00421266224216 0.000517733519984 0.000100506561613 0.00126982069111 0.000624503156751 4.43177587317e-05 0.000692223206783 0.000265464568621 0.000922445898362 0.000252406760651 0.000742549722794 0.853946500856 0.114537716472 0.000272191084011 
436 A 2.41064829756 0.00147694181919 0.00443084802913 0.00425127449274 6.63028520695e-05 0.479357800176 0.00014084160745 0.0544816121926 0.00618346123224 0.00435315589181 0.00770347423363 0.0945394087956 0.0229431768746 3.98478262917e-05 0.00198606214632 0.00343834662246 0.00289054823533 0.0137791726012 0.0199140594197 0.208027944982 0.0699930747429 2.64522602179e-06 
437 P 3.23263866529 0.112595064993 0.000177466262696 0.00448866178236 0.109927317326 0.0302409116299 0.00247350245854 0.00373457591132 0.122381663194 0.000193217638093 0.0793577315427 0.0293724726662 0.000944477828686 0.0423687013493 0.219053567031 0.0136695821085 0.00877901176278 0.0234979372804 0.187879794273 0.00105851667344 0.0077023404666 0.00010348582179 
438 P 2.93835255884 0.225281515555 0.000472423105745 0.0245753957681 0.0068599878988 0.0395481829433 0.114708154587 0.011495372525 0.00275069234649 0.00611518895416 0.00320990412267 0.0095143926748 0.00141106534238 0.339098155606 0.0646782769332 0.0014083712223 0.0765792385346 0.0197681509748 0.00778993668808 0.00761693053488 0.0370328120255 8.5851657743e-05 
439 I 3.80023692406 0.036704417213 0.0116543157548 0.00439834728486 0.0129519978842 0.0503213936577 0.00134885380139 0.0504499345079 0.031589259917 0.0687680513055 0.0398907412823 0.0346729564874 0.0805875983431 0.0107299107314 0.0515058684874 0.0371452519215 0.0234459566045 0.193382152102 0.126948637033 0.0282274086049 0.105244809918 3.21371582661e-05 
440 S 2.997961957 0.0167738524335 0.0439687257241 0.00144881929706 0.016959202768 0.00485780070866 0.113408544746 0.0104353808356 0.031295890152 0.0146742766267 0.00953379291672 0.0170239325773 0.441630842872 0.0139853473475 0.0282707607941 0.0740198066518 0.0200441636884 0.0998345339717 0.0129610070658 0.0270765805776 0.00128948697952 0.000507251265649 
441 G 4.0002226452 0.0349931440698 0.0268726650189 0.0102717001038 0.0485854845122 0.0228953250908 0.00854271250419 0.0716770147375 0.127308281879 0.0602704717022 0.0444437312512 0.0405329111378 0.0746312531438 0.0311593737525 0.0449317410967 0.0620796030466 0.061688509847 0.00936935128137 0.0413251060636 0.0091987849161 0.157173951454 0.0120488833914 
442 Q 3.84339909024 0.0135655171156 0.0629850671017 0.0226596921244 0.00396378227062 0.0406522218973 0.0636253548982 0.07481591391 0.0378604798973 0.119913968408 0.0803752963758 0.0210026607649 0.0106982292358 0.0602710764775 0.0490355112531 0.0658307016397 0.00959177965044 0.200320280205 0.0318162714033 0.010949018604 0.0124606479795 0.00760652878713 
443 I 3.38103890587 0.18647785211 0.0156156052787 0.00226282950742 0.00884907144969 0.016973780121 0.223984212955 0.0416766879605 0.0052366101905 0.00211961251307 0.0216391818054 0.00862681139511 0.0174200205478 0.0502573510521 0.0853170804057 0.147418234673 0.0373135603442 0.0120079965813 0.0133710157256 0.007511751907 0.0958769961297 4.3737346631e-05 
444 R 3.12837260931 0.0444926829311 0.0869706584696 0.0107883086694 0.109232777554 0.00235384392236 0.0325852703537 0.0236283855554 0.0145623386845 0.407311340672 0.0118252419548 0.0156049614329 0.0683903352276 0.000434323431475 0.00899651477025 0.0631089056669 0.0195849812058 0.0528637477049 0.00479341063915 0.00511184213739 0.0138616283937 0.00349850062299 
445 C 2.66747879482 0.0249414576599 0.183087284339 0.00088470311331 0.00383699340336 0.0582450440435 0.000530380261725 0.00316745772895 0.353559272855 0.00301841968854 0.00264504810119 0.00615173541851 0.00484177827781 0.000219572991135 0.00240198704807 0.0105901948464 0.00440748634063 0.0403796567566 0.220232109748 0.00172804561054 0.0709938269797 0.00413754478815 
446 S 3.46697886939 0.0283032746762 0.0168567711742 0.00456613334832 0.0125509694498 0.195031565913 0.0062684338096 0.0277142606024 0.0419282346358 0.313589093888 0.0395118239195 0.0102425332812 0.0266723819857 0.0147846912912 0.0193607323533 0.0406208027379 0.0266884451057 0.0242183200075 0.0329615091638 0.0549961459496 0.048685324511 0.0144485521963 
447 S 3.3782348292 0.150328545351 0.0491148997797 0.00631999726417 0.00513688712805 0.10326640976 0.0137998325405 0.0548790465613 0.00291342756671 0.00120491612553 0.0148225386559 0.067345737677 0.275785868134 0.0049921573732 0.0097071178417 0.00688451270904 0.0191000741822 0.00403785930119 0.00825541641582 0.0675751745376 0.099454102389 0.0350754787072 
448 N 3.87416729451 0.00841618507376 0.0755795601549 0.0224584836832 0.00441856827209 0.00648216936091 0.03056379343 0.173324073768 0.0640435444355 0.0944545364754 0.0380682156373 0.051953307442 0.0097009233544 0.0280946642081 0.044570034287 0.0821895857756 0.0384885922704 0.0725402520896 0.0223442369185 0.0241803563717 0.108098535208 3.03817840452e-05 
449 I 3.12133001481 0.195572502258 0.00712826364843 0.0066815209419 0.0334303133836 0.0613254783715 0.0156805452485 0.00236384794445 0.321250149023 0.0077828027924 0.0495465478346 0.0980036421462 0.0153769928376 0.00822611520848 0.00795783666269 0.000835027441362 0.00493722969509 0.0669587655226 0.0828369369374 0.0104630297858 0.00170837609829 0.0019340762186 
450 T 3.30689406228 0.10759221253 0.0933998960006 0.00161702644413 0.00123338906722 0.00838419412317 0.0390891550079 0.251153080201 0.0309941878896 0.0914397951477 0.000319812122937 0.0177077416879 0.0319843061126 0.000506423750754 0.00315886432717 0.00208788316908 0.0783045034458 0.10522475157 0.125836403623 0.0032757424395 0.0052433513747 0.00144727996498 
451 G 3.07640198522 0.164796196696 0.0266001611591 0.0120220304889 0.110191336878 0.00573086455395 0.218899727673 0.0230563500015 0.00111671213296 0.00597398790691 0.00061874568023 0.0120988822629 0.0148673882284 0.00489593658703 0.00529847384688 0.190145746821 0.168195966099 0.010453715529 0.0132520934424 0.000893309904658 0.0089640512879 0.00192832282028 
452 L 3.58621993256 0.046297102751 0.0875111365207 0.0178258285765 0.00756852638291 0.0331230282722 0.0331394732315 0.0113191458702 0.171116736685 0.00113702804468 0.180482887911 0.0672589589777 0.0100705448947 0.00495651262559 0.0128933213098 0.000386863908829 0.0171653897026 0.1203699264 0.0525468475509 0.0285409642918 0.0950311073085 0.00125866878382 
453 L 3.54759340129 0.0174179394457 0.0338692298197 0.000491839310843 0.0522834615998 0.0588526101066 0.00250589861388 0.230672918854 0.0479933271251 0.0764643619799 0.116882696144 0.0161924383361 0.000149959179396 0.0106117328502 0.10332267477 0.000300907225165 0.0426840861681 0.0397781968755 0.116986686139 0.0111208693335 0.0207642917675 0.000653874355709 
454 L 2.45015833201 0.0287250053745 0.00551297023754 0.0010822384167 0.00154932515079 0.0400080297535 0.000304473201626 0.00293326174879 0.216549201907 0.00176446794121 0.345962498667 0.0272891125417 0.0042975171464 0.000532020695827 0.00247480471106 0.00188082221346 0.00370723857684 0.00781565628114 0.280961242827 0.0075042631797 0.0129692939005 0.00617655552796 
455 T 3.6984125325 0.0504403402661 0.0324283515475 0.125778121012 0.00788423393055 0.056893628685 0.0734794855992 0.011014956704 0.0867937641009 0.0334406296025 0.00751452065449 0.0236082919518 0.0156852389935 0.00168554875721 0.00620167301785 0.000196332245422 0.114477742889 0.159966235812 0.111446399977 0.059771373931 0.0209244102928 0.000368720030573 
456 R 3.80152060051 0.0305063081703 0.0614755643975 0.00492020647023 0.0632705911593 0.0669966854821 0.0294266100125 0.0118935007396 0.0303297876152 0.0120127929933 0.00259385880711 0.067197155521 0.0687375385229 0.0613715489772 0.042029180517 0.231865529342 0.111669270288 0.0234289559619 0.0245834094154 0.0306854729606 0.0201621591094 0.00484387353668 
457 D 1.32844448714 0.0014833712187 0.00329538877485 0.789633165202 0.0886198312536 0.00899207466488 0.00433543525191 0.00486317150363 0.000636628224725 0.00261571440265 0.00284013095466 0.00518920123612 0.0542047153505 0.00332832218913 0.00462131547154 0.00060614102481 0.00193076825505 0.00208816778868 0.00227381553393 0.00895091055041 0.00836763510094 0.00112409604687 
458 G 2.73916731841 0.00380049880593 0.0207302708445 0.208060034683 0.00310248591396 0.00816836105238 0.372101004182 0.0178326158742 0.00778841805469 0.00981673450883 0.00212480980149 0.00718549692459 0.00550844228711 0.0278727866932 0.00866072626653 0.0104704727346 0.199912009019 0.000666660903325 0.0265285241983 0.00993955919704 0.0482964591707 0.00143362888418 
459 G 3.35678898395 0.0552082959283 0.0320841306765 0.145609637607 0.000754162424495 0.0135577950964 0.0956717945738 0.00315860608811 0.104748219895 0.00193318779241 0.021115110725 0.0382541852915 0.0242373185721 0.288414137387 0.00391923413901 0.0123196406043 0.0402011626221 0.00606968496058 0.0859180731298 0.0127561642439 0.013137492683 0.000931965559291 
460 N 3.40710811055 0.0149804911326 0.00507355454691 0.141319320146 0.0114413373862 0.0683956917241 0.0158416514304 0.0142700620787 0.0273335659612 0.0257984223149 0.0253900459884 0.324360523782 0.0529668369123 0.0841504363963 0.0054975477043 0.0759122761143 0.0125258900852 0.0402615944551 0.0248675698103 0.0051452645249 0.0242934257906 0.000174491714958 
461 N 3.80384990766 0.0761635833444 0.0705721124717 0.00974250559317 0.0619895049657 0.0196755506075 0.00899251739067 0.174820405535 0.0193398447234 0.150501222667 0.0123648750837 0.00788991347409 0.0386506159146 0.0790453233333 0.0475198989915 0.0351853215428 0.0740776334781 0.0118193441854 0.0612964357901 0.0304327968977 0.009888834888 3.17591225159e-05 
462 N 3.48165193836 0.104119047706 0.00751570387858 0.00890344021874 0.0521714270967 0.0491984318108 0.0239743243254 0.0146208672354 0.00984863586573 0.179094142779 0.0153186459961 0.0117191729596 0.0282856217291 0.0283213594643 0.135898032329 0.217186583533 0.0260524224586 0.0682821259438 0.00771738050376 0.000690696279279 0.0110140347887 6.79030974683e-05 
463 N 3.9188825294 0.022239725026 0.00967786249797 0.0831538769983 0.0726132249988 0.00338485137788 0.0160151790763 0.0340061965026 0.0639716050545 0.0187455604128 0.0489737402384 0.0412698759892 0.0492724930067 0.105276968698 0.0709313132197 0.0733020522061 0.157822445339 0.0468899908423 0.0645244787019 0.00484873385164 0.0129763619083 0.000103464053877 
464 G 3.92169182067 0.0248440318047 0.0378608121276 0.0418377236296 0.132796180445 0.00820826842426 0.0505362304081 0.0739921057417 0.0189147786579 0.083656055252 0.0147015007369 0.0260327935221 0.0147516239635 0.0304390004041 0.149071793419 0.0935398539583 0.0426996145068 0.0155783214307 0.053081346832 0.0119990555874 0.0751792910137 0.000279618134468 
465 S 3.76391192404 0.0479395415081 0.0476722857586 0.016303089385 0.161201394301 0.0815312350214 0.00637657562838 0.0181198486338 0.00694914704095 0.0309446362184 0.0293118833882 0.0105225183323 0.00733048166981 0.0623114588362 0.0120311782297 0.0400193065866 0.0865218735284 0.0897954185173 0.00549142647707 0.0954322514882 0.143755549793 0.00043889965773 
466 E 3.71026291165 0.0643780531676 0.0794177310135 0.107432940432 0.18248965958 0.00678219859058 0.0607269945154 0.182901743472 0.0210640509733 0.0184643364886 0.0184651267332 0.0114118762523 0.0263553597139 0.0578648165994 0.0513282938904 0.0221688846929 0.0326561496769 0.0147961050334 0.00917978390633 0.023518102451 0.00308904851444 0.00550874430262 
467 I 3.85167706876 0.0804424768781 0.0411799933047 0.0107694592399 0.0691086859969 0.0245964799184 0.00443983664143 0.0647668944385 0.0913505320478 0.0362438737066 0.0219571787723 0.0495043765949 0.161612302815 0.0035224985747 0.143708257164 0.0418785355944 0.0342731192502 0.0554101194917 0.00855690488463 0.0139071387274 0.0425747405129 0.000196595445004 
468 F 2.91430423928 0.00973863544916 0.0401138850568 0.00190235629304 0.000202809798031 0.217039098011 0.000198913305196 0.0132161404993 0.0867388588133 0.000684885836653 0.205235319303 0.0863534586761 0.00108251483105 0.000336031223127 0.000644946992791 0.000258449925712 0.000996290337067 0.00339856710711 0.172085277312 0.0142570591676 0.14536195773 0.000154544332349 
469 R 0.962578813243 0.00258716473479 0.000542846497857 0.00557770632079 0.0042600242417 0.000921904687775 0.0130960766839 0.00335748987453 0.0104578806893 0.0540869037189 0.000659417076615 0.00421841419425 0.000479596627859 0.000646233340439 0.00394077277838 0.870999857222 0.00231906482991 0.00920641806706 0.00144464913195 0.00372590562899 0.00374726191085 0.0037244117417 
470 P 2.59593263825 0.269695612284 0.00936389737814 0.00205383008834 0.000895981614749 0.0164112529574 0.176713020622 0.0194764701253 0.00156639366943 0.000905416445359 0.0671969467213 0.015584946567 0.00200998656226 0.345633646193 0.0209287261264 0.000129126251076 0.0343082713137 0.00656955096118 0.00249915031244 0.00607202283116 0.00138669524337 0.000599055732401 
471 G 3.38534613977 0.0311905507623 0.0109802626823 0.0334824649944 0.101092875935 0.106189152659 0.0607740247638 0.00716383447484 0.103577757598 0.000704343466332 0.318035070228 0.0132138393374 0.0191735886185 0.00339125470402 0.0106748924856 0.0144637600741 0.0760764557341 0.0115465363833 0.034397366039 0.00526202484876 0.0325633953634 0.00604654884732 
472 G 0.76336925137 0.00309735164012 0.00260413350703 0.00209464449237 0.011351590655 0.00224070824217 0.913809194735 0.00311370091443 0.00219296625764 0.00395807598372 0.000406365501548 0.00904722707791 0.00401891086945 0.00159600565606 0.00446428777696 0.0138565941124 0.00481890468074 0.0009849774671 0.00568999129982 0.00582499844144 0.00257866057817 0.0022507101104 
473 G 1.79396918913 0.00485966823338 0.00317298362089 0.0055156784155 0.0499641812132 0.0125682432035 0.744173131615 0.00373808559053 0.00579505631823 0.0245576452289 0.00132369535575 0.00495392320872 0.00826456309099 0.00517867840364 0.0421634674591 0.0130681356182 0.0123261459105 0.00774811007999 0.014302936051 0.0122730528439 0.00896859573585 0.0150840228034 
474 D 3.51956853478 0.0241034912251 0.0121139597532 0.103220055467 0.0515173253141 0.129807118388 0.00941422992624 0.141160807872 0.00122057396575 0.00222151928824 0.0692787533363 0.0430144088719 0.12046285228 0.00144480234354 0.0254781838064 0.0116832411722 0.025194736342 0.00104929694603 0.00300613500023 0.0478789205081 0.176356342254 0.000373245940775 
475 M 3.23920677182 0.174048642938 0.00153711804113 0.232942662926 0.00278430476229 0.14222492364 0.000371424696418 0.0357475283624 0.0544946375469 0.000230736234777 0.0133026251328 0.0388753256985 0.00302005737758 0.072131285491 0.0270016689421 5.72074339342e-05 0.0051595282481 0.0674757686545 0.0109708061503 0.00345051470419 0.114124896321 4.83366970391e-05 
476 R 3.48080066032 0.0595191655899 0.00735510720214 0.0118564964659 0.0148308003478 0.00684625832834 0.0322623518935 0.095120383897 0.02673666434 0.312255443039 0.0211505349017 0.0381903526017 0.00542301510336 0.0115919205254 0.0410362977014 0.122336518592 0.0111735082046 0.0308226625015 0.0285263788942 0.0325544216165 0.089998149042 0.000413569211407 
477 D 3.69309897566 0.0521379234386 0.0664232865313 0.0780237272256 0.0782362747535 0.0556648282095 0.0924576187995 0.011671788486 0.017435454686 0.00299993736457 0.037010184138 0.0323321016701 0.217393035864 0.00125694592516 0.116681467254 0.00359329141127 0.0697561345465 0.00975536138667 0.0182552503661 0.0151515271851 0.0220610362941 0.0017028244651 
478 N 3.75040630537 0.140279833356 0.0885577976884 0.0219400932298 0.0125075728546 0.00932245753668 0.0501606443434 0.03303444948 0.0964883859612 0.137247723824 0.031697907378 0.0240482845197 0.135199197792 0.0067981669189 0.0747086617925 0.010661862227 0.0756848323184 0.0107576692812 0.0219436759267 0.0106174978804 0.00650748550866 0.00183580018255 
479 W 3.6641107274 0.0279516786671 0.0294762153979 0.0168407262029 0.015456890513 0.105324284299 0.023284963507 0.0575008451373 0.252753469363 0.0082049740822 0.0565083848291 0.0592635196036 0.00750143050551 0.00139950858145 0.00622401168558 0.0115139437979 0.00475056369254 0.0368741066831 0.114140323001 0.0750517204332 0.0477210951676 0.0422573448498 
480 R 4.07486329974 0.116427471222 0.0983054158676 0.0126781014331 0.0161047695729 0.0316417169096 0.0210472752067 0.0164099598221 0.0558286539863 0.0796579612449 0.0942358451342 0.0499280253765 0.0113098109968 0.0165122853886 0.0274157802602 0.091647813063 0.0251366400541 0.0635803647483 0.0325729611246 0.0388749374139 0.0736364873267 0.0270477238482 
481 S 3.70790563975 0.017028210535 0.053623491036 0.00546324459913 0.0166240002923 0.0754671255486 0.00314058492087 0.113791779956 0.059131085806 0.0152962898954 0.0765556649097 0.0561976210211 0.221848321838 0.0740838386854 0.0061009907123 0.00372885791795 0.0809830950645 0.058497473611 0.0172209102857 0.00323224408619 0.0272882418653 0.0146969274137 
482 E 3.40681493745 0.0256077091304 0.00431287880593 0.0663005604715 0.0368549113058 0.0208990558896 0.00737214589738 0.0211798500704 0.0113845600129 0.18091104244 0.278236156765 0.0593512707041 0.0248000943704 0.00304893289122 0.0880011959403 0.000708675283387 0.0934866229706 0.00453637362395 0.00655742373631 0.0260660604537 0.020671224891 0.0197132543457 
483 L 3.62623421246 0.0255893676856 0.0658818062384 0.015894615912 0.0259707854492 0.048349457196 0.0156431865229 0.0186736441447 0.020671534141 0.0213058512187 0.291172346753 0.0310198247938 0.0348379812538 0.00930675133477 0.0111483079427 0.00603699760951 0.0219851308141 0.0374362495713 0.132841066318 0.028837730468 0.106397320031 0.0310000446015 
484 Y 3.98475560419 0.0194781360596 0.113379565135 0.0744135885894 0.0272098433205 0.0305776895636 0.0676618032338 0.0512683751258 0.0375842379073 0.0326704368826 0.038328709838 0.025227949066 0.0717109646582 0.0117045016189 0.0275491833106 0.0311913095691 0.0256731563015 0.0282600517456 0.0446263385043 0.0278519690962 0.203162045432 0.0104701450422 
485 K 4.09122632772 0.0135473649233 0.0923672156697 0.0325130427456 0.0543609663855 0.0428115777318 0.0319308966674 0.0234821156015 0.0869036434646 0.0553442958891 0.0335944483827 0.0410800450282 0.146478009172 0.0477812951577 0.01192267593 0.0550546003174 0.0973621499904 0.0478562799018 0.0211563127589 0.0312383856438 0.015520647163 0.0176940314757 
486 Y 3.37294345943 0.00868039244516 0.0368130042621 0.0266289958067 0.0238455321274 0.148115694545 0.00998455839277 0.0591062130456 0.030689010883 0.0204173962899 0.0117882798647 0.0328501613138 0.0404245511096 0.0234466908354 0.0322826141175 0.00971177036932 0.00361498905777 0.0169701409384 0.00548160717776 0.0299646060204 0.363966083478 0.0652177079196 
487 K 2.29714194501 0.00596046094589 0.0166789462706 0.00957827927917 0.0253029960317 0.0129918713113 0.00903118092228 0.0216863741621 0.007465309914 0.666281389955 0.0167494214225 0.0205952692656 0.0214083633289 0.0143709464471 0.0173508581354 0.0515470854356 0.0108217467897 0.0129807741873 0.00956698071742 0.0224465519369 0.0126086612963 0.0145765322448 
488 V 3.79741055528 0.134956832961 0.0899047043561 0.0125114250299 0.0186186622321 0.0277859149348 0.0106698545702 0.0154504559915 0.0232313676407 0.0317050871891 0.096832678377 0.0355080602235 0.0263685334255 0.0131706227712 0.0153686541865 0.0103183259881 0.0499567079558 0.0719312944918 0.218431624231 0.0290727199862 0.0486683437181 0.0195381297395 
489 V 3.74492236347 0.13331545176 0.0729597849149 0.0261551615754 0.0634525500265 0.0214684808379 0.00707629716975 0.0397558755406 0.077927341406 0.030672757025 0.0460075366394 0.0324507343942 0.00653249178263 0.0386336820031 0.033442144508 0.0162054119582 0.0130680519126 0.0300513201118 0.25572554427 0.0172555106181 0.0310379326711 0.00680593887423 
490 K 2.79398496316 0.0250002555598 0.0159067342941 0.0132305734111 0.192693184819 0.0136656631004 0.019784355031 0.0241165534289 0.0502062873221 0.0198178045468 0.4754283229 0.0184376737992 0.0367606963801 0.000235648391293 0.0180644647858 0.00938170511924 0.0260881019542 0.000698671626567 0.00670370856435 0.0138369075539 0.00590695381975 0.0140357335923 
491 I 3.12457942872 0.0214570570919 0.0426421566547 0.0205116462471 0.015541081189 0.15376228817 0.00632314871494 0.0431276173371 0.413767155967 0.0165007266087 0.00891442209854 0.0264399050827 0.0165221358409 0.00588890870635 0.0234452704112 0.00253321680924 0.0114756403264 0.0815495123392 0.0468783812155 0.023108069639 0.00861905468014 0.0109926048701 
492 E 3.05440120489 0.00121600939292 0.0316554239619 0.050349671728 0.0300606962047 0.0231729193967 0.00597313460312 0.0129313236754 0.0279229972627 0.117692836237 0.178224519354 0.0443014800244 0.00259331782425 0.00768432237953 0.00309332061194 0.0121735903677 0.00207062977496 0.0106451584105 0.0109263814505 0.0225563558695 0.382538439148 0.0222174723216 
493 P 1.6383534071 0.0929618510253 0.0106923526484 0.00637505979647 0.00517080427033 0.00539530605555 0.00179008637974 0.00522249864374 0.00456063095652 0.00451137120563 0.00516938315069 0.00496461083599 0.00330632252098 0.747742629569 0.0206509151613 0.00203496443862 0.0419866475204 0.0159994245752 0.00117285333759 0.00643707170343 0.00807071641241 0.00578449979248 
494 L 1.6780344455 3.47087690518e-05 0.00995055299697 0.000228712893278 0.00065183403884 0.0162241379531 0.000107291684342 0.000859565574325 0.437744715021 0.00124504568349 0.0258800975038 0.00992669688646 5.45855334451e-05 0.000299350812951 0.00362522055286 2.95483676876e-05 0.000531964556487 0.0382487996029 0.452191388394 0.00176541556348 0.000175249065477 0.000225118546321 
495 G 2.15163280581 0.0293148346647 0.0532543895784 0.00423483717582 0.0926954427454 0.00136197849861 0.612323554827 0.00272167582721 0.00256198140296 0.00437395792419 0.00110561327858 0.00614720967238 0.0157563057282 0.00209209368646 0.0100908176399 0.0173020786096 0.116295411805 0.00111337105705 0.00706380768503 0.0119810725187 0.00601320331308 0.0021963623614 
496 V 1.93458461676 0.0089015933031 0.0157125128388 0.00282092799989 0.00986180359801 0.0123065318938 0.000818119735041 0.00119544103634 0.537095843447 0.00123062899029 0.0405979040144 0.0196750786679 0.000511491775311 0.000620348788312 0.00160525078116 0.00023782185941 0.000266620317019 0.024889764597 0.306100003153 0.00878919140296 0.00638987140023 0.000373250400802 
497 A 1.56424105989 0.779482032517 0.0116984493442 0.00839316771855 0.021951226566 0.0184487201641 0.00252046284096 0.0245607286167 0.0036002818953 0.00520799482181 0.000850044482845 0.0102519676644 0.01070035199 0.00100504634991 0.0132023116231 0.000692473270715 0.00968548975131 0.0567510782393 0.00880989987651 0.00565423867477 0.00371288997556 0.00282114361704 
498 P 1.52519090188 0.00365096804159 0.0152433225741 0.00846211413052 0.00941107641859 0.00452285235103 0.00133132733864 0.0154335013341 0.00321727146216 0.00904563620574 0.0594541985163 0.00718274625056 0.00362658454154 0.786926958957 0.00513941309712 0.00183475985017 0.0263490992524 0.0134919278397 0.0068168091369 0.0123529619812 0.00222628287115 0.0042801878496 
499 T 2.22189209069 0.00799035205187 0.0159627253788 0.00450889768131 0.00323063776311 0.00273489000087 0.00434148889851 0.0115784726859 0.0959149281803 0.00831883820701 0.000614034905896 0.0115087982224 0.0644902298733 0.00131497184644 0.0131575226179 0.123440760717 0.0169221854786 0.593583805932 0.000388884127546 0.0102158988405 0.0067127303335 0.00306894625748 
500 K 3.76022824507 0.00358727565013 0.0856125833914 0.00410498733514 0.023650018376 0.0775934855563 0.032618554316 0.0117841476881 0.0227933363693 0.065213762812 0.0138601635114 0.0361941816393 0.0388085109662 0.0695639986441 0.122879171979 0.226805687623 0.0447517785898 0.0310951275535 0.0546304671731 0.0128139504282 0.0187670282888 0.00287178210939 
501 A 2.64226544258 0.496333643953 0.0340679612937 0.00555418014555 0.0186063867663 0.0101215577778 0.15123488866 0.00763429656974 0.00485860008655 0.00390700302637 0.00542479274369 0.0120477097019 0.00397464991209 0.00260906096922 0.00710482962556 0.00417670801521 0.115412352447 0.0331803619023 0.0186293466664 0.0312105029111 0.0298963525689 0.00401481425696 
502 K 3.80051332775 0.0165867650586 0.0300187606828 0.000883207800307 0.0225468249921 0.0140563146791 0.0665720684409 0.0186968306923 0.107242266747 0.0546785553761 0.0716390791005 0.0412468632086 0.0114108936229 0.0254358128752 0.199680277646 0.111257025474 0.0355896123078 0.0863130392973 0.0455588856622 0.0307762430243 0.00925808195266 0.000552591359083 
503 R 1.23756162248 0.00166922447048 0.0290909187258 0.00715922430715 0.000856035700195 0.00250444328608 0.00575133007136 0.0042400881215 0.00625787907145 0.076911210024 0.000767526242487 0.0186223497616 0.00427114126347 0.0053882841244 0.00706010076415 0.817150688199 0.00224428727675 0.00341604143767 0.000991280655497 0.00309327407106 0.00128629218412 0.0012683802423 
504 R 3.47221194696 0.0210496151312 0.0138633263475 0.00987658842598 0.0157343281428 0.0152438997034 0.030604893124 0.0144693689207 0.0645066623368 0.0261510461752 0.0662209036027 0.0143115009637 0.0200269429314 0.0314511418423 0.0571558851731 0.0595747866361 0.0607581990718 0.0106198462733 0.111562241077 0.342743662095 0.0136346826808 0.000440479345084 
505 V 3.86718098984 0.0429368930853 0.0144992969418 0.0408031144072 0.00819529341705 0.179682951053 0.0165539881334 0.0466414720023 0.0177893071876 0.0455937588005 0.0668982853311 0.151714128339 0.0688605883897 0.0154934433719 0.0556797782139 0.0199540894811 0.0643556753206 0.00765596138645 0.0766651454908 0.0321118997774 0.0261855693706 0.00172936049944 
506 V 2.60892202732 0.0522208255761 0.00271277320465 0.00849931617485 0.00894188137281 0.0136212707248 0.00314678709924 0.00924034727481 0.011846732152 0.00745995883246 0.039724213573 0.0765463489283 0.0576414758828 0.00150828579305 0.0378328774868 0.00197012442959 0.013039734359 0.0437919843972 0.561126706572 0.0240762340306 0.0208959108372 0.00415621129857 
507 Q 3.89296890831 0.0484963370242 0.0418569420279 0.00951826194505 0.0513211352689 0.0123952361881 0.0403102908576 0.0590711440318 0.0734031658387 0.0605154313731 0.0376938630484 0.0258645563271 0.0129804660555 0.0412321417965 0.100227058579 0.0224491766408 0.0162360684316 0.239007036446 0.0380433121992 0.0153501110727 0.0380621702889 0.0159660945591 
508 R 3.77012311713 0.0449954792382 0.00170341366275 0.0111334060666 0.0649699555811 0.0337670255758 0.012265882582 0.00927073929912 0.195146067955 0.145246574349 0.0430571499179 0.0147647480353 0.0275264614236 0.0145894793988 0.0214886657288 0.0245308897928 0.0445464156572 0.0540766235491 0.0750172577081 0.102036280939 0.0598103213005 5.71622390768e-05 
509 E 3.26575476081 0.0821259303693 0.0167833254584 0.05976910738 0.0981586059412 0.00989921657176 0.00836498120289 0.00955146775905 0.00956985288898 0.398402370495 0.024618321093 0.0592194078273 0.0115834814075 0.0250759019685 0.0117792748966 0.0240173667328 0.0107519111664 0.0252805582849 0.0158363482895 0.0182063872255 0.0739845794992 0.00702160354207 
510 K 3.83837344227 0.0485736381358 0.081895538292 0.00113641455353 0.0462367781506 0.000619568398374 0.0856893347775 0.0439189584991 0.0469325217966 0.119626491706 0.0961762297218 0.0214618655961 0.0402140848325 0.0113837585706 0.039718625747 0.114275257796 0.108590857546 0.0611365368656 0.0254963258728 0.00143972992674 0.00499380019733 0.00048368301821 
511 R 1.56172208554 0.00106995095855 0.0025749573018 0.0123930747547 0.00229604916641 0.0010452178181 0.00696361065023 0.0291056451983 0.000426232193398 0.204182571742 0.00124016040742 0.0103589274353 0.00145434455971 0.000814625885846 0.00176215910135 0.681596156163 0.00125544836017 0.00107990181754 0.000735744656563 0.00761294024533 0.0301158060337 0.00191647555 
512 A 3.72216407566 0.113739931992 0.00442948364628 0.0286284758111 0.0313454949322 0.156769685284 0.0150541647933 0.080734144951 0.057146397361 0.0147908582305 0.00906919377646 0.113552154555 0.0452619042995 0.00254412073098 0.00714049627884 0.000249484431943 0.0736640776329 0.0165407558486 0.0585946073919 0.0454654377466 0.124148918768 0.00113021153834 
513 V 3.47841702599 0.232472345031 0.00985427037933 0.00425346555244 0.0292647006353 0.0572641614908 0.105251378588 0.00380516856075 0.06783466582 0.0065195387133 0.0256800994605 0.168001267676 0.0101148842345 0.086153226894 0.00993327154251 0.000593221140723 0.0111072634655 0.0181977676224 0.100688575164 0.0152838176842 0.0298728938759 0.00785401646831 
514 G 3.58803892019 0.0293647073263 0.0138321435399 0.0294663314388 0.0865465060085 0.0555709252049 0.334258093543 0.0133449525197 0.0456099789229 0.0242407014888 0.0356431854768 0.0405154620833 0.013030995239 0.0182787662662 0.0483960010272 0.0164803778804 0.00669221796694 0.0382945909238 0.0292220263267 0.0272611221384 0.0893558352912 0.00459507938718 
515 I 2.78002234621 0.00992100537356 0.00121211673623 0.000657374801127 0.00749926317823 0.269584336972 0.000177379896358 0.000697283562004 0.0311917164675 0.0414381297816 0.147919795311 0.21273293869 0.00126440959802 0.0394677845979 0.00403418422831 0.000237369949961 0.000683824492763 0.00232644614504 0.0231615235884 0.00465978960872 0.200297554063 0.000835772957861 
516 G 2.82700882881 0.0891296988689 0.00106151340217 0.00229040058549 0.0498435504853 0.0124054996673 0.245177408975 0.0121956008503 0.0183671353372 0.00452104530345 0.00690426826657 0.0482713159203 0.0032675491314 0.000773179399135 0.391142248302 0.011714544475 0.022935826811 0.0191542649874 0.0353967513944 0.0149189265502 0.00475076335333 0.0057785079348 
517 A 2.81216720041 0.519137338423 0.00896984537339 0.0381965771493 0.0111825197983 0.00656085189058 0.0348590239439 0.00867413246986 0.0377309372851 0.00216216743836 0.0312884620338 0.0242833897859 0.0021045213668 0.0125917483279 0.0554762913831 0.000835248985653 0.0418645703294 0.060884511345 0.0681891302895 0.0205653184405 0.0136624232731 0.000780990667975 
518 L 2.66527410045 0.198229995522 0.0134720430923 0.00190929353879 0.0067148585791 0.0938908216032 0.00137130704799 0.00330352868724 0.146077913377 0.00497744350117 0.38626310147 0.0650444947206 0.00274267542715 0.000558805972606 0.00603110963167 0.00055827497256 0.00136838515588 0.00256371760067 0.0219885482566 0.0355937924999 0.00675561541969 0.000584273923498 
519 F 2.05343027867 0.0914952140735 0.000719192150033 0.00141943374904 0.00189486335542 0.631144405963 0.000831049780222 0.00343688185004 0.0549112173777 0.00590766908087 0.0667541171678 0.0125444129917 0.00364940495064 0.000387254050354 0.00243301128534 0.000393586438714 0.00862174322225 0.0541839957831 0.0517553743684 0.00474877439908 0.00175955573617 0.00100884222696 
520 L 2.32856717663 0.00118887115039 0.00219652374041 0.00267714197965 0.00388362559459 0.187720883005 0.00402974062784 0.0099183719373 0.29908021554 0.00372698425035 0.390919482503 0.00960542624687 0.0027593009435 0.0100590506364 0.00486109494433 0.00378891488163 0.0107905539384 0.0199143320921 0.00459626554694 0.0228175237464 0.00330803446188 0.00215766223307 
521 G 2.87964803542 0.103751171584 0.000992867885888 0.00136826355057 0.0663774228681 0.0179525759999 0.310065791206 0.000668447750023 0.00559580084232 0.00546146526859 0.0108580878863 0.0247095833224 0.00167134884562 0.00131648562971 0.00212051386429 0.00723813308311 0.233426876281 0.141238666115 0.042298377498 0.01239152358 0.00707197267363 0.00342462426528 
522 F 1.25210657468 0.025552972584 0.0209700451642 0.00334314553559 0.00557628146667 0.838445543203 0.00193488665927 0.00546953803829 0.0200164064794 0.00519534809564 0.0205951753824 0.0108932501983 0.00215172177703 0.00235318872306 0.00181085463156 0.00103330561984 0.0048922138875 0.00486951504443 0.0103959014636 0.00676701474335 0.00466540045862 0.00306829084403 
523 L 0.751490929853 0.00125805406323 0.0043302414958 0.00554244912698 0.00251365447622 0.0048414970298 0.00286383927577 0.00972536878595 0.00980799772561 0.00256633759954 0.91600944169 0.00827489436564 0.00147250197227 0.00103268462498 0.00588438358819 0.000956171704669 0.00317653693968 0.00162746919475 0.00182300782194 0.0082831977824 0.00208167534871 0.00592859538741 
524 G 2.76293023083 0.325106516468 0.00445030978649 0.00324759677494 0.0321161807927 0.00560147056513 0.0370702607279 0.00562650573494 0.0427753995971 0.0111156232752 0.00115752824258 0.0179709398252 0.000533423730958 1.88797499918e-05 0.00449987031099 0.0126224029104 0.311625531428 0.0679142416438 0.0951430679888 0.0156770875439 0.00429339801922 0.00143376488366 
525 A 1.73736804278 0.724919861833 0.00778346369684 0.00220405106158 0.00736986687724 0.00639118644938 0.000463085462559 0.00353841553286 0.00254924798567 0.00344122859811 0.0832097597759 0.0272613505215 0.00318066333068 0.00143110365155 0.00877785693494 0.00109270237128 0.0366706274162 0.0119502073071 0.0185865848811 0.0456017794394 0.00261639686412 0.000960560009469 
526 A 0.499128371763 0.946577466076 0.00152897081794 0.00398516279137 0.0065509971241 0.00145656875932 0.00133800543558 0.000944044581508 0.000484189063359 0.00202459280529 0.000227563246275 0.00182575766175 0.000612694982269 0.003460834765 0.00093245909037 0.000358546062002 0.0015494697083 0.0103422541619 0.00780703178881 0.0050926946691 0.00161692818722 0.00128376822251 
527 G 0.508780433772 0.00409369092121 0.0021797467502 0.000905844736665 0.0131202040664 0.000543761736123 0.944707360596 0.00109738697296 0.00113714750977 0.0014206100129 0.000662280117729 0.00141031672231 0.00232048824744 0.000912839193418 0.00239351100204 0.0107044818635 0.00067235529886 0.00107752977003 0.00331755406101 0.00476953576311 0.00104889034832 0.00150446431026 
528 S 1.77611302657 0.00138129624273 0.00891900331962 0.00284463587255 0.00284739829576 0.00244298532596 0.0151174226093 0.00223342380952 0.01462775228 0.00246080995335 0.46123970997 0.00472727970627 0.0225367414392 0.000857329684148 0.00258461113082 0.00388232587794 0.431369326709 0.0031697772332 0.00578130487345 0.00860962480009 0.00143977343592 0.000927467431488 
529 T 0.789891395592 0.00586737150389 0.00434691044182 0.00347412740551 0.00229216426719 0.00272712319019 0.000628762278095 0.00340882609955 0.0154164082677 0.00186324254817 0.00253897594309 0.00553523044291 0.0147087852891 0.00158349837851 0.000808743661066 0.000508977660568 0.00138656158644 0.906142604391 0.0173866497605 0.00769720394403 0.00109140145894 0.000586431481699 
530 M 0.709623267766 0.00235338087994 0.00254279622122 0.00260661086694 0.00314165067027 0.00240868646633 0.00106294263743 0.00121701414439 0.00783761781991 0.00540622582286 0.00174793388437 0.911670764577 0.00325143823032 0.00126245117406 0.00205523975664 0.000318728085784 0.00068050607074 0.00270024506696 0.0398794157959 0.00467960725434 0.00199758880529 0.00117915576889 
531 G 2.79751825656 0.0169747061006 0.0173664494119 0.0921608454934 0.0225685086448 0.0213616984748 0.519926947744 0.0107661004596 0.0120565762779 0.0194575506831 0.00653507997663 0.0220088502102 0.0208152777719 0.00138800865294 0.0272338037772 0.00518044808875 0.0305545616228 0.00781767521972 0.0989392779016 0.0232786509429 0.0187978707435 0.00481111180222 
532 A 1.67978219905 0.596818953462 0.00448598737434 0.00236169013218 0.0122016474835 0.00605452326958 0.00153356484142 0.00303571934129 0.00209658360651 0.0038495646995 0.00267249109396 0.00872089627719 0.00171547052191 0.00198767727637 0.00596402719338 0.000890277545481 0.0272561016876 0.0105117453686 0.299677895908 0.00514574929959 0.0014094763116 0.001609957306 
533 A 1.32257409739 0.808227285253 0.00259099157207 0.00331865423638 0.0167509240632 0.00805057493669 0.0025588743463 0.00208248048117 0.00341997513241 0.0040035620063 0.00235323879556 0.00869516190471 0.00412838206438 0.00124095827636 0.0071712528353 0.000314094665142 0.00910045083627 0.0651630780431 0.040382042914 0.00488867953878 0.00342072993399 0.00213860816526 
534 S 3.52876426348 0.104849303334 0.0361782916988 0.0350866990951 0.0288440970262 0.0127502521263 0.0328362573824 0.0097257166034 0.0140339734363 0.0169563241609 0.0375269812006 0.032595867269 0.00644723730664 0.0285555295459 0.00883612814418 0.0201504107679 0.355493562848 0.0543073963566 0.0427997954501 0.0352014448949 0.0206983793703 0.0661263519827 
535 M 3.9014676525 0.0394698435415 0.0356496829717 0.0303814474348 0.0367796224931 0.0554098183035 0.0299241337711 0.0286421463943 0.122265290903 0.025102749121 0.052998365372 0.248095524652 0.0238851720453 0.0270990244681 0.0273900150822 0.0323450278507 0.0334888646845 0.0436592972573 0.0439588006857 0.0359866791031 0.0244501088515 0.00301838501294 
536 T 3.03770056244 0.106668893441 0.00664789511309 0.00653460572603 0.00532551083539 0.0191193804794 0.00743370359337 0.00632579247539 0.00433448592077 0.0414068152588 0.00181073438305 0.266947771331 0.00287022609768 0.00677140615963 0.0734248746321 0.00429328921123 0.0441253729206 0.272408152371 0.00340786572377 0.0946083678866 0.0181284203192 0.00740643612086 
537 L 1.78847658372 0.00823988087633 0.0115360422686 0.0110986991635 0.0121523710075 0.00827232013399 0.0030047737986 0.00411026425456 0.00288478337306 0.0118441442785 0.673169670842 0.185594988764 0.00459312500824 0.0239233038211 0.0127873221508 0.00360326555194 0.00129518468464 0.00319452241802 0.00414718551264 0.00513415258796 0.00360027804228 0.00581372146149 
538 T 4.18553362164 0.1230480236 0.042534065412 0.0312547586627 0.0418270404241 0.0500239257979 0.0344005097761 0.0410680825318 0.0350124309422 0.0498007385126 0.0344833830059 0.0362099102161 0.0279321929638 0.0416228284555 0.0473611801139 0.0201756528902 0.0257712549008 0.147133771186 0.0499291696447 0.0423671216493 0.0426534125053 0.0353905468094 
539 V 3.58768339824 0.0728215823806 0.0292400475064 0.023025854747 0.0695259522004 0.0179260802511 0.0191821977191 0.029511022461 0.0580975375589 0.0258838608123 0.102831734159 0.0237323473946 0.0314545232245 0.0292911691138 0.0267761910833 0.0192002961309 0.00290742108972 0.0240939119784 0.334785617574 0.0318600781472 0.0175245838249 0.0103279906433 
540 Q 2.48897035265 0.00637737435239 0.0226269665218 0.0243599730352 0.0322347281331 0.0138197598235 0.00254665691276 0.033581289772 0.019232775005 0.0269868457744 0.0271478897598 0.0227049183041 0.0151161621788 0.00882349498197 0.630423670434 0.0139992799953 0.0127991005607 0.0120934416079 0.0113586758806 0.0264405783771 0.0177551739046 0.0195712446855 
541 A 3.29397046183 0.130271721666 0.0280665295795 0.0285100741031 0.0249740763511 0.0228766560858 0.00511348490353 0.0302307767599 0.0227158736926 0.0260820146745 0.0456732555739 0.0323404491833 0.0187325512993 0.0228944090645 0.0114825357908 0.00805597593402 0.0234188055727 0.0444420508611 0.415682452696 0.0199558009544 0.0231385764236 0.015341928831 
542 R 2.59312350053 0.00798000400906 0.0348282703726 0.0124494588677 0.0121458760859 0.00361969583792 0.0549202980574 0.0102535143597 0.0232643399683 0.320480607396 0.000827800005466 0.0156653792223 0.00394748113021 0.0044467534268 0.0197709242946 0.406173530216 0.022850551695 0.0071756869287 0.00897100347829 0.0208107102532 0.00643924886035 0.00297886553428 
543 Q 4.10277990922 0.0383440239025 0.0362314476634 0.0331325162268 0.011935581126 0.0525033476031 0.0709310923328 0.0346026827647 0.0602565416525 0.0544263393058 0.160298375704 0.0449443547009 0.0259943638804 0.0308941458553 0.045271918653 0.0967210842734 0.0227989499733 0.00764780098848 0.0315162909238 0.038090798488 0.0219504195486 0.0815079244337 
544 L 4.17534010916 0.0814992799843 0.0407883468923 0.0445416650743 0.0326228173141 0.0466912818998 0.0649374183093 0.0435082349586 0.0604024770551 0.0253737756705 0.17367589358 0.044691134068 0.0302949439233 0.029435803364 0.0286309788779 0.0381361168134 0.0441282517393 0.0315458371287 0.0325208206945 0.0279060983068 0.0486931373267 0.029975687019 
545 L 1.90881366219 0.00268646287527 0.00757319154153 0.0015928010156 0.00502924049689 0.36220522042 0.00346491770844 0.00568311493872 0.0238467915969 0.00472898896119 0.0204093525645 0.508698316537 0.00758253347529 0.00925100414142 0.00570149553403 0.00380704356591 0.00611820942402 0.00321871393547 0.0071550971219 0.0040778943456 0.00341216818156 0.00375744161887 
546 S 1.10274765456 0.00591229602718 0.0213489331108 0.838921865608 0.000807194147661 0.062834034593 0.000192559911924 0.0025303714533 0.000863099302215 0.00145432324416 0.00242858599779 0.00209822350945 0.00768996084973 0.00671009131514 0.00088346532102 3.03380871434e-05 0.0213572508085 0.000581937711747 0.000461603484979 0.00247142304935 0.0196960274972 0.000726414970197 
547 G 3.01879454799 0.0352347532632 0.0266673828962 0.0836445016237 0.0300477637075 0.00705024070647 0.413039778553 0.00905918808141 0.0155132052774 0.011618795999 0.0026240472871 0.0137707142239 0.017439180028 0.0101010523257 0.0142139937573 0.0111700630204 0.0808415087061 0.00290699137771 0.168638450503 0.0306635440701 0.00834743344586 0.00740741114728 
548 I 3.57679243024 0.0288394573272 0.0191496343937 0.0956552068134 0.0566092678949 0.0306444838935 0.0366833374112 0.00730104799051 0.0493390041861 0.0312194539602 0.0393003806425 0.108255521867 0.0782896066533 0.00141351194358 0.0130078320423 0.0029685225055 0.00197195503586 0.0232642214557 0.0503473892305 0.0303829818714 0.290061752001 0.00529543088076 
549 V 2.79234905642 0.0546369667996 0.0436510324945 0.0104951645591 0.0864874050333 0.00943515701642 0.0132148402844 0.0147922752774 0.0116967983524 0.0124172923993 0.0536494042459 0.0766645950438 0.0192961753592 0.0101764164048 0.0166837617036 0.0029394889404 0.00736822819761 0.00534185191994 0.5178004316 0.0150431495613 0.0157066388223 0.00250292598443 
550 Q 2.50965335947 0.0109116817716 0.0151018060634 0.477975466675 0.00585103805697 0.0125084864163 0.000632966052952 0.0277076394272 0.00188821469872 0.0233028001674 0.00382587620307 0.00912551291492 0.0187986015542 0.0472447434614 0.0231942545606 0.0188129100222 0.00956390012109 0.000237054960373 0.00353568076825 0.0192767680842 0.2599977532 0.0105068448207 
551 Q 1.5874827849 0.00346267626367 0.00668937899178 0.0179602586149 0.00531692885172 0.00735593386566 0.00538648124569 0.0168810806287 0.0053007150812 0.0197642789402 0.0032572987702 0.00300225541032 0.0149370638174 0.00391080755975 0.788317895219 0.00833033455135 0.0181551982983 0.0145421457315 0.00219351714947 0.025646311728 0.00598588751117 0.0236035517704 
552 Q 1.93124686581 0.0355170455482 0.00529303891774 0.00677322954567 0.0105066889598 0.0120209551985 0.00693999635122 0.0223458173212 0.00621646239421 0.01843770005 0.00221311162203 0.0188037905685 0.0126307963368 0.00237237838815 0.717107678013 0.061034977034 0.00257041625622 0.00380565884006 0.00552354822841 0.0107997259528 0.025800116878 0.013286867595 
553 N 3.49803469359 0.00114704735179 0.0622127693246 0.209059196101 0.0129593455846 0.102554176488 0.00965204235344 0.0169830200414 0.147643847443 0.0556667397087 0.0154367619386 0.0528740374288 0.0127282549168 0.000186950230248 0.00276470061748 0.00718538063288 0.00872787115922 0.122094413072 0.011143359788 0.0532495513706 0.0931004682253 0.00263006622363 
554 N 3.72762230086 0.00826718686555 0.118936286547 0.0591203258598 0.0259725676636 0.0235445561467 0.227035498963 0.0988949632305 0.0192914637293 0.0439343110313 0.00685833381104 0.0298197299385 0.0144491000216 0.00787590339174 0.0822549016242 0.00527719940364 0.0684264793703 0.050014427563 0.0142717624901 0.0506270107738 0.0439462557677 0.00118173580842 
555 L 2.18172964598 0.00564536477989 0.0102041492368 0.000804082725647 0.000947604154061 0.0495579300736 0.00374229018301 0.0112563598919 0.00340544085868 0.00239877113497 0.0795605330077 0.0477080320245 0.00651343782514 0.000125955493561 0.00519608008725 0.000362747527437 0.000939630888326 0.000218996976755 0.468036309705 0.297265784158 0.00441622068743 0.00169427858122 
556 L 0.944463223559 0.000397911562981 0.00148841347588 0.00192164345703 0.00119311771649 0.0362903154 0.000429674115594 0.00583277922162 0.000647275444944 0.0019835269861 0.871145071939 0.00873156592849 0.00129700614446 0.00638726783578 0.020366580318 0.0101859855459 0.000391814696343 0.000243777002867 0.00075350448155 0.0289938867608 0.00109305645088 0.000225825514873 
557 R 3.53720359004 0.000950347776824 0.0177397757085 0.0116672480849 0.0143698105639 0.0568823137522 0.0271794860602 0.00931440610652 0.130341226854 0.0576478800032 0.0971244795117 0.0243861760275 0.194681492846 0.0021807625009 0.00566401956157 0.0012400753154 0.0207994647347 0.11955885147 0.14086521816 0.0373832547865 0.0298996759255 0.000124034250363 
558 A 2.15837771349 0.00611480431025 0.0174622194273 0.0150282423453 0.00840672551456 0.000369772394208 0.0190642048703 0.020471969347 0.000370433928634 0.00515330453309 0.0185098314131 0.0130909245165 0.00701517732039 0.00428412951363 0.0195649686326 0.010450923224 0.201506470753 0.597232943402 0.0109650336724 0.0187895409038 0.00469744352159 0.00145093645616 
559 I 2.38620136616 0.0020169626029 0.00423790444656 0.00983639468461 0.00896107201505 0.00828923304021 0.00612907818227 0.00143580766725 0.155877287475 0.00272890057657 0.079879677454 0.125907893016 0.0103190914051 0.00262543891096 0.00596163829679 0.000572177926886 0.00408924920725 0.00810180787339 0.510921748491 0.044147940187 0.00686484808822 0.00109584845219 
560 E 3.20352829499 0.0946640580555 0.00576391084557 0.0605106383392 0.00126413680115 0.0088914646561 0.102610326612 0.00975553859661 0.00016833263775 0.0146111801329 0.0033229973485 0.0151480272499 0.0895930169881 0.000539628285303 0.0038451583794 0.0407233414309 0.034556049368 0.103044077769 0.34387784761 0.0476795869833 0.0135805194725 0.00585016243847 
561 A 3.1940890753 0.0227787154972 0.0141969933491 0.0113091252821 0.0261204122268 0.0339011199923 0.0585110950484 0.0113176528598 0.0190408291478 0.0173190854396 0.0147755641791 0.0321507191928 0.0123630327309 0.00765044697545 0.043807558951 0.0703890109485 0.443245945028 0.0800316712027 0.0391870376551 0.0259431610407 0.0141482372332 0.0018125860189 
562 Q 2.70983570676 0.0185734866749 0.00178907882097 0.00257874769347 0.0770902693041 0.0276309193559 0.00542548345568 0.306502800332 0.00330415708147 0.018291360363 0.000311389736703 0.0303583875571 0.00752939699016 0.000428268728197 0.143899894384 0.00182855163376 0.310283004665 0.00785451145985 0.00152487234122 0.00811197419896 0.00442765142865 0.0222557937953 
563 Q 2.90868710635 0.0237544957744 0.00631233170072 0.0101267246566 0.0233990117351 0.00237970242533 0.00735312218852 0.0617711628167 0.00446810941742 0.018302019385 0.000565942899913 0.0232948225079 0.0230667073222 0.00012548430259 0.0138655024908 0.00751170947824 0.129903325674 0.391055498652 0.198365440307 0.0292201274763 0.016690232493 0.00846852629581 
564 H 4.13072880588 0.0460172567721 0.0410698371039 0.0309903126289 0.0381059691643 0.0391727702651 0.0569640947972 0.000960915659143 0.0438419686237 0.0397656537115 0.057911154466 0.00164388971024 0.134157542548 0.0409743764485 0.0740020461857 0.0396525773298 0.0446650481425 0.0957406168661 0.0304700995724 0.0369604267619 0.0702705325577 0.0366629106857 
565 L 3.1017594642 0.0412691450278 0.00723373779846 0.00974120570322 0.0123274470213 0.204685858681 0.00757841819687 0.00787106756639 0.0670593477178 0.0106565562026 0.0278249334829 0.0674588207696 0.00119980468554 0.013407550945 0.345941730306 0.00237475905385 0.00365999771625 0.0172183774209 0.0854560036584 0.0136480498833 0.0511355881394 0.00225160002318 
566 L 2.21543128677 0.0339744456743 0.00410376924316 0.00370740938565 0.00183631188196 0.0476418264501 0.000510978385569 0.00343101040554 0.00107700563948 0.00220422825133 0.442446336595 0.321786136959 0.000271990283287 0.000635375404399 0.0176171072706 0.000784408762362 0.0855872254555 0.0153677587418 0.00374133396748 0.00524477470684 0.00381603024375 0.00421453629288 
567 Q 2.33671055201 0.00730311951606 0.000504597984596 0.000861537589701 0.00479118996639 0.00095857738641 0.0280604255696 0.0851866282996 0.0843454276185 0.0155083549239 0.00178162156009 0.0267253628319 5.00544685914e-05 0.000279391437787 0.0146921313212 0.0528728078388 0.0283753204712 0.0497533736064 0.58406158949 0.0122274084679 0.00105892710096 0.000602152550148 
568 L 2.65125450853 0.0374865074639 0.000658569884464 0.00427901727078 0.0047598822688 0.434524028171 0.000517716700546 0.00884552387536 0.224697791608 0.0190128167214 0.0455313821946 0.0481769552817 0.00101279337791 0.000459748046592 0.0157804758653 0.0119659468664 0.00477313930761 0.00513204392237 0.0454822253267 0.00533609134508 0.0814236068336 0.000143737668069 
569 T 1.80203920288 0.0269185295688 0.0608943112436 0.00907353271001 0.00135234051255 0.00238215304438 0.658757841801 0.128628311711 0.00249670221474 0.00686133774605 3.66924795884e-05 0.000309781357521 0.00267112966395 5.07767540555e-05 0.0124350714829 5.68235170223e-05 0.073856031509 0.012492268872 3.47433362593e-05 0.000299715666568 0.00036956649902 2.23383100293e-05 
570 V 2.84267548615 0.165700216292 0.00460503762944 0.00443929311312 0.00261670469801 0.0144823509227 0.000747724098178 0.0779537700789 0.0381879744188 0.00075277958522 0.374103568851 0.0248361385557 0.00126033144794 0.000111635008575 0.00540035056814 0.000102046322205 0.0569042757353 0.1590236079 0.0209546466838 0.0176298501183 0.030049318072 0.000138379899648 
571 W 0.803844326387 0.00255349943567 0.00539512322374 0.00319884312483 0.0026498381604 0.00282679824599 0.0027286188881 0.00156788070206 0.000426179864585 0.00192369008681 0.00305591819695 0.00964363400177 0.00326894187178 0.00135374691855 0.00421802872328 0.0103547782101 0.000623134700971 0.000838386764506 0.000360082725551 0.897657838558 0.00275998404698 0.0425950535497 
572 G 1.35391795482 0.0024104380237 0.0099453871759 0.0350295634745 0.00456928434336 0.00175766280334 0.790090440605 0.00272366760767 0.002030391267 0.00368593218923 0.000755294337263 0.0105793014333 0.00174370613889 0.00153472165935 0.00300141774866 0.00196764076074 0.0932898998175 0.0140570199425 0.00806286116193 0.00925367408712 0.00271701665301 0.000794678770008 
573 I 3.50539833696 0.1102142577 0.0345855350917 0.0141471486905 0.0245362161538 0.0464155455669 0.0141036391322 0.0108047588326 0.145008461147 0.0116725752615 0.264075214099 0.0499544565807 0.0223909443128 0.00121205729922 0.00429649121689 0.00320514238642 0.0168628189938 0.0746306719193 0.084208446048 0.0475582966027 0.0187584726231 0.00135885034209 
574 K 2.91195974764 0.147915846991 0.0150380122884 0.00688942598571 0.0100005817913 0.0133150164589 0.0368470803586 0.019192306222 0.00326427086675 0.0464984442216 0.00677213089559 0.0266824574249 0.145483432225 0.000595547249416 0.0261839841332 0.0575445712271 0.410574572984 0.00709828579723 0.00218757613151 0.0124421693117 0.00232516014614 0.00314912728982 
575 Q 1.88619960663 0.00205145986863 0.00683079392306 7.64233031156e-05 0.00238534516229 0.0178382759704 0.00223917883046 0.0104053526124 0.678459979868 0.0140742153042 0.0246629492542 0.0595833592849 0.000267106617222 2.35333398897e-05 0.012457691924 0.00538204981355 0.000834388160281 0.00637067250931 0.0361624533251 0.00841669356855 0.111221386119 0.000256691241198 
576 L 2.68290006151 0.0245032339684 0.00449063292051 0.00544687811694 0.00072678205811 0.063756925943 0.000271397963087 0.00767665850267 0.0816249274923 0.00150069273458 0.31068251898 0.0269953695148 0.00120820906766 0.0150824259096 0.0673680524316 0.000162473448607 0.0399254988311 0.335020113791 0.00470579138303 0.00761383381735 0.000977822407709 0.000259760717337 
577 Q 1.80506205603 0.00210700158454 0.000176719099074 0.000527500963044 0.0107464399656 0.000345839587627 0.02560640269 0.368579318193 0.000136482169003 0.0116410901611 0.00164410698505 0.0012823466806 0.000652336338498 2.8624509828e-05 0.0561460055283 0.491763402302 0.00130151918359 0.00194897074709 2.28862801993e-05 0.016032871195 0.00918006281663 0.000130073020437 
578 A 3.28629691718 0.023549826487 0.0414144761467 0.00455132947783 0.0437718951443 0.000272121431192 0.0966060030418 0.00525585632719 0.0953923843646 0.00219795297424 0.00360490641551 0.254844082944 0.201676384176 0.00111093256649 0.0156029877429 0.0211706371118 0.0467547283288 0.0888697422518 0.0379962859458 0.00420508051589 0.0107737588493 0.000378627757025 
579 R 2.49231189215 0.0143568809722 0.0224980644499 0.0252399169359 0.0241790966119 0.00683278985748 0.0142140450194 0.0198359494833 0.0160155461524 0.0414288785962 0.00230174406814 0.0155867112551 0.0295545628385 0.00944888194889 0.0178953711408 0.61791552527 0.00923335877669 0.00354063543516 0.0158939599102 0.0174387617579 0.0131293092136 0.0634600103058 
580 I 2.45916921195 0.00687165685188 0.00905891815141 0.00776410246318 0.00911706976534 0.245369214238 0.00218372884638 0.0047420636735 0.437519647954 0.00166492185923 0.0384368171744 0.0072709037741 0.00291923369958 0.00351832146221 0.00690320997925 0.000575841392333 0.000345512954868 0.0664310034625 0.121323878854 0.0226072183705 0.00461948688766 0.000757248186285 
581 L 2.78530415166 0.0762730664951 0.0062669078419 0.109291395267 0.00294790619384 0.374906824211 0.0109751436628 0.0772917477386 0.00404125043565 0.00463393630256 0.0208290712966 0.00464546799407 0.00437817267586 0.00061594650618 0.176712520547 0.00493836666983 0.104456039696 0.0018585222353 0.000446707108272 0.000354977259679 0.0140573039396 7.87259229588e-05 
582 A 3.3616166061 0.356104216555 0.0351095579171 0.0214604574207 0.0268280634386 0.0059137637696 0.022775169574 0.0370634593824 0.0125222708819 0.00964181123339 0.0359538345714 0.0141194330256 0.00641842193681 0.0502553513418 0.0932422638466 0.00092202294937 0.106201518196 0.0332132637536 0.088187261585 0.0315207457047 0.00871110098 0.00383601193605 
583 V 1.75638587433 0.0121912134327 0.00206773367764 0.00087163955148 0.000821628394661 0.00196307863398 0.000149465506002 0.00598643582902 0.664663898086 0.00157848943137 0.0535477590302 0.0513406741066 0.0051331577745 0.000321157523323 0.000710158582419 0.000122993933694 0.000234811195715 0.00349523300375 0.15636705925 0.01457667054 0.0224495119073 0.0014072306095 
584 E 1.74024884126 0.00433364288932 0.0052338596609 0.012457346198 0.710985688713 0.0152479446185 0.0119273242893 0.00466506978124 0.00533466667634 0.136824067512 0.000814178477388 0.0085082236154 0.00586877392949 0.00473144346381 0.00586018028682 0.000998943183274 0.00118613442751 0.0197652448786 0.00465344371759 0.00941296285277 0.00570401710465 0.0254868437247 
585 R 3.0384209162 0.0120463974932 0.116535110642 0.00617405137993 0.00710679567527 0.0166003904185 0.0105938879268 0.0912140880844 0.0289535728169 0.0224100957097 0.0578962444232 0.443415051205 0.0122139874169 0.00206427145295 0.0159913042129 0.0323999244212 0.00495569399933 0.0112235244658 0.014170525437 0.0461624715904 0.0410453722176 0.00682723901134 
586 Y 2.84481256686 0.0255819473809 0.024508974098 0.00907168556404 0.0124209705341 0.0486825215587 0.00447080721552 0.0495954861718 0.0167406081772 0.0042238911217 0.00987246508325 0.0207343739855 0.117045296748 0.00300747771788 0.0226531626389 0.00423654527031 0.00184217289758 0.00534276885587 0.0623507086515 0.026214076586 0.495767817694 0.0356362420494 
587 L 1.70341061193 0.0279237637539 0.0755063854427 0.00210309121964 0.00355962413756 0.00289672696571 0.00163385645193 0.00948704017447 0.0224105418381 0.00425955487048 0.743957646709 0.0350821431257 0.00468769942599 0.0191384218684 0.00500344145926 0.00599826137331 0.00462857273263 0.0142128459315 0.0076994640281 0.00598033177166 0.00265685777657 0.00117372894321 
588 K 3.03028252307 0.0526032235062 0.0314555871795 8.88272740218e-05 2.271486038e-05 0.160849320657 0.028791808153 0.0224551286675 0.0479331075473 0.000205750004711 0.0421458562825 0.235202773926 0.00292690621003 1.93841180759e-07 0.000205630527594 0.00264244506433 0.0148635933803 0.000198274564908 0.110474026282 0.0112002440616 0.235734231697 3.56312343626e-07 
589 D 3.24092378908 0.00542756342487 0.00555569808736 0.176236837095 0.0968082217733 0.050197579889 0.007210660612 0.035939811762 0.038048068262 0.00204483033361 0.00674060959838 0.00739300712052 0.0789937786589 0.000717584881351 0.0585967345314 0.00030061605261 0.0271762073264 0.306366681351 0.0185658612121 0.010102973193 0.0659470893105 0.00162958552441 
590 Q 3.25165449454 0.0248238404977 0.0339379685165 0.00346337147392 0.001678108361 0.0608915875666 0.000292499136362 0.0504894453305 0.0645799004325 0.0435630031363 0.0567997768784 0.0305275094533 0.00314504019665 0.00304604450983 0.106773763345 0.01968814755 0.00314681954322 0.0113644902596 0.0333197009253 0.376352785326 0.0668652394044 0.00525095815668 
591 Q 2.30769605858 0.534695015493 0.0492106751337 7.10836544885e-05 0.000206135569393 0.00484317305013 0.0202800026662 0.00888155820105 0.00986823545806 0.0126261977177 0.119148335424 0.0750917242705 0.00682441676513 4.8949845603e-05 0.00119629590916 0.000564671221394 0.00484998319452 0.00460732713602 0.138888734239 0.0043277250937 0.00234075431446 0.00142900564348 
592 L 1.96912506817 0.00296650353417 0.00760553979599 0.00254325861243 0.00743045966082 0.0191110375096 0.000239349798478 0.00970062112123 0.409063679204 0.00598055348494 0.411541812994 0.00413031425228 0.00129244809041 0.00109197858545 0.0049963339584 0.000956080545885 0.000307457039607 0.002931150184 0.0979658094033 0.00590909921787 0.00335212045133 0.000884392555918 
593 L 0.567363631975 0.00133595402114 0.00119899995228 0.00149436348605 0.00197264473449 0.00301454249928 0.00121496099982 0.00118322848762 0.00496101948323 0.00254442643253 0.938501570497 0.00659645865292 0.00231274927095 0.00393679643518 0.00383208183865 0.00487698007414 0.000416283176575 0.00143447881935 0.000676613014626 0.013963117061 0.00396112155124 0.000571609512038 
594 G 2.752052589 0.00886517283419 6.57817321362e-05 0.000232312548766 0.00380125510333 0.0435995271769 0.0193556548342 0.0725528738444 0.00378785472892 0.0614824240393 0.0434489642366 0.0941635889357 0.0069734926271 0.000270923256505 0.00291634687205 0.0432992484761 0.00449998236022 0.0088956524707 0.0199135896703 0.079309147245 0.482510844452 5.53625554143e-05 
595 I 2.02728802497 0.00117018242815 0.0386745905512 0.00533471640749 0.00303594792722 0.00338286470409 0.000941807685556 0.00405784266911 0.492136323263 0.00469162543568 0.332145903224 0.0147606605053 0.0130797452458 0.000762357478333 0.00472599978498 0.00654629523999 0.00161621303174 0.013341930648 0.0552924633918 0.00300006613376 0.000757393279847 0.000545070964763 
596 W 0.984156828738 4.73702374566e-05 0.00143957157473 8.98916176087e-05 2.98548886852e-05 0.740712863675 3.98014463989e-05 4.7589861043e-05 0.00121488903123 1.68031638432e-05 0.0101618907062 0.237375314229 1.41479834906e-05 1.90423964914e-05 1.12074375573e-05 3.43712914209e-05 6.82446618768e-06 3.11560674841e-05 1.77504606212e-05 0.00449949079962 0.00188036582396 0.0023098028413 
597 G 0.633237316405 0.00382077786821 0.00939812982548 0.0098966889923 0.00140996182854 0.00269825529545 0.93110053534 0.00204526934773 0.00275646608005 0.00149608697454 0.00162558573161 0.00500307018385 0.00313185221273 0.000931864229502 0.00217027237501 0.00130487393073 0.00652435970309 0.00128939587891 0.0069277760031 0.00177684122466 0.00395784393405 0.000734093040391 
598 C 0.548692096096 0.000582274783495 0.940806804558 0.000884812557947 0.00347936273204 0.00833789294705 0.00316074872685 0.00116369107872 0.000979635391296 0.00408046834902 0.000464171943173 0.00293374095018 0.0015227476869 0.00063455715638 0.000999319967125 0.00300591048449 0.00525869743281 0.000750025660306 0.00201808664273 0.00231914195483 0.0115717531784 0.00504615581786 
599 S 3.07856463605 0.300666113214 0.230436242674 0.000443284536693 0.00118434757168 0.0236356615113 0.0406638295783 0.00661755818223 0.0827832561811 0.013061515293 0.0106644433061 0.0337295876455 0.000468110170282 0.12572909301 0.0009045167557 0.00830200702655 0.0279034112291 0.0174588651223 0.0391985484236 0.00646911092968 0.0296263022662 5.41953734642e-05 
600 G 2.35443667358 0.0333517189012 0.0325181674855 0.000558788737724 0.0147207807208 0.217173983251 0.0417503722327 0.529817782344 0.00100688281078 0.00470089259757 0.0165564819019 0.0246896272963 0.00287499131536 0.00162583951668 0.00272665930332 0.0191157249302 0.00201616911328 0.00206447506815 0.0030011336764 0.0307596753881 0.0177155243011 0.00125432910851 
601 K 1.0177947365 0.00222498583052 0.0147821379981 0.00055454342828 0.00389370745345 0.00758917392818 0.000161465520112 0.000998515004889 0.00517186625916 0.0518316338646 0.0209719913735 0.0140902972566 0.000846603151566 0.000281727927919 0.000937870432702 0.859315692211 0.00101218099016 0.0047251107331 0.000658056969483 0.00369464327736 0.00561410906715 0.000643687321995 
602 L 1.67545641688 0.000138005147604 0.00917202184253 0.000134381770832 0.000296563208005 0.669627386851 2.3217288515e-05 0.0116742424378 0.127747494605 0.000174553341801 0.0378225678891 0.00983904482239 0.000802548713078 0.00141562655454 0.00171543288571 0.00185362476414 0.000319627894061 0.00149674617854 0.00688069500738 0.00485267056894 0.113819829179 0.000193719050532 
603 I 2.47793784916 0.00169067641634 0.00990841445876 0.0116369010015 0.0058906327473 0.0844224241071 0.000644140363847 0.0111480534821 0.528381557143 0.00854183080153 0.0267963065963 0.0131935171802 0.0202166602225 0.00291685526029 0.0164591546664 0.172288859637 0.00131513716754 0.0199923659997 0.0466882826416 0.00998764025466 0.00691058862266 0.000970001228979 
604 C 0.766120080376 0.00181434596505 0.911378694306 0.00407192917006 0.00317347413802 0.0072020869443 0.000242869154552 0.00491290805367 0.00215189237448 0.00419319362264 0.00122716336632 0.00741252149164 0.00298189373709 0.00143882746443 0.00375716687473 0.0100124516245 0.000959214188308 0.00278249877356 0.000256852286591 0.00247054279483 0.0189466354177 0.00861283825163 
605 T 3.192951571 0.0145839399553 0.214448229143 0.00285700821419 0.00237835522741 0.0648654490772 0.00873148912628 0.00891328902901 0.0549287934856 0.0277744505417 0.00524822243238 0.0853703225899 0.0257623099292 0.00112601136664 0.00512903581564 0.297791465423 0.00307416436758 0.0144630079136 0.050258038787 0.0838905277917 0.0272937959676 0.0011120938156 
606 T 1.60838160934 0.0060153819133 0.00540844851634 0.00394077085704 0.00655987690641 0.00653416472694 0.00315048991831 0.00747913265763 0.0893614164176 0.0197083339515 0.00869861308219 0.0156869433024 0.0162419289598 0.00192682151155 0.00908005090904 0.000847053165871 0.0230552169651 0.759428482486 0.00251429721682 0.0080375242715 0.00305197940187 0.00327307286316 
607 A 3.62948970957 0.0299169960613 0.123523826592 0.02490824343 0.0111893755581 0.0064094180179 0.0119197042364 0.0583701676378 0.24083223007 0.0495586692987 0.0859164310376 0.0703927313978 0.0177201409635 0.0707392886189 0.00494201092388 0.0197541106161 0.0753632157327 0.00357825150921 0.0693906907196 0.00422419540209 0.0209926337063 0.000357668470505 
608 V 2.46974762041 0.0196159783515 0.177585897254 0.00146988434906 0.00776432445245 0.00138037660691 0.0008719807911 0.0100422118914 0.030930153059 0.00278939115779 0.119844456279 0.0569245261263 0.00402899643456 0.00429373382182 0.0111620133739 0.00249087313862 0.00375657515051 0.0490483465586 0.487787285351 0.00164881472021 0.00378005054171 0.00278413059002 
609 P 3.43941764032 0.0142995719132 0.0225616444809 0.0012835954949 0.003481350752 0.00538325252781 0.0184380757843 0.0243913519793 0.0392670285692 0.077207872302 0.0707394429298 0.145915197557 0.0041085842801 0.0420514211449 0.0245484821256 0.295413630031 0.0552288672801 0.0659122216077 0.0697676589308 0.0154130695177 0.0017229296187 0.00286475117323 
610 W 0.905369791584 0.000823726511612 0.011341607671 0.00789329718922 0.0026711857007 0.00128837763275 0.00321021515109 0.00389909537797 0.00500493966419 0.00383133817272 0.00551470137095 0.00298492490099 0.00294102561691 0.00141021125644 0.00241342937339 0.00467456544802 0.000563245658374 0.00158175673194 0.000506400448707 0.878757784704 0.00242058866917 0.0562675827497 
611 N 3.02575373383 0.0139084024324 0.0341071728932 0.104216452103 0.0259975151812 0.00088054101994 0.0011429330896 0.0274148845285 0.00885388916467 0.0212990819823 0.00539995604911 0.00793655188212 0.068914619364 0.00155778926516 0.197933793381 0.121710835601 0.326198241643 0.0110653553185 0.00131080309899 0.00523367478273 0.0139571093007 0.00096039791889 
612 A 3.39456054026 0.0139922938381 0.0121190818044 0.298938929673 0.0159582513511 0.00375943740044 0.00355529594242 0.0416536954429 0.00936391266554 0.143545175499 0.00452497114387 0.0135423823863 0.0636869014275 0.0455236567301 0.00887342210393 0.0850949076403 0.121660551623 0.0426223126856 0.026652071672 0.0195783138633 0.0224457991603 0.00290863594655 
613 S 3.82340588706 0.0172493470128 0.0869993187204 0.0947561954178 0.0187344123063 0.0038908926966 0.0567085059731 0.146474229419 0.0365105234495 0.0275501175014 0.0317762056251 0.0371912069887 0.0980438744083 0.000635535940394 0.0254769822683 0.148044733617 0.0218965227697 0.0639116801307 0.0249670814807 0.00621426537471 0.0519755366966 0.000992832202497 
614 W 1.47334475433 0.00465886038021 0.0345397061648 0.00473878854226 0.00457122641045 0.00571108994675 0.00846898431882 0.00212349361407 0.00527119868499 0.00649346648318 0.0129489004031 0.010134431184 0.00406991554544 0.00423816403054 0.00894198687219 0.0132521677703 0.00222533044131 0.00415833550142 0.00270550316348 0.793447528136 0.00643374810584 0.0608671743006 
615 S 2.94444128731 0.00594071224283 0.273715221297 0.0169162199559 0.0150527599932 0.00954694975701 0.00313043993341 0.00783601558295 0.0664516222426 0.00638575464373 0.00321196101838 0.00951204359919 0.0942249696642 0.00110959197798 0.00787644572511 0.000683493803386 0.303293546313 0.0878720156761 0.0558661764807 0.0103644768481 0.0174374030225 0.00357218022317 
616 N 3.66803062161 0.0622460612282 0.111163191989 0.0655684710192 0.00690036973049 0.0110789757263 0.0286744302633 0.0220066508894 0.00790259642224 0.124438885628 0.00212443515177 0.00801089179015 0.152887238796 0.0602007460177 0.0388712874874 0.0516022132823 0.0942229452275 0.13255530151 0.00472335449409 0.00599381033336 0.00747097927484 0.00135716373875 
617 K 2.71053725465 0.0223091469684 0.0142592642182 0.0145624145593 0.0197120009404 0.039135759615 0.000921600388532 0.029100241689 0.0102529478299 0.326615564108 0.035231567345 0.0145406018634 0.0274450556351 0.00880640177486 0.0108471507725 0.378916942426 0.00155517347934 0.00313560727146 0.00274434671332 0.0096160444275 0.0248305754296 0.00546159254553 
618 S 3.70809273551 0.0305592542528 0.0685192386403 0.0423852930541 0.0101933340948 0.0150743967318 0.0297650697629 0.0276566880901 0.0252960850768 0.0305538642795 0.0144562430063 0.027192402937 0.0198967492872 0.121089500726 0.0380308999647 0.0483544313269 0.285251028815 0.082610800678 0.0054802222814 0.0233075335075 0.040583335084 0.0137436284027 
619 L 3.3559284635 0.0274775400471 0.0630630745389 0.0306872919202 0.0277109932844 0.0184899519442 0.00912306542524 0.0185473528665 0.0127103360068 0.0184175512448 0.385828509123 0.0898548599565 0.0212948329783 0.01428280079 0.0581508907023 0.0402971404754 0.00228751605224 0.0861631735244 0.0355874850619 0.0170512059187 0.0213901300853 0.001584298054 
620 E 3.89037634604 0.0100567264456 0.0413427295957 0.0869027708916 0.0650066403651 0.0307545706076 0.023567161702 0.0482676016282 0.0441669368296 0.226501403641 0.0238634240161 0.0269238556419 0.0510440037886 0.00686176174809 0.0160319102522 0.0168500494322 0.0201455215519 0.0266180845066 0.0618764296535 0.0274002727416 0.112356617706 0.0334615272558 
621 Q 3.69104049345 0.0547454328306 0.0479161837422 0.0265389397243 0.125522726599 0.0232716777169 0.00551081405109 0.0394770169527 0.0708355652992 0.0902787825066 0.0389658967297 0.258990485168 0.023777664982 0.00306732118449 0.0434330622214 0.0109755299831 0.0387622981516 0.00973814932544 0.00988325051575 0.0112162928504 0.0550948437313 0.0119980657346 
622 I 1.68672817991 0.00499590460316 0.0122941339704 0.00776353231708 0.010117913954 0.024091041211 0.00445952971443 0.00943516308475 0.744644323085 0.00429769987423 0.00321115241741 0.0141326522086 0.0907219214951 0.00272989333608 0.00122150161976 0.00089177989682 0.0107745504913 0.0182347888639 0.0230004552982 0.00515946156099 0.00687883504824 0.00094376594985 
623 W 1.70725552285 0.0106220094366 0.0203409080976 0.00751890384204 0.0103131064938 0.0107554743575 0.00737064850894 0.00540299444461 0.00262997999747 0.00503033060981 0.00467477589733 0.0125531432675 0.0109323331498 0.0113118718592 0.00209274521198 0.00644321421084 0.00331219209108 0.00373902952479 0.00274058974429 0.745078142602 0.0281479026074 0.0889897040452 
624 N 3.64578742934 0.020744282144 0.0975646871648 0.164802755098 0.163414458144 0.0165412702874 0.00355630535947 0.0107909804964 0.000781578571051 0.065891412596 0.0394432650631 0.0178715824679 0.106920977733 0.00299742151744 0.0763916417705 0.011819478018 0.0212210703009 0.0474975662763 0.00281944967614 0.0977194363694 0.0144571699059 0.0167532110401 
625 N 3.79160048392 0.0289769397729 0.159352163866 0.0234737972804 0.0211188530989 0.0976077317208 0.034851335713 0.0278446248308 0.0405441080772 0.202499711915 0.0662795896172 0.0625720128157 0.0408574866349 0.000560929320142 0.0308816550596 0.0366927915599 0.0102715668839 0.0164159090459 0.0336478551231 0.0437044211042 0.0217921639938 5.43525665526e-05 
626 M 3.16024556802 0.00042497104547 0.011994278317 0.00750941484526 0.00481768931763 0.0462895508351 0.000950499574252 0.0208692534981 0.0817888366202 0.00746471260406 0.138772399003 0.280628039006 0.00835184316806 0.0035395867967 0.0297651108884 0.00333402604774 0.023560353704 0.155097003024 0.0207855159478 0.0046546938592 0.145055892887 0.004346329011 
627 T 1.01120736384 0.00296986287152 0.002746863014 0.00251143336916 0.00348147640281 0.00426314813266 0.000455634611102 0.00441554669641 0.0284544079942 0.00475656441473 0.000642471396038 0.00594169045667 0.0253105527314 0.00188238821243 0.00366161709496 0.0014032039946 0.0149187465684 0.872353443644 0.00207401036824 0.00551099558508 0.00745632041081 0.00478962203042 
628 W 1.66921276802 0.00320873818196 0.0161075107267 0.00370535521421 0.0107702592075 0.00326952240904 0.00291744629815 0.0140367127612 0.00353224299704 0.0181077721574 0.0158357258604 0.00995789769978 0.00614146784293 0.0032566939667 0.00734852300867 0.0122841164095 0.00460099728805 0.00754473421394 0.00165476660422 0.744546651859 0.00719486443257 0.103978000861 
629 M 2.61699979166 0.0024204473736 0.00356703652525 0.00164805441855 0.00237337047587 0.00357686600162 0.00036402671225 0.015640066081 0.0340793924411 0.096607032958 0.28706871742 0.19384977674 0.00973339654259 0.00538173376168 0.0110954564029 0.298516919459 0.00147169312318 0.0139010793483 0.00684892799091 0.0021853880948 0.00847661262379 0.0011940055069 
630 E 3.18749317893 0.0492780892216 0.00325359079809 0.0819606708088 0.214891462412 0.00330467325753 0.0147192370035 0.00678288265888 0.00554624026825 0.213566427166 0.0162807592751 0.0879114197666 0.016572577668 0.00443178384369 0.198051649354 0.0019095865661 0.0205883399954 0.0127215189807 0.00147416175357 0.00745792344165 0.00768413779954 0.0316128679612 
631 W 0.802301530814 0.00127095526897 0.00642428235681 0.00645896681693 0.00410323417406 0.00216046009736 0.00150707575756 0.00549503875072 0.00272127009145 0.00236820974825 0.0067581703439 0.00473411950729 0.00458357299874 0.00368879057127 0.00231505645408 0.0107317141379 0.00109962175844 0.00185107258875 0.00260642855945 0.909294656483 0.00585796682361 0.0139693367112 
632 D 3.27633961642 0.249793267582 0.00272078455355 0.00895373142913 0.0299747768983 0.000855170674849 0.0319508736286 0.0486292490944 0.0468710837761 0.0277297764287 0.00189997253741 0.0509338246574 0.0490256593816 0.000243877616771 0.116618729463 0.00135004770919 0.232060232332 0.0551608476582 0.0127410666741 0.00354406880028 0.0276588780773 0.00128408102784 
633 R 3.86094621166 0.0656108139833 0.0406782556601 0.0384725603882 0.0725899497832 0.119233063773 0.032075222712 0.0483884817987 0.0597104216136 0.0295997452375 0.0372179432506 0.0399324325117 0.0208554156222 0.000140575656862 0.00787159309866 0.0165502267891 0.0314340009272 0.0353650629562 0.198363587335 0.091084398488 0.0146373912244 0.000188857190494 
634 E 3.5315634514 0.0130077501588 0.123560371759 0.0599305184571 0.142562827894 0.00530377621423 0.00141148913434 0.133302720264 0.134062727912 0.00608482627906 0.00650781078203 0.0210238810886 0.0311870309398 0.000284101375938 0.0236102117657 0.000327202422511 0.0381836061495 0.090546255095 0.13249845397 0.00486255350768 0.0218891906258 0.00985269420465 
635 I 1.99418342402 0.00566450694177 0.0015873476729 0.00401448048198 0.00217693106094 0.00316938994109 0.000465104759618 0.00284532880238 0.643119286772 0.0068086646984 0.102216296339 0.00963977274039 0.0596856965761 0.00139606834547 0.0128281802256 0.000962064608603 0.000553660202972 0.0505819752054 0.0761077607707 0.00613239510133 0.0084077187481 0.00163737000545 
636 N 3.42573611898 0.041033283302 0.170699534391 0.0305037714546 0.0125821760603 0.064784611667 0.101954587247 0.00684289128474 0.217133777301 0.159525903914 0.0195043937296 0.0686529869788 0.0103585162281 1.68264182141e-05 0.00730218363647 0.0139187800124 0.016928965025 0.00328959586735 0.0208122792938 0.0228987063997 0.0105868920754 0.000669337714092 
637 N 2.59890914531 0.0029509902032 0.0780189910778 0.0167642140936 0.0011924170168 0.0123184335193 0.0575325257192 0.00716588093612 0.00245285385897 0.33085765707 0.0576235110751 0.00537990652384 0.36106370986 0.00409464227492 0.0114643892313 0.00480787585113 0.0109209178797 0.0083130753526 0.00430024473553 0.00216352700813 0.0176540505203 0.00296018619278 
638 Y 3.62548679847 0.041177137401 0.0224621222085 0.0180747700608 0.0119946343166 0.264203314971 0.000578685861185 0.144640595369 0.0322440098484 0.01688899221 0.0119129217302 0.0256018482517 0.0594216122248 0.013038107169 0.0127811643013 0.0234220392983 0.0644000122582 0.00305139025627 0.0587863844511 0.0553560152335 0.0917794912998 0.0281847512788 
639 T 2.78391776421 0.00614274488586 0.0210464930616 0.0107208484009 0.00736649964937 0.00952823431268 0.00243357059153 0.037264136638 0.0593681887587 0.481734456589 0.00279569420974 0.0291065946422 0.00675766497232 0.000511003003213 0.0166386872703 0.0579521473877 0.0370529894604 0.0490841619609 0.00172680387271 0.0148869837125 0.144874393481 0.00300770313854 
640 S 3.95151235294 0.00622272714406 0.0832371500059 0.0281173205976 0.0355808918002 0.0787490204971 0.0426536539329 0.0213438747435 0.0496603058826 0.0296396447892 0.0367336027705 0.0276231446306 0.213694183782 0.0644081599068 0.0232139500909 0.0482165642107 0.00829585285607 0.0242120700592 0.0673380883693 0.0616443928994 0.0431770698037 0.00623833122828 
641 L 4.03374613451 0.144278148755 0.0549623983066 0.0684827241437 0.0857134683589 0.0296007805428 0.0296135427383 0.0342191407026 0.0390066439831 0.0615835211047 0.0138185421222 0.0244295263666 0.0511313224833 0.00473490245853 0.0678090149707 0.0313821213665 0.0801526366335 0.0268033481726 0.00977558631801 0.0282071390072 0.106101052156 0.00819443930936 
642 I 3.05439379412 0.01664836661 0.0151491732341 0.0285099243617 0.018648059485 0.0264525037811 0.0280971835649 0.0136806213892 0.481817326746 0.0481198101278 0.00109659688633 0.0356754526512 0.0153914350876 0.0162888730632 0.0109686272512 0.0392442732937 0.00725401876054 0.0656465823972 0.0817422100889 0.016660292856 0.0156238097983 0.0172848585664 
643 H 3.77195050338 0.0190968362245 0.259032502209 0.00522955471397 0.0312153430893 0.0480917997951 0.0913108882809 0.0161545610594 0.0225191450818 0.0632542949395 0.0450068956173 0.0549340860653 0.0709541791801 0.00498266248088 0.0472142660198 0.0131706138765 0.0226605789283 0.0257023260654 0.0103604527862 0.0465200220312 0.0866582872108 0.0159307043452 
644 S 3.79650585197 0.0144471675958 0.0906110652108 0.0311169509108 0.0871376960065 0.0656035190935 0.00317523292161 0.0142789315515 0.0798965074788 0.0068353598694 0.151559284909 0.0567313994028 0.0383589179577 0.016719613385 0.0515332575432 0.0059405132757 0.00646197977524 0.0221973114507 0.1469914063 0.032210393639 0.0774668165734 0.000726675150512 
645 L 3.314203563 0.0680079217392 0.00502140811581 0.000291993150411 0.0330792574854 0.00922464372073 0.000362309734745 0.00591387220098 0.017089294637 0.15484409349 0.0712000092467 0.157519414019 0.0029594395104 0.000387733584107 0.04933828151 0.148400681034 0.0166660802697 0.0168294862052 0.00965851533086 0.0166242383876 0.21110867624 0.00547265038877 
646 I 2.8704858695 0.00200153259297 0.00787255096171 0.0168433343871 0.00606409799782 0.00730646383733 0.00206235051117 0.0113044804007 0.183780388404 0.0175882403568 0.183225473923 0.23868726747 0.00767240359046 0.00788560514407 0.021618936308 0.00250358612209 0.00127063158102 0.0194725639409 0.240827913462 0.0143083730434 0.00501671961733 0.00268708634874 
647 E 1.53534101352 0.00579998681745 0.00298007535517 0.777883841001 0.026748825964 0.00366825765686 0.00695219580882 0.00115072732023 0.00330461485105 0.0672273581794 0.00564481148817 0.0124265546586 0.00802147578259 0.00215291512597 0.0132071654583 0.000713870454776 0.00528044417931 0.00229794320492 0.0094224373745 0.029806696803 0.00441334941616 0.0108964530995 
648 E 4.10154710084 0.0325827190489 0.0661349978416 0.0471188247114 0.0575870885919 0.0642667484866 0.0244436179265 0.0422793872661 0.0894471448213 0.0725721820402 0.0345749863809 0.0922821697437 0.0684132771677 0.00447187619277 0.0566748807841 0.00279483220113 0.0206592538709 0.0246157781735 0.118573246609 0.0310534936502 0.0182840259244 0.0311694685675 
649 S 3.94993764041 0.0250769085859 0.0111676016768 0.0718362904157 0.0385641310649 0.0645013946863 0.00672131169235 0.049056680958 0.0459110808669 0.0182422953348 0.0564327420275 0.0165924865127 0.071172922714 0.0081489201698 0.0471144252794 0.00617755781755 0.0364935725342 0.196103169094 0.0439146014106 0.0312945004462 0.102857116995 0.0526202897169 
650 Q 3.83709180524 0.154104459576 0.0756820230314 0.0261174463944 0.116008947925 0.0888881155946 0.00790952804757 0.0248681065265 0.00298416560113 0.0326261915303 0.0585126353864 0.0723285114484 0.00887868357897 0.000869641415931 0.0727558142884 0.0309500763402 0.0014469845053 0.0406059195566 0.0899671935578 0.0182756266539 0.0666567673847 0.00956316165676 
651 N 2.49061899143 0.00338118055053 0.00500170374137 0.0471352064063 0.00558150243946 0.189302831101 0.000716437865689 0.0089786090568 0.0130423309377 0.0222104917629 0.0162002752393 0.0758865108017 0.0154377441507 0.00131705259001 0.00569851655195 0.000111633353523 0.00455500006777 0.00747962840849 0.000442708198073 0.0905930286571 0.486218515644 0.000709092475855 
652 Q 3.9014900624 0.0615374311968 0.104750670591 0.0422216501102 0.0936916153993 0.0919109311659 0.0759807012556 0.0417327850718 0.00981361011333 0.0404307381987 0.0743006510328 0.0907754518201 0.101649715471 0.000743216775062 0.00568668251236 0.0309057720868 0.00221571012994 0.00480321342047 0.0384272835616 0.067327462456 0.0197359486415 0.00135875898977 
653 Q 3.04733374183 0.014692865104 0.00621374986623 0.00598568414977 0.0192517447068 0.133472277837 0.00152779203468 0.0215493933355 0.160400086036 0.0155865650244 0.265629799287 0.0501755470615 0.06143361306 5.19252705481e-06 0.00209656424615 0.000113617748307 0.000812920653909 0.00119896062713 0.0317479533499 0.00336615419079 0.195636155859 0.00910336329379 
654 E 3.71559849977 0.11248738244 0.0811118175407 0.103205483746 0.0853978869112 0.0223833720908 0.00142766239865 0.00224691000514 0.0511553200028 0.0356528742651 0.0826678639634 0.03652804381 0.00944671141649 0.00264620933332 0.0227037017369 0.000521583402332 0.0284129974246 0.0319740346203 0.19314887616 0.0165926734608 0.072110858292 0.00817773697889 
655 K 3.26853818314 0.0022193175395 0.0156374221141 0.00157430543546 0.0342830976557 0.250642926195 0.00975488550568 0.00276079693043 0.0731685630194 0.000209701018354 0.121005680972 0.171173119135 0.00343654439228 0.00232275703861 0.0605399273924 0.000457847918321 0.0119762453592 0.0794323193773 0.0463477889968 0.00829837714652 0.0988938887109 0.00586448814746 
656 N 3.73420415388 0.06564317653 0.106601307917 0.044488574262 0.00868460413923 0.00185046665531 0.102764059193 0.0247435534746 0.05397332883 0.0154146663485 0.00286730258174 0.0151671521085 0.00684791877722 0.00536384739873 0.134249098112 0.115465794788 0.138078538457 0.0384270960429 0.0705739856471 0.0262556012469 0.0214838987535 0.00105602873713 
657 E 3.81576180983 0.0466791362226 0.0185985614071 0.0483140992442 0.0231977202657 0.098620638672 0.0233110302635 0.0260081276978 0.0684077082417 0.194699204554 0.0309741672282 0.0111357905479 0.0149289601513 0.00659736045843 0.0364369187037 0.0126132104342 0.032125791556 0.0396151168106 0.178285203799 0.0127507305105 0.0383006054392 0.0383999177926 
658 Q 2.93384623642 0.0115382139623 0.0383714752648 0.00222028838452 0.00743335115471 0.450727862645 0.000661049586588 0.025289766354 0.021523399435 0.0209623912891 0.0259304150668 0.0377420470176 0.053785243029 0.000612467550138 0.0163605067711 0.010236288203 0.00947848784686 0.00279672141921 0.0686074213411 0.0545321724196 0.138689647026 0.00250078423339 
659 E 3.99771215627 0.131338726267 0.0569531642467 0.0277573627041 0.00481438785073 0.0641147428023 0.00941282600415 0.0333292506189 0.0427155721572 0.0618998125037 0.0225035861771 0.0543453541757 0.135275087434 0.00834610472219 0.033558340531 0.00627441900348 0.0311199528676 0.0347976813088 0.0876975689554 0.0705036493466 0.0651817773552 0.0180606329685 
660 L 3.67039012031 0.0252137023653 0.019995172663 0.0200121802311 0.0109411347088 0.0801592380947 0.00105473994791 0.0348156694735 0.237539396126 0.0562653068106 0.151444149728 0.0353199962733 0.0304526523795 0.0141364388067 0.0401091319713 0.0055623883659 0.0445031664751 0.0148028360861 0.00923708660734 0.0258411469938 0.0282169707491 0.114377495144 
661 L 2.49801306068 0.0113570026572 0.0134532625749 0.00276340785367 0.00592291547893 0.035644873157 0.00109267558214 0.0033335592761 0.00504384703117 0.00446820908938 0.211871518626 0.471005592522 0.0210772041464 0.00183597929246 0.00841172967937 0.000591461025908 0.0203127989227 0.00487905162893 0.00569469652026 0.0982955815135 0.071916072709 0.00102856071335 
662 E 3.220774837 0.0688516762343 0.057099152566 0.00404078657734 0.030346033703 0.0056032871238 0.0161826340051 0.0154253770119 0.0429740186075 0.418963797179 0.00392075171463 0.0447490841816 0.0176728423187 0.00530273781796 0.0470246670849 0.0782013202366 0.0205095925654 0.0308796855489 0.0642903559713 0.0115863800434 0.00953136455962 0.00684445494866 
663 L 3.37834016702 0.0115160872851 0.101329461615 0.0454971119147 0.00889725786121 0.126085095654 0.00328753579784 0.0174475153066 0.0140747812923 0.00802368173652 0.24427191585 0.0905412877016 0.0146762264297 0.00381686857719 0.0426456481782 0.0011385774864 0.0396677532411 0.00574022218424 0.00488948904842 0.17955517482 0.0169582828888 0.0199400251309 
664 D 3.35914728594 0.0029136345792 0.0241834309589 0.0281525398257 0.0296645608729 0.00446461044856 0.0734334673338 0.278451058608 0.00102015020822 0.0439569363545 0.000231171428474 0.012431781609 0.182791794835 0.0820593959439 0.0218928305184 0.0123120242795 0.106744993048 0.0316742039189 0.00587160694976 0.0257081250071 0.0300702901372 0.0019713931345 
665 K 3.87346094921 0.059590295693 0.0373863851696 0.0326664480962 0.0787553241124 0.0107687298416 0.0189005948758 0.11916744985 0.139032711787 0.0612041634678 0.0260858710781 0.0372635759794 0.0798150524352 0.000443732588392 0.011998111104 0.0413464270853 0.0243036540717 0.018488094006 0.142712399393 0.0141852985552 0.0439538165194 0.00193186429138 
666 W 2.26373758072 0.0121581431392 0.0175928144906 0.00933497863787 0.00903227772759 0.074697989367 0.00197075244766 0.011111378583 0.0194245116946 0.00996748541431 0.0234360375687 0.0150375844396 0.0128318258698 0.00404788498354 0.0131626590087 0.00818643580803 0.00628511109429 0.00296192881576 0.00279515902835 0.619623572378 0.00829299601907 0.118048473485 
667 A 3.68637309841 0.0200325915262 0.0469579460757 0.0457865670076 0.0226220847981 0.102549155701 0.00729243644512 0.0418972857 0.23115849729 0.0188291032352 0.0542227510456 0.0856721835934 0.0379525011941 0.000462451680635 0.0227948988696 0.0418427498722 0.00589250156806 0.0378920862054 0.141344846714 0.0227855364635 0.0101046337484 0.00190719126653 
668 S 3.37668816337 0.0082458620058 0.0741421601695 0.00329696520396 0.0217705006238 0.0838985821195 0.0140645003071 0.0218480211421 0.155397479635 0.0153719699529 0.076567789308 0.0307910598513 0.319274039224 0.00247010826779 0.0275024215598 0.0137055936339 0.0394818100829 0.0101502319048 0.0463607012754 0.013385362465 0.0220948499344 0.000179991333652 
669 L 1.99251947583 0.00305103590911 0.00817380036166 0.00698628350122 0.0370369354723 0.0113241829745 0.00282531437556 0.00951284422189 0.00964667832981 0.010029145012 0.708743722838 0.0424097289027 0.0096810406321 0.00566762252078 0.0323204337322 0.00178164593491 0.0103266061784 0.00584361286537 0.0398803242972 0.00955309147974 0.0234687157337 0.0117372347268 
670 W 3.58236653525 0.0039294129731 0.0403036776005 0.0142455896668 0.0464721062421 0.191724248376 0.002606136186 0.0301075338004 0.0900437976076 0.0150205219236 0.0989097830547 0.0598602745975 0.0106402851268 0.0103852252503 0.0164082443183 0.016654002127 0.00146167582891 0.00885145313194 0.0179465015157 0.108165041065 0.030066944074 0.186197545534 
671 N 2.81449484839 0.079651012856 0.0379147772581 0.0319215710542 0.00942691089812 0.00727848895227 0.00545757869341 0.0874702471705 0.00306489427832 0.0179052006646 0.00466884700026 0.0233748975701 0.0535492096281 0.00535712354441 0.0170622426132 0.000416552306912 0.0778311060202 0.490828943846 0.0163348781299 0.026681489477 0.0036134849894 0.000190543048652 
672 W 2.46788912961 0.00997698762337 0.00830925335759 0.00704405021833 0.00602830756063 0.00342928705024 0.00245989197105 0.00410164247772 0.0968967940692 0.00856863249833 0.107605009736 0.0139450000725 0.00333407823001 0.00419720304908 0.00574749157742 0.0281149058825 0.00459742569784 0.00219931484913 0.0123661212456 0.533046341447 0.0232818460604 0.114750415327 
673 F 3.1604992814 0.00888205853188 0.00740054942713 0.0204667301167 0.00330529070962 0.258755027625 0.00125216966315 0.0202735847004 0.0321270376556 0.0013651314664 0.0661050778271 0.018560357033 0.00250353779628 0.00894732242652 0.0500027949624 0.0973616457391 0.016815180859 0.00362336272957 0.0136420943469 0.217836142629 0.149964418565 0.000810485190146 
674 N 3.73191293249 0.018818175462 0.169891754976 0.0462280070485 0.0262798904352 0.0155851300002 0.00377955142241 0.00754015336675 0.0612221714126 0.0487463626931 0.0433118027698 0.0335814303121 0.015172476012 0.000489680832227 0.172743646555 0.0383156453244 0.0129424810831 0.127320996475 0.0554591024791 0.0629874303591 0.0383597847612 0.00122432622049 
675 I 1.53973884438 0.0043052900979 0.017002965498 0.00340080203388 0.00496644947 0.0023868248001 0.00167642919935 0.00925311817685 0.757444836497 0.00260155037581 0.113452018272 0.0179606234194 0.0087967392205 0.00936677427109 0.00679421293035 0.0011144533156 0.00141315969528 0.00795090599032 0.00941603038587 0.0145528492191 0.00222944865171 0.00391451847964 
676 T 3.38527844834 0.0499558800276 0.034249951854 0.0155938655287 0.00573575031187 0.00656054218936 0.00467848387419 0.0151235376479 0.108351615852 0.030084028413 0.255083673744 0.0300515775496 0.00912848588968 0.00917946422328 0.00696721444402 0.00393023917579 0.0804497408152 0.13967710416 0.158623244739 0.0174225372628 0.016919150797 0.00223391150153 
677 N 3.83890534837 0.0138983465182 0.0286157689854 0.0290733218171 0.0115911292662 0.0583226550483 0.000453808108841 0.0470710049569 0.0243480129198 0.218891118544 0.103701654666 0.0305144039184 0.0284812165947 0.00188062863565 0.0357254191006 0.0425706149241 0.072930492546 0.0472890306589 0.093027202655 0.0383722969105 0.063671351447 0.00957052177838 
678 W 3.73980864536 0.0119466634218 0.0428889509263 0.0300362894549 0.0759435517138 0.0204517238273 0.0171595027954 0.0206127961436 0.00864352675576 0.0275600354137 0.0168696171714 0.0261778516026 0.0183019327802 0.0112835042231 0.0251897812596 0.0979939358308 0.0597253349027 0.0522889746283 0.00445401902491 0.227160531499 0.0527650023721 0.152546474253 
679 L 3.6159260376 0.030602484948 0.0290357802552 0.0364443316416 0.0291240174428 0.0382784223691 0.0125928006519 0.0352334680786 0.0196828761605 0.0326288090578 0.315505104938 0.0233055397738 0.0241409892338 0.0428380497299 0.0865838787255 0.00914640051677 0.0110301365825 0.0293202027423 0.134359943468 0.0290653694653 0.0157103223553 0.0153710718634 
680 W 3.99421224959 0.0480752523202 0.0533289374968 0.0280473433791 0.0437792566088 0.086514454156 0.0187745839175 0.00998192801083 0.0158763114957 0.00976478030359 0.0471444330303 0.0432051898874 0.0602956877081 0.0138877036068 0.047212799517 0.084983008631 0.00954939025106 0.0485405831601 0.0208834412747 0.177920720232 0.0354869521356 0.0967472428779 
681 Y 3.92113224559 0.0280222231586 0.0297393859845 0.0426634095492 0.0179840303167 0.115396088188 0.0159136907074 0.0405819207074 0.0338030972243 0.114755110998 0.0225964002291 0.0839871736295 0.0698563567796 0.0290810958454 0.0389984367417 0.040251472239 0.00231844832573 0.0176051148441 0.0129356422076 0.0683742583002 0.167937261381 0.0071993826428 
682 I 3.63755176223 0.00783281464157 0.0223290213304 0.0215519087266 0.0510137077843 0.098512226838 0.0116003588011 0.0742723720418 0.0933538557928 0.0138958773606 0.0178505443078 0.0352134775325 0.0464567443908 0.00578310939387 0.0126057048332 0.0128750017711 0.248221452127 0.125491010398 0.0675951429879 0.0171806935573 0.00913069994908 0.00723427543389 
683 K 2.88650586794 0.00434767418857 0.00952627514381 0.0093857206876 0.0334742659036 0.00303287241277 0.00205416861265 0.173122881231 0.0181933826618 0.113510883191 0.000628927661958 0.0232984420023 0.00392371823588 0.0107794529306 0.214952565989 0.302256895271 0.000914967751663 0.0030705824557 0.00121781587726 0.0529953955267 0.0188079252703 0.000505186994885 
684 I 3.74641127061 0.0523609978156 0.0112324919695 0.00421753895015 0.0487916630263 0.0133533011715 0.096149573577 0.0464428255609 0.0480988691764 0.0700752925676 0.0275366969439 0.139302325158 0.0458791401735 0.00120143412607 0.0510368361899 0.000946967860555 0.197281855178 0.0751181963096 0.0195245599674 0.027815619545 0.0230154234213 0.000618391312061 
685 F 3.78331486154 0.0913003073344 0.0458920927205 0.0145721410958 0.0170615397848 0.0587387515164 0.0605489745815 0.0172704230441 0.168160529109 0.0174427736217 0.169766103262 0.0501565091172 0.0341455667841 0.00748083159042 0.0132230328527 0.000280924780696 0.0380913478739 0.0572911639613 0.0137962932237 0.0807915250146 0.0432176195657 0.000771549166031 
686 I 3.55718245486 0.00476564235437 0.0168595470678 0.00549480218231 0.0155271234051 0.00382280917479 0.00461134903748 0.0283376186022 0.178533808537 0.0156471622087 0.0642144233959 0.099819753512 0.0634161098008 0.011805186969 0.00709934308547 0.000614485659281 0.0580877447482 0.17003923674 0.0838152348892 0.0591369357066 0.107951168083 0.000400514840573 
687 M 3.87869443215 0.00452164215228 0.0671910325628 0.0180290051008 0.117084325062 0.0397021424788 0.0146287031612 0.0320059125807 0.062636631171 0.10066405136 0.110077050126 0.0455470732664 0.136307582593 0.0117888717922 0.0832123031809 0.0090684736301 0.0256551250695 0.0120600841885 0.0587586953001 0.00609109167808 0.0411994109148 0.00377079263162 
688 I 3.58636458471 0.0895866850202 0.0062819407698 0.00643850930601 0.0102024953583 0.0389074314496 0.0355651047166 0.0224253834286 0.0598845997332 0.0136168782969 0.0626959909635 0.270244976783 0.0115663328121 0.0391605801109 0.00648119113926 0.000676261227301 0.0365597364607 0.122351952381 0.0656441037918 0.0651057209283 0.0361628873566 0.000441237967186 
689 V 3.56823979856 0.116834443303 0.0226872741179 0.00830955433604 0.0148484979183 0.195183896343 0.0626129771718 0.0134939723364 0.17227996666 0.00235536211381 0.0388442343331 0.0345110215416 0.0335026544691 0.00156776190019 0.0104344705136 0.00105983021449 0.044958829512 0.107987373406 0.0705334659244 0.0364499262073 0.00276894513648 0.00877554254191 
690 G 3.6624934395 0.0159963227528 0.062717262377 0.00219521938837 0.179731194972 0.0346090151771 0.0333780699827 0.00892252339014 0.0466743533367 0.0153193301844 0.174981477156 0.0485508239526 0.0286543826561 0.101432757345 0.000455604348366 0.00079087006881 0.0322489159029 0.0542104664232 0.0321595976571 0.105650014039 0.020296105154 0.00102569373668 
691 G 3.51504782526 0.137366637837 0.0340436728476 0.0353804144517 0.00378038962521 0.0147654075267 0.0606787247077 0.0163959801335 0.0311363719069 0.0173908384595 0.0901648010862 0.0236800516577 0.0356235956713 0.012360414347 0.00760638332611 0.00326194244283 0.309266942393 0.0218308664698 0.0530651107982 0.0402805140823 0.0488940148095 0.0030269254205 
692 L 3.29743858647 0.123280494875 0.00858208145253 0.00713217284897 0.00322839390752 0.0627732533953 0.0111558694754 0.0108773122828 0.0109402214571 0.00608725714048 0.024965985251 0.0234791575471 0.0158061714725 0.000179750433312 0.00404533108663 8.62625319816e-05 0.242823754849 0.14745577154 0.0574341872066 0.0851046443617 0.149980783615 0.00458114327004 
693 V 3.65555852072 0.213008361826 0.0584069489573 0.00400086678454 0.0215349337426 0.0762194401528 0.0436221057398 0.00652710998845 0.1631117063 0.0118507897396 0.0584678295458 0.0687070923287 0.00156668458139 0.00157970615283 0.0409264727793 0.000163283556956 0.0358483108772 0.034259654444 0.059608581317 0.0347990506219 0.060517356808 0.0052737137564 
694 G 3.18616167636 0.306150000784 0.0291364417291 0.0148754762376 0.00338903797578 0.018919371682 0.0267409450096 0.000812673964469 0.0632473425942 0.000315392594046 0.0197083311992 0.0276889765458 0.00978712688763 0.0583938496887 0.00115101696815 0.000221149776661 0.138475016867 0.0620392457191 0.0309612150472 0.177709225195 0.0100834711207 0.000194692413929 
695 L 3.90321700457 0.125043640747 0.0109138642212 0.00185166560122 0.0954518947273 0.0497189828472 0.0283136425175 0.0548324845025 0.0452358788664 0.00815696419319 0.0840542870589 0.0365852953214 0.00652154214861 0.0223092270997 0.0600264948307 0.00139542181335 0.0812209653009 0.0636719076968 0.0351875445257 0.11580696387 0.0720324149854 0.00166891712529 
696 R 2.84218387791 0.0118216997186 0.0179423404371 0.0223716939208 0.0185746786591 0.0168889390503 0.00531042867886 0.0418289658259 0.016888118816 0.298927556914 0.00923797228246 0.00427732615958 0.00824093342851 0.344944894729 0.042064560888 0.094226936886 0.0131851122967 0.00260118432981 0.00131705317038 0.00238990039787 0.0258243569129 0.00113534649794 
697 I 3.30863507712 0.0384296813663 0.172062656735 0.00261979152763 0.00169911385637 0.007763201461 0.016613950666 0.00463113315345 0.0765149882856 0.00105609994193 0.143430511363 0.0855131036604 0.0014254990708 0.000269711250897 0.00148857687263 0.000660529572351 0.0828009491267 0.112642626625 0.182722310313 0.0172767923647 0.0491065192735 0.0012722535138 
698 V 3.67285567709 0.0239298036078 0.0805130901649 0.0182799766096 0.000773875041755 0.0651133134131 0.0605903137474 0.0155098013637 0.189539778989 0.00692692066819 0.0376256955672 0.0375342470465 0.0191637544342 0.0169394066545 0.00504200242986 0.000302299287656 0.0684459975798 0.0246008960046 0.062640058525 0.140084135218 0.125138083823 0.00130654982456 
699 F 3.62857356172 0.0705925104377 0.179765733922 0.004955351872 0.0309614786998 0.0531169809781 0.0179747761542 0.03074977578 0.0224486976325 0.00374831696135 0.0137349984323 0.0348779834324 0.0837585951203 0.0261498023851 0.222883742357 0.0157793038311 0.0221166749997 0.0609628105554 0.00989052992944 0.0123473065925 0.0825647577706 0.000619872156393 
700 A 4.04082468846 0.0295876523218 0.0675415519222 0.104371048539 0.048253061282 0.102951729713 0.0857843434632 0.0507662819946 0.0172182202319 0.0255276402773 0.0302929180742 0.0330186578671 0.0306790103163 0.0284581618186 0.0219004897164 0.0159196141734 0.061512726359 0.148185289174 0.00936860559854 0.0213857384115 0.0531268496947 0.0141504090511 
701 V 3.56009136462 0.0874947641479 0.0387924022368 0.00874715931553 0.033671710644 0.036747316513 0.0184497825613 0.00770531698054 0.121296268318 0.00887669034104 0.0252568414292 0.226178466778 0.0089735508559 0.0295637439193 0.00592194128501 0.000881600380078 0.0661942586066 0.139593045282 0.102091212604 0.0114752591814 0.0198104778643 0.00227819075525 
702 L 3.70117640584 0.00430336854364 0.0666357600816 0.0286060610174 0.046764218695 0.0804161450412 0.00232813997349 0.181503603667 0.0629464356507 0.0226774036267 0.0407231161413 0.0228053425935 0.105698662611 0.0542359645386 0.00911335003131 0.00783571529482 0.0253869829967 0.17579849394 0.00957991425555 0.0258886444804 0.0262952878424 0.000457388977481 
