# Supplementary material for: Experimental Estimation of the Effects of All Amino-Acid Mutations to HIV’s Envelope Protein on Viral Replication in Cell Culture
Source: PLoS Pathog. 2016 Dec 13;12(12):e1006114. doi: 10.1371/journal.ppat.1006114 (PMC5189966; doi:10.1371/journal.ppat.1006114)
Supplement: S3 File — (ZIP) [file ppat.1006114.s013.zip]

Archive with 56 entries (44 files):
- S3_File_notebooks/
- S3_File_notebooks/.DS_Store
- S3_File_notebooks/AlignSequencingReadsAndComputeMutationalCounts.html
- S3_File_notebooks/AlignSequencingReadsAndComputeMutationalCounts.ipynb
- S3_File_notebooks/analyze_site_specific_mutation_frequencies/
- S3_File_notebooks/analyze_site_specific_mutation_frequencies/AnalyzeSiteSpecificMutationFrequencies.html
- S3_File_notebooks/analyze_site_specific_mutation_frequencies/AnalyzeSiteSpecificMutationFrequencies.ipynb
- S3_File_notebooks/analyze_site_specific_mutation_frequencies/README.rst
- S3_File_notebooks/ConvertIPythonNotebooksToHTML.ipynb
- S3_File_notebooks/correlate_preferences_between_replicates/
- S3_File_notebooks/correlate_preferences_between_replicates/.DS_Store
- S3_File_notebooks/correlate_preferences_between_replicates/CorrelatingPreferencesBetweenReplicates.ipynb
- S3_File_notebooks/correlate_preferences_between_replicates/README.rst
- S3_File_notebooks/correlate_preferences_with_amino_acid_frequencies_in_nature/
- S3_File_notebooks/correlate_preferences_with_amino_acid_frequencies_in_nature/.DS_Store
- S3_File_notebooks/correlate_preferences_with_amino_acid_frequencies_in_nature/alignments/
- S3_File_notebooks/correlate_preferences_with_amino_acid_frequencies_in_nature/alignments/CurateLANLMultipleSequenceAlignment.html
- S3_File_notebooks/correlate_preferences_with_amino_acid_frequencies_in_nature/alignments/CurateLANLMultipleSequenceAlignment.ipynb
- S3_File_notebooks/correlate_preferences_with_amino_acid_frequencies_in_nature/alignments/README.rst
- S3_File_notebooks/correlate_preferences_with_amino_acid_frequencies_in_nature/CorrelatePrefsAndNaturalSequenceDiversity.ipynb
- S3_File_notebooks/correlate_preferences_with_amino_acid_frequencies_in_nature/README.rst
- S3_File_notebooks/correlate_preferences_with_amino_acid_frequencies_in_nature/run_simulation.py
- S3_File_notebooks/correlate_preferences_with_amino_acid_frequencies_in_nature/SimulateExpectedCorrelation.html
- S3_File_notebooks/correlate_preferences_with_amino_acid_frequencies_in_nature/SimulateExpectedCorrelation.ipynb
- S3_File_notebooks/InferPreferences.html
- S3_File_notebooks/InferPreferences.ipynb
- S3_File_notebooks/make_sequence_logo_plots/
- S3_File_notebooks/make_sequence_logo_plots/MakeAnnotatedLogoPlots.ipynb
- S3_File_notebooks/make_sequence_logo_plots/MakeLogoPlotsOfSubsetsOfSites.ipynb
- S3_File_notebooks/make_sequence_logo_plots/README.rst
- S3_File_notebooks/multiple_linear_regression_mutational_tolerance/
- S3_File_notebooks/multiple_linear_regression_mutational_tolerance/multiple_linear_regression.ipynb
- S3_File_notebooks/multiple_linear_regression_mutational_tolerance/README.rst
- S3_File_notebooks/pymol_scripts/
- S3_File_notebooks/pymol_scripts/pymol_adaptation_mutations_3jwd.py
- S3_File_notebooks/pymol_scripts/pymol_adaptation_mutations_5fyk.py
- S3_File_notebooks/pymol_scripts/README.rst
- S3_File_notebooks/README.rst
- S3_File_notebooks/Sanger_sequencing_of_libraries/
- S3_File_notebooks/Sanger_sequencing_of_libraries/analyze_library.py
- S3_File_notebooks/Sanger_sequencing_of_libraries/AnalyzeResultsOfSangerSequencingTheLibraries.html
- S3_File_notebooks/Sanger_sequencing_of_libraries/AnalyzeResultsOfSangerSequencingTheLibraries.ipynb
- S3_File_notebooks/Sanger_sequencing_of_libraries/README.rst
- S3_File_notebooks/scripts/
- S3_File_notebooks/scripts/example_prefs.txt
- S3_File_notebooks/scripts/plotutils.py
- S3_File_notebooks/scripts/prefsutils.py
- S3_File_notebooks/scripts/README.rst
- S3_File_notebooks/scripts/test_counts.txt
- S3_File_notebooks/secondary_structure_and_RSA_analysis/
- S3_File_notebooks/secondary_structure_and_RSA_analysis/make_4tvp_pdb_file_for_dssp.py
- S3_File_notebooks/secondary_structure_and_RSA_analysis/README.rst
- S3_File_notebooks/secondary_structure_and_RSA_analysis/secondary_structure_and_RSA_analysis.html
- S3_File_notebooks/secondary_structure_and_RSA_analysis/secondary_structure_and_RSA_analysis.ipynb
- S3_File_notebooks/upload_data_to_SRA/
- S3_File_notebooks/upload_data_to_SRA/UploadSequencingDataToSRA.ipynb
