# Supplementary material for: Experimental Estimation of the Effects of All Amino-Acid Mutations to HIV’s Envelope Protein on Viral Replication in Cell Culture
Source: PLoS Pathog. 2016 Dec 13;12(12):e1006114. doi: 10.1371/journal.ppat.1006114 (PMC5189966; doi:10.1371/journal.ppat.1006114)
Supplement: S3 File — (ZIP) [file ppat.1006114.s013.zip › S3_File_notebooks/AlignSequencingReadsAndComputeMutationalCounts.ipynb]

# %% [markdown]
# Align sequencing reads to gene and compute mutational counts

# %% [markdown]
## Contents

<a href='#imports'>Imports</a>

<a href='#inputfiles'>Write input files</a>

<a href='#globals'>Global variables</a>

<a href='#alignreads'>Align sequencing reads and make counts files</a>

<a href='#summarizealignments'>Make plots summarizing the alignments</a>

<a href='#mergecounts'>Merge counts between replicates</a>

<a href='#RRE'>Analyze mutational counts for sites both within and outside of the Rev-response element</a>

# %% [markdown]
<a id='imports'></a>
## Imports

# %% [code]
import os
import glob
from IPython.display import Image, display

# %% [markdown]
<a id='inputfiles'></a>
## Write input files

* *LAI_env.fasta*: is a FASTA file of LAI *env* codons 1-709. The deep mutational scan only included codons 31-707 (capitalized letters). Codons 1-30 are included here so that `dms_barcodedsubamplicons` uses the correct numbering. Codons 708 and 709 are included here since they are part of one of the subamplicons. I will remove codons 1-30, 708, and 709 from counts files before inferring the preferences.

# %% [code]
%%writefile LAI_env.fasta
>LAI env codons 1-709 
atgagagtgaaggagaaatatcagcacttgtggagatgggggtggaaatggggcaccatgctccttgggatattgatgatctgtagtgctACAGAAAAATTGTGGGTCACAGTCTATTATGGGGTACCTGTGTGGAAGGAAGCAACCACCACTCTATTTTGTGCATCAGATGCTAAAGCATATGATACAGAGGTACATAATGTTTGGGCCACACATGCCTGTGTACCCACAGACCCCAACCCACAAGAAGTAGTATTGGTAAATGTGACAGAAAATTTTAACATGTGGAAAAATGACATGGTAGAACAGATGCATGAGGATATAATCAGTTTATGGGATCAAAGCCTAAAGCCATGTGTAAAATTAACCCCACTCTGTGTTAGTTTAAAGTGCACTGATTTGGGGAATGCTACTAATACCAATAGTAGTAATACCAATAGTAGTAGCGGGGAAATGATGATGGAGAAAGGAGAGATAAAAAACTGCTCTTTCAATATCAGCACAAGCATAAGAGGTAAGGTGCAGAAAGAATATGCATTTTTTTATAAACTTGATATAATACCAATAGATAATGATACTACCAGCTATACGTTGACAAGTTGTAACACCTCAGTCATTACACAGGCCTGTCCAAAGGTATCCTTTGAGCCAATTCCCATACATTATTGTGCCCCGGCTGGTTTTGCGATTCTAAAATGTAATAATAAGACGTTCAATGGAACAGGACCATGTACAAATGTCAGCACAGTACAATGTACACATGGAATTAGGCCAGTAGTATCAACTCAACTGCTGTTGAATGGCAGTCTAGCAGAAGAAGAGGTAGTAATTAGATCTGCCAATTTCACAGACAATGCTAAAACCATAATAGTACAGCTGAACCAATCTGTAGAAATTAATTGTACAAGACCCAACAACAATACAAGAAAAAGTATCCGTATCCAGAGGGGACCAGGGAGAGCATTTGTTACAATAGGAAAAATAGGAAATATGAGACAAGCACATTGTAACATTAGTAGAGCAAAATGGAATGCCACTTTAAAACAGATAGCTAGCAAATTAAGAGAACAATTTGGAAATAATAAAACAATAATCTTTAAGCAATCCTCAGGAGGGGACCCAGAAATTGTAACGCACAGTTTTAATTGTGGAGGGGAATTTTTCTACTGTAATTCAACACAACTGTTTAATAGTACTTGGTTTAATAGTACTTGGAGTACTGAAGGGTCAAATAACACTGAAGGAAGTGACACAATCACACTCCCATGCAGAATAAAACAATTTATAAACATGTGGCAGGAAGTAGGAAAAGCAATGTATGCCCCTCCCATCAGCGGACAAATTAGATGTTCATCAAATATTACAGGGCTGCTATTAACAAGAGATGGTGGTAATAACAACAATGGGTCCGAGATCTTCAGACCTGGAGGAGGAGATATGAGGGACAATTGGAGAAGTGAATTATATAAATATAAAGTAGTAAAAATTGAACCATTAGGAGTAGCACCCACCAAGGCAAAGAGAAGAGTGGTGCAGAGAGAAAAAAGAGCAGTGGGAATAGGAGCTTTGTTCCTTGGGTTCTTGGGAGCAGCAGGAAGCACTATGGGCGCAGCGTCAATGACGCTGACGGTACAGGCCAGACAATTATTGTCTGGTATAGTGCAGCAGCAGAACAATTTGCTGAGGGCTATTGAGGCGCAACAGCATCTGTTGCAACTCACAGTCTGGGGCATCAAGCAGCTCCAGGCAAGAATCCTGGCTGTGGAAAGATACCTAAAGGATCAACAGCTCCTGGGGATTTGGGGTTGCTCTGGAAAACTCATTTGCACCACTGCTGTGCCTTGGAATGCTAGTTGGAGTAATAAATCTCTGGAACAGATTTGGAATAACATGACCTGGATGGAGTGGGACAGAGAAATTAACAATTACACAAGCTTAATACATTCCTTAATTGAAGAATCGCAAAACCAGCAAGAAAAGAATGAACAAGAATTATTGGAATTAGATAAATGGGCAAGTTTGTGGAATTGGTTTAACATAACAAATTGGCTGTGGTATATAAAAATATTCATAATGATAGTAGGAGGCTTGGTAGGTTTAAGAATAGTTTTTGCTGTACTTtctata

# %% [markdown]
* *remove_unmutated_codons.txt*: is an input file for `dms_editsites` for removing codons 1-30, 708, and 709 from counts files. See above for reason for removal.

# %% [code]
%%writefile remove_unmutated_codons.txt
# Codons to remove
1
2
3
4
5
6
7
8
9
10
11
12
13
14
15
16
17
18
19
20
21
22
23
24
25
26
27
28
29
30
708
709

# %% [markdown]
<a id='globals'></a>
## Global variables

# %% [code]
# Replicates and samples
replicates = [1, 2, 3, '3b']
samples = {}
samples[1] = ['DNA-1', 'mutDNA-1', 'virus-1-p2', 'mutvirus-1-p2']
samples[2] = ['DNA-2', 'mutDNA-2', 'virus-2-p2', 'mutvirus-2-p2']
samples[3] = ['DNA-3', 'mutDNA-3', 'virus-3-p1', 'mutvirus-3-p1', 'virus-3-p2', 'mutvirus-3-p2']
samples['3b'] = ['DNA-3b', 'mutDNA-3b', 'virus-3b-1-p2', 'mutvirus-3b-1-p2', 'virus-3b-2-p2', 'mutvirus-3b-2-p2']

# Reference sequence
refseq = 'LAI_env.fasta'

# Input file for dms_editsites
remove_unmutated_codons_file = 'remove_unmutated_codons.txt'

# Alignment specs
alignspecs = '90,433,39,39 421,769,38,35 765,1116,35,33 1117,1425,38,35 1424,1779,35,33 1780,2127,38,38'

# %% [markdown]
## Download the sequencing data from the Sequence Read Archive

# %% [markdown]
Here is a file with the accession numbers to download sequencing data for each sample from the Sequence Read Archive (http://www.ncbi.nlm.nih.gov/sra). We named samples using the convention in the following examples:

* "mutDNA-1-run-1" denotes the first sequencing run for the mutant plasmid library for replicate 1 (each sample has FASTQ files for between 2-3 MiSeq sequencing runs)
* "DNA-1-run-2" denotes the second sequencing run of the wild-type plasmid for replicate 1
* "mutvirus-p2-1-run-1" denotes the first sequencing run of the twice-passaged mutant viral libraries for replicate 1
* "virus-p2-3b-1-run-1" denotes the first sequencing run of the twice-passaged wild-type virus for replicate 3b-1.:

# %% [code]
%%writefile upload_data_to_SRA/SRA_accession_numbers.txt
DNA-1-run-1	SRR3724872
DNA-1-run-2	SRR3724873
DNA-1-run-3	SRR3724874
virus-1-p2-run-1	SRR3724878
virus-1-p2-run-2	SRR3724879
virus-1-p2-run-3	SRR3724880
DNA-2-run-1	SRR3724884
DNA-2-run-2	SRR3724885
DNA-2-run-3	SRR3724886
virus-2-p2-run-1	SRR3724890
virus-2-p2-run-2	SRR3724891
virus-2-p2-run3	SRR3724892
DNA-3-run-1	SRR3724896
DNA-3-run-2	SRR3724897
DNA-3-run-3	SRR3724898
virus-3-p1-run-1	SRR3724902
virus-3-p1-run-2	SRR3724903
virus-3-p1-run-3	SRR3724904
virus-3-p2-run-1	SRR3724908
virus-3-p2-run-2	SRR3724909
virus-3-p2-run-3	SRR3724910
DNA-3b-run-1	SRR3724914
DNA-3b-run-2	SRR3724915
virus-3b-1-p2-run-1	SRR3724918
virus-3b-1-p2-run-2	SRR3724919
virus-3b-2-p2-run-1	SRR3724922
virus-3b-2-p2-run-2	SRR3724923
mutDNA-1-run-1	SRR3724875
mutDNA-1-run-2	SRR3724876
mutDNA-1-run-3	SRR3724877
mutvirus-1-p2-run-1	SRR3724881
mutvirus-1-p2-run-2	SRR3724882
mutvirus-1-p2-run-3	SRR3724883
mutDNA-2-run-1	SRR3724887
mutDNA-2-run-2	SRR3724888
mutDNA-2-run-3	SRR3724889
mutvirus-2-p2-run-1	SRR3724893
mutvirus-2-p2-run-2	SRR3724894
mutvirus-2-p2-run-3	SRR3724895
mutDNA-3-run-1	SRR3724899
mutDNA-3-run-2	SRR3724900
mutDNA-3-run-3	SRR3724901
mutvirus-3-p1-run-1	SRR3724905
mutvirus-3-p1-run-2	SRR3724906
mutvirus-3-p1-run-3	SRR3724907
mutvirus-3-p2-run-1	SRR3724911
mutvirus-3-p2-run-2	SRR3724912
mutvirus-3-p2-run-3	SRR3724913
mutDNA-3b-run-1	SRR3724916
mutDNA-3b-run-2	SRR3724917
mutvirus-3b-1-p2-run-1	SRR3724920
mutvirus-3b-1-p2-run-2	SRR3724921
mutvirus-3b-2-p2-run-1	SRR3724924
mutvirus-3b-2-p2-run-2	SRR3724925

# %% [markdown]
Next, I will download FASTQ files from the SRA. (Note: In adapting this code, be aware that the ``ftp`` path I use will probably be different for your data, specifically at the subdirectory ``../SRR366/..``, which you can probably just modify based on the first six characters of your file-specific accession numbers [e.g. SRR366]).

# %% [code]
%%capture

# Read in samples and corresponding accession numbers
SRA_accession_numbers = []
with open('upload_data_to_SRA/SRA_accession_numbers.txt') as f:
    for line in f.readlines():
        SRA_accession_numbers.append(line.strip().split())

# Make a directory for the FASTQ files
FASTQdir = 'FASTQ_files/'
if not os.path.isdir(FASTQdir):
    os.makedirs(FASTQdir)
        
# Download FASTQ files from the SRA
for (samplename, accession) in SRA_accession_numbers:
    print "\nDownloading and converting file format for sample %s, which corresponds to accession %s." % (samplename, accession)
    log = !cd FASTQ_files; wget --no-clobber 'ftp://ftp-trace.ncbi.nih.gov/sra/sra-instant/reads/ByRun/sra/SRR/SRR372/'$accession'/'$accession'.sra'
    log = !mv "FASTQ_files/"$accession".sra" "FASTQ_files/"$samplename".sra"
    log = !fastq-dump -O FASTQ_files/ --split-files "FASTQ_files/"$samplename".sra"

# %% [markdown]
<a id='alignreads'></a>
## Align sequencing reads and make counts files

First, I use `dms_barcodedsubamplicons` to align deep-sequencing data to the LAI *env* gene and create mutational counts files.

# %% [code]
print "The alignments and counts files will be made using:"
!dms_barcodedsubamplicons -v

print "\nThe counts files will be edited using:"
!dms_editsites -v

# Dictionary keyed by replicate and values corresponding to input for dms_summarizealignments
alignprefixes_names = {}
# Dictionary keyed by replicate and then by sample, returning the corresponding edited counts file
edited_counts_files = {}

# For each replicate, make the alignments, and then edit counts files, removing codons 1-30, 708 and 709
for replicate in replicates:
    print "\nAnalyzing replicate: %s" %replicate
    alignprefixes_names[replicate] = []
    edited_counts_files[replicate] = {}
    for sample in samples[replicate]:
        print "\nAnalyzing sample: %s" %sample
        
        # Make a list of R1 and R2 FASTQ files for the sample
        r1files = glob.glob('%s%s-run*_1.fastq' % (FASTQdir, sample))
        r1files.sort()
        r2files = glob.glob('%s%s-run*_2.fastq' % (FASTQdir, sample))
        r2files.sort()

        # Create directories for each replicate and sample, and specify file prefixes
        alignmentdir = 'replicate-%s/%s/' %(replicate, sample)
        if not os.path.isdir(alignmentdir):
            os.makedirs(alignmentdir)
        alignprefix = '%s%s_' %(alignmentdir, sample)
        edited_alignprefix = '%s%s_edited_' %(alignmentdir, sample)
        alignprefixes_names[replicate].append("%s,%s"%(edited_alignprefix, sample))
        countsfile = '%scounts.txt' %alignprefix
        edited_countsfile = '%scounts.txt' %edited_alignprefix
        statsfile = '%ssummarystats.txt' %alignprefix 
        edited_statsfile = '%ssummarystats.txt' %edited_alignprefix # same as statsfile, but with the edited_alignprefix extension that matches the edited_countsfile, which is required for alignmentsummaries to work properly
        
        # Add edited codon counts files to a dictionary for merging counts between replicates later on
        edited_counts_files[replicate][sample] = edited_countsfile
        
        # Filter and align sequencing reads using dms_barcodedsubamplicons
        cmd_barcodedsubamplicons = ' '.join([
                'dms_barcodedsubamplicons',
                alignprefix,
                refseq,
                ','.join(r1files),
                ','.join(r2files),
                alignspecs,
                '--R1trimlength 231',
                '--R2trimlength 191',
                '--barcodeinfo'])
        print ("\nAligning sequencing reads and making mutation counts files with the command:\n" + cmd_barcodedsubamplicons)
        log = !$cmd_barcodedsubamplicons
        
        # Edit the counts files, removing codons 1-30, 708 and 709
        cmd_editsites = ' '.join([
                'dms_editsites',
                countsfile, # input counts file
                edited_countsfile, # output counts file
                'remove', # edit command
                remove_unmutated_codons_file]) # renumbering file
        print ("\nRemoving unmutated sites with the command:\n" + cmd_editsites)
        log = !$cmd_editsites
        
        # Make a new statsfile with the same suffix as the corresponding edited counts file
        cmd_cp = 'cp %s %s'%(statsfile, edited_statsfile)
        print ("\nMaking a renamed version of the stats file with:\n" + cmd_cp)
        log = !$cmd_cp

# %% [markdown]
<a id='summarizealignments'></a>
## Make plots summarizing the alignments

Next, I use `dms_summarizealignments` to make summary plots of the alignments.

# %% [code]
print "\nThe results of the alignment will be summarized using:"
!dms_summarizealignments -v

for replicate in replicates:
    
    print "\nAnalyzing replicate: %s" %replicate
    
    # Make the alignment summaries
    outprefix = 'replicate-%s/alignmentsummary_'%replicate    
    cmd_summarizealignments = ' '.join([
            'dms_summarizealignments',
            outprefix,
            'barcodedsubamplicons',
            ' '.join(alignprefixes_names[replicate]),
            '--writemutfreqs'])
    print ("Making alignment summary plots with the command:\n" + cmd_summarizealignments)
    log = !$cmd_summarizealignments
    
    for suffix in ['reads.pdf', 'barcodes.pdf', 'depth.pdf', 'mutdepth.pdf', 'mutfreqs.pdf', 'mutcounts_all.pdf', 'mutcounts_multi_nt.pdf']:
        pdf = outprefix + suffix
        png = os.path.splitext(pdf)[0] + '.png'
        !convert -density 192 -trim $pdf $png
        print("\nHere is %s" % png)
        display(Image(png, width=500))

# %% [markdown]
I will also use `dms_summarizealignments` to generate a *mutfreqs.txt* plot for all samples from all replicates:

# %% [code]
# Same thing as above, but for all samples from all replicates
all_alignprefixes_names = []
for replicate in replicates:
    all_alignprefixes_names.extend(alignprefixes_names[replicate])

print "\nThe results of the alignment will be summarized using:"
!dms_summarizealignments -v
    
# Make the alignment summaries
outprefix = 'alignmentsummary_'
cmd_summarizealignments = ' '.join([
        'dms_summarizealignments',
        outprefix,
        'barcodedsubamplicons',
        ' '.join(all_alignprefixes_names),
        '--writemutfreqs'])
print ("Making alignment summary plots with the command:\n" + cmd_summarizealignments)
log = !$cmd_summarizealignments

suffix = 'mutfreqs.pdf'
pdf = outprefix + suffix
png = os.path.splitext(pdf)[0] + '.png'
!convert -density 192 -trim $pdf $png
print("\nHere is %s" % png)
display(Image(png, width=500))

# %% [markdown]
<a id='mergecounts'></a>
## Merge codon counts between replicates and plot the results of the merged data

# %% [markdown]
First, I will merge codon counts between replicates without normalizing the counts beforehand.

# %% [code]
print "Codon counts will be merged using:"
!dms_merge -v

combined_counts_dir_prefix = 'combined_counts'
# combined_samples = ['DNA', 'mutDNA', 'virus-p2', 'mutvirus-p2']
combined_samples = ['DNA', 'virus-p2', 'mutDNA', 'mutvirus-p2']
for combined_sample in combined_samples:
    if not os.path.isdir('%s/%s/'%(combined_counts_dir_prefix, combined_sample)):
        os.makedirs('%s/%s/'%(combined_counts_dir_prefix, combined_sample))
    
# First, I will sum the counts files for 3b-1 and 3b-2
# ... for the mutant virus
combined_counts_file_mutvirus_p2_3b1_3b2 = '%s/mutvirus-p2/mutvirus-3b-p2_edited_counts.txt'%combined_counts_dir_prefix
cmd_merge = ' '.join([
                'dms_merge',
                combined_counts_file_mutvirus_p2_3b1_3b2, # outfile
                'sum',
                ' '.join([edited_counts_files['3b'][sample] for sample in ['mutvirus-3b-1-p2', 'mutvirus-3b-2-p2']])
                ])
print ("\nMerging counts files with the command:\n" + cmd_merge)
log = !$cmd_merge

# ... and for the wild-type virus
combined_counts_file_virus_p2_3b1_3b2 = '%s/virus-p2/virus-3b-p2_edited_counts.txt'%combined_counts_dir_prefix
cmd_merge = ' '.join([
                'dms_merge',
                combined_counts_file_virus_p2_3b1_3b2, # outfile
                'sum',
                ' '.join([edited_counts_files['3b'][sample] for sample in ['virus-3b-1-p2', 'virus-3b-2-p2']])
                ])
print ("\nMerging counts files with the command:\n" + cmd_merge)
log = !$cmd_merge

# Next, I will sum the counts files for all replicates. This time I will normalize the counts files before
# summing them together. For the virus-p2 and mutvirus-p2 samples for the 3b replicates, I will use the
# counts files from above that are the sum of replicates 3b-1 and 3b-2.

# ... for the DNA samples
combined_sample = 'DNA'
combined_counts_file_DNA = '%s/%s/%s_edited_counts.txt'%(combined_counts_dir_prefix, combined_sample, combined_sample)
cmd_merge = ' '.join([
                'dms_merge',
                combined_counts_file_DNA, # outfile
                'sum',
                ' '.join([edited_counts_files[replicate]['DNA-%s'%replicate] for replicate in replicates]),
                '--normalize'
                ])
print ("\nMerging counts files with the command:\n" + cmd_merge)
log = !$cmd_merge

# ... for the mutDNA samples
combined_sample = 'mutDNA'
combined_counts_file_DNA = '%s/%s/%s_edited_counts.txt'%(combined_counts_dir_prefix, combined_sample, combined_sample)
cmd_merge = ' '.join([
                'dms_merge',
                combined_counts_file_DNA, # outfile
                'sum',
                ' '.join([edited_counts_files[replicate]['mutDNA-%s'%replicate] for replicate in replicates]),
                '--normalize'
                ])
print ("\nMerging counts files with the command:\n" + cmd_merge)
log = !$cmd_merge

# ... for the virus-p2 samples
combined_sample = 'virus-p2'
combined_counts_file_DNA = '%s/%s/%s_edited_counts.txt'%(combined_counts_dir_prefix, combined_sample, combined_sample)
cmd_merge = ' '.join([
                'dms_merge',
                combined_counts_file_DNA, # outfile
                'sum',
                ' '.join([edited_counts_files[replicate]['virus-%s-p2'%replicate] for replicate in [1, 2, 3]] + [combined_counts_file_virus_p2_3b1_3b2]),
                '--normalize'
                ])
print ("\nMerging counts files with the command:\n" + cmd_merge)
log = !$cmd_merge

# ... for the mutvirus-p2 samples
combined_sample = 'mutvirus-p2'
combined_counts_file_DNA = '%s/%s/%s_edited_counts.txt'%(combined_counts_dir_prefix, combined_sample, combined_sample)
cmd_merge = ' '.join([
                'dms_merge',
                combined_counts_file_DNA, # outfile
                'sum',
                ' '.join([edited_counts_files[replicate]['mutvirus-%s-p2'%replicate] for replicate in [1, 2, 3]] + [combined_counts_file_mutvirus_p2_3b1_3b2]),
                '--normalize'
                ])
print ("\nMerging counts files with the command:\n" + cmd_merge)
log = !$cmd_merge

# %% [markdown]
Next, I will use `dms_summarizealignments` to summarize the merged counts files. To do so, I must first create dummy *summarystats.txt* files:

# %% [code]
# Make a new statsfile with the same suffix as the corresponding edited counts file
replicate = 1
for (combined_sample, sample) in zip(combined_samples, samples[replicate]):
    # Specify the name of the dummy statsfile
    dummy_statsfile = '%s/%s/%s_edited_summarystats.txt'%(combined_counts_dir_prefix, combined_sample, combined_sample)
    
    # Specify the name of the statsfile that will be used to make the dummy statsfile
    alignmentdir = 'replicate-%s/%s/' %(replicate, sample)
    alignprefix = '%s%s_' %(alignmentdir, sample)
    edited_alignprefix = '%s%s_edited_' %(alignmentdir, sample)
    edited_statsfile = '%ssummarystats.txt' %edited_alignprefix # same as statsfile, but with the edited_alignprefix extension that matches the edited_countsfile, which is required for alignmentsummaries to work properly
    
    # Make the dummy stats file
    cmd_cp = 'cp %s %s'%(edited_statsfile, dummy_statsfile)
    print ("\nMaking a dummy stats file with the command:\n" + cmd_cp)
    !$cmd_cp

# %% [markdown]
Next, I will generate plots summarizing the merged counts:

# %% [code]
print "\nThe results of the alignment will be summarized using:"
!dms_summarizealignments -v

# Specify the input and output prefixes
alignprefixes_names = []
for combined_sample in combined_samples:
    alignprefix = '%s/%s/%s_edited_' %(combined_counts_dir_prefix, combined_sample, combined_sample)
    alignprefixes_names.append("%s,%s"%(alignprefix, combined_sample))
outprefix = '%s/alignmentsummary_'%combined_counts_dir_prefix

# Run dms_summarizealignments
cmd_summarizealignments = ' '.join([
        'dms_summarizealignments',
        outprefix,
        'barcodedsubamplicons',
        ' '.join(alignprefixes_names),
        '--writemutfreqs'])
print ("Making alignment summary plots with the command:\n" + cmd_summarizealignments)
log = !$cmd_summarizealignments

# Display some of the output files
for suffix in ['mutdepth.pdf', 'mutfreqs.pdf', 'mutcounts_all.pdf', 'mutcounts_multi_nt.pdf']:
    pdf = outprefix + suffix
    png = os.path.splitext(pdf)[0] + '.png'
    !convert -density 192 -trim $pdf $png
    print("\nHere is %s" % png)
    display(Image(png, width=500))

# Remove output files generated by the dummy statsfiles
for suffix in ['reads.pdf', 'barcodes.pdf', 'depth.pdf']:
    rm_cmd = 'rm %s%s'%(outprefix, suffix)
    print ("Removing file with the command:\n" + rm_cmd)
    !$rm_cmd 

# %% [code]
