# Supplementary material for: Experimental Estimation of the Effects of All Amino-Acid Mutations to HIV’s Envelope Protein on Viral Replication in Cell Culture
Source: PLoS Pathog. 2016 Dec 13;12(12):e1006114. doi: 10.1371/journal.ppat.1006114 (PMC5189966; doi:10.1371/journal.ppat.1006114)
Supplement: S3 File — (ZIP) [file ppat.1006114.s013.zip › S3_File_notebooks/analyze_site_specific_mutation_frequencies/README.rst]

============================================
Analyze site-specific mutation frequencies
============================================

I use the IPython notebook ``AnalyzeSiteSpecificMutationFrequencies.ipynb`` to analyze site-specific mutation frequencies in each replicate mutant library and wild-type control before and after selection. The analyses I carry out in this notebook include:

* Testing how efficiently the library sampled all possible codon and amino-acid mutations
* Comparing the purging of synonymous and nonsynonymous multi-nucleotide codon changes across *env*'s primary sequence.
* Binning sites based on whether the change in "error-corrected" per-codon mutation frequency at that site increased by more than three fold, suggesting these sites are adapting to cell culture.
* Measuring the overlap between replicates in sites of putative cell-culture adaptation, plotting the results as a Venn diagram.
* Examining the change in site-averaged per-codon "error-corrected" mutation frequency for all sites and for subsets of sites: sites of putative cell-culture adaptation vs. other sites.
