# Supplementary material for: Experimental Estimation of the Effects of All Amino-Acid Mutations to HIV’s Envelope Protein on Viral Replication in Cell Culture
Source: PLoS Pathog. 2016 Dec 13;12(12):e1006114. doi: 10.1371/journal.ppat.1006114 (PMC5189966; doi:10.1371/journal.ppat.1006114)
Supplement: S3 File — (ZIP) [file ppat.1006114.s013.zip › S3_File_notebooks/ConvertIPythonNotebooksToHTML.ipynb]

# %% [markdown]
# Convert IPython notebooks to HTML

# %% [code]
nbs = ['AlignSequencingReadsAndComputeMutationalCounts.ipynb',
       'InferPreferences.ipynb',
      'multiple_linear_regression_mutational_tolerance/multiple_linear_regression.ipynb',
      'analyze_site_specific_mutation_frequencies/AnalyzeSiteSpecificMutationFrequencies.ipynb',
      'correlate_preferences_between_replicates/CorrelatingPreferencesBetweenReplicates.ipynb',
      'correlate_preferences_with_amino_acid_frequencies_in_nature/CorrelatePrefsAndNaturalSequenceDiversity.ipynb',
      'correlate_preferences_with_amino_acid_frequencies_in_nature/SimulateExpectedCorrelation.ipynb',
      'correlate_preferences_with_amino_acid_frequencies_in_nature/alignments/CurateLANLMultipleSequenceAlignment.ipynb',
      'make_sequence_logo_plots/MakeAnnotatedLogoPlots.ipynb',
       'make_sequence_logo_plots/MakeLogoPlotsOfSubsetsOfSites.ipynb',
      'Sanger_sequencing_of_libraries/AnalyzeResultsOfSangerSequencingTheLibraries.ipynb',
      'secondary_structure_and_RSA_analysis/secondary_structure_and_RSA_analysis.ipynb']

for nb in nbs:
    cmd = 'ipython nbconvert --to html %s --output %s.html'%(nb, nb[:-6])
    !$cmd

# %% [code]
