# Supplementary material for: Experimental Estimation of the Effects of All Amino-Acid Mutations to HIV’s Envelope Protein on Viral Replication in Cell Culture
Source: PLoS Pathog. 2016 Dec 13;12(12):e1006114. doi: 10.1371/journal.ppat.1006114 (PMC5189966; doi:10.1371/journal.ppat.1006114)
Supplement: S3 File — (ZIP) [file ppat.1006114.s013.zip › S3_File_notebooks/correlate_preferences_between_replicates/CorrelatingPreferencesBetweenReplicates.ipynb]

# %% [markdown]
# Correlating site-specific amino-acid preferences between replicates

In this notebook, I measure the correlation of site-specific amino-acid preferences between experimental replicates. I will also measure the correlation of site-specific values for: entropy (H), the effectiv number of tolerated amino acids (n_eff = 2^H, where H is in bits), and hydropathy scores. For each site $r$, the preference-weighted hydrophobicity is $\sum_a \pi_{r,a} \times X_a$ where $\pi_{r,a}$ is the preference of $r$ for amino acid $a$, and $X_a$ is the Kyte-Doolittle hydropathy of $a$, as described in Kyte and Doolittle (1982) J. of Mol. Biol. 157:1, 105-132. Before computing site-specific hydropathy scores, I remove preferences for stop codons and renormalize the remaining preferences to sum to one.

# %% [markdown]
## Imports

# %% [code]
import os
import sys
sys.path.append('../scripts')
import prefsutils
import matplotlib
matplotlib.use("pdf")
#matplotlib.rc('font',**{'family':'sans-serif','sans-serif':['Helvetica']})
matplotlib.rc('text', usetex=True)
import pylab
#% matplotlib inline
import scipy.stats
import numpy
from IPython.display import Image, display
import doctest
import math

# %% [markdown]
## Read in preferences from files and compute site-specific hydropathy scores from the preferences

# %% [code]
# Read preferences from files
replicates = [1, 2, 3, '3b-1', '3b-2']
#betas = {1:1.7, 2:1.6, 3:1.4, '3b-1':1.5, '3b-2':1.5} # for plotting RESCALED preferences
betas = {1:1.0, 2:1.0, 3:1.0, '3b-1':1.0, '3b-2':1.0} # for plotting UNSCALED preferences
prefs = {}
renormalized_prefs = {}
n_eff = {}
prefs_hydropathy_scores = {}

amino_acids_no_stop = ['A', 'C', 'D', 'E', 'F', 'G', 'H', 'I', 'K', 'L', 'M', 'N', 'P', 'Q', 'R', 'S', 'T', 'V', 'W', 'Y']
assert len(amino_acids_no_stop) == 20
for rep in replicates:
    # Preferences file
    if rep in [1, 2, 3]:
        prefs_file = '../replicate-%s/prefs_p2_nhxb2.txt'%rep
    else:
        prefs_file = '../replicate-3b/prefs_p2-%s_nhxb2.txt'%rep
    
    # Store the rescaled preferences in a dictionary
    p = prefsutils.ConvertPrefsFileToDictionary(prefs_file)
    prefs[rep] = prefsutils.RescalePreferences(p, betas[rep])
    
    # Before computing site-specific the effective number of tolerated amino acids and
    # hydropathy scores, renormalize the preferences to one after discarding the preference
    # for stop codons
    renormalized_prefs[rep] = prefsutils.NormalizePrefsMinusStop(prefs[rep])
    
    # Compute the effective number of tolerated amino acids per site
    base = 2
    n_eff[rep] = {}
    for site in renormalized_prefs[rep]:
        h = prefsutils.ComputeEntropy([renormalized_prefs[rep][site][aa] for aa in amino_acids_no_stop], base)
        n_eff[rep][site] = math.pow(h, base)
    
    # Compute hydropathy scores
    prefs_hydropathy_scores[rep] = prefsutils.CalculateAAPreferenceHydropathy(renormalized_prefs[rep])

# %% [markdown]
## Plot correlations

# %% [code]
def PlotScatter(xvalues, yvalues, xlabel, ylabel, xlim, ylim, xticks, yticks, plotfile=None):
    """
    This function makes a scatter plot
    """
    
    (r, p) = scipy.stats.pearsonr(xvalues, yvalues)
    print "R = %s"%r
    print "P = %s"%p
    
    # Make plot
    bigmargin = 0.29
    smallmargin = 0.04
    (lmargin, rmargin, bmargin, tmargin) = (bigmargin, smallmargin, bigmargin, smallmargin)
    plotmargin = 0.03 # add this much above and below the last data point
    xsize = 5
    ysize = 5 # xsize * (1.0 - lmargin - rmargin) / (1.0 - tmargin - bmargin)
    figure = pylab.figure(figsize=(xsize, ysize), facecolor='white')
    ax = pylab.axes([lmargin, bmargin, 1.0 - lmargin - rmargin, 1.0 - tmargin - bmargin])
    pylab.plot(xvalues, yvalues,  'b.', markersize = 12, alpha=0.1)
    
    # Add correlation coefficent and P-value to the plot
    r_text = '$R = %.2f$'%r
    if p < 1e-10:
        p_text = '$P < 10^{-10}$'
    else:
        p_text = 'P = %.2f'%p
    text = "%s\n%s"%(r_text, p_text)
    pylab.text(0.05, 0.96, text, horizontalalignment='left', verticalalignment='top', transform=ax.transAxes, size=25)
    
    # Configure the plot
    #matplotlib.rc('font',**{'family':'sans-serif','sans-serif':['Helvetica']})
    matplotlib.rc('font', family='sans-serif')
    pylab.rcParams['xtick.major.pad']='11'
    pylab.rcParams['ytick.major.pad']='11'
    pylab.xlabel(xlabel, fontsize = 25, labelpad=15)
    pylab.ylabel(ylabel, fontsize = 25, labelpad=15)
    pylab.ylim(ylim)
    pylab.xlim(xlim)
    pylab.yticks(yticks, fontsize = 25)
    pylab.xticks(xticks, fontsize = 25)
    ax.xaxis.set_tick_params(width=2.0, length = 5, direction='in')
    ax.yaxis.set_tick_params(width=2.0, length = 5, direction='in')
    [i.set_linewidth(2.0) for i in ax.spines.itervalues()]
    pylab.gca().get_xaxis().tick_bottom()
    pylab.gca().get_yaxis().tick_left()
    
    if plotfile:
        pylab.savefig(plotfile) #, bbox_inches = 'tight')
    pdf = plotfile
    png = os.path.splitext(pdf)[0] + '.png'
    !convert -density 192 -trim $pdf $png
    print("\nHere is %s" % png)
    display(Image(png, width=200))
    
    #pylab.show()
    pylab.close()
    
    return None

# %% [code]
amino_acids = ['A', 'C', 'D', 'E', 'F', 'G', 'H', 'I', 'K', 'L', 'M', 'N', 'P', 'Q', 'R', 'S', 'T', 'V', 'W', 'Y', '*']
assert len(amino_acids) == 21

# Plot the correlation of preferences between replicates
for i in range(len(replicates)):
    for j in range(len(replicates)):
        if i >= j:
            continue
        print "\n###############################"
        print "\nExamining replicates %s and %s" %(replicates[i], replicates[j])
        assert len(prefs[replicates[i]]) == len(prefs[replicates[j]])
        sites = prefs[replicates[i]].keys()
        
        # Plot the correlation of preferences
        print "Plotting the correlation of site-specific amino-acid preferences"
        xvalues = []
        yvalues = []
        for site in sites:
            xvalues.extend([prefs[replicates[i]][site][aa] for aa in amino_acids])
            yvalues.extend([prefs[replicates[j]][site][aa] for aa in amino_acids])
        assert len(xvalues) == len(yvalues)
        PlotScatter(xvalues,
                    yvalues,
                    'replicate %s'%(replicates[i]),
                    'replicate %s'%(replicates[j]),
                    xlim = [-0.03, 1.03],
                    ylim = [-0.03, 1.03],
                    xticks = [0, 0.5, 1],
                    yticks = [0, 0.5, 1],
                    plotfile = '%s_vs_%s.pdf.pdf'%(replicates[i], replicates[j])
                   )
        
        # Plot the correlation of the site-specific entropy of the preferences
        print "\nPlotting the correlation of the site-specific entropy of the preference"
        entropy_xvalues = [prefs[replicates[i]][site]['entropy'] for site in sites]
        entropy_yvalues = [prefs[replicates[j]][site]['entropy'] for site in sites]
        PlotScatter(entropy_xvalues,
                    entropy_yvalues,
                    'replicate %s'%(replicates[i]),
                    'replicate %s'%(replicates[j]),
                    xlim = [-0.5, 5.5],
                    ylim = [-0.5, 5.5],
                    xticks = [0, 1, 2, 3, 4, 5],
                    yticks = [0, 1, 2, 3, 4, 5],
                    plotfile = '%s_vs_%s_entropy.pdf'%(replicates[i], replicates[j])
                   )
        
        # Plot the correlation of the site-specific effective number of tolerated amino acids
        print "\nPlotting the correlation of the site-specific effective number of tolerated amino acids"
        power = 2.0
        n_eff_xvalues = [n_eff[replicates[i]][site] for site in sites]
        n_eff_yvalues = [n_eff[replicates[j]][site] for site in sites]
        #n_eff_xvalues = [math.pow(prefs[replicates[i]][site]['entropy'], power) for site in sites]
        #n_eff_yvalues = [math.pow(prefs[replicates[j]][site]['entropy'], power) for site in sites]
        assert len(n_eff_xvalues) == len(n_eff_yvalues)
        PlotScatter(n_eff_xvalues,
                    n_eff_yvalues,
                    'replicate %s'%(replicates[i]),
                    'replicate %s'%(replicates[j]),
                    xlim = [-0.5, 20.5],
                    ylim = [-0.5, 20.5],
                    xticks = [0, 10, 20],
                    yticks = [0, 10, 20],
                    plotfile = '%s_vs_%s_n_eff.pdf'%(replicates[i], replicates[j])
                   )
        
        # Plot the correlation of preference-weighted hydropathy scores
        print "\nPlotting the correlation of preference hydropathy scores"
        hydropathy_xvalues = [prefs_hydropathy_scores[replicates[i]][site] for site in sites]
        hydropathy_yvalues = [prefs_hydropathy_scores[replicates[j]][site] for site in sites]
        PlotScatter(hydropathy_xvalues,
                    hydropathy_yvalues,
                    'replicate %s'%(replicates[i]),
                    'replicate %s'%(replicates[j]),
                    xlim = [-4.5, 4.5],
                    ylim = [-4.5, 4.5],
                    xticks = [-4, -2, 0, 2, 4],
                    yticks = [-4, -2, 0, 2, 4],
                    plotfile = '%s_vs_%s_hydropathy.pdf'%(replicates[i], replicates[j]))

# %% [code]
