# Supplementary material for: Experimental Estimation of the Effects of All Amino-Acid Mutations to HIV’s Envelope Protein on Viral Replication in Cell Culture
Source: PLoS Pathog. 2016 Dec 13;12(12):e1006114. doi: 10.1371/journal.ppat.1006114 (PMC5189966; doi:10.1371/journal.ppat.1006114)
Supplement: S3 File — (ZIP) [file ppat.1006114.s013.zip › S3_File_notebooks/correlate_preferences_between_replicates/README.rst]

============================================
Correlating amino-acid preferences betweewn replicates
============================================

I measure the correlation of amino-acid preferences between replicates in the IPython notebook: ``CorrelatingPreferencesBetweenReplicates.ipynb``. In the same notebook, I also measure the correlation of the effective number of amino acids tolerated per site and site-specific hydropathy scores, both of which correlate better between replicates than the preferences themselves.
