# Supplementary material for: Experimental Estimation of the Effects of All Amino-Acid Mutations to HIV’s Envelope Protein on Viral Replication in Cell Culture
Source: PLoS Pathog. 2016 Dec 13;12(12):e1006114. doi: 10.1371/journal.ppat.1006114 (PMC5189966; doi:10.1371/journal.ppat.1006114)
Supplement: S3 File — (ZIP) [file ppat.1006114.s013.zip › S3_File_notebooks/correlate_preferences_with_amino_acid_frequencies_in_nature/alignments/README.rst]

============================================
Curating a multipe-sequence alignment of Env
============================================

I use the IPython notebook: ``CurateLANLMultipleSequenceAlignment.ipynb`` to curate multiple-sequence alignments of HIV Env from the Los Alamos National Lab HIV sequence database (http://www.hiv.lanl.gov/).

Note: the above IPython notebook uses `pips <https://github.com/jbloomlab/pips-1.0>`_.
