# Supplementary material for: Experimental Estimation of the Effects of All Amino-Acid Mutations to HIV’s Envelope Protein on Viral Replication in Cell Culture
Source: PLoS Pathog. 2016 Dec 13;12(12):e1006114. doi: 10.1371/journal.ppat.1006114 (PMC5189966; doi:10.1371/journal.ppat.1006114)
Supplement: S3 File — (ZIP) [file ppat.1006114.s013.zip › S3_File_notebooks/correlate_preferences_with_amino_acid_frequencies_in_nature/CorrelatePrefsAndNaturalSequenceDiversity.ipynb]

# %% [markdown]
# Correlate site-specific amino-acid preferences with natural-sequence diversity

Here is the pipeline for this notebook:

* Read in amino-acid preferences and alignments of *env* from input files.
* Make an alignment of group-M sequences with 30 randomly selected sequences per subtype from subtypes A, B, C, D, F, and G. Write this alignment with 30 sequences per subtype to a file for `pyvolve` analysis.
* Correlate site-specific amino-acid frequencies in our experiments with the actual frequencies of the 20 amino acids in the group-M alignment with 30 randomly selected sequences per subtype or with the amino-acid frequencies in the simulated `pyvolve` alignments.
* Also correlate site-specific entropy and site-specific hydropathy scores.
* Infer a stringency parameter that maximizes the above correlation with sequences from the natural group-M alignment.
* Examine the above correlations as a function of relative solvent accessibility (RSA).

Note: this IPython notebook uses `pips`: <https://github.com/jbloomlab/pips-1.0>

# %% [markdown]
## Imports

# %% [code]
import os
import sys
sys.path.append('../scripts')
import prefsutils
import plotutils
import doctest
import math
import matplotlib
matplotlib.use("pdf")
matplotlib.rc('text', usetex=True)
from IPython.display import Image, display
import pylab
import scipy.stats
import scipy.optimize
import numpy
import pips.fasta
import re
import copy
import random

# %% [markdown]
## Read in site-specific amino-acid preferences from input files

First, I will read in amino-acid preferences from the specified input files. I decided to only compare the preferences/frequencies of amino acids, and to exclude stop codons from the analysis. Thus, for each site, I will remove the preference for stop codons and rescale the remaining preferences such that they sum to one.

# %% [code]
# Specify the preferences files (with HXB2 numbering)
prefsfiles = {}
for rep in [1, 2, 3]:
    prefsfiles[rep] = '../replicate-%s/prefs_p2_nhxb2.txt'%rep
for rep in ['3b-1', '3b-2']:
    prefsfiles[rep] = '../replicate-3b/prefs_p2-%s_nhxb2.txt'%rep
prefsfiles['avg'] = '../averaged_preferences/avg_prefs_p2_nhxb2.txt'

# Read in preferences from file, storing them in a dictionary. Then, remove the preference
# for stop codons and rescale the preferences to sum to one.
prefs = {}
renormalized_prefs = {}
for key in prefsfiles:
    print "Reading in preferences from the file: %s"%prefsfiles[key]
    if key == 'avg':
        CIs_present = False
    else:
        CIs_present = True
    prefs[key] = prefsutils.ConvertPrefsFileToDictionary(prefsfiles[key], CIs_present=CIs_present)
    
    # Before computing site-specific hydropathy scores, renormalize the preferences to one
    # after discarding the preference for stop codons
    renormalized_prefs[key] = prefsutils.NormalizePrefsMinusStop(prefs[key])

# %% [markdown]
As a control for downstream analyses, make a new set of preferences that have a preference of 1.0 for the wildtype amino acid at a given site and zero for all other amino acids.

# %% [code]
renormalized_prefs['binary_wt'] = {}
for site in renormalized_prefs['avg']:
    wt_aa = renormalized_prefs['avg'][site]['WT']
    renormalized_prefs['binary_wt'][site] = {'WT': wt_aa, 'entropy': 0.0}
    for aa in renormalized_prefs['avg'][site]:
        if aa in ['WT', 'entropy']:
            continue
        if aa == wt_aa:
            renormalized_prefs['binary_wt'][site][aa] = 1.0
        else:
            renormalized_prefs['binary_wt'][site][aa] = 0.0

# %% [markdown]
## Read in the starting protein and DNA alignments of *env*

I will read in alignments from the Los Alamos National Database, which I curated using the IPython notebook: `alignments/CurateLANLMultipleSequenceAlignment.ipynb`. See this notebook for more details.

# %% [code]
# Specify the starting alignments
# ...of full-length Env
full_length_env_protein_alignment_file_name = 'alignments/HIV1_FLT_2014_env_PRO_filteredseqs_strippedgapstoHXB2.fasta'

# ...of Env without low-quality columns in the alignment
env_protein_alignment_without_lowq_columns_file_name = 'alignments/HIV1_FLT_2014_env_PRO_filteredseqs_strippedgapstoHXB2_Env_without_lowq_columns.fasta'
env_dna_alignment_without_lowq_columns_file_name = 'alignments/HIV1_FLT_2014_env_DNA_filteredseqs_strippedgapstoHXB2_Env_without_lowq_columns.fasta'

# Read in the alignment using `pips`, removing stop codons from each sequence
# ... for the full-length alignments
alignments = {}
alignments['full'] = pips.fasta.Read(full_length_env_protein_alignment_file_name)

# ... for alignments without low-quality columns
alignments_without_lowq_columns = {}
alignments_without_lowq_columns['Env_protein'] = pips.fasta.Read(env_protein_alignment_without_lowq_columns_file_name)
alignments_without_lowq_columns['Env_dna'] = pips.fasta.Read(env_dna_alignment_without_lowq_columns_file_name)

# %% [markdown]
I will also read in the alignments computationally simulated using `pyvolve` from the IPython notebook: `SimulateExpectedCorrelation.ipynb`. Note: the `pyvolve` simulations were conducted with an alignment generated below. However, this alignment is also provided as a supplemental file in the manuscript, so it should be possible to complete the `pyvolve` simulations without first generating that alignment in subsequent steps in this notebook.

# %% [code]
# Read in the DNA alignments from files
n_simulations = 100
simulated_alignment_dir_prefix = 'simulated_alignments'
simulated_dna_alignments = {}
for i in range(n_simulations):
    simulated_alignment_file_name = '%s/simulated_alignment_sim_%s.fasta'%(simulated_alignment_dir_prefix, i) # Name of created alignment file
    simulated_dna_alignments['sim_%s'%i] = pips.fasta.Read(simulated_alignment_file_name)
    
    simulated_alignment_shuffled_prefs_file_name = '%s/shuffled_prefs_simulated_alignment_sim_%s.fasta'%(simulated_alignment_dir_prefix, i) # Name of created alignment file
    simulated_dna_alignments['shuffled_prefs_sim_%s'%i] = pips.fasta.Read(simulated_alignment_shuffled_prefs_file_name)
    
    simulated_alignment_site_avg_prefs_file_name = '%s/site_avg_prefs_simulated_alignment_sim_%s.fasta'%(simulated_alignment_dir_prefix, i) # Name of created alignment file
    simulated_dna_alignments['site_avg_prefs_sim_%s'%i] = pips.fasta.Read(simulated_alignment_site_avg_prefs_file_name)
    
# Make amino-acid alignments from the simulated DNA alignments and store in the *alignments* dictionary
for i in simulated_dna_alignments:
    alignments[i] = pips.fasta.Translate(simulated_dna_alignments[i])

# %% [markdown]
## Make an alignment of group-M sequences with 30 sequences per subtype for subtypes (A, B, C, D, F, and G)

For clade B, I will use the HXB2 reference sequence along with 29 randomly selected sequences. For the other clades, I will use 30 randomly selected sequences.

# %% [code]
def FilterAlignmentByPatternInHeader(headers_seqs, re_pattern):
    """
    This function takes sequences from a FASTA file and only retains those that have the specified pattern
    (string that will be converted into a regular expression) in their header.
    
    Code for doctest:
    >>> test_headers_seqs = [('a.5.s1', 'A-G-T*'), ('s2', 'AGG--*'), ('s3a.5', 'ACTT-*'), ('a.5.s4', 'AG---*')]
    >>> test_pattern = '^a\.5'
    >>> FilterAlignmentByPatternInHeader(test_headers_seqs, test_pattern)
    [('a.5.s1', 'A-G-T*'), ('a.5.s4', 'AG---*')]
    """
    pattern = re.compile('%s'%re_pattern)
    retained_headers_seqs = [(header, seq) for (header, seq) in headers_seqs if re.search(pattern, header)]
    return retained_headers_seqs

doctest.testmod()

# %% [markdown]
Here, I divide sequences based on clade. I identify a sequence's clade by patterns in the sequence headers.

# %% [code]
# Input regular-expression patterns for identifying sequences in a clade by their header
clade_pattern = {}
clade_pattern['A'] = '^A[1-2]*\.' # A1. and A2.
clade_pattern['B'] = '^B\.'
clade_pattern['C'] = '^C\.'
clade_pattern['D'] = '^D\.'
clade_pattern['F'] = '^F[1-2]*\.' # F1. and F2.
clade_pattern['G'] = '^G\.'
clade_pattern['K'] = '^K\.'

# Filter by clade
for clade in clade_pattern:
    alignments[clade] = FilterAlignmentByPatternInHeader(alignments['full'], clade_pattern[clade])

# %% [markdown]
Now I will make the alignment with 30 sequences from various group M subtypes.

# %% [code]
# I randomly selected these headers by setting *randomly_select_new_headers* to equal True in the below cell (currently it is false)
grpM_30perclade_headers = ['B.FR.83.HXB2_LAI_IIIB_BRU.K03455', 'A1.KE.96.QB726_70M_ENV_C4.FJ866112', 'A1.CY.05.CY021.FJ388892', 'A1.UG.92.92UG037.AB253429', 'A1.UG.07.0086_A1.JX877522', 'A1.RU.08.DEMA108RU003.KF716491', 'A1.UG.98.120MPC01.EU852954', 'A1.CH.03.HIV_CH_BID_V3538_2003.JQ403028', 'A1.UG.98.98UG57136.AF484509', 'A1.KE.11.DEMA111KE002.KF716474', 'A1.CD.97.97CD_KTB13.AM000054', 'A2.CD.97.97CDKS10.AF286241', 'A1.KE.98.QA413_1007M_ENV_E15.FJ396018', 'A1.UG.11.DEMA110UG009.KF716486', 'A1.ZA.01.TV314.FJ647148', 'A1.UG.07.p9004SDM.JX236676', 'A1.TZ.06.3504_7_21.HM215303', 'A1.KE.05.QH209_14M_ENV_A2.FJ866118', 'A1.KE.05.QF495_23M_ENV_D1.FJ866116', 'A1.TZ.04.3365_v2_c20.HM215298', 'A1.RW.07.pR880F.JX236678', 'A1.KE.06.06KECst_005.FJ623481', 'A1.UG.97.368MPc02.EU853062', 'A1.CY.09.CY243.JF683789', 'A1.TZ.08.CH0219_e4.HM204621', 'A1.KE.06.06KECst_025.FJ623486', 'A2.CM.01.01CM_1445MV.GU201516', 'A1.RU.08.DEMA108RU004.KF716492', 'A1.TZ.00.216_F2_A1.HQ659604', 'A1.RU.07.Irkutsk_5.JQ292891', 'A1.GB.08.CH080117_e_p1.HM204635', 'B.CH.01.HIV_CH_BID_V3533_2001.JQ403025', 'B.US.04.4911_6.EU577862', 'B.CY.07.CY184.JF683738', 'B.US.95.6240_08_TA5_4622.EU289190', 'B.US.01.Z23_A2.EF593290', 'B.US.97.M02_3_SW.U84854', 'B.US.06.06US_SAJ_C168_LS.JF689866', 'B.GB.91.E21LnD13.JF706393', 'B.US.x.108069_005.JQ085295', 'B.BR.10.10BR_RJ051.KJ849825', 'B.FR.93.159_10.AY535471', 'B.TT.01.TT106C_A1.HQ217760', 'B.GB.09.W452_p1.JF680937', 'B.ES.89.As2_3b.KC595171', 'B.US.85.SFMHS11.AF025758', 'B.CN.99.plwj11_6.GU647196', 'B.CY.09.CY258.JF683801', 'B.KR.92.HP_6_03JHJ2_3477.KJ140251', 'B.CN.06.CNHLJBF06051.EU131802', 'B.US.06.502_1211_FL01.JF320151', 'B.ES.09.DEMB09ES007.KC473841', 'B.TH.06.AA011a08R.JX446818', 'B.JP.04.DR6174.AB480693', 'B.US.03.04013321_2_2C12.GU330550', 'B.YE.02.02YE508.AY795905', 'B.FR.00.310103.KC699018', 'B.BE.91.SIMI84_HSIMI84.L07421', 'B.US.x.L896.FJ469750', 'B.CN.04.CNHLJBF04030.EU131808', 'C.GB.08.S315_D10.HQ595800', 'C.ZA.04.04ZAPS177MB1.DQ396394', 'C.ZA.06.CHV0006091_CAP222.1.11A6.FJ443515', 'C.ZA.07.2969249.HQ595766', 'C.ZA.99.Du156_12.DQ411852', 'C.ZA.04.04ZASK147B1.DQ164114', 'C.MW.04.1172_H1.KC894080', 'C.ZA.07.CH010316_w16_p1.HM204602', 'C.ZA.98.98ZA528.AY158535', 'C.ZA.10.MSM219.KF725958', 'C.MW.07.CH010102_e_p2.HM204588', 'C.ZA.98.CTSC2.AY043176', 'C.BW.00.00BW20872.AF443104', 'C.ZM.02.Z153MPL13MAR02ENV5_1.HM068596', 'C.ZA.08.707PKE26F5.HM623569', 'C.MW.09.4015_CSF_Visit1_amplicon14.KC186242', 'C.ZA.03.03ZASK111B1.DQ056404', 'C.MW.05.2060_G9.KC894085', 'C.ZA.03.03ZASK061B1.AY901968', 'C.ZA.10.MSM179.KF725944', 'C.CN.10.CNGX752_R11.KC807921', 'C.TZ.x.304_F2_1_11.HM215286', 'C.ZA.03.03ZAPS030MB1.DQ369996', 'C.ZA.98.98ZA445.AY158533', 'C.ZM.07.235080.JN977604', 'C.TZ.08.707010562_G9.HQ615976', 'C.ZA.03.SK040B1.AY703908', 'C.ZA.07.CT349_39_16.JQ061131', 'C.ZA.09.707PKE24N5.HM623605', 'C.ZA.05.05ZAFV11.DQ382369', 'D.KR.04.04KBH8.DQ054367', 'D.UG.x.DM6_11.EF575429', 'D.UG.10.DEMD10UG004.KF716479', 'D.UG.97.295FP01.EU852982', 'D.UG.11.DEMD11UG003.KF716480', 'D.UG.92.CD4_dependent_92UG046.AY623599', 'D.TD.99.MN011.AJ488926', 'D.UG.99.99UGF03726.AF484519', 'D.UG.92.92UG001.AJ320484', 'D.UG.91.UG270.AB485651', 'D.UG.05.p190049.JX236668', 'D.UG.98.98UG57131.AF484505', 'D.UG.99.99UGE08364.AF484487', 'D.UG.99.99UGG10555.AF484494', 'D.UG.99.99UGB25647.AF484481', 'D.UG.99.99UGG35093.AF484495', 'D.UG.96.HFFP1.KF986082', 'D.UG.07.pSC191727.JX236679', 'D.UG.98.98UG57140.AF484511', 'D.UG.99.99UGA08483.AY304496', 'D.US.07.HIV_US_BID_V3121_2007.JQ403079', 'D.UG.99.99UGD23550.AF484485', 'D.UG.x.DM4_032.EF575400', 'D.UG.x.C971_412.U36871', 'D.KE.99.QD435_100M_ENV_E1.FJ866141', 'D.CM.10.DEMD10CM009.JX140670', 'D.UG.05.394MP1.KF986058', 'D.CM.01.01CM_0009BBY.AY371155', 'D.KE.11.DEMD11KE003.KF716476', 'D.ZA.86.R482.AY773341', 'F2.CM.93.CA20.AJ277824', 'F1.FR.96.96FR_MP411.AJ249238', 'F1.BR.10.10BR_PE107.KJ849782', 'F1.ES.x.X1093_2.DQ979025', 'F1.AO.06.AO_06_ANG32.FJ900266', 'F1.BR.02.02BR170.FJ771007', 'F2.ZA.10.MSM237.KF725967', 'F1.ES.x.X1670.DQ979024', 'F1.FR.x.FGIL.AF321084', 'F2.CM.10.DEMF210CM007.JX140673', 'F1.ES.11.DEMF110ES001.JX140671', 'F1.FR.96.PHI420.AY231157', 'F1.BR.02.02BR082.FJ771006', 'F1.BR.93.93BR020_1.AF005494', 'F1.ES.x.P1146.DQ979023', 'F1.BR.06.06BR564.FJ771008', 'F2.CM.95.95CM_MP255.AJ249236', 'F2.ES.08.P2059_a_B3.JN054264', 'F1.RU.04.RUSP816_B4.HQ236605', 'F2.CM.10.DEMF210CM001.JX140672', 'F2.CM.97.CM53657.AF377956', 'F1.DE.x.MVP_30846.EU446022', 'F2.CM.95.95CM_MP257.AJ249237', 'F1.AO.06.AO_06_ANG40.FJ900267', 'F2.CM.02.02CM_0016BBY.AY371158', 'F1.ES.09.P2165_d2_2.HM068554', 'F1.BR.07.07BR844.FJ771010', 'F1.FI.93.FIN9363.AF075703', 'F1.AO.06.AO_06_ANG125.FJ900269', 'F1.ES.08.X2674_C4.HQ236616', 'G.ES.09.Ex15.GQ862780', 'G.PT.x.PT2695.AY612637', 'G.NG.95.NG1939.AF069935', 'G.CN.08.GX_2084_08.JN106043', 'G.NG.01.01NGPL0669.DQ168576', 'G.NG.95.NG1937.AF069937', 'G.ES.02.X1193_1.EU885761', 'G.ES.09.X2636_b.JN054287', 'G.x.x.X0558_8_F3.HQ236606', 'G.RU.x.RU570_revertant_passage_20.EF367231', 'G.ES.07.MFU54_D1_3.JF327806', 'G.NG.09.09NG_SC31.JN248591', 'G.x.08.X2483_F9.HQ236614', 'G.ES.05.X1854_2_10.EU885763', 'G.NG.08.P1909_D2.HQ236584', 'G.CM.97.97CM_MP801.AM279346', 'G.ES.09.X2693_a.JN054296', 'G.CM.01.01CM_4049HAN.AY371121', 'G.FR.95.PHI355.AY231155', 'G.FR.x.523.EF033660', 'G.PT.x.PT3306.FR846409', 'G.BE.96.DRCBL.AF084936', 'G.ES.06.X2088_9.EU885764', 'G.ES.08.P2091_a.JN054265', 'G.NG.95.NG1929.AF069943', 'G.ES.04.X1632_s2_b10.FJ817370', 'G.ES.02.P402_2_11.EU885759', 'G.GH.03.03GH175G.AB287004', 'G.NG.01.01NGPL0674.DQ168575', 'G.FR.95.PHI365.AY231156']

# %% [code]
grpM_30perclade_alignment_file = 'alignments/HIV1_FLT_2014_env_PRO_filteredseqs_strippedgapstoHXB2_grpM_30perclade.fasta'

# For clade B, I will use the HXB2 sequence, plus 29 other randomly selected sequences
alignments['grpM_30perclade'] = []

randomly_select_new_headers = False # change to true if you want to randomly select new sequences
if randomly_select_new_headers:
    # Add the HXB2 sequence
    alignments['grpM_30perclade'].append(alignments['B'][0]) # append the HXB2 sequence
    assert alignments['grpM_30perclade'][0][0] == 'B.FR.83.HXB2_LAI_IIIB_BRU.K03455'
    # Add the remaining sequences
    for clade in ['A', 'B', 'C', 'D', 'F', 'G']:
        if clade == 'B':
            n_seqs_append = 29
            alignments['grpM_30perclade'].extend(random.sample(alignments[clade][1:], n_seqs_append))
        else:
            n_seqs_append = 30
            alignments['grpM_30perclade'].extend(random.sample(alignments[clade], n_seqs_append))
else:
    alignments['grpM_30perclade'] = [(header, seq) for (header, seq) in alignments['full'] if header in grpM_30perclade_headers]
    
# Get the headers in the new alignment
grpM_30perclade_headers = [header for (header, seq) in alignments['grpM_30perclade']]
for header in grpM_30perclade_headers:
    assert grpM_30perclade_headers.count(header) == 1
print "The number of sequences in this alignment is: %s"%len(alignments['grpM_30perclade'])

# Write this newly created alignment to a file
pips.fasta.Write(alignments['grpM_30perclade'], grpM_30perclade_alignment_file)

# %% [code]
# Read in this alignment from a file
alignments['grpM_30perclade'] = pips.fasta.Read(grpM_30perclade_alignment_file)

# %% [markdown]
## Write to a file the group-M alignment with 30 sequences per subtype after removing low-quality columns. I will use this alignment for the `pyvolve` simulations.

# %% [code]
clade = 'grpM_30perclade'
headers_in_clade = [header for (header,seq) in alignments[clade]]
    
# Write protein sequences
alignments_without_lowq_columns['Env_protein_clade%s'%clade] = [(header, seq) for (header, seq) in alignments_without_lowq_columns['Env_protein'] if header in headers_in_clade]
current_protein_alignment_file_name = 'alignments/HIV1_FLT_2014_env_PRO_filteredseqs_strippedgapstoHXB2_Env_without_lowq_columns_clade_%s.fasta'%clade
print "Writing the protein alignment to the file: %s"%current_protein_alignment_file_name
pips.fasta.Write(alignments_without_lowq_columns['Env_protein_clade%s'%clade], current_protein_alignment_file_name)

# Write DNA sequences
alignments_without_lowq_columns['Env_dna_clade%s'%clade] = [(header, seq) for (header, seq) in alignments_without_lowq_columns['Env_dna'] if header in headers_in_clade]
current_dna_alignment_file_name = 'alignments/HIV1_FLT_2014_env_DNA_filteredseqs_strippedgapstoHXB2_Env_without_lowq_columns_clade_%s.fasta'%clade
print "Writing the DNA alignment to the file: %s"%current_dna_alignment_file_name
pips.fasta.Write(alignments_without_lowq_columns['Env_dna_clade%s'%clade], current_dna_alignment_file_name)

# %% [markdown]
## Compute site-specific amino-acid frequencies for the group-M alignment with 30 sequences per subtype and for the alignments simulated using `pyvolve`

# %% [markdown]
First, do this for the group-M alignment.

# %% [code]
SiteSpecificAminoAcidFrequencies = {}
clades = ['grpM_30perclade', 'B', 'A']
for clade in clades:
    # Compute site-specific amino-acid frequencies in the alignment
    SiteSpecificAminoAcidFrequencies[clade] = prefsutils.ComputeSiteSpecificAminoAcidFrequenciesInAlignment(alignments[clade])

# %% [markdown]
Then do this for the simulated alignments, subsequently converting the site-specific amino-acid frequencies to follow HXB2 numbering.

# %% [code]
def ConvertBackToHXB2Numbering(prefs, renumbering_file_name, sites_str=False):
    """
    This function is for converting a dictionary of preferences or amino-acid frequencies to HXB2 numbering
    
    *prefs* : a dictionary of preferences or amino-acid frequencies
    
    *renumbering_file_name* : the file used in `dms_editsites` to originally renumber the preferences to match
    the input alignment. I will use the reverse numbering scheme to convert back to HXB2 numbering
    """
    renumbering_file = open(renumbering_file_name, 'r')
    
    n_align_to_n_hxb2 = {}
    for line in renumbering_file:
        if line[0] == '#':
            continue
        line = line.strip().split()
        assert len(line) == 2
        (n_hxb2, n_alignment) = [int(n) for n in line]
        n_align_to_n_hxb2[n_alignment] = n_hxb2
        
    prefs_nhxb2 = {}
    for site in prefs:
        site = int(site)
        site_nhxb2 = n_align_to_n_hxb2[site]
        if sites_str:
            prefs_nhxb2[str(site_nhxb2)] = prefs[str(site)]
        else:
            prefs_nhxb2[site_nhxb2] = prefs[site]
            
    return prefs_nhxb2

# %% [code]
renumbering_file_name = 'alignments/renumbered_prefs/phydms_renumber_Env.txt'
SiteSpecificAminoAcidFrequencies_n_alignment = {}
for sim_i in simulated_dna_alignments:
    # Compute site-specific amino-acid frequencies in the alignment
    SiteSpecificAminoAcidFrequencies_n_alignment[sim_i] = prefsutils.ComputeSiteSpecificAminoAcidFrequenciesInAlignment(alignments[sim_i])
    # Convert to HXB2 numbering
    SiteSpecificAminoAcidFrequencies[sim_i] = ConvertBackToHXB2Numbering(SiteSpecificAminoAcidFrequencies_n_alignment[sim_i], renumbering_file_name, sites_str=False)    

# %% [markdown]
## Compute site-specific preference-weighted hydropathy scores, site-specific entropies, and site-specific Simpson's diversities for each site based on either the preferences or the alignment.

For each site $r$, the preference-weighted hydrophobicity is $\sum_a \pi_{r,a} \times X_a$ where $\pi_{r,a}$ is the preference of $r$ for amino acid $a$, and $X_a$ is the Kyte-Doolittle hydropathy of $a$, as described in Kyte and Doolittle (1982) J. of Mol. Biol. 157:1, 105-132. Before computing site-specific hydropathy scores, entropies, and Simpson's diversities, I remove preferences for stop codons and renormalize the remaining preferences to sum to one.

# %% [code]
prefs_entropies = {}
natural_seqs_entropies = {}
prefs_n_eff = {}
natural_seqs_n_eff = {}
prefs_simpsons_diversity = {}
natural_seqs_simpsons_diversity = {}
prefs_hydropathy_scores = {}
natural_seqs_hydropathy_scores = {}
amino_acids = ['A', 'C', 'D', 'E', 'F', 'G', 'H', 'I', 'K', 'L', 'M', 'N', 'P', 'Q', 'R', 'S', 'T', 'V', 'W', 'Y']
base = 2 # for below entropy calculations

# For the preferences, compute...
for key in renormalized_prefs:
    # ...site-specific entropies
    prefs_entropies[key] = {}
    prefs_n_eff[key] = {}
    prefs_simpsons_diversity[key] = {}
    for site in renormalized_prefs[key]:
        site_aa_prefs = [renormalized_prefs[key][site][aa] for aa in amino_acids]
        prefs_entropies[key][site] = prefsutils.ComputeEntropy(site_aa_prefs, base)
        prefs_n_eff[key][site] = math.pow(prefs_entropies[key][site], base)
        prefs_simpsons_diversity[key][site] = prefsutils.ComputeSimpsonsDiversity(site_aa_prefs)
    # ...site-specific hydropathy scores
    prefs_hydropathy_scores[key] = prefsutils.CalculateAAPreferenceHydropathy(renormalized_prefs[key])

# For the alignments, compute...
for clade in SiteSpecificAminoAcidFrequencies:
    # ...site-specific entropies
    natural_seqs_entropies[clade] = {}
    natural_seqs_n_eff[clade] = {}
    natural_seqs_simpsons_diversity[clade] = {}
    for site in SiteSpecificAminoAcidFrequencies[clade]:
        site_aa_freqs = [SiteSpecificAminoAcidFrequencies[clade][site][aa] for aa in amino_acids]
        natural_seqs_entropies[clade][site] = prefsutils.ComputeEntropy(site_aa_freqs, base)
        natural_seqs_n_eff[clade][site] = math.pow(natural_seqs_entropies[clade][site], base)
        natural_seqs_simpsons_diversity[clade][site] = prefsutils.ComputeSimpsonsDiversity(site_aa_freqs)
    # ...site-specific hydropathy scores
    natural_seqs_hydropathy_scores[clade] = prefsutils.CalculateAAPreferenceHydropathy(SiteSpecificAminoAcidFrequencies[clade])

# %% [markdown]
## Read in file specifying columns that fall within low-confidence regions in the alignment or for which I lack deep mutational scanning data

In correlating amino-acid preferences vs. frequencies, I will mask low-confidence regions in the alignment and sites for which I lack deep mutational scanning data. This list of sites is given in the below file, which I generated using the IPython notebook: ``alignments/CurateLANLMultipleSequenceAlignment.ipynb``

* ``alignments/columns_for_removal_protein_HXB2.txt`` : this file gives lists columns in the alignment for which I lack deep mutational scanning data or which fall within low-confidence regions in the alignment.

# %% [code]
# Read in columns for which I lack dms data or which fall in low-confidence regions in the alignment
columns_for_removal_file_name = 'alignments/columns_for_removal_protein_HXB2.txt'
columns_for_removal = [int(line.strip()) for line in open(columns_for_removal_file_name, 'r')]
print "Here are the columns from the file: %s"%columns_for_removal_file_name
print columns_for_removal

# %% [markdown]
## Correlate experimentally determined amino-acid preferences with amino-acid frequencies in the group-M alignment

I will plot the correlation between our experimentally estimated site-specific amino-acid preferences vs. the actual frequency of the 20 amino acids in the group M alignment from above. In measuring these correlations, I will mask sites in the list `ignore_columns`, which includes sites from `columns_for_removal` and sites in LAI that aren't in HXB2 ('142a'-'142e').

# %% [code]
def PlotPrefsFrequencies(prefs, nat_seqs, sites, plotfile, extra_sites=[], extra_aas = [], extra_color='firebrick', corr_on_plot=True, make_plot=True, xlabel = 'natural frequency'):
    """
    Plots the correlation of site-specific amino-acid preferences and natural frequencies
    
    *extra_sites* : a list of sites that is set to an empty list by default. If a list with at least one element is
    provided, the points corresponding to the sites in this list and the amino acids in *extra_aas* will be plotted
    in the color *extra_color*. All other datapoints will be shown in grey. Otherwise, if *extra_sites* is left as
    an empty list, all datapoints will be shown in blue.
    """
    
    xvalues = []
    yvalues = []
    xvalues2 = []
    yvalues2 = []
    for site in sites:
        assert int(site) in nat_seqs
        
        # For sites in *extra_sites*, and amino-acids in *extra_aas*, append data to separate list
        # of x and y values than the list of x and y values for other datapoints.
        if site in extra_sites:
            # Still append data to first set of x and y values for amino acids not in *extra_aas*
            xvalues.extend([nat_seqs[int(site)][aa] for aa in amino_acids if aa not in extra_aas])
            yvalues.extend([prefs[site][aa] for aa in amino_acids if aa not in extra_aas])
            
            # Append data to second set of x and y values for amino acids in *extra_aas*
            xvalues2.extend([nat_seqs[int(site)][aa] for aa in amino_acids if aa in extra_aas])
            yvalues2.extend([prefs[site][aa] for aa in amino_acids if aa in extra_aas])
            
            # Print the data for the amino acid in extra_aas at this site
#            for aa in extra_aas:
#                print "%s\t%s\t%s\t%s"%(site, aa, prefs[site][aa], nat_seqs[int(site)][aa])
        
        # For all sites not in *extra_sites*, append data to first set of x and y values
        else:
            xvalues.extend([nat_seqs[int(site)][aa] for aa in amino_acids])
            yvalues.extend([prefs[site][aa] for aa in amino_acids])
    assert len(xvalues) == len(yvalues)
    assert len(xvalues2) == len(yvalues2)
    assert len(xvalues) + len(xvalues2) == len(sites) * 20
    
    if make_plot:
        (r, p) = plotutils.PlotCorrelation(
                    xvalues = xvalues,
                    yvalues = yvalues,
                    xlabel = xlabel,
                    ylabel = 'preference',
                    xlim = [-0.03, 1.03],
                    ylim = [-0.03, 1.03],
                    xticks = [0, 0.5, 1],
                    yticks = [0, 0.5, 1],
                    plotfile = plotfile,
                    xvalues2 = xvalues2,
                    yvalues2 = yvalues2,
                    extra_color = extra_color,
                    corr_on_plot = corr_on_plot
                   )
        pdf = plotfile
        png = os.path.splitext(pdf)[0] + '.png'
        !convert -density 192 -trim $pdf $png
        print("\nHere is %s" % png)
        display(Image(png, width=200))
    
    else:
        (r, p) = scipy.stats.pearsonr(xvalues, yvalues)
    
    return (r, p)
    
def PlotEntropy(prefs, nat_seqs, sites, plotfile):
    """
    Plots the correlation of the site-specific entropy of the preferences and natural sequences
    """
    
    for site in sites:
        assert int(site) in nat_seqs
    entropy_xvalues = [nat_seqs[int(site)] for site in sites]
    entropy_yvalues = [prefs[site] for site in sites]
    assert len(entropy_xvalues) == len(entropy_yvalues)
    (r, p) = plotutils.PlotCorrelation(
                entropy_xvalues,
                entropy_yvalues,
                xlabel = 'natural sequences',
                ylabel = 'preferences',
                xlim = [-0.5, 5.5],
                ylim = [-0.5, 5.5],
                xticks = [0, 1, 2, 3, 4, 5],
                yticks = [0, 1, 2, 3, 4, 5],
                plotfile = plotfile
               )
    pdf = plotfile
    png = os.path.splitext(pdf)[0] + '.png'
    !convert -density 192 -trim $pdf $png
    print("\nHere is %s" % png)
    display(Image(png, width=200))
    
    return (r, p)

def PlotNEff(prefs, nat_seqs, sites, plotfile):
    """
    Plots the correlation of the site-specific effective number of tolerated amino acids
    """
    power = 2.0
    for site in sites:
        assert int(site) in nat_seqs
    n_eff_xvalues = [nat_seqs[int(site)] for site in sites]
    n_eff_yvalues = [prefs[site] for site in sites]
    assert len(n_eff_xvalues) == len(n_eff_yvalues)
    (r, p) = plotutils.PlotCorrelation(
                n_eff_xvalues,
                n_eff_yvalues,
                xlabel = 'natural sequences',
                ylabel = 'preferences',
                xlim = [-0.5, 20.5],
                ylim = [-0.5, 20.5],
                xticks = [0, 10, 20],
                yticks = [0, 10, 20],
                plotfile = plotfile
               )
    pdf = plotfile
    png = os.path.splitext(pdf)[0] + '.png'
    !convert -density 192 -trim $pdf $png
    print("\nHere is %s" % png)
    display(Image(png, width=200))
    
    return (r, p)

def PlotSimpsonsDiversity(prefs, nat_seqs, sites, plotfile):
    """
    Plots the correlation of the site-specific Simpson's diversity of the preferences and natural sequences
    """

    for site in sites:
        if site in ignore_columns:
            continue
        assert int(site) in nat_seqs
    simpsons_diversity_xvalues = [nat_seqs[int(site)] for site in sites]
    simpsons_diversity_yvalues = [prefs[site] for site in sites]
    assert len(simpsons_diversity_xvalues) == len(simpsons_diversity_yvalues)
    (r, p) = plotutils.PlotCorrelation(
                simpsons_diversity_xvalues,
                simpsons_diversity_yvalues,
                xlabel = 'natural sequences',
                ylabel = 'preferences',
                xlim = [-0.03, 1.03],
                ylim = [-0.03, 1.03],
                xticks = [0, 0.5, 1],
                yticks = [0, 0.5, 1],
                plotfile = plotfile
               )
    pdf = plotfile
    png = os.path.splitext(pdf)[0] + '.png'
    !convert -density 192 -trim $pdf $png
    print("\nHere is %s" % png)
    display(Image(png, width=200))
    
    return (r, p)

def PlotHydropathyScores(prefs, nat_seqs, sites, plotfile):
    
    """
    Plots the correlation of site-specific hydropathy scores for the preferences and natural sequences
    """

    for site in sites:
        if site in ignore_columns:
            continue
        assert int(site) in nat_seqs
    hydropathy_xvalues = [nat_seqs[int(site)] for site in sites]
    hydropathy_yvalues = [prefs[site] for site in sites]
    assert len(hydropathy_xvalues) == len(hydropathy_yvalues)
    assert min(hydropathy_xvalues) > -5 and min(hydropathy_xvalues) > -5
    assert max(hydropathy_xvalues) < 5 and max(hydropathy_xvalues) < 5
    print "The average hydropathy score for x is: %s" %(numpy.mean(hydropathy_xvalues))
    print "The average hydropathy score for y is: %s" %(numpy.mean(hydropathy_yvalues))
    (r, p) = plotutils.PlotCorrelation(
                hydropathy_xvalues,
                hydropathy_yvalues,
                xlabel = 'natural sequences',
                ylabel = 'preferences',
                xlim = [-5.5, 5.5],
                ylim = [-5.5, 5.5],
                xticks = [-5, 0, 5],
                yticks = [-5, 0, 5],
                plotfile = plotfile
               )
    pdf = plotfile
    png = os.path.splitext(pdf)[0] + '.png'
    !convert -density 192 -trim $pdf $png
    print("\nHere is %s" % png)
    display(Image(png, width=200))
    
    return (r, p)

# %% [markdown]
Below are the correlations, as well as a correlation plot for the preferences averaged between replicates.

# %% [code]
ignore_columns = ['%s'%site for site in columns_for_removal] + ['142%s'%i for i in ['a', 'b', 'c', 'd', 'e']]
clade = 'B'# 'grpM_30perclade'    
print "Correlations between the amino-acid preferences and amino-acid frequencies in natural sequences"
print "replicate\tR\tP"
for key in [1, 2, 3, '3b-1', '3b-2', 'avg']:
    sites = [site for site in renormalized_prefs[key] if site not in ignore_columns]
    plotfile = 'corr_clade_%s_prefs_%s.pdf'%(clade, key)
    if key == 'avg':
        make_plot = True
        print "\nPlotting the correlation for replicate: {0}".format(key)
    else:
        make_plot = False
    (r, p) = PlotPrefsFrequencies(renormalized_prefs[key], SiteSpecificAminoAcidFrequencies[clade], sites, plotfile=plotfile, make_plot=make_plot)
    if key == 'avg':
        continue
    print "{0}\t{1}\t{2}".format(key, r, p)

# %% [markdown]
## Find a stringency parameter that maximizes the correlation between the preferences and amino-acid frequencies in nature

To test for a difference between the stringency of selection in our experiment vs. in nature, I will fit a stringency parameter that rescales the stringency of the prefereces, as described in Bloom, 2014: http://mbe.oxfordjournals.org/content/31/10/2753.long. I will search for a stringency parameter that maximizes the correlation between the preferences and natural sequences.

# %% [code]
# Function to optimize
def ComputeCorrelationCoefficientPrefsNatSeqs(beta, prefs, nat_seqs, data_type, sites):
    """
    Computes a correlation coefficent between datasets derived from preferences and natural
    sequences:
        
    *beta* : a stringency parameter by which the preferences will be rescaled

    *prefs* : a dictionary of preferences that has the same structure as similar dictionaries in the main code. This
    dictionary should first be keyed by site, followed by single-letter character codes.

    *nat_seqs* : a dictionary of amino-acid frequencies that has the same structure as similar dictionaries in the
    main code. This dictionary should first be keyed by site, followed by single-letter character codes.

    *data_type* : specifies the data type being reported in the dictionaries. Possible
    options for this are:
        'prefs_and_frequencies' : site-specific amino-acid preferences and frequencies

        'entropy' : site-specific entropy
        
        'simpsons_diversity' : site-specific Simpson's diversity

        'hydropathy_scores' : site-specific hydropathy scores    
    
    *sites* : a list of sites (integers) to be included in the analysis
    """    
    
    # First, rescale the preferences using the stringency parameter
    rescaled_prefs = prefsutils.RescalePreferences(prefs, beta)
    
    # For correlating preferences/amino-acid frequencies
    if data_type == 'prefs_and_frequencies':
        xvalues = []
        yvalues = []
        chars = [char for char in rescaled_prefs[sites[0]] if char not in ['WT', 'entropy'] and '95' not in char] #chars = rescaled_prefs[sites[0]].keys()
        for site in sites:
            xvalues.extend([rescaled_prefs[site][char] for char in chars])
            yvalues.extend([nat_seqs[site][char] for char in chars])
    
    # For correlating entropy values or hydropathy scores
    elif data_type in ['entropy', 'simpsons_diversity', 'hydropathy_scores']:
        rescaled_prefs_data = {}
        nat_seqs_data = {}
        
        # Depending on corr_type, compute...
        # ... entropy values:
        if data_type == 'entropy':
            base = 2
            for site in sites:
                rescaled_prefs_data[site] = prefsutils.ComputeEntropy([rescaled_prefs[site][aa] for aa in amino_acids], base)
                nat_seqs_data[site] = prefsutils.ComputeEntropy([nat_seqs[site][aa] for aa in amino_acids], base)
        
        # ... Simpson's diversity values:
        elif data_type == 'simpsons_diversity':
            for site in sites:
                rescaled_prefs_data[site] = prefsutils.ComputeSimpsonsDiversity([rescaled_prefs[site][aa] for aa in amino_acids])
                nat_seqs_data[site] = prefsutils.ComputeSimpsonsDiversity([nat_seqs[site][aa] for aa in amino_acids])
        
        # ...site-specific hydropathy scores
        elif data_type == 'hydropathy_scores':
            rescaled_prefs_data = prefsutils.CalculateAAPreferenceHydropathy(rescaled_prefs)
            nat_seqs_data = prefsutils.CalculateAAPreferenceHydropathy(nat_seqs)
    
        else:
            raise ValueError('Invalid corr_type')
            
        assert len(rescaled_prefs_data) == len(nat_seqs_data)
        xvalues = [rescaled_prefs_data[site] for site in sites]
        yvalues = [nat_seqs_data[site] for site in sites]
    
    else:
        raise ValueError("The argument for data_type is not recognized: %s"%data_type)
    
    # Compute the correlation coefficient
    (r, p) = scipy.stats.pearsonr(xvalues, yvalues)
    
    return (-r) # make the correlation coefficient negative since I'm using the minimize function

# %% [code]
def OptimizeStringencyParameterInCorrelations(prefs_for_opt, nat_seqs_for_opt, data_type, sites, replicate, bounds=[(-10.0, 10.0)], b0=1, method='SLSQP'):
    """
    This function finds a stringency parameter that optimizes the correlation between preferences and natural
    sequences.
    
    *prefs_for_opt* : a dictionary of preferences with the same basic structure as the dictionaries in the main
    code. This dictionary's first set of keys should be sites (integers), followed by a second set of keys that
    are single-letter characters (strings), which returns the preference for that character (float)
    
    *nat_seqs_for_opt* : should follow the same format as *prefs_for_opt*
    
    *data_type* : specifies the type of data to be correlated. Possible options for this are:
            
            'prefs_and_frequencies' : site-specific amino-acid preferences and frequencies
            
            'entropy' : site-specific entropy
            
            'simpsons_diversity' : site-specific Simpson's diversity
            
            'hydropathy_scores' : site-specific hydropathy scores
    
    *sites* : a list of sites (integers) to be included in the analysis
    
    *b0* : initial guess for the stringency parameter, beta. By default, b0 = 1.
    
    *method* : optimization method
    """
    extra_args = (prefs_for_opt, nat_seqs_for_opt, data_type, sites)
    optimization_results = scipy.optimize.minimize(ComputeCorrelationCoefficientPrefsNatSeqs, b0, args=extra_args, bounds=bounds, method=method)
    
    return optimization_results

# %% [markdown]
Here is the code for searching for a stringency parameter that maximizes the correlation between amino-acid preferences and frequencies. I use the function `scipy.optimize.minimize` to do this optimization. The output shows the following values for individual replicates and the averaged preferences: the optimized stringency parameter (beta), the optimized Pearson correlation coefficient (R), and the associated p-value (P).

# %% [code]
# Specify input
clade = 'grpM_30perclade'
data_type = 'prefs_and_frequencies'
rescaled_prefs = {}
betas = {}
print "replicate\tbeta\tR\tP"
for key in [1, 2, 3, '3b-1', '3b-2', 'avg']:
    # Fill in dictionaries for optimization
    prefs_for_opt = {}
    nat_seqs_for_opt = {}
    sites = [int(site) for site in renormalized_prefs[key] if site not in ignore_columns]
    for site in sites:
        prefs_for_opt[site] = dict((aa, renormalized_prefs[key][str(site)][aa]) for aa in amino_acids)
        prefs_for_opt[site]['WT'] = renormalized_prefs[key][str(site)]['WT']
        nat_seqs_for_opt[site] = dict((aa, SiteSpecificAminoAcidFrequencies[clade][site][aa]) for aa in amino_acids)

    # Optimize the stringency parameter
    optimization_results = OptimizeStringencyParameterInCorrelations(prefs_for_opt, nat_seqs_for_opt, data_type, sites, key)
    betas[key] = optimization_results['x'][0]
    rescaled_prefs[key] = prefsutils.RescalePreferences(renormalized_prefs[key], betas[key])
    sites = [str(site) for site in sites]
    if key == 'avg':
        (r,p) = PlotPrefsFrequencies(rescaled_prefs[key], SiteSpecificAminoAcidFrequencies[clade], sites, 'temp.pdf', make_plot=True)
    else:
        (r,p) = PlotPrefsFrequencies(rescaled_prefs[key], SiteSpecificAminoAcidFrequencies[clade], sites, 'temp.pdf', make_plot=False)
    print "{0}\t{1}\t{2}\t{3}".format(key, betas[key], r, p)

# %% [markdown]
## Compare how the rescaled, averaged preferences correlate with amino-acid frequences in the natural group-M vs. simulated alignments

I will plot the correlation between the rescaled, averaged preferences (which have also been renormalized to one at each site after removing the preferences for stop codons) and amino-acid frequencies from the following alignments:

* the group-M alignment ("grpM_30perclade")
* a representative alignments from the `pyvolve` simulation ("sim_1")
* representative alignments from the two negative-control `pyvolve` simulations where the preferences were either randomly shuffled between sites ("shuffled_prefs_sim_0") and or were averaged across all sites ("site_avg_prefs_sim_0")

I will also correlate site-specific values for the effective number of tolerated amino acids (n_eff), which is defined as:

    n_eff = exp(H), if H is computed using the natural log

Thus, since there are 20 possible amino acids at each site, n_eff ranges from 0-20.

# %% [code]
rescaled_prefs_entropies = {}
rescaled_prefs_n_eff = {}
amino_acids = ['A', 'C', 'D', 'E', 'F', 'G', 'H', 'I', 'K', 'L', 'M', 'N', 'P', 'Q', 'R', 'S', 'T', 'V', 'W', 'Y']
base = 2 # for below entropy calculations
for key in rescaled_prefs:
    rescaled_prefs_entropies[key] = {}
    rescaled_prefs_n_eff[key] = {}
    for site in rescaled_prefs[key]:
        site_aa_prefs = [rescaled_prefs[key][site][aa] for aa in amino_acids]
        rescaled_prefs_entropies[key][site] = prefsutils.ComputeEntropy(site_aa_prefs, base)
        rescaled_prefs_n_eff[key][site] = math.pow(rescaled_prefs_entropies[key][site], base)

# %% [code]
# Specify the x-axis labels for the correlation plots
xlabels = {}
xlabels['grpM_30perclade'] = 'frequency in\nnatural sequences'
xlabels['sim_1'] = 'frequency in\nsimulated sequences'
xlabels['shuffled_prefs_sim_0'] = 'frequency in control\nsimulation with\nrandomized preferences'
xlabels['site_avg_prefs_sim_0'] = 'frequency in\ncontrol simulation'

# Make correlation plots
key = 'avg'
for clade in ['grpM_30perclade', 'sim_1', 'shuffled_prefs_sim_0', 'site_avg_prefs_sim_0']: # 'Ref_purged', 'Ref_grpM', 'A-K']: # percentID_89_to_100', 'B', 'percentID_50_to_83', 'A-K', 'Ref', 'Ref_purged']:
    print "\n############################################################"
    print "Clade: %s"%clade
        
    # Plot the correlation for...
    # ... amino-acid frequencies
    print "\nPlotting the correlation of preferences and natural amino-acid frequencies"
    sites = [site for site in rescaled_prefs[key] if site not in ignore_columns]
    plotfile = 'temp.pdf'
    xlabel = 'frequency in\nnatural sequences'
    (r, p) = PlotPrefsFrequencies(rescaled_prefs[key], SiteSpecificAminoAcidFrequencies[clade], sites, plotfile=plotfile, xlabel=xlabel)

    # ... entropy
    print "\nPlotting the correlation of the effective number of tolerated amino acids"
    (r, p) = PlotEntropy(rescaled_prefs_entropies[key], natural_seqs_entropies[clade], sites, plotfile=plotfile)

    # ... number of effective amino acids tolerated
    print "\nPlotting the correlation of the effective number of tolerated amino acids"
    (r, p) = PlotNEff(rescaled_prefs_n_eff[key], natural_seqs_n_eff[clade], sites, plotfile=plotfile)
    

# %% [markdown]
## Highlight the correlation for disulfide-bonded cysteine and potential glycosylation sites

# %% [markdown]
For disulfide-bonded cysteines:

# %% [code]
# Amino-acid frequencies
rep = 'avg'
clade = 'grpM_30perclade'

# Sites in grey
sites = [site for site in rescaled_prefs[rep] if site not in ignore_columns]

# Subset of sites that will be highlighted in red
disulfides = [(54, 74), (119, 205), (126, 196), (131, 157), (218, 247), (228, 239), (296, 331), (378, 445), (385, 418), (598, 604)]

# Filter out positions in low-quality regions of the alignment
disulfide_bonded_cysteines = []
print "\nThe following sites have been filetered out of the alignment:"
n_filtered = 0
for (c1, c2) in disulfides:
    if str(c1) in ignore_columns:
        print c1
        n_filtered += 1
    else:
        disulfide_bonded_cysteines.append(str(c1))
    if str(c2) in ignore_columns:
        print c2
        n_filtered += 1
    else:
        disulfide_bonded_cysteines.append(str(c2))
print "n = %s"%n_filtered
        
# Plot the data for the remaining positions
print "\nThe following sites will be plotted:"
print disulfide_bonded_cysteines
print "n = %s"%len(disulfide_bonded_cysteines)
PlotPrefsFrequencies(rescaled_prefs[rep], SiteSpecificAminoAcidFrequencies[clade], sites, plotfile='temp.pdf', extra_sites=disulfide_bonded_cysteines, extra_aas = amino_acids, extra_color='blue', corr_on_plot=True, xlabel = 'frequency in\nnatural sequences')

# Determine the correlation for the simulated alignments
sim_r = []
for i in range(100):
    clade = 'sim_%s'%i
    (r, p) = PlotPrefsFrequencies(rescaled_prefs[rep], SiteSpecificAminoAcidFrequencies[clade], sites, plotfile='temp.pdf', extra_sites=disulfide_bonded_cysteines, extra_aas = amino_acids, make_plot=False)
    sim_r.append(r)
print "\nRange of correlation coefficients for the simulated alignments:"
print "minimum correlation = %s"%min(sim_r)
print "maximum correlation = %s"%max(sim_r)

# %% [markdown]
For potential glycosylation sites, I identified the following list of 30 potential glycosylation sites using the tool for doing this on the LANL website (http://www.hiv.lanl.gov/content/sequence/GLYCOSITE/glycosite.html). Here is the list of sites:

    88, 136, 141, '142d', 156, 160, 186, 197, 230, 234, 241, 262, 276, 289, 295, 301, 332, 339, 356, 386, 392, 397, 406, 448, 463, 611, 616, 625, 637, 674

where site '142d' is an LAI residue not found in HXB2. For a more detailed description of this numbering scheme, see the IPython notebook `../InferPreferences.ipynb`.

# %% [code]
# Subset of sites that will be highlighted in red
N_of_PNGS = [88, 136, 141, '142d', 156, 160, 186, 197, 230, 234, 241, 262, 276, 289, 295, 301, 332, 339, 356, 386, 392, 397, 406, 448, 463, 611, 616, 625, 637, 674]
print "\nThe total number of PNGSs in LAI between codons 31-708 is: %s"%len(N_of_PNGS)

# Filter out positions in low-quality regions of the alignment
Ns_for_plot = []
print "\nThe following sites have been filetered out of the alignment:"
n_filtered = 0
for N in N_of_PNGS:
    if str(N) in ignore_columns:
        print N
        n_filtered += 1
    else:
        Ns_for_plot.append(str(N))
print "n = %s"%n_filtered

# Plot the data for the remaining positions
print "\nThe following sites will be plotted:"
print Ns_for_plot
print "n = %s\n"%len(Ns_for_plot)
clade = 'grpM_30perclade'
PlotPrefsFrequencies(rescaled_prefs[rep], SiteSpecificAminoAcidFrequencies[clade], sites, plotfile = 'temp.pdf', extra_sites=Ns_for_plot, extra_aas = amino_acids, extra_color='firebrick', corr_on_plot=True, xlabel = 'frequency in\nnatural sequences')

# Determine the correlation for the simulated alignments
sim_r = []
for i in range(100):
    clade = 'sim_%s'%i
    (r, p) = PlotPrefsFrequencies(rescaled_prefs[rep], SiteSpecificAminoAcidFrequencies[clade], sites, plotfile='temp.pdf', extra_sites=Ns_for_plot, extra_aas = amino_acids, make_plot=False)
    sim_r.append(r)
print "\nRange of correlation coefficients for the simulated alignments:"
print "minimum correlation = %s"%min(sim_r)
print "maximum correlation = %s"%max(sim_r)

# %% [markdown]
## Plot the correlation coefficient as a function of relative solvent accessibility (RSA)

First, I will read in site-secific RSA values from the following file: `../RSA_analysis/RSA_4tvp_renamed_chains_rmTERandHETATM_rm321A.txt`

This file gives site-specific relative solvent accessibility (RSA) values for Env based on the PDB:4TVP crystal structure. See the following IPython notebook for more details: `../RSA_analysis/RSA_analysis.ipynb`.

# %% [code]
# Read in RSA values from file
RSA_values_file_name = '../secondary_structure_and_RSA_analysis/RSA_4tvp_renamed_chains_rmTERandHETATM_rm321A.txt'
RSA_values_file = open(RSA_values_file_name, 'r')

# I will store the RSA values in a dictionary
RSA = {}
for line in RSA_values_file:
    if line[0] == '#': # ignore lines starting with '#'
        continue
    (site, site_rsa) = line.strip().split()
    RSA[int(site)] = float(site_rsa)
RSAs = [RSA[site] for site in RSA if str(site) not in ignore_columns]
RSAs.sort()
minRSA = min(RSAs)
maxRSA = max(RSAs)
n_RSAs = len(RSAs)
print "The number of sites included in this analysis is: %s"%n_RSAs
print "The minimum RSA is: %s"%(minRSA)
print "The maximum RSA is: %s"%(maxRSA)

# Determine the quintiles in the distribution of RSA values
quintile_boundaries = [minRSA] + [RSAs[int((i/5.0)*n_RSAs)-1] for i in range(1, 5)] + [maxRSA]

# %% [markdown]
Next, I will compute the correlation between the preferences and each alignment for subsets of sites greater-than-or-equal-to or less-than-or-equal-to a given RSA value for RSA values every 0.02 units between 0 and 1:

# %% [code]
# Specify input variables: the key of the preferences, stringency paramter, the clades to analyze,
# the subset of clades to plot, and the datatype
key = 'avg'
optimized_beta = betas['avg']
n_simulations = 100
sim_clades_to_analyze = ['sim_%s'%i for i in range(n_simulations)]
clades_to_analyze = ['grpM_30perclade'] + sim_clades_to_analyze
data_type = 'prefs_and_frequencies' # , 'prefs_and_frequencies', 'hydropathy_scores', 'entropy', 'simpsons_diversity']:

# Make a dictionary of preferences where the sites are integers and not strings
prefs_for_corr = {}
sites = [int(site) for site in renormalized_prefs[key] if str(site) not in ignore_columns]
for site in sites:
    prefs_for_corr[site] = dict((aa, renormalized_prefs[key][str(site)][aa]) for aa in amino_acids)
    prefs_for_corr[site]['WT'] = renormalized_prefs[key][str(site)]['WT']

# Sort sites based on whether they're above or below a given RSA cutoff. I will do this
# for many different cutoffs between 0 and 1
bin_size = 0.02
cutoffs = numpy.arange(0.0, 1.0 + bin_size, bin_size)
#cutoffs = quintile_boundaries
sites_above_RSA = {}
sites_below_RSA = {}
corr_above_RSA = {}
corr_below_RSA = {}
cutoffs.sort()
for cutoff in cutoffs:
    sites_above_RSA[cutoff] = [site for site in RSA if (RSA[site]>=cutoff) and (str(site) not in ignore_columns)]
    sites_below_RSA[cutoff] = [site for site in RSA if (RSA[site]<=cutoff) and (str(site) not in ignore_columns)]

# Determine the correlation as a function of RSA and plot the correlation when indicated
for clade_to_analyze in clades_to_analyze:
    corr_above_RSA[clade_to_analyze] = {}
    corr_below_RSA[clade_to_analyze] = {}
    
    # Measure the correlation above and below a given RSA cutoff
    for cutoff in cutoffs:
        sites_above_RSA[cutoff] = [site for site in RSA if (RSA[site]>=cutoff) and (str(site) not in ignore_columns)]
        sites_below_RSA[cutoff] = [site for site in RSA if (RSA[site]<=cutoff) and (str(site) not in ignore_columns)]

        if cutoff == cutoffs[-1]:
            pass
        elif len(sites_above_RSA[cutoff]) > 0:
            corr_above_RSA[clade_to_analyze][cutoff] = -ComputeCorrelationCoefficientPrefsNatSeqs(optimized_beta,
                                                                           prefs_for_corr,
                                                                           SiteSpecificAminoAcidFrequencies[clade_to_analyze],
                                                                           data_type,
                                                                           sites_above_RSA[cutoff])

        if cutoff == cutoffs[0]:
            pass
        elif len(sites_below_RSA[cutoff]) > 0:
            corr_below_RSA[clade_to_analyze][cutoff] = -ComputeCorrelationCoefficientPrefsNatSeqs(optimized_beta,
                                                                           prefs_for_corr,
                                                                           SiteSpecificAminoAcidFrequencies[clade_to_analyze],
                                                                           data_type,
                                                                           sites_below_RSA[cutoff])

# %% [markdown]
For each RSA value, compute a confidence interval (currently I compute both 80% and 100% confidence intervals) from the distribution of correlations with the `pyvolve` alignments simulated from the site-specific preferences.

# %% [code]
# Compute a confidence interval for each cutoff. Do so for various confidence intervals
confidence_intervals = [80, 100]
cutoff_specific_confidence_intervals_below_RSA = {}
cutoff_specific_confidence_intervals_above_RSA = {}
for CI in confidence_intervals:

    # Determine the index of the lower and upper boundaries in a list of length n_simulations
    n_lower_boundary = int(math.floor(((100-CI)/100.0) * n_simulations))
    n_upper_boundary = int(math.ceil((CI/100.0) * n_simulations))

    # Determine the correlations that correspond to these boundary indices
    cutoff_specific_confidence_intervals_below_RSA[CI] = {}
    cutoff_specific_confidence_intervals_above_RSA[CI] = {}
    for cutoff in cutoffs:
        
        if cutoff in corr_below_RSA['sim_0']: # 'sim_0' is just an arbirary value
            below_corrs = [corr_below_RSA[clade][cutoff] for clade in sim_clades_to_analyze]
            below_corrs.sort()
            assert len(below_corrs) == n_simulations
            cutoff_specific_confidence_intervals_below_RSA[CI][cutoff] = (below_corrs[n_lower_boundary], below_corrs[n_upper_boundary-1])
        if cutoff in corr_above_RSA['sim_0']: # 'sim_0' is just an arbirary value
            above_corrs = [corr_above_RSA[clade][cutoff] for clade in sim_clades_to_analyze]
            above_corrs.sort()
            assert len(above_corrs) == n_simulations
            cutoff_specific_confidence_intervals_above_RSA[CI][cutoff] = (above_corrs[n_lower_boundary], above_corrs[n_upper_boundary-1])        

# %% [markdown]
Plot the correlation for subsets of sites above or below a given RSA. The red line shows the correlation for the group-M alignment. The dark- and light-grey shaded regions show the 80% and 100% confidence intervals of the alignments simulated using `pyvolve` assuming the site-specific preferences are the correct ones.

# %% [code]
clade_to_analyze = 'grpM_30perclade'

# Specify colors for filling in confidence intervals
CI_facecolors = {}
CI_facecolors[80] = '0.1'
CI_facecolors[90] = '0.5'
CI_facecolors[100] = '0.65'
CIs_to_plot = [80, 100]

for plot_above_or_below in ['below', 'above']:
    
    plotfile = 'correlation_%s_RSA_cutoffs.pdf'%plot_above_or_below
    
    # Initiate the plot
    xsize = 5
    ysize = 4
    figure = pylab.figure(figsize=(xsize, ysize), facecolor='white')
    ax = pylab.axes()
    
    # Plot the correlation as a function of...
    # ... sites below
    if plot_above_or_below == 'below':
        below_cutoffs = [cutoff for cutoff in cutoffs if cutoff>0.00435674733676] # stop plotting at the 10% most buried sites (RSA below 00435674733676)
        below_label = 'sites more buried than this RSA'
        pylab.plot([cutoff for cutoff in below_cutoffs],
                   [corr_below_RSA[clade_to_analyze][cutoff] for cutoff in below_cutoffs],
                    c='firebrick', alpha=1, label=below_label, linewidth = 3)

        # Plot a shaded region showing the confidence interval for the simulated data
        for CI in CIs_to_plot:
            lower_bounds = [cutoff_specific_confidence_intervals_below_RSA[CI][cutoff][0] for cutoff in below_cutoffs]
            upper_bounds = [cutoff_specific_confidence_intervals_below_RSA[CI][cutoff][1] for cutoff in below_cutoffs]
            pylab.fill_between(below_cutoffs, lower_bounds, upper_bounds, facecolor=CI_facecolors[CI], alpha=0.5,
                label=CI, edgecolor="b", linewidth=0.0)

    # ... or sites above
    if plot_above_or_below == 'above':
        above_cutoffs = [cutoff for cutoff in cutoffs if cutoff<0.502647513364] # stop plotting at the 10% most exposed sites (RSA above 0.502647513364)
        above_label = 'sites more exposed than this RSA'
        pylab.plot([cutoff for cutoff in cutoffs if cutoff in above_cutoffs],
                   [corr_above_RSA[clade_to_analyze][cutoff] for cutoff in above_cutoffs],
                   c='firebrick', alpha=1, label=above_label, linewidth = 3)

        # Plot a shaded region showing the confidence interval for the simulated data
        for CI in CIs_to_plot:
            lower_bounds = [cutoff_specific_confidence_intervals_above_RSA[CI][cutoff][0] for cutoff in above_cutoffs]
            upper_bounds = [cutoff_specific_confidence_intervals_above_RSA[CI][cutoff][1] for cutoff in above_cutoffs]
            pylab.fill_between(above_cutoffs, lower_bounds, upper_bounds, facecolor=CI_facecolors[CI], alpha=0.5,
                label=CI, edgecolor="b", linewidth=0.0)

    # Plot a dashed line showing the correlation for all sites
    corr_all_sites = corr_above_RSA[clade_to_analyze][cutoffs[0]]
    pylab.plot((cutoffs[0], cutoffs[-1]), (corr_all_sites, corr_all_sites), 'k--', linewidth = 1)

    # Specify parameters for the plot
    if plot_above_or_below == 'below':
        xlabel = 'sites with $\leq$ this\nrelative solvent accessibility'
    if plot_above_or_below == 'above':
        xlabel = 'sites with $\geq$ this\nrelative solvent accessibility'
    ylabel = 'correlation coefficient'
    #ylim = [-0.03, 1.03]
    #yticks = [0, 0.5, 1]
    xlim = [-0.03, 1.03]
    ylim = [0.07, 0.93]
    xticks = [0, 0.5, 1]
    yticks = [0.10, 0.3, 0.5, 0.7, 0.90]
    pylab.rcParams['xtick.major.pad']='11'
    pylab.rcParams['ytick.major.pad']='11'
    pylab.xlabel(xlabel, fontsize = 25, labelpad=15)
    pylab.ylabel(ylabel, fontsize = 25, labelpad=15)
    pylab.ylim(ylim)
    pylab.xlim(xlim)
    pylab.yticks(yticks, fontsize = 25)
    pylab.xticks(xticks, fontsize = 25)
    ax.xaxis.set_tick_params(width=2.0, length = 5)
    ax.yaxis.set_tick_params(width=2.0, length = 5)
    [i.set_linewidth(2.0) for i in ax.spines.itervalues()]
    pylab.gca().get_xaxis().tick_bottom()
    pylab.gca().get_yaxis().tick_left()    
    # pylab.legend(numpoints=1, fontsize = 25, bbox_to_anchor=(1.05, 1.0), loc=2, borderaxespad=-0.2, handletextpad=0.2, frameon=False) # loc='lower right')

    # Save and display the figure
    pylab.savefig(plotfile, bbox_inches = 'tight')
    pylab.clf()
    pylab.close()
    pdf = plotfile
    png = os.path.splitext(pdf)[0] + '.png'
    !convert -density 192 -trim $pdf $png
    print("\nHere is %s" % png)
    display(Image(png, width=200))

# %% [markdown]
## Plot site-specific entropies as a function of RSA

# %% [code]
sites_with_RSA = [site for site in RSA if str(site) not in ignore_columns]
RSAs_to_plot = [RSA[site] for site in sites_with_RSA]

rescaled_prefs_entropies_to_plot = [rescaled_prefs['avg'][str(site)]['entropy'] for site in sites_with_RSA]
grpM_entropies_to_plot = [natural_seqs_entropies['grpM_30perclade'][site] for site in sites_with_RSA]
diff_entropies_to_plot = [x-y for (x, y) in zip(grpM_entropies_to_plot,rescaled_prefs_entropies_to_plot)]

for (name, y) in [('preferences', rescaled_prefs_entropies_to_plot), ('natural frequencies', grpM_entropies_to_plot), ('difference',diff_entropies_to_plot)]:
    print "Plotting sequence entropy vs. RSA for: {0}".format(name)
    (r, p) = plotutils.PlotCorrelation(
                xvalues = RSAs_to_plot,
                yvalues = y,
                plotfile = 'temp.pdf',
                xlabel='RSA', ylabel='entropy',
                xlim=[-0.03,1.03], ylim=[min(y)-0.5,max(y)+0.5],
                xticks=[0, 0.5, 1], yticks=[0, 2, 4, 6])
    pdf = 'temp.pdf'
    png = os.path.splitext(pdf)[0] + '.png'
    !convert -density 192 -trim $pdf $png
    print("\nHere is %s" % png)
    display(Image(png, width=200))

# %% [markdown]
## Plot the correlation as a function of primary sequence

# %% [code]
clade = 'grpM_30perclade'
all_sites = [i for i in range(31, 703)] # sites with deep mutational scanning data
rs = {}
for site in all_sites:
    (r, p) = PlotPrefsFrequencies(rescaled_prefs['avg'], SiteSpecificAminoAcidFrequencies[clade], [str(site)], plotfile='temp.temp', make_plot=False)
    rs[site] = r

window_size = 31
TC_adaptation_sites = ['48', '62', '64', '65', '66', '81', '105', '162', '188', '203', '207', '212', '377', '420', '433', '436', '443', '557', '558', '560', '564', '588', '591', '653', '655']
exclude_sites_from_window = [] #ignore_columns + TC_adaptation_sites
mean_rs = []
for center_i in range(len(all_sites)):
    if center_i < (window_size - 1)/2.0: # i.e. too early in sequence to make a window
        continue
    if len(all_sites) - (center_i+1) < (window_size - 1)/2.0: # i.e. too late in sequence to make a window
        continue
    window = [site for site in all_sites[int(center_i-(window_size - 1)/2.0) : int(1 + center_i+(window_size - 1)/2.0)] if str(site) not in exclude_sites_from_window]
    mean_r = numpy.mean([rs[site] for site in window])
    mean_rs.append(mean_r)
#    print "\n"
#    print window
#    print '{0}\t{1}'.format(site, r)

# plot data
figure = pylab.figure(figsize=(10, 5), facecolor='white')
sites_to_plot = all_sites[int((window_size - 1)/2.0) : int(len(all_sites) - (window_size - 1)/2.0)]
pylab.plot(sites_to_plot, mean_rs, color='k', linewidth=2)

# plot RRE boundaries
RRE_boundaries = (495, 613)
pylab.axvspan(RRE_boundaries[0], RRE_boundaries[1], color='0.75', alpha=0.25)

# plot vloop boundaries
for v_loop_boundaries in [(132, 156), (157, 195), (297, 330), (386, 417), (460, 469)]:
    pylab.axvspan(v_loop_boundaries[0], v_loop_boundaries[1], color='firebrick', alpha=0.25)

# plot sites of TC adaptation
for site in TC_adaptation_sites:
    pylab.plot((int(site), int(site)), (0.0, 1.0), 'steelblue', linewidth = 1)

# additional plot parameters
ax = pylab.axes()
ax.set_ylabel('Pearson correlation', fontsize=25)
ax.set_xlabel('Position in primary sequence', fontsize=25)
pylab.yticks(fontsize=25)
pylab.xticks(fontsize=25)
pylab.ylim([0.0, 0.9])
plotfile = 'temp.pdf'
pylab.savefig(plotfile, bbox_inches = 'tight')
pylab.close()
pdf = plotfile
png = os.path.splitext(pdf)[0] + '.png'
!convert -density 192 -trim $pdf $png
print("\nHere is %s" % png)
display(Image(png, width=500))

# %% [markdown]
## Write rescaled preferences (including stop codons) to a file

I will write the averaged preferences (including the preferences for stop codons) to a file after rescaling them with the optimized stringency parameter determined above.

# %% [code]
# Rescale the preferences using the optimized stringency parameter
key = 'avg'
optimized_beta = betas[key] # from above
rescaled_avg_prefs = prefsutils.RescalePreferences(prefs[key], optimized_beta)

print "Writing the averaged preferences to a file after rescaling them with a stringency parameter of: %s"%optimized_beta
ordered_positions = [str(i) for i in range(31, 143)] + ['142%s'%letter for letter in ['a', 'b', 'c', 'd', 'e']] + [str(i) for i in range(143, 703)]
prefs_file_name = 'rescaled_prefs_%s_beta%s.txt'%(key, int(100*optimized_beta))
prefsutils.ConvertPrefsDictionaryToFile(rescaled_avg_prefs, ordered_positions, prefs_file_name)

# %% [markdown]
## Write amino-acid frequencies from the group-M alignment with 30 sequences per clade to a file

# %% [code]
clade = 'grpM_30perclade'
amino_acid_frequencies_file_name = 'aa_frequencies_{0}.txt'.format(clade)
print "Writing the amino-acid frequencies to the file: %s"%amino_acid_frequencies_file_name
ordered_positions = [i for i in range(1, 858)]
# include site-specific entropy values
for site in ordered_positions:
    SiteSpecificAminoAcidFrequencies[clade][site]['entropy'] = natural_seqs_entropies[clade][site]
prefsutils.ConvertPrefsDictionaryToFile(SiteSpecificAminoAcidFrequencies[clade], ordered_positions, amino_acid_frequencies_file_name)

# %% [code]
