# Supplementary material for: Experimental Estimation of the Effects of All Amino-Acid Mutations to HIV’s Envelope Protein on Viral Replication in Cell Culture
Source: PLoS Pathog. 2016 Dec 13;12(12):e1006114. doi: 10.1371/journal.ppat.1006114 (PMC5189966; doi:10.1371/journal.ppat.1006114)
Supplement: S3 File — (ZIP) [file ppat.1006114.s013.zip › S3_File_notebooks/correlate_preferences_with_amino_acid_frequencies_in_nature/README.rst]

========================================================================================
Correlating amino-acid preferences with amino-acid frequencies in natural isolates
========================================================================================

This folder contains scripts for correlating amino-acid preferences with the actual frequency of amino acids in natural isolates. I compute these correlations using the IPython notebook: ``CorrelatePrefsAndNaturalSequenceDiversity.ipynb``. The alignments I use for this analysis, and the methods I use to curate these alignments, are in the IPython notebook: ``CurateLANLMultipleSequenceAlignment.ipynb`` in the directory ``alignments/``. The latter IPython notebook must be run before the former.

This folder also contains an IPython notebook called ``SimulateExpectedCorrelation.ipynb`` that we used to simulate *env*'s evolution with ``pyvolve``.

Note: the above IPython notebooks use `pips <https://github.com/jbloomlab/pips-1.0>`_.
