# Supplementary material for: Experimental Estimation of the Effects of All Amino-Acid Mutations to HIV’s Envelope Protein on Viral Replication in Cell Culture
Source: PLoS Pathog. 2016 Dec 13;12(12):e1006114. doi: 10.1371/journal.ppat.1006114 (PMC5189966; doi:10.1371/journal.ppat.1006114)
Supplement: S3 File — (ZIP) [file ppat.1006114.s013.zip › S3_File_notebooks/make_sequence_logo_plots/MakeAnnotatedLogoPlots.ipynb]

# %% [markdown]
# Make sequence-logo plots of Env's rescaled amino-acid preferences without stop codons and overlayed with structural information

I will make logo plots of our estimated amino-acid preferences (without stop codons and averaged between replicates) after rescaling with a stringency parameter that maximizes the correlation of the preferences and amino-acid frequencies in an alignment of group-M sequences, as described in the paper and the IPython notebook: `../correlate_preferences_with_amino_acid_frequencies_in_nature/CorrelatePrefsAndNaturalSequenceDiversity.ipynb`. I will also include an overlay bar showing regions of primary sequence in variable loops, other regions in gp120, and gp41.

# %% [markdown]
## Imports

# %% [code]
import os
from IPython.display import Image, display

# %% [markdown]
## Input preferences file and stringency parameter for rescaling the preferences

Input preferences file:

* I will use the the preferences averaged between replicates (HXB2 numbering)

Stringency parameter:

* the parameter that optimizes the correlation between the above amino-acid preferences and the amino-acid frequencies in an alignment of group-M sequences (stringency parameter = 2.11563710897). See the following IPython notebook for more details: `../correlate_preferences_with_amino_acid_frequencies_in_nature/CorrelatePrefsAndNaturalSequenceDiversity.ipynb`

# %% [code]
# Input preferences files
prefs_file = '../averaged_preferences/avg_prefs_p2_nhxb2.txt'

# Stringency parameters for rescaling the preferences
beta = 2.11563710897 # maximizes correlation with amino-acid frequencies in LANL reference alignment

# %% [markdown]
## Make a logo plot of the preferences without stop codons with an overlay indicating whether residues are in variable loops, other parts of gp120, or gp41.

# %% [code]
def MakeLogoPlotWithOverlay(prefs_nhxb2, prefs_nhxb2_logo, overlay1, overlay2=None, beta=1.0, output_prefs_file=None):
    """
    This function makes a sequence-logo plot overlayed with some kind of information.
    
    *prefs_nhxb2* : the name of a .txt file with amino-acid preferences generated by dms_tools
    
    *prefs_nhxb2_logo_with_stopcodons* : a name for the output .pdf file
    
    *overlay1* : a list of arguments (filename1, shortname1, longname1) required by dms_logoplot
    
    *overlay2* : a second list of arguments if you wish to add another layer of information
    
    *beta* : a stringency parameter for rescaling the preferences. By default, set to 1.0, which doesn't change
    the preferences at all.
    """
    
    (filename1, shortname1, longname1) = overlay1
    if overlay2:
        (filename2, shortname2, longname2) = overlay2
        cmd_logoplot = ' '.join([
                                'dms_logoplot',
                                prefs_nhxb2,
                                prefs_nhxb2_logo,
                                '--nperline 68',
                                '--overlay1 %s %s %s'%(filename1, shortname1, longname1),
                                '--overlay2 %s %s %s'%(filename2, shortname2, longname2),
                                '--stringencyparameter %s'%beta,
                                '--excludestop'
                                ])
        
    else:
        cmd_logoplot = ' '.join([
                                'dms_logoplot',
                                prefs_nhxb2,
                                prefs_nhxb2_logo,
                                '--nperline 68',
                                '--overlay1 %s %s %s'%(filename1, shortname1, longname1),
                                '--stringencyparameter %s'%beta,
                                '--excludestop'
                                ])
    
    # Make a logo plot with stop codons
    print ("\nMaking a logo plot using the following command:\n" + cmd_logoplot)
    log = !$cmd_logoplot
    
    return None

# %% [markdown]
Here is a dictionary specifying which residues are in "variable" and "conserved" regions in gp120 or in gp41, as defined the the HIV sequence database (http://www.hiv.lanl.gov/) except that disulfide-bonded cysteines that flank most variable regions are annotated as 'other', not 'variable':

# %% [code]
# A dictionary of sequence elements
sequence_elements = {}
sequence_elements['c1'] = [i for i in range(31, 132)]
sequence_elements['v1'] = [i for i in range(132, 157)]
sequence_elements['v2'] = [i for i in range(157, 196)]
sequence_elements['c2'] = [i for i in range(196, 297)]
sequence_elements['v3'] = [i for i in range(297, 331)]
sequence_elements['c3'] = [i for i in range(331, 386)]
sequence_elements['v4'] = [i for i in range(386, 418)]
sequence_elements['c4'] = [i for i in range(418, 460)]
sequence_elements['v5'] = [i for i in range(460, 470)]
sequence_elements['c5'] = [i for i in range(470, 512)]
sequence_elements['gp41'] = [i for i in range(512, 703)]

# %% [markdown]
Here is an input file for annotating variable vs. conserved regions for preferences in HXB2 numbering for all sites in LAI we mutagenized this experiment:

# %% [code]
variable_conserved_gp41_file_name = 'annotate_variable_conserved_gp41_regions.txt'
variable_conserved_gp41_file = open(variable_conserved_gp41_file_name, 'w')
variable_conserved_gp41_file.write('# site region\n')
print "\nWriting the following file for annotating variable regions, conserved regions, and gp41:"
print variable_conserved_gp41_file_name
conserved = []
for i in ['c1', 'c2', 'c3', 'c4', 'c5']:
    conserved.extend(sequence_elements[i])
variable = []
for i in ['v1', 'v2', 'v3', 'v4', 'v5']:
    variable.extend(sequence_elements[i])

# Annotate...
for site in range(31, 703):
    # ... variable loops
    if site in variable:
        variable_conserved_gp41_file.write('%s gp120-variable\n'%site)
    # ... other regions in gp120
    elif site in conserved:
        variable_conserved_gp41_file.write('%s gp120-other\n'%site)
    # ... gp41
    elif site in sequence_elements['gp41']:
        variable_conserved_gp41_file.write('%s gp41\n'%site)
    else:
        raise ValueError("Site doesn't have an annotation: %s"%site)
    # ... sites in V1 in LAI that aren't in HXB2
    if site == 142:
        for letter in ['a', 'b', 'c', 'd', 'e']:
            variable_conserved_gp41_file.write('%s%s gp120-variable\n'%(site, letter))
            
variable_conserved_gp41_file.close()

# %% [markdown]
Make the logo plot:

# %% [code]
print "I will make the following logo plots using:"
!dms_logoplot -v

prefs_to_plot = ['avg']

filename1 = variable_conserved_gp41_file_name
shortname1 = 'r'
longname1 = 'region'
overlay1 = (filename1, shortname1, longname1)

prefs_nhxb2_logo_without_stopcodons = 'rescaled_prefs.pdf'
MakeLogoPlotWithOverlay(prefs_nhxb2 = prefs_file,
                        prefs_nhxb2_logo = prefs_nhxb2_logo_without_stopcodons,
                        overlay1 = overlay1,
                        beta = beta)
pdf = prefs_nhxb2_logo_without_stopcodons
png = os.path.splitext(pdf)[0] + '.png'
!convert -density 192 -trim $pdf $png
print("\nHere is %s" % png)
display(Image(png, width=500))

# %% [code]
