# Supplementary material for: Experimental Estimation of the Effects of All Amino-Acid Mutations to HIV’s Envelope Protein on Viral Replication in Cell Culture
Source: PLoS Pathog. 2016 Dec 13;12(12):e1006114. doi: 10.1371/journal.ppat.1006114 (PMC5189966; doi:10.1371/journal.ppat.1006114)
Supplement: S3 File — (ZIP) [file ppat.1006114.s013.zip › S3_File_notebooks/make_sequence_logo_plots/MakeLogoPlotsOfSubsetsOfSites.ipynb]

# %% [markdown]
# Make sequence-logo plots of subsets of sites, including potential glycosylation sites and disulfide bonds

Hugh Haddox, April-17-2016

# %% [markdown]
## Imports

# %% [code]
import os
import sys
sys.path.append('../scripts/')
import prefsutils
from IPython.display import Image, display

# %% [markdown]
## Specify input preferences files and stringency parameters for rescaling the preferences

Inputs

* Amino-acid preferences from the dms experiment or amino-acid frequencies from a multiple-sequence alignment of naturally occuring HIV sequences:
    * a file giving the amino-acid preferences averaged between replicates ('avg')
    * a file giving the amino-acid frequencies in an alignment of group-M sequences with 30 sequences per clade for multiple clades ('grpM_30perclade'), as described in the IPython notebook: `../correlate_preferences_with_amino_acid_frequencies_in_nature/CorrelatePrefsAndNaturalSequenceDiversity.ipynb`

* Stringency parameter: the parameter that optimizes the correlation between the amino-acid preferences (averaged between replicates) and amino-acid frequencies in nature (=2.1). See the above referenced IPython notebook for more details.

# %% [code]
# Input preferences files
prefs_files = {}
prefs_files['avg'] = '../averaged_preferences/avg_prefs_p2_nhxb2.txt'
prefs_files['grpM_30perclade'] = '../correlate_preferences_with_amino_acid_frequencies_in_nature/aa_frequencies_groupM_30perclade.txt'

# Stringency parameters for rescaling the preferences
betas = {}
betas['no_rescaling'] = 1.0
betas['optbeta2-1'] = 2.1

# %% [markdown]
Read in the preferences/amino-acid frequencies from input files.

# %% [code]
# Read in preferences from a file
prefs = {}
for prefs_key in prefs_files:
    if prefs_key in ['avg', 'grpM_30perclade']:
        CIs_present = False
    else:
        CIs_present = True
    prefs[prefs_key] = prefsutils.ConvertPrefsFileToDictionary(prefs_files[prefs_key], CIs_present = CIs_present)

# %% [markdown]
## Make logo plots

# %% [code]
def MakeLogoPlotOfSubgroupOfSites(prefs_nhxb2, output_prefix, sites, beta=1.0, width=100):
    """
    This function makes a sequence-logo plot for a specified subgroup of sites
    
    *prefs_nhxb2* : the name of a .txt file with amino-acid preferences generated by dms_tools or with amino-acid
    frequencies recorded in the same format
    
    *output_prefix* : a prefix that will be used to make the output preferences .txt file and output logo plot
    .pdf file
    
    *sites* : a list of sites to plot
    
    *beta* : a stringency parameter for rescaling the preferences. By default, set to 1.0, which doesn't change
    the preferences at all.
    """
    # Specify outfiles
    prefs_nhxb2_txt_outfile = '%s.txt'%output_prefix
    prefs_nhxb2_logo_without_stopcodons = '%s.pdf'%output_prefix
    
    # Make a .txt file of the preferences for a specific subset of sites    
    print "Plotting sites: %s"%list(sites)
    prefs_for_outfile = dict((site, prefs_nhxb2[str(site)]) for site in sites)
    prefsutils.ConvertPrefsDictionaryToFile(prefs_for_outfile, sites, prefs_nhxb2_txt_outfile)
    
    cmd_logoplot = ' '.join([
                            'dms_logoplot',
                            prefs_nhxb2_txt_outfile,
                            prefs_nhxb2_logo_without_stopcodons,
                            '--nperline 65',
                            '--stringencyparameter %s'%beta,
                            '--excludestop'
                            ])
    
    # Make a logo plot with stop codons
    print ("\nMaking a logo plot without stop codons with the command:\n" + cmd_logoplot)
    log = !$cmd_logoplot
    
    pdf = prefs_nhxb2_logo_without_stopcodons
    png = os.path.splitext(pdf)[0] + '.png'
    !convert -density 192 -trim $pdf $png
    print("\nHere is %s" % png)
    display(Image(png, width=width))
    
    return None

# %% [code]
print "I will make the following logo plots using:"
!dms_logoplot -v

# %% [markdown]
## Disulfide-bonded cysteines

# %% [code]
# Specify lists of sites
disulfides = [(54, 74), (119, 205), (126, 196), (131, 157), (218, 247), (228, 239), (296, 331), (378, 445), (385, 418), (598, 604)]

# Make logo plot for the given list
for prefs_key in ['avg', 'grpM_30perclade']:
    print "\nAnalyzing the key: %s"%prefs_key
    if prefs_key == 'avg':
        beta = betas['optbeta2-1']
    elif prefs_key == 'grpM_30perclade':
        beta = 1.0
    for disulfide in disulfides:
        output_prefix = '%s_disulfide_%s-%s'%(prefs_key, disulfide[0], disulfide[1])
        MakeLogoPlotOfSubgroupOfSites(prefs[prefs_key], output_prefix, disulfide, beta=beta)

# %% [markdown]
## Potential N-linked glycosylation sites

# %% [code]
# Specify lists of sites
N_of_PNGS = [88, 136, 141, '142d', 156, 160, 186, 197, 230, 234, 241, 262, 276, 289, 295, 301, 332, 339, 356, 386, 392, 397, 406, 448, 463, 611, 616, 625, 637, 674]

# Make logo plot for the given list
# Make logo plot for the given list
for prefs_key in ['avg', 'grpM_30perclade']:
    print "\nAnalyzing the key: %s"%prefs_key
    if prefs_key == 'avg':
        beta = betas['optbeta2-1']
    elif prefs_key == 'grpM_30perclade':
        beta = 1.0
    for N in N_of_PNGS:
        if str(N) not in prefs[prefs_key]:
            continue
        elif N == '142d':
            PNGS = [N, '142e', '143']
        else:
            PNGS = [N, N+1, N+2]
        output_prefix = '%s_PNGS_%s'%(prefs_key, N)
        MakeLogoPlotOfSubgroupOfSites(prefs[prefs_key], output_prefix, PNGS, beta=beta)

# %% [code]
