# Supplementary material for: Experimental Estimation of the Effects of All Amino-Acid Mutations to HIV’s Envelope Protein on Viral Replication in Cell Culture
Source: PLoS Pathog. 2016 Dec 13;12(12):e1006114. doi: 10.1371/journal.ppat.1006114 (PMC5189966; doi:10.1371/journal.ppat.1006114)
Supplement: S3 File — (ZIP) [file ppat.1006114.s013.zip › S3_File_notebooks/make_sequence_logo_plots/README.rst]

========================================================================================
Making sequence-logo plots of amino-acid preferences
========================================================================================

I use the IPython notebook ``MakeAnnotatedLogoPlots.ipynb`` to make sequence-logo plots of amino-acid preferences averaged between replicates and rescaled with a stringency parameter of 2.1. The plot also has an overlay bar indicating whether residues are located in variable regions, other regions in gp120, or in gp41.

I use the IPython notebook ``MakeLogoPlotsOfSubsetsOfSites.ipynb`` to make plots for subsets of sites, such as potential glycosylation sites and disulfide bonds.
