# Supplementary material for: Experimental Estimation of the Effects of All Amino-Acid Mutations to HIV’s Envelope Protein on Viral Replication in Cell Culture
Source: PLoS Pathog. 2016 Dec 13;12(12):e1006114. doi: 10.1371/journal.ppat.1006114 (PMC5189966; doi:10.1371/journal.ppat.1006114)
Supplement: S3 File — (ZIP) [file ppat.1006114.s013.zip › S3_File_notebooks/multiple_linear_regression_mutational_tolerance/multiple_linear_regression.ipynb]

# %% [markdown]
# Use multiple linear regression to identify factors potentially influencing mutational tolerance

In this notebook, we will use multiple linear regression to test how a number of factors influence Env's mutational tolerance, computed as the entropy of a site's amino-acid preferences. These factors include:

* **relative solvent accessibility (RSA)** which is known to be a major determinant of mutational tolerance

* **Whether a site is in the Rev-response element**

* **Whether a site is in the CD4 binding site**

* **Whether a residue is in the epitope of a broadly neutralizing antibody.** We investigated just broadly neutralizing antibodies targeting the CD4 binding site, as most other broadly neutralizing antibodies target either glycans, the selection on which is not modeled well in our experiments relative to nature, or the membrane-proximal external region of gp41, which is not fully resolved in crystal structures of trimeric Env, making it difficult to correct for RSA in this region. Specifically, we analyzed the three CD4 binding-site antibodies with the greatest breadth from Zhou et al. 2015 Cell: VRC01 (PDB 3NGB), 12A21 (PDB 4JPW), and 3BNC117 (PDB 4JPV), which neutralize between 84-90\% of strains from a diverse panel of HIV isolates \cite{zhou2015structural}.

* **Whether a residue is in a variable loop.** as defined by the HIV sequence database: http://www.hiv.lanl.gov/content/sequence/VAR_REG_CHAR/variable_region_characterization_explanation.html

# %% [markdown]
## Imports

# %% [code]
from Bio.PDB import *
import os
import sys
sys.path.append('../scripts/')
import prefsutils
import plotutils
import numpy
import math
import pandas
from IPython.display import Image, display
import statsmodels.formula.api as smf
import dms_tools.file_io

# %% [markdown]
## Compute anti-Env antibody epitopes based on co-crystal structures

Here, I will compute the epitopes of anti-Env antibodies using co-crystal structures. I will define epitope residues as those with any non-hydrogen atoms that are within a 4 Angstrom cutoff of non-hydrogen atoms of the antibody.

In the below cell, each of the below entries contains information for a given antibody including, PDB ID, PDB file name, and which chains correspond to HIV Env vs. which chains correspond to the antibody. I store all this info in a dictionary called *structures*.

# %% [code]
structures = {}

# VRC01
# Zhou et al. 2010, gp120 and VRC01
structures['VRC01'] = {}
structures['VRC01']['pdb_id'] = '3ngb'
structures['VRC01']['file'] = '3ngb.pdb1' # biological assembly 1
structures['VRC01']['Env_chains'] = ['G']
structures['VRC01']['antibody_chains'] = ['H', 'L']

# 12A21
# gp120 and 12A21
structures['12A21'] = {}
structures['12A21']['pdb_id'] = '4jpw'
structures['12A21']['file'] = '4jpw.pdb1'
structures['12A21']['Env_chains'] = ['G']
structures['12A21']['antibody_chains'] = ['H', 'L']

# 3BNC117
# gp120 and 3BNC117
structures['3BNC117'] = {}
structures['3BNC117']['pdb_id'] = '4jpv'
structures['3BNC117']['file'] = '4jpv.pdb'
structures['3BNC117']['Env_chains'] = ['G']
structures['3BNC117']['antibody_chains'] = ['H', 'L']

# CD4
# Pancera et al. 2010, gp120, CD4, and 48d
structures['CD4'] = {}
structures['CD4']['pdb_id'] = '3jwd'
structures['CD4']['file'] = '3jwd.pdb1' # biological assembly 1
structures['CD4']['Env_chains'] = ['A']
structures['CD4']['antibody_chains'] = ['C']

# %% [markdown]
Next, I will compute distances between all pairwise combinations of antigen residues and antibody residues, considering all non-hydrogen atoms in each residue.

# %% [code]
def CalculateResidueDistancesBetweenAntibodyAndAntigen(pdbfile, structure_id, antigen_chains, antibody_chains,
                                                       ignore_antigen_atoms, ignore_antigen_atoms_for_gly):
    """
    This function calculates all pairwise distances between each residue X from an antigen and 
    residue Y from an antibody. The distance separating the residues within a pair of residues
    is calculated using the (x,y,z) coordinates for all atoms per residue in the antibody and
    all atoms per residue except for those in the list *ignore_atoms* for antigen residues. The
    list *ignore_antigen_atoms_for_gly* is a list used for glycine residues only.
    
    This function uses the PDB module from BioPython to parse the PDB structure and to measure
    the distance between residues. The distance returned for each pair of residues is the minimum
    distance between any pair of sidechain atoms considered for those residues.
    
    *pdbfile* : input PDB structure file
    
    *antigen_chains* : a list of chains in the PDB file associated with the antigen (e.g. HIV Env)
    
    *antibody_chains* : a list of chains in the PDB file associated with the antibody (e.g. an
    anti-Env antibody)
    
    *ignore_antigen_atoms* : a list of atoms in a residue to ignore when measuring the distance between
    two residues. The atoms in this list should be named using the convention in the PDB file. For
    example, if you wish to ignore backbone atoms, the list would be: ['N','CA','O','C']. Note: Gly
    has its own list (see below).
    
    *ignore_antigen_atoms_for_gly* : same as the list *ignore_atoms*, except I will use it only in
    relation to Gly. Gly has its own list since it is the only amino acid without a side group with more
    than just a H.
    
    *distances* : a dictionary containing residue-residue pairwise distances. The first key is the
    residue number in the antigen. The second key is the residue number in the antibody. The value
    of the second key is the distance between these two residues. The distances dictionary is the
    return value of this function.
        distances[antigen_resnum][antibody_resnum] = distance
    
    I adapted this code from a similar function written by Orr Ashenberg and Michael B. Doud in:
    
    Michael B. Doud*, Orr Ashenberg*, and Jesse D. Bloom. "Site-specific amino-acid preferences are
    mostly conserved in two closely related protein homologs." Molecular Biology and Evolution.
    32:2944-2960 (2015).
    """
    
    # For testing code
    print_data_for_res = [] #[('457', 'A')] #[('124', 'G'), ('124', 'G')] #['457']
    
    # Initiate *structure* object
    parser = PDBParser()
    structure = parser.get_structure(structure_id, pdbfile)

    # For each residue in the antigen and in the antibody, make a list of tupples where the first tupple item
    # is a residue object and the second item is the name of the chain it belongs to
    antigen_residues = [(r, r.get_parent().get_id()) for r in structure.get_residues() if r.get_parent().get_id() in antigen_chains]
    antibody_residues = [(r, r.get_parent().get_id()) for r in structure.get_residues() if r.get_parent().get_id() in antibody_chains]
    
    # Compute the distance between each combinations of residue X in the antigen and residue Y in the antibody
    distances = {}
    for (antigen_res, antigen_chain) in antigen_residues: # iterate over all residues in the antigen
        if antigen_res.get_id()[0] not in [' ', 'H_NAG', 'H_BMA', 'H_MAN']: # ignore het atoms, water molecules, etc.
            continue
        antigen_resname = antigen_res.get_resname()
        antigen_resnum = (antigen_res.get_id()[0].strip() + str(antigen_res.get_id()[1]) + antigen_res.get_id()[2].strip(), antigen_chain) # [1] is the res number; [2] is the following letter in the numbering scheme if it exists; the "_%s" specifies the chain since different chains could have residues with the same number
        distances[antigen_resnum] = {}

        # For Glycine we will measure distance from the alpha carbon; for all other residues we will consider all distances
        # from all atoms distal to the alpha carbon on the side chain:
        if antigen_resname == 'GLY':
            antigen_atoms_to_measure = [ a.get_name() for a in antigen_res.get_unpacked_list() if a.get_name() not in ignore_antigen_atoms_for_gly]
        else:
            antigen_atoms_to_measure = [ a.get_name() for a in antigen_res.get_unpacked_list() if a.get_name() not in ignore_antigen_atoms]
        if antigen_resnum in print_data_for_res:
            print "\nantigen_resnum[0] = %s"%antigen_resnum[0]
            print "antigen_resnum[1] = %s"%antigen_resnum[1]
            print "antigen_resname = %s"%antigen_resname
            print "antigen_atoms_to_measure = %s"%antigen_atoms_to_measure

        for (antibody_res, antibody_chain) in antibody_residues:
            if antibody_res.get_id()[0] not in [' ', 'H_NAG', 'H_BMA', 'H_MAN']: # != ' '# ignore het atoms, water molecules, etc.
                continue
            antibody_resname = antibody_res.get_resname()
            antibody_resnum = (str(antibody_res.get_id()[1]) + antibody_res.get_id()[2].strip(), antibody_chain) # [1] is the res number; [2] is the following letter in the numbering scheme if it exists; the "_%s" specifies the chain since different chains could have residues with the same number
            antibody_atoms_to_measure = [ a.get_name() for a in antibody_res.get_unpacked_list() ]
            
            this_residue_pair_distances = [] # hold all pairwise distances for the atoms under consideration in these two residues
            for antigen_atom in antigen_atoms_to_measure:
                for antibody_atom in antibody_atoms_to_measure:
                    this_residue_pair_distances.append( antigen_res[antigen_atom] - antibody_res[antibody_atom] )
            distances[antigen_resnum][antibody_resnum] = min(this_residue_pair_distances)
            
            if antigen_resnum in print_data_for_res: # and antibody_resnum in [('74', 'H'), ('74', 'L')]: #['57_H', '57_L']
                print "\nantigen_resnum[0] = %s"%antigen_resnum[0]
                print "antigen_resnum[1] = %s"%antigen_resnum[1]
                print "antibody_resnum[0] = %s"%antibody_resnum[0]
                print "antibody_resnum[1] = %s"%antibody_resnum[1]
                print "this_residue_pair_distances = %s"%this_residue_pair_distances
                print "min(this_residue_pair_distances) = %s"%(min(this_residue_pair_distances))
                print "distances[antigen_resnum][antibody_resnum] = %s"%(distances[antigen_resnum][antibody_resnum])

    return distances

# %% [code]
def CalculateContactsBetweenAntigenAndAntibody(distances, dist_cutoff):
    """
    This function computes all pairwise contacts between each residue X from an antigen and 
    residue Y from an antibody, where residues are said to be contacting if the distance
    between them is less than some distance cutoff in Angstroms (*dist_cutoff*) based on
    an input structure (*pdbfile*).
    
    *distances* : a dictionary of distances from the above function called
    *CalculateResidueDistancesBetweenAntibodyAndAntigen*.
    
    *dist_cutoff* : Maximum distance a pair of residues can be separated by and still
    consider that residue pair in contact. Typically set cutoff to 7 A for comparisons
    between beta carbons, but smaller thresholds (4.5 A) can be used here for all possible 
    distances between sidechain atoms distal to the alpha carbon.
    
    *contacts* : This is a dictionary of lists storing residues making contacts. The keys
    are antigen residues and the values in the return list are antibody residues that contact
    the antigen residue, as defined above.
       contacts[antigen_res] = [antibody_res1, antibody_res2, ...], where each res is a string
       of the residue numers from the PDB structure
    
    I adapted this code from a similar function written by Orr Ashenberg in:
    
    Michael B. Doud*, Orr Ashenberg*, and Jesse D. Bloom. "Site-specific amino-acid preferences are
    mostly conserved in two closely related protein homologs." Molecular Biology and Evolution.
    32:2944-2960 (2015).
    """
    contacts = {}
    for antigen_res in distances:
        antibody_contacts_within_dist_cutoff = [antibody_res for antibody_res in distances[antigen_res] if distances[antigen_res][antibody_res] < dist_cutoff]
        if len(antibody_contacts_within_dist_cutoff) > 0:
            contacts[antigen_res] = antibody_contacts_within_dist_cutoff
    return contacts

# %% [markdown]
For each pairwise combination of antigen and antibody residues, I will store the minimum inter-atomic distance between residues in the dictionary *distances*, where:
    
    distances[antigen_resnum][antibody_resnum] = distance

# %% [code]
distances = {}

# %% [code]
for structure in structures:
    print "\nAnalyzing structure: %s"%structure
    if structure in distances:
        continue
    structure_id = structure
    pdb_id = structures[structure]['pdb_id']
    pdbfile = structures[structure]['file']
    antigen_chains = structures[structure]['Env_chains']
    antibody_chains = structures[structure]['antibody_chains']
    ignore_antigen_atoms = [] #['N','CA','O','C']
    ignore_antigen_atoms_for_gly = [] #['N','O','C']
    distances[structure] = CalculateResidueDistancesBetweenAntibodyAndAntigen(pdbfile, structure_id,
                                antigen_chains, antibody_chains, ignore_antigen_atoms,
                                ignore_antigen_atoms_for_gly)

# %% [markdown]
Next, for each antigen residue, I will make a list of antibody residues that are within 5 Angstroms, storing this list in the dictionary *contacts*, where:

    contacts[structure][antigen_res] = [antibody_res1, antibody_res2, ...], where each residue in this list is within the distance cutoff

If the antigen residue has no contacts, it is not given as a key in the dictionary.

# %% [code]
contacts = {}
dist_cutoff = 4 # Angstroms
for structure in distances:
    contacts[structure] = CalculateContactsBetweenAntigenAndAntibody(distances[structure], dist_cutoff)

# %% [markdown]
Some contacts involve Env glycans. I will assign any glycan contacts to the associated glycosylated asparagine residue. I will do this using the dictionary *glycan_to_residue*, which is keyed first by antibody, then by the residue number of an asparagine (string), giving a list of associated sugars.

# %% [code]
glycan_to_residue = {}

# CD4bs
glycan_to_residue['CD4'] = {}
glycan_to_residue['CD4']['276'] = ['H_NAG776']

glycan_to_residue['3BNC117'] = {}
glycan_to_residue['3BNC117']['276'] = ['H_NAG504']

glycan_to_residue['VRC01'] = {}
glycan_to_residue['VRC01']['276'] = ['H_NAG776']

glycan_to_residue['12A21'] = {}
glycan_to_residue['12A21']['276'] = ['H_NAG504']

# %% [code]
contacts_glycans_resolved = {}
for structure in glycan_to_residue:
    contacts_glycans_resolved[structure] = {}
    updated_contacts = []
    for contact in contacts[structure]:
        if 'H' == contact[0][0]:
            (sugar, chain) = contact
            residue_found = False
            for residue in glycan_to_residue[structure]:
                if sugar in glycan_to_residue[structure][residue]:
                    residue_found = True
                    if (residue, chain) not in contacts_glycans_resolved[structure]:
                        contacts_glycans_resolved[structure][(residue,chain)] = contacts[structure][contact]
            if not residue_found:
                raise ValueError("Could not find sugar: %s"%sugar)            
        else:
            contacts_glycans_resolved[structure][contact] = contacts[structure][contact]

# %% [markdown]
Next, I will write the following information to a file:

* antibody name
* residues in epitope as defined by co-crystal structure and a given distance cutoff
* breadth score

# %% [code]
%%capture
structures_to_exclude = ['m66', '48d', 'CH58', 'CH59']
antibody_epitopes_file_name = 'antibody_epitopes_at_%s_A.txt'%str(dist_cutoff)
antibody_epitopes_file = open(antibody_epitopes_file_name, 'w')
print "Writing epitopes to the file: %s"%antibody_epitopes_file_name
antibody_epitopes_file.write('antibody\tresidues_in_epitope\tbreadth\n')
epitopes = []
for structure in contacts_glycans_resolved:
    print "\nAnalyzing structure: %s"%structure
    if structure in structures_to_exclude:
        continue
    assert len(contacts_glycans_resolved[structure]) > 0
    epitope_residues = ','.join([r for (r, aa) in contacts_glycans_resolved[structure]])
    print epitope_residues
    antibody_epitopes_file.write('%s\t%s\tnd\n'%(structure, epitope_residues))
    assert epitope_residues not in epitopes
    epitopes.append(epitope_residues)
antibody_epitopes_file.close()

# %% [markdown]
## Define residues in variable loops

# %% [markdown]
The below cell defines the variable loops using the definition from the HIV sequence database (http://www.hiv.lanl.gov/content/sequence/VAR_REG_CHAR/variable_region_characterization_explanation.html), leaving out disulfide-bonded cysteines that anchor some of the loops.

# %% [code]
# A dictionary of sequence elements
sequence_elements = {}
sequence_elements['c1'] = [str(i) for i in range(31, 132)]
sequence_elements['v1'] = [str(i) for i in range(132, 157)]
sequence_elements['v2'] = [str(i) for i in range(157, 196)]
sequence_elements['c2'] = [str(i) for i in range(196, 297)]
sequence_elements['v3'] = [str(i) for i in range(297, 331)]
sequence_elements['c3'] = [str(i) for i in range(331, 386)]
sequence_elements['v4'] = [str(i) for i in range(386, 418)]
sequence_elements['c4'] = [str(i) for i in range(418, 460)]
sequence_elements['v5'] = [str(i) for i in range(460, 470)]
sequence_elements['c5'] = [str(i) for i in range(470, 512)]
sequence_elements['gp41'] = [str(i) for i in range(512, 703)]
sequence_elements['v_loops'] = sequence_elements['v1'] + sequence_elements['v2'] + sequence_elements['v3'] + sequence_elements['v4'] + sequence_elements['v5']

# %% [markdown]
## Multiple linear regression of factors potentially influencing Env mutational tolerance
Mutational tolerance is defined as the entropy of the re-scaled amino-acid preferences.

# %% [markdown]
Analysis of the CD4-bs antibodies from Zhou et al. 2015 Cell, the RRE, and variable loops, after accounting for RSA:

# %% [code]
d = {}
for (r, h) in dms_tools.file_io.ReadPreferences('../correlate_preferences_with_amino_acid_frequencies_in_nature/rescaled_prefs_avg_beta211.txt')[4].items():
    d[r] = {'entropy':h}
with open('../secondary_structure_and_RSA_analysis/RSA_4tvp_renamed_chains_rmTERandHETATM_rm321A.txt') as f:
    for line in f.readlines()[1 : ]:
        (r, rsa) = (line.split()[0], float(line.split()[1]))
        d[r]['rsa'] = rsa
for r in d.keys():
    if r in sequence_elements['v_loops']:
        d[r]['variable_loop'] = 1
    else:
        d[r]['variable_loop'] = 0
for r in d.keys():
    d[r]['epitope_bNAb'] = 0
with open('antibody_epitopes_at_4_A.txt') as f:
    epitopes = set([])
    for line in f.readlines()[1 : ]:
        (antibody, sites, breadth_score) = line.split()
        antibody = antibody.replace('-', '_')
        if 'CD4' in antibody:
            continue
        sites = set([r.strip() for r in sites.split(',')])
        if not sites:
            continue
        print("Antibody {0} has {1} sites".format(antibody, len(sites)))
        for r in d.keys():
            d[r]['epitope_bNAb'] += int(r in sites) #* breadth_zhou[antibody]
for r in d.keys():
    if r in sequence_elements['v_loops']:
        d[r]['variable_loop'] = 1
    else:
        d[r]['variable_loop'] = 0
for r in d.keys():
    if '142' in r:
        d[r]['RRE'] = 0
    elif 495 <= int(r) <= 614:
        d[r]['RRE'] = 1
    else:
        d[r]['RRE'] = 0
            
df = pandas.DataFrame.from_dict(d, orient='index')

model = smf.ols(formula='entropy ~ rsa + RRE + epitope_bNAb + variable_loop', data=df)
result = model.fit()
print(result.summary())

# %% [markdown]
Same as above analysis, but considering all five variable loops independently

# %% [code]
d = {}
for (r, h) in dms_tools.file_io.ReadPreferences('../correlate_preferences_with_amino_acid_frequencies_in_nature/rescaled_prefs_avg_beta211.txt')[4].items():
    d[r] = {'entropy':h}
with open('../secondary_structure_and_RSA_analysis/RSA_4tvp_renamed_chains_rmTERandHETATM_rm321A.txt') as f:
    for line in f.readlines()[1 : ]:
        (r, rsa) = (line.split()[0], float(line.split()[1]))
        d[r]['rsa'] = rsa
for r in d.keys():
    if r in sequence_elements['v_loops']:
        d[r]['variable_loop'] = 1
    else:
        d[r]['variable_loop'] = 0
for r in d.keys():
    d[r]['epitope_bNAb'] = 0
with open('antibody_epitopes_at_4_A.txt') as f:
    epitopes = set([])
    for line in f.readlines()[1 : ]:
        (antibody, sites, breadth_score) = line.split()
        antibody = antibody.replace('-', '_')
        if 'CD4' in antibody:
            continue
        sites = set([r.strip() for r in sites.split(',')])
        if not sites:
            continue
        print("Antibody {0} has {1} sites".format(antibody, len(sites)))
        for r in d.keys():
            d[r]['epitope_bNAb'] += int(r in sites) #* breadth_zhou[antibody]
for r in d.keys():
    for i in [1, 2, 3, 4, 5]:
        if r in sequence_elements['v{0}'.format(i)]:
            d[r]['v{0}'.format(i)] = 1
        else:
            d[r]['v{0}'.format(i)] = 0
for r in d.keys():
    if '142' in r:
        d[r]['RRE'] = 0
    elif 495 <= int(r) <= 614:
        d[r]['RRE'] = 1
    else:
        d[r]['RRE'] = 0
            
df = pandas.DataFrame.from_dict(d, orient='index')

model = smf.ols(formula='entropy ~ rsa + RRE + epitope_bNAb + v1 + v2 + v3 + v4 + v5', data=df)
result = model.fit()
print(result.summary())

# %% [code]
