# Supplementary material for: Experimental Estimation of the Effects of All Amino-Acid Mutations to HIV’s Envelope Protein on Viral Replication in Cell Culture
Source: PLoS Pathog. 2016 Dec 13;12(12):e1006114. doi: 10.1371/journal.ppat.1006114 (PMC5189966; doi:10.1371/journal.ppat.1006114)
Supplement: S3 File — (ZIP) [file ppat.1006114.s013.zip › S3_File_notebooks/multiple_linear_regression_mutational_tolerance/README.rst]

============================================
Multiple linear regression to analzye the inherent mutational tolerance of residues in variable loops and residues in epitopes of broadly neutralizing antibodies
============================================

I conducted this analysis in the IPython notebook: ``multiple_linear_regression.ipynb``

Note: to run this analysis, you will need to download the following PDB files (NB: two of these files have the extension ".pdb1", indicating they are the "biological assembly" version of the pdb file; one of them has the standard ".pdb" extension. You will need to download the correct version for the script to work properly). The files are:
    3ngb.pdb1 (co-crystal structure of gp120 and VRC01)
    4jpw.pdb1 (co-crystal structure of gp120 and 12A21)
    4jpv.pdb  (co-crystal structure of gp120 and 3BNC117)
