# Supplementary material for: Experimental Estimation of the Effects of All Amino-Acid Mutations to HIV’s Envelope Protein on Viral Replication in Cell Culture
Source: PLoS Pathog. 2016 Dec 13;12(12):e1006114. doi: 10.1371/journal.ppat.1006114 (PMC5189966; doi:10.1371/journal.ppat.1006114)
Supplement: S3 File — (ZIP) [file ppat.1006114.s013.zip › S3_File_notebooks/pymol_scripts/pymol_adaptation_mutations_3jwd.py]

"""
This script is for labeling structural features of Env with the 3jwd structure

It is intended to be run in the PyMOL terminal as:
    run pymol_adaptation_mutations_3jwd.py

Hugh Haddox, January-28-2016
"""
import pymol
from pymol import cmd

cmd.delete('all')
cmd.fetch('3jwd')

# Label the different chains
cmd.select('3jwd_gp120', '3jwd and chain a and resi 31-511')
cmd.select('3jwd_cd4', '3jwd and chain c')
cmd.select('3jwd_48d', '3jwd and chain h+l')

cmd.hide('everything')
cmd.bg_color('white')
cmd.show('cartoon', '3jwd_gp120')
cmd.show('cartoon', '3jwd_cd4')
cmd.set('cartoon_transparency', '0')
#cmd.show('cartoon', '3jwd_48d')
cmd.color('grey', '3jwd_gp120')
cmd.color('palegreen', '3jwd_cd4')
#cmd.color('grey', '3jwd_48d')

# TC adaptation mutations
cmd.select('3jwd_adaptation_mutations', '3jwd_gp120 and resi 48+62+64+65+66+81+105+162+188+203+207+212+377+420+433+436+443+557+558+560+564+588+591+653+655')

# co-receptor binding site
cmd.select('3jwd_cxcr4_bs_mutagenesis', '3jwd_gp120 and resi 298+421+422') # Basmaciogullari et al., 2002 (note: sites 308+315+317 are not in this structure)
cmd.select('3jwd_ccr5_bs_mutagenesis', '3jwd_gp120 and resi 121+123+207+381+420+421+422+438+440+441') # Rizzuto et al., 1998
cmd.select('3jwd_coreceptor_bs_GPGR', '3jwd_gp120 and resi 312-315')

# CD4 binding site
cmd.select('3jwd_cd4bs', '3jwd_gp120 and resi 124-127+196+198+279-283+365-370+374+425-432+455-461+469+471-477') # Zhou et al. 2010 PMID 20616231; Supplemental Fig. S1
cmd.select('3jwd_cd4bs_sidechaincontacts', '3jwd_gp120 and resi 196+198+369+370+374+432+455+461+469+475+476+477') # Zhou et al. 2010 PMID 20616231; Supplemental Fig. S1
cmd.select('3jwd_cd4bs_mainchaincontacts', '3jwd_gp120 and resi 366+367+426+428+431+456+458+459+471+472+473') # Zhou et al. 2010 PMID 20616231; Supplemental Fig. S1
cmd.select('3jwd_cd4_phe43', '3jwd_gp120 and resi 368+370+427') # Zhou et al. 2010 PMID 20616231; Supplemental Fig. S1
cmd.select('3jwd_cd4_large_cavity', '3jwd_gp120 and resi 281+364+365+455+469') # Kwong et al., Nature, 1998

# Color TC adaptation mutations according to a spectrum and show as spheres
cmd.show('spheres', '3jwd_adaptation_mutations')
sites = [site for site in range(31, 665)]
for site in sites:
    cmd.alter("3jwd_gp120 and resi %d" % int(site), "b = %g" % int(site))
cmd.spectrum('b', 'red_blue', '3jwd_gp120', minimum=min(sites), maximum=max(sites))

# Color sites that overlap between adaptation mutations and the mutagenesis studies
#cmd.color('orange', '3jwd_gp120 and resi 207+420')

TC_adaptation_at_least_two_reps = '48+62+64+65+66+81+105+162+188+203+207+212+377+420+433+436+443+557+558+560+564+588+591+653+655'.split('+')
coreceptor_bs_mutagenesis = '298+421+422+121+123+207+381+420+421+422+438+440+441'.split('+')
for site in sites:
    if str(site) not in TC_adaptation_at_least_two_reps: # and str(site) not in coreceptor_bs_mutagenesis:
        cmd.color("grey40", "3jwd_gp120 and resi %s" %site)

"""
# show and color spheres
cmd.show('spheres', '3jwd_adaptation_mutations')
cmd.show('spheres', '3jwd_ccr5_bs_mutagenesis')
cmd.show('spheres', '3jwd_cxcr4_bs_mutagenesis')
cmd.color('firebrick', '3jwd_adaptation_mutations')
cmd.color('marine', '3jwd_cxcr4_bs_mutagenesis')
cmd.color('marine', '3jwd_ccr5_bs_mutagenesis')
cmd.color('deeppurple', '3jwd_gp120 and resi 207+420')
"""

# Take a picture of the adaptive mutations shown as spheres colored based on position in primary sequence; picture is from an apex-down view
cmd.set_view ("""\
    -0.993100584,   -0.106121637,    0.050144825,\
    -0.116881520,    0.855242610,   -0.504911244,\
     0.010696299,   -0.507280171,   -0.861730993,\
    -0.000935972,   -0.002202541, -302.211303711,\
    22.562974930,   80.841690063,  114.618545532,\
   217.901016235,  386.292114258,  -20.000000000 """)
cmd.png('3jwd_topdown_TC_adaptation_mutations.png', width=1000, dpi=600, ray=1)

# Color all residues grey except the coreceptor binding residues
for site in sites:
    if str(site) not in coreceptor_bs_mutagenesis:  
        cmd.color("grey40", "3jwd_gp120 and resi %s" %site)

# Hide spheres for the adaptive mutations; show spheres for coreceptor binding sites in wheat
cmd.hide('spheres', '3jwd_adaptation_mutations')
cmd.show('spheres', '3jwd_cxcr4_bs_mutagenesis')
cmd.show('spheres', '3jwd_ccr5_bs_mutagenesis')
cmd.color('wheat', '3jwd_cxcr4_bs_mutagenesis')
cmd.color('wheat', '3jwd_ccr5_bs_mutagenesis')

# Take a picture of just the coreceptor binding sitess
cmd.png('3jwd_topdown_coreceptor_binding_residues.png', width=1000, dpi=600, ray=1)
