# Supplementary material for: Experimental Estimation of the Effects of All Amino-Acid Mutations to HIV’s Envelope Protein on Viral Replication in Cell Culture
Source: PLoS Pathog. 2016 Dec 13;12(12):e1006114. doi: 10.1371/journal.ppat.1006114 (PMC5189966; doi:10.1371/journal.ppat.1006114)
Supplement: S3 File — (ZIP) [file ppat.1006114.s013.zip › S3_File_notebooks/pymol_scripts/pymol_adaptation_mutations_5fyk.py]

"""
This script is for labeling structural features of Env

It is intended to be run in the PyMOL terminal as:
    run pymol_adaptation_mutations_5fyk.py

Hugh Haddox, January-28-2016
"""
import pymol
from pymol import cmd

cmd.delete('all')
cmd.fetch('5fyk') #, type='pdb1')

# Remove non-Env chains
# gp41 = chain B
# gp120 = chain G
# 35O22 = chains D and E
# PGT122 = chains H and L
# VRC01 = U and V
cmd.remove ('c;d,e,h,l,u,v')
cmd.symexp('5fyk', '5fyk', '5fyk', 3) # generate symmetry partners based on crystal structure

# Display and color
cmd.hide('everything')
cmd.bg_color('white')
cmd.show('cartoon')
cmd.color('white')
cmd.set('cartoon_transparency', '0.5')
cmd.color('grey', '5fyk')
cmd.set('cartoon_transparency', '0', '5fyk')

# Annotations
# co-receptor binding site
cmd.select('cxcr4_bs_mutagenesis', '5fyk and resi 298+308+315+317+421+422') # Basmaciogullari et al., 2002
cmd.select('ccr5_bs_mutagenesis', '5fyk and resi 121+123+207+381+420+421+422+438+440+441') # Rizzuto et al., 1998
cmd.select('coreceptor_bs_GPGR', '5fyk and resi 312-315')

cmd.select('TCadaptation_at_least_two_reps', '5fyk and resi 48+62+64+65+66+81+105+162+188+203+207+212+377+420+433+436+443+557+558+560+564+588+591+653+655')
cmd.select('gp120_TCadaptation_at_least_two_reps', '5fyk and resi 48+62+64+65+66+81+105+162+188+203+207+212+377+420+433+436+443')
cmd.select('gp41_TCadaptation_at_least_two_reps', '5fyk and resi 557+558+560+564+588+591+653+655')
cmd.select('all_monomers_gp41_TCadaptation_at_least_two_reps', 'resi 557+558+560+564+588+591+653+655')


# Color TC adaptation mutations according to a spectrum and show as spheres
cmd.show('spheres', 'TCadaptation_at_least_two_reps')
sites = [site for site in range(31, 665)]
for site in sites:
	cmd.alter("5fyk and resi %d" % int(site), "b = %g" % int(site))
cmd.spectrum('b', 'red_blue', '5fyk', minimum=min(sites), maximum=max(sites))

# Color all other sites grey
TC_adaptation_at_least_two_reps = '48+62+64+65+66+81+105+162+188+203+207+212+377+420+433+436+443+557+558+560+564+588+591+653+655'.split('+')
for site in sites + ['321A']:
	if str(site) not in TC_adaptation_at_least_two_reps:
		cmd.color("grey40", "5fyk and resi %s" %site)

# take a picture from the CD4bs face
cmd.set_view ("""\
     0.578959942,    0.000467834,   -0.815535545,\
     0.814321518,    0.054148104,    0.578065217,\
     0.044414431,   -0.998631418,    0.030928230,\
    -0.052770078,   -0.003205597, -333.146667480,\
   -63.615760803, -195.868484497,   -1.595098495,\
   217.340972900,  452.678375244,  -20.000000000 """)
cmd.png('TC_adaptation_mutations_5fyk_cd4bs_face.png', width=1000, dpi=600, ray=1)

# take a picture from the face opposite to the CD4bs
cmd.set_view ("""\
    -0.995754480,    0.000467834,   -0.093626142,\
     0.093458295,    0.054148108,   -0.994255781,\
     0.004577411,   -0.998631477,   -0.053928144,\
    -0.052770078,   -0.003205597, -333.146667480,\
   -63.615760803, -195.868484497,   -1.595098495,\
   217.340972900,  452.678375244,  -20.000000000 """)
cmd.png('TC_adaptation_mutations_5fyk_glyc_face.png', width=1000, dpi=600, ray=1)
