# Supplementary material for: Experimental Estimation of the Effects of All Amino-Acid Mutations to HIV’s Envelope Protein on Viral Replication in Cell Culture
Source: PLoS Pathog. 2016 Dec 13;12(12):e1006114. doi: 10.1371/journal.ppat.1006114 (PMC5189966; doi:10.1371/journal.ppat.1006114)
Supplement: S3 File — (ZIP) [file ppat.1006114.s013.zip › S3_File_notebooks/pymol_scripts/README.rst]

============================================
Pymol scripts
============================================

This directory contains pymol scripts for generating figures mapping recurrent cell-culture adaptation mutations onto the structure of either trimeric Env (PDB 5FYK) or monomeric CD4-bound gp120 (PDB 3JWD), as described in the main text. These scripts are intended to be run in pymol using the command:

    run X.py
    
where X.py is the name of the script.

Note: for reasons I do not understand, the set view commands do not work correctly and the scripts generate pictures of white space. If this happens, simply use the center command to center the structure in the viewing window.
