# Supplementary material for: Experimental Estimation of the Effects of All Amino-Acid Mutations to HIV’s Envelope Protein on Viral Replication in Cell Culture
Source: PLoS Pathog. 2016 Dec 13;12(12):e1006114. doi: 10.1371/journal.ppat.1006114 (PMC5189966; doi:10.1371/journal.ppat.1006114)
Supplement: S3 File — (ZIP) [file ppat.1006114.s013.zip › S3_File_notebooks/README.rst]

============================================
Deep mutational scanning of LAI Env
============================================

This folder contains scripts for analyzing experimental data from deep mutational scanning of LAI's envelope protein. The analytical pipeline is described in the below sections.

Note on HTML versions of IPython notebooks: The IPython notebooks (files with the extension ".ipynb") can be visualized using Jupyter notebook (http://jupyter.org/). For ease of visualization, some IPython notebooks are also shown as HTML versions, which can be viewed using a web browser. But due to memory constraints, not all notebooks have an HTML version. To make an HTML version, use the following command:

    ipython nbconvert --to html X.ipynb --output X.html
    
where X is the prefix to the IPython notebook, followed the the ".ipynb" extension.

.. contents::

Analyzing Sanger sequencing data of full-length clones
------------------------------------------------------------------
As an initial assessment of the mutational diversity of our mutant plasmid libraries, we sequenced 26 full-length clones sampled roughly evenly from the three replicate libraries. I analyzed the Sanger sequencing data using an IPython notebook called ``AnalyzeResultsOfSangerSequencingTheLibraries.ipynb`` in the directory ``Sanger_sequencing_of_libraries\``.


Aligning sequencing data to the *env* gene and counting mutations
------------------------------------------------------------------
After deep sequencing *env* libraries before and after functional selection, I aligned deep-sequencing reads to the *env* gene and then counted the number of mutations. I did this using ``dms_tools`` in the IPython notebook: ``AlignSequencingReadsAndComputeMutationalCounts.ipynb``, starting by downloading the deep-sequencing data from the Sequence Read Archive. I organize the results of this step in different subdirectories, where each replicate has its own directory (e.g. ``replicate-1\``). Within each replicate's directory are summary plots generated by ``dms_summarizealignments`` as well as subdirectories with sample-specific output files (e.g. ``mutDNA-1\`` contains output files, such as codon-counts files, for the replicate 1 mutant DNA library). The directory ``combined_counts\`` has files I generated by combining the codon counts from all replicates, weighted according to the scheme in the above IPython notebook.


Inferring amino-acid preferences
------------------------------------------------------------------
Next, I inferred Env's site-specific amino-acid preferences uing the IPython notebook: ``InferPreferences.ipynb``.


Making sequence-logo plots of amino-acid preferences
------------------------------------------------------------------
In the directory ``make_sequence_logo_plots\``, I make a sequence-logo plot of our estimated site-specific amino-acid preferences averaged between replicates and rescaled with a given stringency parameter. The plot also contains an overlay bar indicating whether codons are located in variable regions, conserved regions, gp41, or the Rev-response element.


Correlating amino-acid preferences betweewn replicates
------------------------------------------------------------------
In the directory ``correlate_preferences_between_replicates\``, I measure the correlation of site-specific amino-acid preferences between replicates in the IPython notebook: ``CorrelatingPreferences.ipynb``. I also measure the correlation of the effective number of tolerated amino acids per site and site-specific hydropathy scores computed from the amino-acid preferences, both of which correlate better than the amino-acid preferences themselves.


Analyzing site-specific mutation frequencies
------------------------------------------------------------------
In the directory ``analyze_site_specific_mutation_frequencies\``, I analyze sites-specific codon mutation frequencies in each replicate mutant library and wild-type control before and after selection. I also examine the average per-codon mutation frequency for all sites in the protein or for subsets of sites: sites where the "error-corrected" mutation frequency increased by a large amount (>3-fold) upon selection vs. all other sites.


Correlating preferences with amino-acid frequencies in nature and conducting ``pyvolve`` simulations
------------------------------------------------------------------
In the directory ``correlate_preferences_with_amino_acid_frequencies_in_nature\``, I first currate an alignment of HIV-1 group M sequences and then compute the correlation between our estimated site-specific amino-acid frequencies and the actual frequency of the 20 amino acids at each site in the alignment. Next, I use ``pyvolve`` to simulate env's evolution assuming the preferences are the correct ones to determine the expected correlation given the phylogenetic history of the natural sequences.


Computing secondary structure and relative solvent accessibility
------------------------------------------------------------------
This analysis is in the folder ``secondary_structure_and_RSA_analysis\``.


Multiple linear regression to analzye the inherent mutational tolerance of residues in variable loops and residues in epitopes of broadly neutralizing antibodies
------------------------------------------------------------------
This analysis is in the folder ``multiple_linear_regression_mutational_tolerance\``.


scripts
------------------------------------------------------------------
This directory contains python scripts with various functions that I call from IPython notebooks. It also contains various files for testing functions in the python scripts.


pymol_scripts
------------------------------------------------------------------
This directory contains python scripts for use with PyMOL to map recurrent cell-culture adapation mutaitons onto the crystal structures of trimeric Env and monomeric CD4-bound gp120.
