# Supplementary material for: Experimental Estimation of the Effects of All Amino-Acid Mutations to HIV’s Envelope Protein on Viral Replication in Cell Culture
Source: PLoS Pathog. 2016 Dec 13;12(12):e1006114. doi: 10.1371/journal.ppat.1006114 (PMC5189966; doi:10.1371/journal.ppat.1006114)
Supplement: S3 File — (ZIP) [file ppat.1006114.s013.zip › S3_File_notebooks/Sanger_sequencing_of_libraries/README.rst]

========================================================================================
Analyzing Sanger sequencing data of full-length clones
========================================================================================

As an initial assessment of the mutational diversity of our mutant plasmid libraries, we sequenced 26 full-length clones sampled roughly evenly from the three replicate libraries. I analyzed the Sanger sequencing data using an IPython notebook in this directory called ``AnalyzeResultsOfSangerSequencingTheLibraries.ipynb``.
