# Supplementary material for: Experimental Estimation of the Effects of All Amino-Acid Mutations to HIV’s Envelope Protein on Viral Replication in Cell Culture
Source: PLoS Pathog. 2016 Dec 13;12(12):e1006114. doi: 10.1371/journal.ppat.1006114 (PMC5189966; doi:10.1371/journal.ppat.1006114)
Supplement: S3 File — (ZIP) [file ppat.1006114.s013.zip › S3_File_notebooks/scripts/example_prefs.txt]

# POSITION WT SITE_ENTROPY PI_A PI_C PI_D PI_E PI_F PI_G PI_H PI_I PI_K PI_L PI_M PI_N PI_P PI_Q PI_R PI_S PI_T PI_V PI_W PI_Y PI_* PI_A_95 PI_C_95 PI_D_95 PI_E_95 PI_F_95 PI_G_95 PI_H_95 PI_I_95 PI_K_95 PI_L_95 PI_M_95 PI_N_95 PI_P_95 PI_Q_95 PI_R_95 PI_S_95 PI_T_95 PI_V_95 PI_W_95 PI_Y_95 PI_*_95
31 T 3.99729 0.0613242 0.102206 0.00520662 0.00688526 0.0508804 0.0544494 0.0551305 0.15878 0.0360247 0.0176941 0.0343495 0.0466984 0.013872 0.0460752 0.0620127 0.0424701 0.0626692 0.0242465 0.0207542 0.095428 0.0028432 0.03621,0.10039 0.0537169,0.176006 0.000614104,0.0160566 0.000133891,0.028252 0.00771856,0.151442 0.0296193,0.0875103 0.0252204,0.105569 0.0805714,0.269154 0.000499121,0.139814 0.00526903,0.0387661 0.00122155,0.139367 0.0202067,0.0844293 0.0015542,0.0411189 0.0157141,0.0997594 0.0379784,0.0944229 0.0184023,0.0793712 0.0473524,0.0785954 0.0119112,0.0409353 0.00496554,0.0490296 0.0461078,0.17118 3.97945e-05,0.010505
32 E 3.99613 0.1037 0.0292847 0.0489743 0.0626115 0.0316416 0.0467818 0.174355 0.0136196 0.047766 0.00234909 0.0517228 0.029265 0.011018 0.0550687 0.0758891 0.0650335 0.045785 0.0101749 0.0589867 0.0257208 0.0102521 0.0321281,0.213937 0.00523911,0.0783265 0.0140569,0.11416 0.0385749,0.0892008 0.000896925,0.141818 0.000295052,0.15897 0.086582,0.298871 0.00163491,0.04054 0.00178581,0.162799 5.60175e-05,0.00899566 0.00215332,0.194834 0.00348333,0.0968624 0.000252115,0.0435257 0.0152834,0.129429 0.0361727,0.134287 0.0331913,0.112901 0.0185962,0.0872639 0.00101529,0.0320534 0.00177122,0.198009 0.00440743,0.0719083 0.000363664,0.0339356
33 K 4.16074 0.0362492 0.0537897 0.045941 0.127475 0.0528602 0.0362493 0.0351629 0.0808844 0.0503948 0.0725005 0.0588677 0.0341804 0.010723 0.0235541 0.0316312 0.0170891 0.096116 0.0280993 0.0466196 0.0518862 0.00972685 0.00122813,0.140633 0.0110762,0.149831 0.0014627,0.159868 0.0390267,0.26522 0.01483,0.122701 0.00092648,0.143949 0.000860653,0.149934 0.0311687,0.15928 0.0283055,0.0780112 0.00187596,0.212193 0.00139946,0.192214 0.000811797,0.116208 0.000139421,0.0433665 0.000346724,0.106584 0.00967289,0.0709963 0.00037094,0.0689473 0.0366728,0.189618 0.00537853,0.0772155 0.00116731,0.158803 0.0119298,0.129731 0.000297032,0.0381726
