# Supplementary material for: Experimental Estimation of the Effects of All Amino-Acid Mutations to HIV’s Envelope Protein on Viral Replication in Cell Culture
Source: PLoS Pathog. 2016 Dec 13;12(12):e1006114. doi: 10.1371/journal.ppat.1006114 (PMC5189966; doi:10.1371/journal.ppat.1006114)
Supplement: S3 File — (ZIP) [file ppat.1006114.s013.zip › S3_File_notebooks/scripts/plotutils.py]

"""
This script contains functions for plotting

Hugh Haddox, April-14-2016
"""

import matplotlib
matplotlib.use("pdf")
matplotlib.rc('text', usetex=True)
import pylab
import scipy.stats
import numpy
from IPython.display import Image, display

def PlotCorrelation(xvalues, yvalues, xlabel, ylabel, xlim, ylim, xticks, yticks, plotfile=None, corr_on_plot=True, xvalues2=None, yvalues2=None, extra_color = 'firebrick', alpha=0.1):
    """
    This function makes a scatter plot
    
    *xvalues* and *yvalues* : both are ordered lists of sites for plotting
    
    *xvalues2* and *yvalues2* : a second pair of x and y values. By default, these variables are set to None. When provided,
    these values will be plotted as red points with the first pair of x and y values plotted in the background as grey.
    """
    
    # Specify parameters for the plot
    xsize = 4
    ysize = 4
    figure = pylab.figure(figsize=(xsize, ysize), facecolor='white')
    ax = pylab.axes() # [lmargin, bmargin, 1.0 - lmargin - rmargin, 1.0 - tmargin - bmargin])
    
    # Configure the plot
    pylab.rcParams['xtick.major.pad']='11'
    pylab.rcParams['ytick.major.pad']='11'
    pylab.xlabel(xlabel, fontsize = 25, labelpad=15)
    pylab.ylabel(ylabel, fontsize = 25, labelpad=15)
    pylab.ylim(ylim)
    pylab.xlim(xlim)
    pylab.yticks(yticks, fontsize = 25)
    pylab.xticks(xticks, fontsize = 25)
    ax.xaxis.set_tick_params(width=2.0, length = 5)
    ax.yaxis.set_tick_params(width=2.0, length = 5)
    [i.set_linewidth(2.0) for i in ax.spines.itervalues()]
    pylab.gca().get_xaxis().tick_bottom()
    pylab.gca().get_yaxis().tick_left()
    
    # Compute correlation and plot the data
    if not xvalues2: # i.e. only one set of x and y values provided
        (r, p) = scipy.stats.pearsonr(xvalues, yvalues) # Compute the correlation for all sites
        pylab.plot(xvalues, yvalues,  'b.', markersize = 12, alpha=alpha)
    else: # i.e. more than one set of x and y values provided
        (r, p) = scipy.stats.pearsonr(xvalues2, yvalues2) # Compute the correlation for only the second set of sites
        pylab.plot(xvalues, yvalues,  '.', c='0.5', markersize = 12, alpha=0.1)
        pylab.plot(xvalues2, yvalues2,  'v', c=extra_color, markersize = 12, alpha=0.75)
    
    # Add correlation coefficent and P-value to the plot
    print "R = %s"%r
    print "P = %s"%p
    r_text = '$R = %.2f$'%r
    if p < 1e-10:
        p_text = '$P < 10^{-10}$'
    else:
        p_text = '$P = %.2f$'%p
    text = "%s\n%s"%(r_text, p_text)
    if corr_on_plot:
        pylab.text(0.05, 0.96, text, horizontalalignment='left', verticalalignment='top', transform=ax.transAxes, size=25)
    
    if plotfile:
        pylab.savefig(plotfile, bbox_inches = 'tight')
    pylab.close()
    
    return (r, p)

def PlotCumulativeFraction(xvalues, xlim, xlabel, ylabel, plotfile='temp.pdf', xline=False):
    """
    This function makes a cumulative fraction plot for a given list of x variables: *xvalues*
    """
    
    xvalues.sort()
    yvalues = []
    cumulative_fraction = 0.0
    for xvalue in xvalues:
        cumulative_fraction += 1/float(len(xvalues))
        yvalues.append(cumulative_fraction)
    assert len(xvalues) == len(yvalues)
    
    pylab.figure()
    ax = pylab.axes()
    pylab.plot(xvalues, yvalues, linewidth = 2)
    if xline:
        pylab.plot((xline, xline), (0, 1), 'k--', linewidth = 1)
    
    # Additional parameters
    pylab.xlim(xlim)
    pylab.ylim([0, 1])
    pylab.rcParams['xtick.major.pad']='11'
    pylab.rcParams['ytick.major.pad']='11'
    pylab.xlabel(xlabel, fontsize = 25, labelpad=15)
    pylab.ylabel(ylabel, fontsize = 25, labelpad=15)
    pylab.yticks(fontsize = 25)
    pylab.xticks(fontsize = 25)
    ax.xaxis.set_tick_params(width=2.0, length = 5)
    ax.yaxis.set_tick_params(width=2.0, length = 5)
    [i.set_linewidth(2.0) for i in ax.spines.itervalues()]
    pylab.gca().get_xaxis().tick_bottom()
    pylab.gca().get_yaxis().tick_left()
    
    if plotfile:
        pylab.savefig(plotfile, bbox_inches = 'tight')
    pylab.close()
