# Supplementary material for: Experimental Estimation of the Effects of All Amino-Acid Mutations to HIV’s Envelope Protein on Viral Replication in Cell Culture
Source: PLoS Pathog. 2016 Dec 13;12(12):e1006114. doi: 10.1371/journal.ppat.1006114 (PMC5189966; doi:10.1371/journal.ppat.1006114)
Supplement: S3 File — (ZIP) [file ppat.1006114.s013.zip › S3_File_notebooks/scripts/prefsutils.py]

"""
This script contains functions for analylzing amino acid preferences

Hugh Haddox, February-19-2016
"""

import re
import math
import doctest

def ConvertPrefsFileToDictionary(prefs_file_name, CIs_present = True):
    """
    This function extracts preferences and their associated 95% credible
    intervals from a *.txt file of preferences generated by dms_tools
    
    The input for this function is:
        
        *prefs_file_name* : the name of a *.txt file of preferences generated by dms_tools. An
        example of such a file is 'example_prefs.txt' created above.
        
        *CIs_present* : a boolean specifying whether 95% credible intervals are reported. This option is set to True
        by default. Setting it to false is useful if the preferences file doesn't have entries for 95% CIs, in which 
        case this function will crash.
    
    The output of this function is:
        
        *AAprefs* A dictionary with site-specific amino-acid preferences and the
        associated 95% CIs. The info is logged in the following way:
            
            AAprefs[position][AA]= the preference (float)
                position: a string of the codon in question
                AA: an upper-case letter (string) for the amino acid in question
            
            AAprefs[position]['WT']= the WT amino acid (a single uppercase letter for that AA; string)
            AAprefs[position]['entropy'] = the entropy at that position (float)
            
            AAprefs[position]['*_95']['lowerbound'] = the lower 95% CI (float) for the amino acid = *
            AAprefs[position]['*_95']['upperbound'] = the upper 95% CI (float) for the amino acid = *
            AAprefs[position]['*_95']['loweroverupper'] = the ratio of the lower:upper 95% CIs (float) for the amino acid = *
    
    Code for doctest:
        
        This code relies on the example file 'example_prefs.txt' created above.
        
        >>> AAprefs = ConvertPrefsFileToDictionary('example_prefs.txt')
        >>> AAs = ['A', 'C', 'D', 'E', 'F', 'G', 'H', 'I', 'K', 'L', 'M', 'N', 'P', 'Q', 'R', 'S', 'T', 'V', 'W', 'Y', '*']
        >>> CI_AAs = ['A_95', 'C_95', 'D_95', 'E_95', 'F_95', 'G_95', 'H_95', 'I_95', 'K_95', 'L_95', 'M_95', 'N_95', 'P_95', 'Q_95', 'R_95', 'S_95', 'T_95', 'V_95', 'W_95', 'Y_95', '*_95']
        
        # For site 31
        >>> site = '31'
        >>> AAprefs[site]['WT']
        'T'
        >>> AAprefs[site]['entropy']
        3.99729
        >>> [AAprefs[site][AA] for AA in AAs]
        [0.0613242, 0.102206, 0.00520662, 0.00688526, 0.0508804, 0.0544494, 0.0551305, 0.15878, 0.0360247, 0.0176941, 0.0343495, 0.0466984, 0.013872, 0.0460752, 0.0620127, 0.0424701, 0.0626692, 0.0242465, 0.0207542, 0.095428, 0.0028432]
        >>> ['%s,%s'%(AAprefs[site][CI_AA]['lowerbound'], AAprefs[site][CI_AA]['upperbound']) for CI_AA in CI_AAs]
        ['0.03621,0.10039', '0.0537169,0.176006', '0.000614104,0.0160566', '0.000133891,0.028252', '0.00771856,0.151442', '0.0296193,0.0875103', '0.0252204,0.105569', '0.0805714,0.269154', '0.000499121,0.139814', '0.00526903,0.0387661', '0.00122155,0.139367', '0.0202067,0.0844293', '0.0015542,0.0411189', '0.0157141,0.0997594', '0.0379784,0.0944229', '0.0184023,0.0793712', '0.0473524,0.0785954', '0.0119112,0.0409353', '0.00496554,0.0490296', '0.0461078,0.17118', '3.97945e-05,0.010505']
        >>> AAprefs[site]['A_95']['loweroverupper']
        0.36069329614503437
        
        # For site 32
        >>> site = '32'
        >>> AAprefs[site]['WT']
        'E'
        >>> AAprefs[site]['entropy']
        3.99613
        >>> [AAprefs[site][AA] for AA in AAs]
        [0.1037, 0.0292847, 0.0489743, 0.0626115, 0.0316416, 0.0467818, 0.174355, 0.0136196, 0.047766, 0.00234909, 0.0517228, 0.029265, 0.011018, 0.0550687, 0.0758891, 0.0650335, 0.045785, 0.0101749, 0.0589867, 0.0257208, 0.0102521]
        >>> ['%s,%s'%(AAprefs[site][CI_AA]['lowerbound'], AAprefs[site][CI_AA]['upperbound']) for CI_AA in CI_AAs]
        ['0.0321281,0.213937', '0.00523911,0.0783265', '0.0140569,0.11416', '0.0385749,0.0892008', '0.000896925,0.141818', '0.000295052,0.15897', '0.086582,0.298871', '0.00163491,0.04054', '0.00178581,0.162799', '5.60175e-05,0.00899566', '0.00215332,0.194834', '0.00348333,0.0968624', '0.000252115,0.0435257', '0.0152834,0.129429', '0.0361727,0.134287', '0.0331913,0.112901', '0.0185962,0.0872639', '0.00101529,0.0320534', '0.00177122,0.198009', '0.00440743,0.0719083', '0.000363664,0.0339356']
        >>> AAprefs[site]['A_95']['loweroverupper']
        0.15017551896118952
        
        # For site 33
        >>> site = '33'
        >>> AAprefs[site]['WT']
        'K'
        >>> AAprefs[site]['entropy']
        4.16074
        >>> [AAprefs[site][AA] for AA in AAs]        
        [0.0362492, 0.0537897, 0.045941, 0.127475, 0.0528602, 0.0362493, 0.0351629, 0.0808844, 0.0503948, 0.0725005, 0.0588677, 0.0341804, 0.010723, 0.0235541, 0.0316312, 0.0170891, 0.096116, 0.0280993, 0.0466196, 0.0518862, 0.00972685]
        >>> ['%s,%s'%(AAprefs[site][CI_AA]['lowerbound'], AAprefs[site][CI_AA]['upperbound']) for CI_AA in CI_AAs]
        ['0.00122813,0.140633', '0.0110762,0.149831', '0.0014627,0.159868', '0.0390267,0.26522', '0.01483,0.122701', '0.00092648,0.143949', '0.000860653,0.149934', '0.0311687,0.15928', '0.0283055,0.0780112', '0.00187596,0.212193', '0.00139946,0.192214', '0.000811797,0.116208', '0.000139421,0.0433665', '0.000346724,0.106584', '0.00967289,0.0709963', '0.00037094,0.0689473', '0.0366728,0.189618', '0.00537853,0.0772155', '0.00116731,0.158803', '0.0119298,0.129731', '0.000297032,0.0381726']
        >>> AAprefs[site]['A_95']['loweroverupper']
        0.008732872085499136
    """
    # Initiate dictionary
    AAprefs = {} #AAprefs[position][AA]=preference
    
    # Regular-expressions patterns
    PI_AApattern = re.compile(r'^PI_([\w\*]+)')
    CI_pattern = re.compile("(?P<lowerbound>[\d\.e\-]+),(?P<upperbound>[\d\.e\-]+)")
    
    # Read in prefs from file
    prefs_file = open(prefs_file_name, 'r')
    for line in prefs_file:
        line_elements = line.strip().split(' ')
    
        # First, I will create a list of amino acids, in the order they are reported in
        # the line of the preferences file that provides information about the content
        # of each subsequent line
        if line_elements[0] == '#':
            assert line_elements[1] == 'POSITION'
            assert line_elements[2] == 'WT'
            assert line_elements[3] == 'SITE_ENTROPY'
            
            # Make a list of amino acids and 95% amino-acid credible intervals in the order
            # they occur in the prefs file
            aminoacid_list = []
            for PI_AA in line_elements[4:]:
                AAmatch = re.match(PI_AApattern, PI_AA)
                assert len(AAmatch.groups()) == 1
                AA = AAmatch.groups()[0]
                aminoacid_list.append(AA)
            if CIs_present:
                assert len(aminoacid_list) == 42
            else:
                assert len(aminoacid_list) == 21
            assert aminoacid_list[0] == 'A'
            assert aminoacid_list[20] == '*'
    
        # Next, I will add position-specific amino-acid preferences and 95% CIs to the
        # AAprefs dictionary, matching the preferences with the appropriate amino acid
        # based on the order they are reported.
        else:
            position = line_elements[0] # Indexed with the first element = 1
            AAprefs[position] = {}
            AAprefs[position]['WT'] = line_elements[1]
            AAprefs[position]['entropy'] = float(line_elements[2])
            prefs = line_elements[3:]
            assert len(aminoacid_list) == len(prefs)
            for i in range(len(prefs)):
                if i < 21: # i.e. amino-acid preferences
                    AAprefs[position][aminoacid_list[i]] = float(prefs[i])
                else: # i.e. 95% confidence intervals
                    if CIs_present:
                        CI_match_groups = re.match(CI_pattern, prefs[i])
                        (lowerbound, upperbound) = (CI_match_groups.group('lowerbound'), CI_match_groups.group('upperbound'))
                        AAprefs[position][aminoacid_list[i]] = {}
                        AAprefs[position][aminoacid_list[i]]['lowerbound'] = float(lowerbound)
                        AAprefs[position][aminoacid_list[i]]['upperbound'] = float(upperbound)
                        AAprefs[position][aminoacid_list[i]]['loweroverupper'] = float(lowerbound)/float(upperbound)
    
    prefs_file.close()
    return AAprefs

def ConvertPrefsDictionaryToFile(prefs, ordered_positions, prefs_file_name):
    """
    This function does the opposite of the above function: *ConvertPrefsFileToDictionary*. Currently, this function
    does not write 95% credible intervals.
    
    *prefs* : a dictionary of preferences in the format used by *ConvertPrefsFileToDictionary*
    
    *ordered_positions* : a list of sites. The preferences will be writen to the file in this order
    
    *prefs_file_name* : the name of the output preferences file. This file will follow the `dms_tools` format
    
    Example for doctest: This code relies on the example file 'example_prefs.txt'.

    >>> starting_AAprefs = ConvertPrefsFileToDictionary('example_prefs.txt')
    >>> ordered_positions = ['31', '32', '33']
    >>> rewritten_prefs_file_name = 'rewritten_example_prefs.txt'
    >>> ConvertPrefsDictionaryToFile(starting_AAprefs, ordered_positions, rewritten_prefs_file_name)
    >>> AAprefs = ConvertPrefsFileToDictionary(rewritten_prefs_file_name, CIs_present = False)
    >>> AAs = ['A', 'C', 'D', 'E', 'F', 'G', 'H', 'I', 'K', 'L', 'M', 'N', 'P', 'Q', 'R', 'S', 'T', 'V', 'W', 'Y', '*']

    # For site 31
    >>> site = '31'
    >>> AAprefs[site]['WT']
    'T'
    >>> AAprefs[site]['entropy']
    3.99729
    >>> [AAprefs[site][AA] for AA in AAs]
    [0.0613242, 0.102206, 0.00520662, 0.00688526, 0.0508804, 0.0544494, 0.0551305, 0.15878, 0.0360247, 0.0176941, 0.0343495, 0.0466984, 0.013872, 0.0460752, 0.0620127, 0.0424701, 0.0626692, 0.0242465, 0.0207542, 0.095428, 0.0028432]

    # For site 32
    >>> site = '32'
    >>> AAprefs[site]['WT']
    'E'
    >>> AAprefs[site]['entropy']
    3.99613
    >>> [AAprefs[site][AA] for AA in AAs]
    [0.1037, 0.0292847, 0.0489743, 0.0626115, 0.0316416, 0.0467818, 0.174355, 0.0136196, 0.047766, 0.00234909, 0.0517228, 0.029265, 0.011018, 0.0550687, 0.0758891, 0.0650335, 0.045785, 0.0101749, 0.0589867, 0.0257208, 0.0102521]
    
    # For site 33
    >>> site = '33'
    >>> AAprefs[site]['WT']
    'K'
    >>> AAprefs[site]['entropy']
    4.16074
    >>> [AAprefs[site][AA] for AA in AAs]        
    [0.0362492, 0.0537897, 0.045941, 0.127475, 0.0528602, 0.0362493, 0.0351629, 0.0808844, 0.0503948, 0.0725005, 0.0588677, 0.0341804, 0.010723, 0.0235541, 0.0316312, 0.0170891, 0.096116, 0.0280993, 0.0466196, 0.0518862, 0.00972685]
    """
    prefs_file = open(prefs_file_name, 'w')
    
    # Write the first line
    first_line = '# POSITION WT SITE_ENTROPY PI_A PI_C PI_D PI_E PI_F PI_G PI_H PI_I PI_K PI_L PI_M PI_N PI_P PI_Q PI_R PI_S PI_T PI_V PI_W PI_Y PI_*\n'
    prefs_file.write(first_line)
    
    # Write subsequent lines with site-by-site data
    AAs = ['A', 'C', 'D', 'E', 'F', 'G', 'H', 'I', 'K', 'L', 'M', 'N', 'P', 'Q', 'R', 'S', 'T', 'V', 'W', 'Y', '*']
    for position in ordered_positions:
        position_keys = prefs[position].keys()
        if '*' not in position_keys:
            prefs[position]['*'] = 0.0
        if 'WT' not in position_keys:
            prefs[position]['WT'] = 'W'
        if 'entropy' not in position_keys:
            prefs[position]['entropy'] = 0.0
        prefs_string = ' '.join(['%s'%position, prefs[position]['WT'], '%s'%(prefs[position]['entropy'])] + ['%s'%(prefs[position][AA]) for AA in AAs] + ['\n'])
        prefs_file.write(prefs_string)

    return None


def NormalizePrefsMinusStop(AAprefs):
    """
    This function renormalizes site-specific preferences to one in the absence of the
    preference for the stop codons at that site. Note: currently, the entropies are not
    rescaled.
    
    The input for this function is:
        
        *AAprefs* is a dictionary of site-specific amino-acid preferences generated using the
        function *ConvertPrefsFileIntoDictionary*.
        
    The output for this function is:
    
        *ReNormAAprefs* is a renormalized version of the input dictionary.
    
    Code for doctest (similar to *ConvertPrefsFileToDictionary*, but the prefs are renormalized:

        >>> AAprefs = ConvertPrefsFileToDictionary('example_prefs.txt')
        >>> AAprefs = NormalizePrefsMinusStop(AAprefs)
        >>> AAs = ['A', 'C', 'D', 'E', 'F', 'G', 'H', 'I', 'K', 'L', 'M', 'N', 'P', 'Q', 'R', 'S', 'T', 'V', 'W', 'Y']
        >>> CI_AAs = ['A_95', 'C_95', 'D_95', 'E_95', 'F_95', 'G_95', 'H_95', 'I_95', 'K_95', 'L_95', 'M_95', 'N_95', 'P_95', 'Q_95', 'R_95', 'S_95', 'T_95', 'V_95', 'W_95', 'Y_95', '*_95']

        # For site 31
        >>> site = '31'
        >>> AAprefs[site]['WT']
        'T'
        >>> AAprefs[site]['entropy']
        3.99729
        >>> [AAprefs[site][AA] for AA in AAs]
        [0.0614990541106474, 0.10249742066643883, 0.005221465671196346, 0.006904891988902848, 0.05102547563231781, 0.05460465194641405, 0.05528769397149977, 0.15923273049935577, 0.03612741747336026, 0.0177445513082797, 0.03444744096414927, 0.046831551467131353, 0.013911553328423375, 0.0462065745327114, 0.062189517235403696, 0.0425911952864384, 0.06284788911834127, 0.024315634211189256, 0.020813376592327307, 0.09570009450870716]
        >>> ['%s,%s'%(AAprefs[site][CI_AA]['lowerbound'], AAprefs[site][CI_AA]['upperbound']) for CI_AA in CI_AAs]
        ['0.03621,0.10039', '0.0537169,0.176006', '0.000614104,0.0160566', '0.000133891,0.028252', '0.00771856,0.151442', '0.0296193,0.0875103', '0.0252204,0.105569', '0.0805714,0.269154', '0.000499121,0.139814', '0.00526903,0.0387661', '0.00122155,0.139367', '0.0202067,0.0844293', '0.0015542,0.0411189', '0.0157141,0.0997594', '0.0379784,0.0944229', '0.0184023,0.0793712', '0.0473524,0.0785954', '0.0119112,0.0409353', '0.00496554,0.0490296', '0.0461078,0.17118', '3.97945e-05,0.010505']
        >>> AAprefs[site]['A_95']['loweroverupper']
        0.36069329614503437
        
        # For site 32
        >>> site = '32'
        >>> AAprefs[site]['WT']
        'E'
        >>> AAprefs[site]['entropy']
        3.99613
        >>> [AAprefs[site][AA] for AA in AAs]
        [0.10477415511566127, 0.029588039540169774, 0.049481590211002215, 0.06326004834160295, 0.031969353003931604, 0.047266379650818154, 0.1761610203972143, 0.013760675824621604, 0.04826077428403738, 0.002373422565483594, 0.05225855998279966, 0.02956813548177268, 0.011132127686252226, 0.055639117799593206, 0.07667518162958467, 0.06570713613032167, 0.04625925450309114, 0.01028029460835431, 0.05959770159653787, 0.025987223615225652]
        >>> ['%s,%s'%(AAprefs[site][CI_AA]['lowerbound'], AAprefs[site][CI_AA]['upperbound']) for CI_AA in CI_AAs]
        ['0.0321281,0.213937', '0.00523911,0.0783265', '0.0140569,0.11416', '0.0385749,0.0892008', '0.000896925,0.141818', '0.000295052,0.15897', '0.086582,0.298871', '0.00163491,0.04054', '0.00178581,0.162799', '5.60175e-05,0.00899566', '0.00215332,0.194834', '0.00348333,0.0968624', '0.000252115,0.0435257', '0.0152834,0.129429', '0.0361727,0.134287', '0.0331913,0.112901', '0.0185962,0.0872639', '0.00101529,0.0320534', '0.00177122,0.198009', '0.00440743,0.0719083', '0.000363664,0.0339356']
        >>> AAprefs[site]['A_95']['loweroverupper']
        0.15017551896118952
        
        # For site 33
        >>> site = '33'
        >>> AAprefs[site]['WT']
        'K'
        >>> AAprefs[site]['entropy']
        4.16074
        >>> [AAprefs[site][AA] for AA in AAs]        
        [0.03660525381305148, 0.05431804346103901, 0.046392250461400476, 0.12872710928292866, 0.05337941354867594, 0.03660535479529057, 0.035508283749791654, 0.08167887819638449, 0.050889797426093994, 0.07321262825312388, 0.059445921562146765, 0.034516133250709666, 0.010828325497868945, 0.023785457578042988, 0.03194189401176836, 0.017256955820724815, 0.09706008892596955, 0.02837530230926689, 0.04707751593588092, 0.05239584653991679]
        >>> ['%s,%s'%(AAprefs[site][CI_AA]['lowerbound'], AAprefs[site][CI_AA]['upperbound']) for CI_AA in CI_AAs]
        ['0.00122813,0.140633', '0.0110762,0.149831', '0.0014627,0.159868', '0.0390267,0.26522', '0.01483,0.122701', '0.00092648,0.143949', '0.000860653,0.149934', '0.0311687,0.15928', '0.0283055,0.0780112', '0.00187596,0.212193', '0.00139946,0.192214', '0.000811797,0.116208', '0.000139421,0.0433665', '0.000346724,0.106584', '0.00967289,0.0709963', '0.00037094,0.0689473', '0.0366728,0.189618', '0.00537853,0.0772155', '0.00116731,0.158803', '0.0119298,0.129731', '0.000297032,0.0381726']
        >>> AAprefs[site]['A_95']['loweroverupper']
        0.008732872085499136
    """
    ReNormAAprefs = {}
    amino_acids = ['A', 'C', 'D', 'E', 'F', 'G', 'H', 'I', 'K', 'L', 'M', 'N', 'P', 'Q', 'R', 'S', 'T', 'V', 'W', 'Y']
    
    for site in AAprefs:
        ReNormAAprefs[site] = {}
        
        # All keys that aren't single-letter amino-acid codes stay the same
        for key in AAprefs[site].keys():
            if key in amino_acids + ['*']:
                continue
            ReNormAAprefs[site][key] = AAprefs[site][key]
        
        # Renormalize amino acid preferences
        sum_prefs_minus_stop = 1.0 - AAprefs[site]['*']
        for aa in amino_acids:
            ReNormAAprefs[site][aa] = AAprefs[site][aa]/sum_prefs_minus_stop
        assert len(ReNormAAprefs[site]) == len(AAprefs[site]) - 1
    
    assert len(ReNormAAprefs) == len(AAprefs)
        
    return ReNormAAprefs

def CalculateAAPreferenceHydropathy(AAprefs):
    """
    This function computes site-specific hyropathy scores weighted by amino-acid preferences.
    
    Preference-weighted hyrdopathy scores will be calculated for each site in the input
    preferences file. Specifically, the weighted score for each site is calculated by summing
    the products of the preference and hydropathy score for each amino acid. Hydropathy scores
    are taken from Table 2 of the following paper: Kyte, J. and Doolittle, R. 1982. A simple
    method for displaying the hydropathic character of a protein. J. Mol. Biol. 157: 105-132.
    
    The input for this function is:
    
        *AAprefs* is a dictionary of site-specific amino-acid preferences generated using the
        function *ConvertPrefsFileIntoDictionary*
    
    The output for this function is:
    
        *SiteSpecificHyropathyScores* A dictionary of site-specific hydropathy scores. The
        keys are sites (integers) and each value is a hydropathy score (float).
    
    Code for doctest:
    >>> AAprefs = ConvertPrefsFileToDictionary('example_prefs.txt')
    >>> SiteSpecificHyropathyScores = CalculateAAPreferenceHydropathy(AAprefs)
    
    >>> '%.8f'%(SiteSpecificHyropathyScores['31'])
    '0.22965569'
    >>> '%.8f'%(SiteSpecificHyropathyScores['32'])
    '-1.41869462'
    >>> '%.8f'%(SiteSpecificHyropathyScores['33'])
    '-0.26536809'
    """
    
    # I will make a dictionary of hydropathy scores for each amino acid using the
    # Kyte-Doolittle hydropathy scale (see above reference).
    AAhydropathies = {\
                                        "I": 4.5,\
                                        "V": 4.2,\
                                        "L": 3.8,\
                                        "F": 2.8,\
                                        "C": 2.5,\
                                        "M": 1.9,\
                                        "A": 1.8,\
                                        "G": -0.4,\
                                        "T": -0.7,\
                                        "W": -0.9,\
                                        "S": -0.8,\
                                        "Y": -1.3,\
                                        "P": -1.6,\
                                        "H": -3.2,\
                                        "E": -3.5,\
                                        "Q": -3.5,\
                                        "D": -3.5,\
                                        "N": -3.5,\
                                        "K": -3.9,\
                                        "R": -4.5}
    
    # I will now calculate a hydropathy score for each site weighted by the site's
    # preferences.
    SiteSpecificHyropathyScores = {}
    AAs=['A','C','E','D','G','F','I','H','K','M','L','N','Q','P','S','R','T','W','V','Y']
    for position in AAprefs:
        sum_weighted_hydropathy_scores = 0
        for AA in AAs:
            weighted_hydropathy_score = AAprefs[position][AA] * AAhydropathies[AA]
            sum_weighted_hydropathy_scores += weighted_hydropathy_score
        SiteSpecificHyropathyScores[position] = sum_weighted_hydropathy_scores

    return SiteSpecificHyropathyScores

def ConvertCodonCountsFileIntoDictionary(CountsFileName):
    """
    This function extracts codon counts from a *_counts.txt file generated by dms_tools
    and returns their values in a dictionary format
    
    Input:
        
        *CountsFileName* is the name of a .txt file with codon counts generated by
        dms_tools. An example of the format of such a file is shown below for two codons:
        
            # POSITION WT AAA AAC AAG AAT ACA ACC ACG ACT AGA AGC AGG AGT ATA ATC ATG ATT CAA CAC CAG CAT CCA CCC CCG CCT CGA CGC CGG CGT CTA CTC CTG CTT GAA GAC GAG GAT GCA GCC GCG GCT GGA GGC GGG GGT GTA GTC GTG GTT TAA TAC TAG TAT TCA TCC TCG TCT TGA TGC TGG TGT TTA TTC TTG TTT
            31 ACA 13 1 1 1 112346 5 18 6 2 1 29 4 17 0 2 0 4 8 13 2 5 0 0 0 11 0 4 0 1 4 2 0 0 4 2 4 18 1 48 1 2 5 3 2 0 2 1 5 13 7 1 1 4 8 1 3 0 2 4 10 0 2 2 2
            32 GAA 362 8 1 0 0 12 1 0 0 0 1 0 6 2 1 4 2 2 0 0 1 2 1 1 0 2 0 2 6 0 3 0 112383 2 7 2 0 3 0 0 5 0 0 0 1 0 0 0 11 0 2 4 12 3 0 2 1 2 0 4 0 2 0 1

    Output:
        
        *SiteSpecificCodonCounts* is a dictionary of site-specific codon counts with the
        site (string) as the first key, the codon (uppercase string) as the second key
        and the value being the counts at that codon (integer). Each position also has a key
        'total_counts' with the value being an integer of the total counts at that site.
        Each position also has a key 'WT' with the value being the wildtype codon (upper
        case string) at that position.
        
    Code for doctest:
    
    >>> codons = ['AAA', 'AAC', 'AAG', 'AAT', 'ACA', 'ACC', 'ACG', 'ACT', 'AGA', 'AGC', 'AGG', 'AGT', 'ATA', 'ATC', 'ATG', 'ATT', 'CAA', 'CAC', 'CAG', 'CAT', 'CCA', 'CCC', 'CCG', 'CCT', 'CGA', 'CGC', 'CGG', 'CGT', 'CTA', 'CTC', 'CTG', 'CTT', 'GAA', 'GAC', 'GAG', 'GAT', 'GCA', 'GCC', 'GCG', 'GCT', 'GGA', 'GGC', 'GGG', 'GGT', 'GTA', 'GTC', 'GTG', 'GTT', 'TAA', 'TAC', 'TAG', 'TAT', 'TCA', 'TCC', 'TCG', 'TCT', 'TGA', 'TGC', 'TGG', 'TGT', 'TTA', 'TTC', 'TTG', 'TTT']
    >>> counts = ConvertCodonCountsFileIntoDictionary('test_counts.txt')
    >>> [counts['31'][codon] for codon in codons]
    [13, 1, 1, 1, 112346, 5, 18, 6, 2, 1, 29, 4, 17, 0, 2, 0, 4, 8, 13, 2, 5, 0, 0, 0, 11, 0, 4, 0, 1, 4, 2, 0, 0, 4, 2, 4, 18, 1, 48, 1, 2, 5, 3, 2, 0, 2, 1, 5, 13, 7, 1, 1, 4, 8, 1, 3, 0, 2, 4, 10, 0, 2, 2, 2]
    >>> [counts['32'][codon] for codon in codons]
    [362, 8, 1, 0, 0, 12, 1, 0, 0, 0, 1, 0, 6, 2, 1, 4, 2, 2, 0, 0, 1, 2, 1, 1, 0, 2, 0, 2, 6, 0, 3, 0, 112383, 2, 7, 2, 0, 3, 0, 0, 5, 0, 0, 0, 1, 0, 0, 0, 11, 0, 2, 4, 12, 3, 0, 2, 1, 2, 0, 4, 0, 2, 0, 1]
    """
    
    # First, I will open the input file
    CountsFile = open(CountsFileName, 'r')
    
    # Next, I will make a list to keep track of the codons as they're reported in the
    # input file and also a dictionary (described above) to keep track of site-specific
    # codon counts
    codon_list = []
    SiteSpecificCodonCounts = {}

    # Next, I will go through the file line by line and determine the order of the codons
    # in the file and their associated site-specific counts
    for line in CountsFile:
            line_elements = line.strip().split(' ')
        
            # The first line of a standard *_counts.txt file generated by dms_tools has a
            # hashtag followed by space-delimited strings specifying the content of each
            # column, including 'POSITION' (a string of an integer) 'WT' (an upper-case
            # string of the WT codon) and then counts for each of the 64 codons (a string
            # of an integer). I will recognize this line by the hashtag and then create a
            # list of codons in the order they are reported in the input counts file
            if line_elements[0] == '#':
                assert line_elements[1] == 'POSITION' and line_elements[2] == 'WT', 'Error: The following line starts with a hashtag, but does not follow the standard formatting of a dms_tools counts file: %s' %line
                for codon in line_elements[3:]:
                    codon_list.append(codon)
                assert len(codon_list) == 64, 'Error: The list of codons in the following line does not have a length of 64. Instead it is: %s\n%s' %((len(codon_list)), line)
    

            #Next, I will find the position of interest and then create a list of codon counts
            #in the order they are reported in the counts file, which should correspond to
            #the order of the previously generated codon list.
            else:
                position = line_elements[0] #indexed with the first element = 1
                wt_codon = line_elements[1]
                codon_counts_list = line_elements[2:]
                assert len(codon_counts_list) == len(codon_list) == 64, 'Error: The list of codon counts in the following line does not have a length of 64. Instead it is: %s\n%s' %((len(codon_counts_list)), line)
                
                SiteSpecificCodonCounts[position] = {}
                SiteSpecificCodonCounts[position]['WT'] = wt_codon.upper()
                sum_counts_at_site = 0
                for i in range(64):
                    codon_i = codon_list[i]
                    counts_codon_i = codon_counts_list[i]
                    sum_counts_at_site += int(counts_codon_i)
                    SiteSpecificCodonCounts[position][codon_i] = int(counts_codon_i)

                SiteSpecificCodonCounts[position]['total_counts'] = sum_counts_at_site
    
    # Finally, I will return the dictionary of site-specific codon counts
    return SiteSpecificCodonCounts

def list_all_single_nt_changes_to_codon(WTcodon):
    """
    This function returns all single-nucleotide changes to a given wildtype codon
    
    >>> list_all_single_nt_changes_to_codon('ATA')
    ['AAA', 'TTA', 'ATT', 'CTA', 'ACA', 'ATC', 'GTA', 'AGA', 'ATG']
    """
    WTcodon = WTcodon.upper()
    assert len(WTcodon) == 3
    
    SingleNtChanges = []
    for nt in ['A', 'T', 'C', 'G']:
        CodonVariantPosition0 = nt + WTcodon[1] + WTcodon[2]
        CodonVariantPosition1 = WTcodon[0] + nt + WTcodon[2]
        CodonVariantPosition2 = WTcodon[0] + WTcodon[1] + nt
        if CodonVariantPosition0 != WTcodon:
            SingleNtChanges.append(CodonVariantPosition0)
        if CodonVariantPosition1 != WTcodon:
            SingleNtChanges.append(CodonVariantPosition1)
        if CodonVariantPosition2 != WTcodon:
            SingleNtChanges.append(CodonVariantPosition2)
    
    assert len(SingleNtChanges) == 9
    
    return SingleNtChanges

def ComputeSiteSpecificMutationFrequencies(counts, MultiNT=False):
    """
    This function computes site-specific codon-level mutation frequencies.
    
    Input:
        *counts*: a dictionary of counts generated by the *ConvertCodonCountsFileIntoDictionary*
        function in *prefsutils*. This dictionary is keyed first by the position of
        a codon in the gene (string) and then by codon (uppercase string) -- returning
        the counts (integer) for that codon as a value -- or by 'WT' -- returning the wt
        codon (uppercase string) -- or by 'total_counts' -- returning the total counts
        (integer) at that position
            counts[site][codon] = codon_counts
            counts[site]['WT'] = WT_codon
            counts[site]['total_counts'] = total_counts
        
        *MultiNT*: a boolean (default = False) of whether the function should
        return the frequency of ONLY multi-nucleotide codon mutations
        
    Output:
        *mutfrequencies*: a dictionary of site-specific frequencies. If *MultiNT*=False, this dictionary
        is keyed by codon site (integer) and returns the mutation frequency at that position (float):
            
            mutfrequencies[site]['overall'] = overall mutation frequency (float)
            mutfrequencies[site]['S'] = synonymous_codon_mut_frequency (float) or 'na' if there are no synonymous
                mutations for a given site
            mutfrequencies[site]['N'] = nonsynonymous_codon_mut_frequency (float)
        
        If *MultiNT*=True, this dictionary is still keyed by codon codon site (integer), the dictionary has the
        following structure:

            mutfrequencies[site]['S'] = synonymous_multi_nt_codon_mut_frequency (float) or 'na' if there are no
                multi-nucleotide mutations for a given site
            mutfrequencies[site]['N'] = nonsynonymous_multi_nt_codon_mut_frequency (float)
    
    Code for doctest:
    >>> # First, I will do a small test for *MultiNT* = False
    >>> counts = ConvertCodonCountsFileIntoDictionary('test_counts.txt')
    >>> freqs = ComputeSiteSpecificMutationFrequencies(counts)
    >>> round(freqs['31']['overall'], 9)
    0.002769444
    >>> round(freqs['31']['S'], 9)
    0.000257416
    >>> round(freqs['31']['N'], 9)
    0.002512028
    >>> # Next, I will test when *MultiNT* = True
    >>> freqs = ComputeSiteSpecificMutationFrequencies(counts, MultiNT=True)
    >>> freqs['31']['S']
    'na'
    >>> freqs['32']['S']
    'na'
    >>> round(freqs['52']['S'], 9)
    5.1914e-05
    >>> round(freqs['52']['N'], 9)
    0.001962982
    """

    # Next, I will make a dictionary of site-specific codon-level mutation frequencies
    mutfrequencies = {}
    
    if MultiNT == False:
        codons = [codon for codon in counts[counts.keys()[0]] if codon not in ['WT', 'total_counts']]
        assert len(codons) == 64
        for site in counts:
            mutfrequencies[site] = {}
            totalcounts = float(counts[site]['total_counts'])
            WTcodon = counts[site]['WT']
            WTcounts = float(counts[site][WTcodon])
            WTaa = TranslateCodon(WTcodon)
            
            # Compute the overall mutation frequency
            mutfrequencies[site]['overall'] = 1 - (WTcounts/totalcounts)
            
            # Sum mutation frequency across mutant codons
            n_synonymous_codon_muts = 0
            synonymous_codon_mut_frequency = 0
            nonsynonymous_codon_mut_frequency = 0
            for codon in codons:
                if codon == WTcodon: # skip the wild-type codon
                    continue
                elif TranslateCodon(codon) == WTaa: # i.e. a synonymous change
                    n_synonymous_codon_muts += 1
                    synonymous_codon_mut_frequency += counts[site][codon]/totalcounts
                else: # i.e. a nonsynonymous change
                    nonsynonymous_codon_mut_frequency += counts[site][codon]/totalcounts
            
            # Add the results for this site to the dictionary
            mutfrequencies[site]['N'] = nonsynonymous_codon_mut_frequency
            if n_synonymous_codon_muts > 0: # i.e. it is possible to make synonymous mutations at this site
                mutfrequencies[site]['S'] = synonymous_codon_mut_frequency
                assert (mutfrequencies[site]['overall'] - mutfrequencies[site]['N'] - mutfrequencies[site]['S']) < 1e-5
            else:
                mutfrequencies[site]['S'] = 'na'
                assert (mutfrequencies[site]['overall'] - mutfrequencies[site]['N']) < 1e-5
            
    
    elif MultiNT == True:
        # Determine the frequency of multi-nt codon changes, both synonymous and nonsynonymous
        codons = [codon for codon in counts[counts.keys()[0]] if codon not in ['WT', 'total_counts']]
        assert len(codons) == 64
        for site in counts:
            synonymous_multi_nt_codon_mut_frequency = 0
            nonsynonymous_multi_nt_codon_mut_frequency = 0
            mutfrequencies[site] = {}
            totalcounts = float(counts[site]['total_counts'])
            WTcodon = counts[site]['WT']
            WTaa = TranslateCodon(WTcodon)
            WTcounts = float(counts[site][WTcodon])
            
            # Make a list of single- and multi-nt codon changes
            single_nt_codon_changes = list_all_single_nt_changes_to_codon(WTcodon)
            multi_nt_codon_changes = [codon for codon in codons if codon not in single_nt_codon_changes and codon != WTcodon]
            assert len(single_nt_codon_changes) + len(multi_nt_codon_changes) == 63 # 63 = all codons but the wild-type codon
            
            # Compute the frequencies of synonymous- and nonsyonymous- multi-nt codon changes
            n_synonymous_multi_nt_codon_muts = 0
            counts_nonsynonymous_multi_nt_codon_muts = 0
            for codon in multi_nt_codon_changes:
                if TranslateCodon(codon) == WTaa: # i.e. a multi-nt synonymous change
                    n_synonymous_multi_nt_codon_muts += 1
                    synonymous_multi_nt_codon_mut_frequency += counts[site][codon]/totalcounts
                else: # i.e. a multi-nt nonsynonymous change
                    counts_nonsynonymous_multi_nt_codon_muts += counts[site][codon]
                    nonsynonymous_multi_nt_codon_mut_frequency += float(counts[site][codon])/totalcounts
            if n_synonymous_multi_nt_codon_muts > 0:
                mutfrequencies[site]['S'] = synonymous_multi_nt_codon_mut_frequency
            else:
                mutfrequencies[site]['S'] = 'na'
            mutfrequencies[site]['N'] = nonsynonymous_multi_nt_codon_mut_frequency

    return mutfrequencies

def ConvertNumberingLAItoHXBII(LAI_site):
    """
    This function converts LAI numbering to HXB2 numbering
    
    Input:
        *LAI_site_number* : is a site number from LAI. This variable must be a string.
        
    Output:
        *HXB2_site_number* : is the corresponding site number from HXB2. The returned variable is a string.
    """
    
    LAI_to_HXB2 = {}
    LAI_to_HXB2['143'] = '142a'
    LAI_to_HXB2['143'] = '142a'
    LAI_to_HXB2['144'] = '142b'
    LAI_to_HXB2['145'] = '142c'
    LAI_to_HXB2['146'] = '142d'
    LAI_to_HXB2['147'] = '142e'
    for site in range(1, 708):
        string_site = '%s'%site
        string_site_minus_five = '%s'%(site-5)
        if site < 143:
            LAI_to_HXB2[string_site] = string_site
        elif site > 147:
            LAI_to_HXB2[string_site] = string_site_minus_five
    HXB2_site = LAI_to_HXB2[str(LAI_site)]
    
    return HXB2_site

def ComputeEntropy(frequencies, base):
    """
    This function computes the entropy of a list of frequencies (*frequencies*) for a given
    log base (*base*)
    
    Code for doctest:
    >>> base = 2
    
    >>> frequencies = [1.0, 1e-11, 0.0]
    >>> ComputeEntropy(frequencies, base)
    0.0
    
    >>> frequencies = [0.5, 0.5]
    >>> ComputeEntropy(frequencies, base)
    1.0
    
    >>> frequencies = [0.2, 0.8]
    >>> '%.6f'%ComputeEntropy(frequencies, base)
    '0.721928'
    """
    
    if abs(1 - sum(frequencies)) > 1e-5:
        raise ValueError("The frequencies do not add up to 1 +/- 1e-5")
    
    entropy = sum([(-f*math.log(f, base)) for f in frequencies if f > 1e-10])
    
    return entropy

def ComputeSimpsonsDiversity(frequencies):
    """
    This function computes the Simpson's diversity of a list of frequencies (*frequencies*)
    
    Code for doctest:
    
    >>> frequencies = [1.0, 1e-11, 0.0]
    >>> ComputeSimpsonsDiversity(frequencies)
    1.0
    
    >>> frequencies = [0.5, 0.5]
    >>> ComputeSimpsonsDiversity(frequencies)
    0.5
    
    >>> frequencies = [0.2, 0.8]
    >>> '%.2f'%ComputeSimpsonsDiversity(frequencies)
    '0.68'
    """
    diversity = sum([math.pow(f, 2) for f in frequencies])
    return diversity

def ComputeSimpsonsDiversityofPreferences(AAprefs, stop_codons_included = True):
    """
    This function takes a dictionary of preferences (*AAprefs*) generated by the above function *ConvertPrefsFileToDictionary*
    and returns site-specific values for the Simpson's diversity at that site, as computed by the above function
    *ComputeSimpsonsDiversity*.
    
    *stop_codons_included* is a boolean specifying whether to include the preference for stop codons in this calculation. Note:
    the preferences are NOT normalized to one if this variable is False. Instead, you would have to normalize them before
    feeding them into this function. By default, this variable is set to True.
    
    The output of this function is *simpsons_diversity*, which is a dictionary with sites as keys (string) and values
    of Simpson's diversity (float).
    
    Here is an example tested using doctest:
    
    >>> AAprefs = ConvertPrefsFileToDictionary('example_prefs.txt')
    >>> simpsons_diversity = ComputeSimpsonsDiversityofPreferences(AAprefs)

    # For sites 31, 32, 33
    >>> ['%.8f'%(simpsons_diversity[site]) for site in ['31', '32', '33']]
    ['0.07508203', '0.07711201', '0.06383476']
    """
    simpsons_diversity = {}
    if stop_codons_included:
        AAs = ['A', 'C', 'D', 'E', 'F', 'G', 'H', 'I', 'K', 'L', 'M', 'N', 'P', 'Q', 'R', 'S', 'T', 'V', 'W', 'Y', '*']
    else:
        AAs = ['A', 'C', 'D', 'E', 'F', 'G', 'H', 'I', 'K', 'L', 'M', 'N', 'P', 'Q', 'R', 'S', 'T', 'V', 'W', 'Y']
    for site in AAprefs:
        simpsons_diversity[site] = ComputeSimpsonsDiversity([AAprefs[site][AA] for AA in AAs])
    return simpsons_diversity
    

def ComputeSiteSpecificAminoAcidFrequenciesInAlignment(headers_seqs, ignore_columns=[]):
    """
    This function computes site-specific amino-acid frequencies in an alignment. The alignment is specified by the list
    *headers_seqs*, which contains tupples as entries, and is generated by Jesse Bloom's program *pips*. Each tupple has
    two strings, the first of which is the header, and the second of which is the corresponding sequence.
    
    The output of this function is a dictionary of site-specific amino-acid frequencies keyed first by site (integer),
    then by single-letter amino-acid character (string), which returns that amino acid's frequency (float).
    
    *ignore_columns* : is a list of columns to ignore. By default, it is an empty list
    
    Code for doctest:
    >>> test_headers_seqs = []
    >>> test_headers_seqs.append(('s1', 'A-GAT'))
    >>> test_headers_seqs.append(('s2', 'AGG-A'))
    >>> test_headers_seqs.append(('s3', 'AGC-A'))
    >>> test_headers_seqs.append(('s4', 'K-C-G'))
    >>> test_headers_seqs.append(('s5', 'K-G-T'))
    >>> test_headers_seqs.append(('s6', 'KTG-T')) 
    >>> SiteSpecificAminoAcidFrequencies = ComputeSiteSpecificAminoAcidFrequenciesInAlignment(test_headers_seqs)
    
    >>> characters = ['A', 'K', 'G', 'T', 'C']
    
    # For site 1
    >>> site = 1
    >>> [round(SiteSpecificAminoAcidFrequencies[site][character], 3) for character in characters]
    [0.5, 0.5, 0.0, 0.0, 0.0]
    
    # For site 2
    >>> site = 2
    >>> [round(SiteSpecificAminoAcidFrequencies[site][character], 3) for character in characters]
    [0.0, 0.0, 0.667, 0.333, 0.0]
    
    # For site 3
    >>> site = 3
    >>> [round(SiteSpecificAminoAcidFrequencies[site][character], 3) for character in characters]
    [0.0, 0.0, 0.667, 0.0, 0.333]
    
    # For site 4
    >>> site = 4
    >>> [round(SiteSpecificAminoAcidFrequencies[site][character], 3) for character in characters]
    [1.0, 0.0, 0.0, 0.0, 0.0]
    
    # For site 5
    >>> site = 5
    >>> [round(SiteSpecificAminoAcidFrequencies[site][character], 3) for character in characters]
    [0.333, 0.0, 0.167, 0.5, 0.0]
    
    >>> test_headers_seqs = []
    >>> test_headers_seqs.append(('s1', 'A-GAT-'))
    >>> test_headers_seqs.append(('s2', 'AGG-A-'))
    >>> SiteSpecificAminoAcidFrequencies = ComputeSiteSpecificAminoAcidFrequenciesInAlignment(test_headers_seqs)
    The following columns had no amino-acid characters and were not included in the output dictionary:
    [6]
    """
    SiteSpecificAminoAcidCounts = {}
    SiteSpecificAminoAcidFrequencies = {}
    amino_acids = ['A', 'C', 'D', 'E', 'F', 'G', 'H', 'I', 'K', 'L', 'M', 'N', 'P', 'Q', 'R', 'S', 'T', 'V', 'W', 'Y']
    assert len(amino_acids) == 20
    nseqs = len(headers_seqs)
    
    # Initiate the counts dictionary
    seq_len = len(headers_seqs[0][1])
    for site in range(1, seq_len + 1):
        if site in ignore_columns:
            continue
        SiteSpecificAminoAcidCounts[site] = dict((aa, 0) for aa in amino_acids + ['-'])
    
    # Fill in the counts dictionary
    for (header, seq) in headers_seqs:
        assert len(seq) == seq_len
        for site in range(1, seq_len + 1):
            if site in ignore_columns:
                continue
            if seq[site-1] in ['*', 'X', '#']: # ignore '*' (stops), 'X' (ambiguous nucleotides), '#' (frameshift mutaitons)
                continue
            SiteSpecificAminoAcidCounts[site][seq[site - 1]] += 1        
    
    sites_with_zero_amino_acid_characters = []
    # Compute frequencies from counts
    for site in range(1, seq_len + 1):
        if site in ignore_columns:
            continue
        total_counts = sum([SiteSpecificAminoAcidCounts[site][aa] for aa in amino_acids])
        # assert total_counts + SiteSpecificAminoAcidCounts[site]['-'] == nseqs
        if total_counts == 0:
            sites_with_zero_amino_acid_characters.append(site)
        else:
            SiteSpecificAminoAcidFrequencies[site] = dict((aa, float(SiteSpecificAminoAcidCounts[site][aa])/total_counts) for aa in amino_acids)
            
    if sites_with_zero_amino_acid_characters:
        print "The following columns had no amino-acid characters and were not included in the output dictionary:"
        print sites_with_zero_amino_acid_characters
    
    return SiteSpecificAminoAcidFrequencies

def TranslateCodon(codon):
    """Returns one-letter amino acid code for *codon*.

    *codon* is a 3-letter string giving a valid codon."""
    genetic_code = {'TTT':'F', 'TTC':'F', 'TTA':'L', 'TTG':'L', 'CTT':'L', 'CTC':'L',
        'CTA':'L', 'CTG':'L', 'ATT':'I', 'ATC':'I', 'ATA':'I', 'ATG':'M', 'GTT':'V',
        'GTC':'V', 'GTA':'V', 'GTG':'V', 'TCT':'S', 'TCC':'S', 'TCA':'S',
        'TCG':'S', 'CCT':'P', 'CCC':'P', 'CCA':'P', 'CCG':'P', 'ACT':'T',
        'ACC':'T', 'ACA':'T', 'ACG':'T', 'GCT':'A', 'GCC':'A', 'GCA':'A',
        'GCG':'A', 'TAT':'Y', 'TAC':'Y', 'TAA':'*', 'TAG':'*',
        'CAT':'H', 'CAC':'H', 'CAA':'Q', 'CAG':'Q', 'AAT':'N', 'AAC':'N',
        'AAA':'K', 'AAG':'K', 'GAT':'D', 'GAC':'D', 'GAA':'E', 'GAG':'E',
        'TGT':'C', 'TGC':'C', 'TGA':'*', 'TGG':'W', 'CGT':'R',
        'CGC':'R', 'CGA':'R', 'CGG':'R', 'AGT':'S', 'AGC':'S', 'AGA':'R',
        'AGG':'R', 'GGT':'G', 'GGC':'G', 'GGA':'G', 'GGG':'G'}
    return genetic_code[codon.upper()]

def ComputeAAEquilibriumFrequencies(prefs, psi, beta=1):
    """
    *prefs* : a dictionary of amino-acid preferences as generated by the function *ConvertPrefsFileToDictionary*
    in the *prefsutils* module. Note: the preferences should lack a preference for stop codons, and should be
    normalized to sum to 1 in the absence of the preference for stop codons.
    
    *psi* : a dictionary of nucleotide frequencies (same as main code)
    
    *beta* : stringency parameter (by default, =1)
    
    >>> AAprefs = ConvertPrefsFileToDictionary('example_prefs.txt')
    >>> AAprefs = NormalizePrefsMinusStop(AAprefs)
    >>> AAs = ['A', 'C', 'D', 'E', 'F', 'G', 'H', 'I', 'K', 'L', 'M', 'N', 'P', 'Q', 'R', 'S', 'T', 'V', 'W', 'Y']
    >>> psi = {'A':0.6, 'T':0.2, 'G':0.05, 'C':0.15}
    
    >>> equilibrium_aa_freqs = ComputeAAEquilibriumFrequencies(AAprefs, psi)
    >>> round(equilibrium_aa_freqs['31']['A']/equilibrium_aa_freqs['31']['C'], 3)
    1.286
    >>> round(equilibrium_aa_freqs['31']['A']/equilibrium_aa_freqs['31']['W'], 3)
    44.322
    """
    codons = ['AAA', 'AAC', 'AAG', 'AAT', 'ACA', 'ACC', 'ACG', 'ACT', 'AGA', 'AGC', 'AGG', 'AGT', 'ATA', 'ATC', 'ATG', 'ATT', 'CAA', 'CAC', 'CAG', 'CAT', 'CCA', 'CCC', 'CCG', 'CCT', 'CGA', 'CGC', 'CGG', 'CGT', 'CTA', 'CTC', 'CTG', 'CTT', 'GAA', 'GAC', 'GAG', 'GAT', 'GCA', 'GCC', 'GCG', 'GCT', 'GGA', 'GGC', 'GGG', 'GGT', 'GTA', 'GTC', 'GTG', 'GTT', 'TAA', 'TAC', 'TAG', 'TAT', 'TCA', 'TCC', 'TCG', 'TCT', 'TGA', 'TGC', 'TGG', 'TGT', 'TTA', 'TTC', 'TTG', 'TTT']
    
    # Make sure the preferences do not include a preference for stop codons
    assert '*' not in prefs[prefs.keys()[0]], "Error: there should not be a preference for stop codons. The preferences should be normalized to sum to 1 without the preference for stop codons."    
    
    # Compute equilibrium frequencies at a codon level
    equilibrium_codon_freqs = {}
    equilibrium_aa_freqs = {}
    for site in prefs:
        equilibrium_codon_freqs[site] = {}
        equilibrium_aa_freqs[site] = {}
        
        # For all codons but stop codons, sum the preferences for the corresponding amino acid
        sum_pi_r_i_times_psis = 0
        for codon in codons:
            if codon in ['TAA', 'TAG', 'TGA']: # Ignore stop codons
                continue
            aa = TranslateCodon(codon)
            pi_r_a = prefs[site][aa]
            
            # Specify the psi values for each nucleotide in the codon
            (psi_x1, psi_x2, psi_x3) = [psi[codon[x]] for x in [0, 1, 2]]
            
            # Running sum of corresponding preference times the corresponding psi values of the codon's nts
            sum_pi_r_i_times_psis += pi_r_a * psi_x1 * psi_x2 * psi_x3
        
        # Calculate the expected equilibrium frequency for each codon
        for codon in codons:
            if codon in ['TAA', 'TAG', 'TGA']: # Ignore stop codons
                continue
            aa = TranslateCodon(codon)
            pi_r_a = prefs[site][aa]

            # Specify the psi values for each nucleotide in the codon
            (psi_x1, psi_x2, psi_x3) = [psi[codon[x]] for x in [0, 1, 2]]

            # Expected equilibrium frequency of the codon
            p = (math.pow(pi_r_a, beta) * psi_x1 * psi_x2 * psi_x3) / sum_pi_r_i_times_psis
            equilibrium_codon_freqs[site][codon] = p
            
            # Add the codon's equilibrium frequency to the corresponding amino acid's equilibrium frequency, starting from zero
            if aa in equilibrium_aa_freqs[site]:
                equilibrium_aa_freqs[site][aa] += p
            else:
                equilibrium_aa_freqs[site][aa] = p
        
        # Make sure the frequencies add to one for a given site
        sum_codon_freqs = sum(equilibrium_codon_freqs[site].values())
        assert 1-sum_codon_freqs < 1e-5
        sum_aa_freqs = sum(equilibrium_aa_freqs[site].values())
        assert 1-sum_aa_freqs < 1e-5
    
    return equilibrium_aa_freqs

def RescalePreferences(prefs, beta):
    """
    This function rescales a dictionary of preferences *prefs* using a stringency parameter
    *beta* (float).
    
    *prefs* : a dictionary of preferences with the same format as similar dictionaries in the
    main code. The dictionary is keyed first by site and then by an uppercase, single-letter 
    character code, which in turn yields the preference for that character.
    
    Here is a doctest example:
    >>> characters = ['A', 'T', 'G', 'C']
    >>> prefs = {}
    >>> prefs[1] = {'A':0.25, 'T':0.1, 'G':0.5, 'C':0.15, 'WT':'A', 'entropy':2.3}
    >>> prefs[2] = {'A':0.3, 'T':0.6, 'G':0.06, 'C':0.04, 'WT':'T', 'entropy':1.2}
    >>> beta = 2.5
    >>> rescaled_prefs = RescalePreferences(prefs, beta)
    >>> [round(rescaled_prefs[1][character], 9) for character in characters]
    [0.142107991, 0.014380318, 0.803884195, 0.039627496]
    >>> round(rescaled_prefs[1]['entropy'], 8)
    0.92576454
    >>> [round(rescaled_prefs[2][character], 9) for character in characters]
    [0.149672942, 0.846678021, 0.002677431, 0.000971606]
    >>> round(rescaled_prefs[2]['entropy'], 8)
    0.64602249
    """
    rescaled_prefs = {}
    for site in prefs:
        chars = [char for char in prefs[site] if char not in ['WT', 'entropy'] and '95' not in char]
        assert 1.0 - sum([prefs[site][char] for char in chars]) < 1e-5
        raised_site_prefs = [math.pow(prefs[site][char], beta) for char in chars]
        sum_raised_site_prefs = sum(raised_site_prefs)
        rescaled_prefs[site] = dict((char, pi/sum_raised_site_prefs) for (char, pi) in zip(chars, raised_site_prefs))
        assert 1.0 - sum([rescaled_prefs[site][char] for char in rescaled_prefs[site]]) < 1e-5
        rescaled_prefs[site]['WT'] = prefs[site]['WT']
        site_aa_prefs = [rescaled_prefs[site][char] for char in chars]
        rescaled_prefs[site]['entropy'] = ComputeEntropy(site_aa_prefs, base=2)
        
    return rescaled_prefs

doctest.testmod()

if __name__ == '__main__':
    import doctest
    doctest.testmod()
