# Supplementary material for: Experimental Estimation of the Effects of All Amino-Acid Mutations to HIV’s Envelope Protein on Viral Replication in Cell Culture
Source: PLoS Pathog. 2016 Dec 13;12(12):e1006114. doi: 10.1371/journal.ppat.1006114 (PMC5189966; doi:10.1371/journal.ppat.1006114)
Supplement: S3 File — (ZIP) [file ppat.1006114.s013.zip › S3_File_notebooks/scripts/test_counts.txt]

# POSITION WT AAA AAC AAG AAT ACA ACC ACG ACT AGA AGC AGG AGT ATA ATC ATG ATT CAA CAC CAG CAT CCA CCC CCG CCT CGA CGC CGG CGT CTA CTC CTG CTT GAA GAC GAG GAT GCA GCC GCG GCT GGA GGC GGG GGT GTA GTC GTG GTT TAA TAC TAG TAT TCA TCC TCG TCT TGA TGC TGG TGT TTA TTC TTG TTT
31 ACA 13 1 1 1 112346 5 18 6 2 1 29 4 17 0 2 0 4 8 13 2 5 0 0 0 11 0 4 0 1 4 2 0 0 4 2 4 18 1 48 1 2 5 3 2 0 2 1 5 13 7 1 1 4 8 1 3 0 2 4 10 0 2 2 2
32 GAA 362 8 1 0 0 12 1 0 0 0 1 0 6 2 1 4 2 2 0 0 1 2 1 1 0 2 0 2 6 0 3 0 112383 2 7 2 0 3 0 0 5 0 0 0 1 0 0 0 11 0 2 4 12 3 0 2 1 2 0 4 0 2 0 1
52 CTA 46 9 27 67 37 29 8 16 37 6 9 12 86 44 11 112 30 35 34 17 127 32 4 25 117 6 3 9 614663 23 26 17 27 23 9 59 15 62 3 10 19 6 13 12 30 18 4 14 55 29 19 14 21 0 13 33 19 11 12 23 48 15 32 17
