# Supplementary material for: Experimental Estimation of the Effects of All Amino-Acid Mutations to HIV’s Envelope Protein on Viral Replication in Cell Culture
Source: PLoS Pathog. 2016 Dec 13;12(12):e1006114. doi: 10.1371/journal.ppat.1006114 (PMC5189966; doi:10.1371/journal.ppat.1006114)
Supplement: S3 File — (ZIP) [file ppat.1006114.s013.zip › S3_File_notebooks/secondary_structure_and_RSA_analysis/make_4tvp_pdb_file_for_dssp.py]

"""
This script is for making a 4tvp .pdb file that can serve as input to the dssp program
for computing RSA.

It is intended to be run in the PyMOL terminal as:
    run make_pdb_file_for_dssp.py

Hugh Haddox, January-28-2016
"""
import pymol
from pymol import cmd

cmd.delete('all')
cmd.fetch('4tvp', type='pdb1')
cmd.remove ('c;d,e,h,l')
cmd.split_states('4tvp')
s1 = '4tvp_0001'
s2 = '4tvp_0002'
s3 = '4tvp_0003'
cmd.alter('4tvp_0002 and chain B', 'chain="W"')
cmd.alter('4tvp_0002 and chain G', 'chain="X"')
cmd.alter('4tvp_0003 and chain B', 'chain="Y"')
cmd.alter('4tvp_0003 and chain G', 'chain="Z"')

cmd.save('4tvp_renamed_chains.pdb', '4tvp_0001 and chain B + 4tvp_0001 and chain G + chain W + chain X + chain Y + chain Z')
