# Supplementary material for: Experimental Estimation of the Effects of All Amino-Acid Mutations to HIV’s Envelope Protein on Viral Replication in Cell Culture
Source: PLoS Pathog. 2016 Dec 13;12(12):e1006114. doi: 10.1371/journal.ppat.1006114 (PMC5189966; doi:10.1371/journal.ppat.1006114)
Supplement: S3 File — (ZIP) [file ppat.1006114.s013.zip › S3_File_notebooks/secondary_structure_and_RSA_analysis/README.rst]

========================================================================================
Computing secondary structure and relative solvent accessibility
========================================================================================

Using the IPython notebook ``secondary_structure_and_RSA_analysis.ipynb`` in this directory, I use ``dssp`` (http://swift.cmbi.ru.nl/gv/dssp/) to assign residues to secondary structures and to compute the relative solvent accessibility based on a recent crystal structure (PDB: 4TVP) by `Pancera et al. <http://www.nature.com/nature/journal/v514/n7523/full/nature13808.html>`_
