# Supplementary material for: Experimental Estimation of the Effects of All Amino-Acid Mutations to HIV’s Envelope Protein on Viral Replication in Cell Culture
Source: PLoS Pathog. 2016 Dec 13;12(12):e1006114. doi: 10.1371/journal.ppat.1006114 (PMC5189966; doi:10.1371/journal.ppat.1006114)
Supplement: S3 File — (ZIP) [file ppat.1006114.s013.zip › S3_File_notebooks/upload_data_to_SRA/UploadSequencingDataToSRA.ipynb]

# %% [markdown]
# Upload Illumina sequencing data to the Sequencing Read Archive (SRA)

Hugh Haddox, May-2-2016

# %% [markdown]
First, make the following files with metadata for the FASTQ files for each sample: *experiments.csv* and *runs.csv*

# %% [code]
import glob
import os
import sys

# Replicates and samples
replicates = [1, 2, 3, '3b']
samples = {}
samples[1] = ['DNA-1', 'mutDNA-1', 'virus-1-p2', 'mutvirus-1-p2']
samples[2] = ['DNA-2', 'mutDNA-2', 'virus-2-p2', 'mutvirus-2-p2']
samples[3] = ['DNA-3', 'mutDNA-3', 'virus-3-p1', 'mutvirus-3-p1', 'virus-3-p2', 'mutvirus-3-p2']
samples['3b'] = ['DNA-3b', 'mutDNA-3b', 'virus-3b-1-p2', 'mutvirus-3b-1-p2', 'virus-3b-2-p2', 'mutvirus-3b-2-p2']

# Directories containing the FASTQ files
fastqdirs = {}
fastqdirs[1] = fastqdirs[2] = fastqdirs[3] = [
            '/fh/fast/bloom_j/grp/Hugh/ngs/illumina/151231_M03100_0102_000000000-AL6CR/Data/Intensities/BaseCalls',
            '/fh/fast/bloom_j/grp/Hugh/ngs/illumina/160113_M03100_0107_000000000-AL666/Data/Intensities/BaseCalls',
            '/fh/fast/bloom_j/grp/Hugh/ngs/illumina/160122_M03100_0110_000000000-ALBD2/Data/Intensities/BaseCalls']

fastqdirs['3b'] = [
            '/fh/fast/bloom_j/grp/Hugh/ngs/illumina/151020_M03100_0080_000000000-AJPH3/Data/Intensities/BaseCalls',
            '/fh/fast/bloom_j/grp/Hugh/ngs/illumina/160216_M03100_0121_000000000-ALT90/Data/Intensities/BaseCalls']

# Replicate #3b is a technical replicate of replicate #3. The FASTQ files for replicate #3b are indexed using
# replicate #3 numbering. The below dictionary is to help locate these files.
rep3b_FASTQ_sample_names = {'DNA-3b':'DNA-3',
                           'mutDNA-3b':'mutDNA-3',
                           'virus-3b-1-p2':'virus-3-p2',
                           'mutvirus-3b-1-p2':'mutvirus-3-p2',
                           'virus-3b-2-p2':'virus-3-p2-f02',
                           'mutvirus-3b-2-p2':'mutvirus-3-p2-f02'}

# Compile data on the FASTQ files
tempfile = '_temp.temp'
f = open('experiments.csv', 'w')
f.write('Exp_Sequencing_Platform, Exp_ID, Experiment_title, BioSample_accession, BioProject_Accession, Library_Strategy, Library_Source, Library_Selection, Library_Layout, read_length, Library_construction_Protocol_design_description\n')
fruns = open('runs.csv', 'w')
fruns.write('ID_of_Experiment_this_run_corresponds_to, Run_ID, File_Type, File_Name_R1, File_Name_R2, md5_sum_R1, md5_sum_R2, checksum_method\n')################################

fastq_files_for_sra_tar_file = []
for replicate in replicates:
    print "\nProcessing replicate: %s" %replicate
    for sample in samples[replicate]:
        print "\nProcessing sample: %s" %sample
        if 'mut' in sample:
            biosampleid = 'SAMN04931609'
        else:
            biosampleid = 'SAMN04931595'

        # Write sample info to file
        f.write('Illumina MiSeq, %s, %s, %s, PRJNA320270, AMPLICON, VIRAL DNA, PCR, Paired, 2x275bp, 275-nt paired-end reads of HIV envelope PCR amplicons. A link to a detailed description of the analysis will be made available upon publication of the paper describing this data set.\n' % (sample, sample, biosampleid))
        f.flush()

        # Make a list of FASTQ files for this sample and append them to the list of FASTQ files to be submitted to the
        # SRA.
        fastq_files = []
        if replicate == '3b':
            for fastqdir in fastqdirs[replicate]:
                fastq_files_in_dir = glob.glob('%s/%s_*.fastq.gz' % (fastqdir, rep3b_FASTQ_sample_names[sample]))
                fastq_files_in_dir.sort()
                fastq_files.append(fastq_files_in_dir)
        else: 
            for fastqdir in fastqdirs[replicate]:
                fastq_files_in_dir = glob.glob('%s/%s_*.fastq.gz' % (fastqdir, sample))
                fastq_files_in_dir.sort()
                fastq_files.append(fastq_files_in_dir)
        for fastq_list in fastq_files:
            fastq_files_for_sra_tar_file.extend(fastq_list)
        print "Here is a list of paired-end FASTQ files for this sample: %s"%(fastq_files)

        # Generate metadata for the sample
        i = 1
        for (fname1, fname2) in fastq_files:
            print "\nProcessing files:"
            print "\t%s"%fname1
            print "\t%s"%fname2
            md5sums = []
            for fname in [fname1, fname2]:
                sys.stdout.flush()
                os.system('md5sum %s > %s' % (fname, tempfile))
                md5sum = open(tempfile).read().split()[0].strip()
                md5sums.append(md5sum)
                os.remove(tempfile)
            fruns.write('%s, %s-run-%s, gzipped fastq, %s, %s, %s, %s, MD5\n'%(sample, sample, i, fname1, fname2, md5sums[0], md5sums[1]))
            fruns.flush()
            i += 1

f.close()
fruns.close()

#fruns.write('%s, %s, gzipped fastq, %s, %s, MD5 '%(sample, sample, fname, md5sum) + fastq_files_entry + md5sums_entry + '\n')

#fastq_and_md5sums_entry = ', '.join(fastq_files + md5sums + ['MD5'])
#fruns.write('%s, %s, gzipped fastq, '%(sample, sample) + fastq_and_md5sums_entry + '\n')

# %% [markdown]
For checking md5sums:

# %% [code]
%%bash
md5sum /fh/fast/bloom_j/grp/Hugh/ngs/illumina/151231_M03100_0102_000000000-AL6CR/Data/Intensities/BaseCalls/mutvirus-3-p2_S7_L001_R2_001.fastq.gz > temp.temp
cat temp.temp

# %% [markdown]
Make a tar archive with all FASTQ files:

# %% [code]
tar_file_name = 'HIV_env_haddox.tar'
#tar_file_name = 'SRA_data.tar'

tar_cmd = ' '.join([
                    'tar',
                    '-cvf',
                    tar_file_name] + fastq_files_for_sra_tar_file)

print ("Making a tar file of FASTQ files with the following command:\n"+tar_cmd)
!$tar_cmd

# %% [markdown]
Next, upload the data to the SRA using FTP:

# %% [code]
"""Python script to transfer files to SRA by FTP.

Jesse Bloom, 2014."""

import ftplib

def main():
    """Main body of script."""
    filename = tar_file_name #'HIV_env_haddox.tar' #'SRA_data.tar'
    print "Starting FTP transfer..."
    ftp = ftplib.FTP('ftp-private.ncbi.nlm.nih.gov') #ftp-private.ncbi.nih.gov
    ftp.login(user='sra', passwd='Qrjo6iJ4')
    print "Successfully connected..."
    ftp.storbinary("STOR " + filename, open(filename, 'rb'))
    ftp.close()
    print "Closed connection successfully."

main() # run the script

# %% [code]
