# Supplementary material for: Experimental Estimation of the Effects of All Amino-Acid Mutations to HIV’s Envelope Protein on Viral Replication in Cell Culture
Source: PLoS Pathog. 2016 Dec 13;12(12):e1006114. doi: 10.1371/journal.ppat.1006114 (PMC5189966; doi:10.1371/journal.ppat.1006114)
Supplement: S4 File — (GB) [file ppat.1006114.s014.gb]

LOCUS       S4_File                12120 bp ds-DNA     circular     13-JUN-2016
DEFINITION  .
ACCESSION   
VERSION     
SOURCE      .
  ORGANISM  .
COMMENT     HIV-1 proviral plasmid LAI proviral plasmid. This plasmid includes
            an Ampicillin-resistance gene.
COMMENT     
COMMENT     ApEinfo:methylated:1
FEATURES             Location/Qualifiers
     misc_feature    46..46
                     /vntifkey="21"
                     /label=LAI\start
                     /ApEinfo_fwdcolor=pink
                     /ApEinfo_revcolor=pink
                     /ApEinfo_graphicformat=arrow_data {{0 1 2 0 0 -1} {} 0}
                     width 5 offset 0
     misc_feature    9813..9813
                     /vntifkey="21"
                     /label=LAI\end
                     /ApEinfo_fwdcolor=pink
                     /ApEinfo_revcolor=pink
                     /ApEinfo_graphicformat=arrow_data {{0 1 2 0 0 -1} {} 0}
                     width 5 offset 0
     misc_feature    7851..8888
                     /label=gp41
                     /ApEinfo_fwdcolor=#ff0300
                     /ApEinfo_revcolor=green
                     /ApEinfo_graphicformat=arrow_data {{0 1 2 0 0 -1} {} 0}
                     width 5 offset 0
     misc_feature    6303..7850
                     /label=gp120
                     /ApEinfo_fwdcolor=#0cc900
                     /ApEinfo_revcolor=green
                     /ApEinfo_graphicformat=arrow_data {{0 1 2 0 0 -1} {} 0}
                     width 5 offset 0
     misc_feature    6303..6392
                     /label=Env signal peptide
                     /ApEinfo_fwdcolor=#0071ff
                     /ApEinfo_revcolor=cyan
                     /ApEinfo_graphicformat=arrow_data {{0 1 2 0 0 -1} {} 0}
                     width 5 offset 0
     misc_feature    10055..10915
                     /label=Amp-R
                     /ApEinfo_fwdcolor=#00c9c9
                     /ApEinfo_revcolor=green
                     /ApEinfo_graphicformat=arrow_data {{0 1 2 0 0 -1} {} 0}
                     width 5 offset 0
     misc_feature    8430..8888
                     /label=gp41 cytoplasmic tail
                     /ApEinfo_fwdcolor=#036eff
                     /ApEinfo_revcolor=green
                     /ApEinfo_graphicformat=arrow_data {{0 1 2 0 0 -1} {} 0}
                     width 5 offset 0
ORIGIN
        1 ctagaactag tggatcttag ccacttttta aaagaaaagg ggggactgga agggctaatt
       61 cactcccaac gaagacaaga tatccttgat ctgtggatct accacacaca aggctacttc
      121 cctgattggc agaactacac accagggcca ggggtcagat atccactgac ctttggatgg
      181 tgctacaagc tagtaccagt tgagccagat aaggtagaag aggccaataa aggagagaac
      241 accagcttgt tacaccctgt gagcctgcat ggaatggatg accctgagag agaagtgtta
      301 gagtggaggt ttgacagccg cctagcattt catcacgtgg cccgagagct gcatccggag
      361 tacttcaaga actgctgaca tcgagcttgc tacaagggac tttccgctgg ggactttcca
      421 gggaggcgtg gcctgggcgg gactggggag tggcgagccc tcagatgctg catataagca
      481 gctgcttttt gcctgtactg ggtctctctg gttagaccag atttgagcct gggagctctc
      541 tggctaacta gggaacccac tgcttaagcc tcaataaagc ttgccttgag tgcttcaagt
      601 agtgtgtgcc cgtctgttgt gtgactctgg taactagaga tccctcagac ccttttagtc
      661 agtgtggaaa atctctagca gtggcgcccg aacagggact tgaaagcgaa agggaaacca
      721 gaggagctct ctcgacgcag gactcggctt gctgaagcgc gcacggcaag aggcgagggg
      781 aggcgactgg tgagtacgcc aaaaattttg actagcggag gctagaagga gagagatggg
      841 tgcgagagcg tcagtattaa gcgggggaga attagatcga tgggaaaaaa ttcggttaag
      901 gccaggggga aagaaaaaat ataaattaaa acatatagta tgggcaagca gggagctaga
      961 acgattcgca gttaatcctg gcctgttaga aacatcagaa ggctgtagac aaatactggg
     1021 acagctacaa ccatcccttc agacaggatc agaagaactt agatcattat ataatacagt
     1081 agcaaccctc tattgtgtgc atcaaaggat agagataaaa gacaccaagg aagctttaga
     1141 caagatagag gaagagcaaa acaaaagtaa gaaaaaagca cagcaagcag cagctgacac
     1201 aggacacagc agccaggtca gccaaaatta ccctatagtg cagaacatcc aggggcaaat
     1261 ggtacatcag gccatatcac ctagaacttt aaatgcatgg gtaaaagtag tagaagagaa
     1321 ggctttcagc ccagaagtga tacccatgtt ttcagcatta tcagaaggag ccaccccaca
     1381 agatttaaac accatgctaa acacagtggg gggacatcaa gcagccatgc aaatgttaaa
     1441 agagaccatc aatgaggaag ctgcagaatg ggatagagtg catccagtgc atgcagggcc
     1501 tattgcacca ggccagatga gagaaccaag gggaagtgac atagcaggaa ctactagtac
     1561 ccttcaggaa caaataggat ggatgacaaa taatccacct atcccagtag gagaaattta
     1621 taaaagatgg ataatcctgg gattaaataa aatagtaaga atgtatagcc ctaccagcat
     1681 tctggacata agacaaggac caaaagaacc ctttagagac tatgtagacc ggttctataa
     1741 aactctaaga gccgagcaag cttcacagga ggtaaaaaat tggatgacag aaaccttgtt
     1801 ggtccaaaat gcgaacccag attgtaagac tattttaaaa gcattgggac cagcagctac
     1861 actagaagaa atgatgacag catgtcaggg agtgggagga cccggccata aggcaagagt
     1921 tttggctgaa gcaatgagcc aagtaacaaa ttcagctacc ataatgatgc aaagaggcaa
     1981 ttttaggaac caaagaaaga ttgttaagtg tttcaattgt ggcaaagaag ggcacatagc
     2041 cagaaattgc agggccccta ggaaaaaggg ctgttggaaa tgtggaaagg aaggacacca
     2101 aatgaaagat tgtactgaga gacaggctaa ttttttaggg aagatctggc cttcctacaa
     2161 gggaaggcca gggaattttc ttcagagcag accagagcca acagccccac catttcttca
     2221 gagcagacca gagccaacag ccccaccaga agagagcttc aggtctgggg tagagacaac
     2281 aactccctct cagaagcagg agccgataga caaggaactg tatcctttaa cttccctcag
     2341 atcactcttt ggcaacgacc cctcgtcaca ataaagatag gggggcaact aaaggaagct
     2401 ctattagata caggagcaga tgatacagta ttagaagaaa tgagtttgcc aggaagatgg
     2461 aaaccaaaaa tgataggggg aattggaggt tttatcaaag taagacagta tgatcagata
     2521 ctcatagaaa tctgtggaca taaagctata ggtacagtat tagtaggacc tacacctgtc
     2581 aacataattg gaagaaatct gttgactcag attggttgca ctttaaattt tcccattagt
     2641 cctattgaaa ctgtaccagt aaaattaaag ccaggaatgg atggcccaaa agttaaacaa
     2701 tggccattga cagaagaaaa aataaaagca ttagtagaaa tttgtacaga aatggaaaag
     2761 gaagggaaaa tttcaaaaat tgggcctgaa aatccataca atactccagt atttgccata
     2821 aagaaaaaag acagtactaa atggagaaaa ttagtagatt tcagagaact taataagaga
     2881 actcaagact tctgggaagt tcaattagga ataccacatc ccgcagggtt aaaaaagaaa
     2941 aaatcagtaa cagtactgga tgtgggtgat gcatattttt cagttccctt agatgaagac
     3001 ttcaggaagt atactgcatt taccatacct agtataaaca atgagacacc agggattaga
     3061 tatcagtaca atgtgcttcc acagggatgg aaaggatcac cagcaatatt ccaaagtagc
     3121 atgacaaaaa tcttagagcc ttttagaaaa caaaatccag acatagttat ctatcaatac
     3181 atggatgatt tgtatgtagg atctgactta gaaatagggc agcatagaac aaaaatagag
     3241 gagctgagac aacatctgtt gaggtgggga cttaccacac cagacaaaaa acatcagaaa
     3301 gaacctccat tcctttggat gggttatgaa ctccatcctg ataaatggac agtacagcct
     3361 atagtgctgc cagaaaaaga cagctggact gtcaatgaca tacagaagtt agtgggaaaa
     3421 ttgaattggg caagtcagat ttacccaggg attaaagtaa ggcaattatg taaactcctt
     3481 agaggaacca aagcactaac agaagtaata ccactaacag aagaagcaga gctagaactg
     3541 gcagaaaaca gagagattct aaaagaacca gtacatggag tgtattatga cccatcaaaa
     3601 gacttaatag cagaaataca gaagcagggg caaggccaat ggacatatca aatttatcaa
     3661 gagccattta aaaatctgaa aacaggaaaa tatgcaagaa cgaggggtgc ccacactaat
     3721 gatgtaaaac aattaacaga ggcagtgcaa aaaataacca cagaaagcat agtaatatgg
     3781 ggaaagactc ctaaatttaa actacccata caaaaggaaa catgggaaac atggtggaca
     3841 gagtattggc aagccacctg gattcctgag tgggagtttg tcaatacccc tcctttagtg
     3901 aaattatggt accagttaga gaaagaaccc atagtaggag cagaaacgtt ctatgtagat
     3961 ggggcagcta gcagggagac taaattagga aaagcaggat atgttactaa tagaggaaga
     4021 caaaaagttg tcaccctaac tgacacaaca aatcagaaga ctgagttaca agcaattcat
     4081 ctagctttgc aggattcggg attagaagta aatatagtaa cagactcaca atatgcatta
     4141 ggaatcattc aagcacaacc agataaaagt gaatcagagt tagtcaatca aataatagag
     4201 cagttaataa aaaaggaaaa ggtctatctg gcatgggtac cagcacacaa aggaattgga
     4261 ggaaatgaac aagtagataa attagtcagt gctggaatca ggaaagtact atttttagat
     4321 ggaatagata aggcccaaga tgaacatgag aaatatcaca gtaattggag agcaatggct
     4381 agtgatttta acctgccacc tgtagtagca aaagaaatag tagccagctg tgataaatgt
     4441 cagctaaaag gagaagccat gcatggacaa gtagactgta gtccaggaat atggcaacta
     4501 gattgtacac atttagaagg aaaagttatc ctggtagcag ttcatgtagc cagtggatat
     4561 atagaagcag aagttattcc agcagaaaca gggcaggaaa cagcatactt tcttttaaaa
     4621 ttagcaggaa gatggccagt aaaaacaata catacagaca atggcagcaa tttcaccagt
     4681 actacggtta aggccgcctg ttggtgggcg ggaatcaagc aggaatttgg aattccctac
     4741 aatccccaaa gtcaaggagt agtagaatct atgaataaag aattaaagaa aattataggc
     4801 caggtaagag atcaggctga acatcttaag acagcagtac aaatggcagt attcatccac
     4861 aattttaaaa gaaaaggggg gattgggggg tacagtgcag gggaaagaat agtagacata
     4921 atagcaacag acatacaaac taaagaatta caaaaacaaa ttacaaaaat tcaaaatttt
     4981 cgggtttatt acagggacag cagagatcca ctttggaaag gaccagcaaa gctcctctgg
     5041 aaaggtgaag gggcagtagt aatacaagat aatagtgaca taaaagtagt gccaagaaga
     5101 aaagcaaaga tcattaggga ttatggaaaa cagatggcag gtgatgattg tgtggcaagt
     5161 agacaggatg aggattagaa catggaaaag tttagtaaaa caccatatgt atgtttcagg
     5221 gaaagctagg ggatggtttt atagacatca ctatgaaagc cctcatccaa gaataagttc
     5281 agaagtacac atcccactag gggatgctag attggtaata acaacatatt ggggtctgca
     5341 tacaggagaa agagactggc atctgggtca gggagtctcc atagaatgga ggaaaaagag
     5401 atatagcaca caagtagacc ctgaactagc agaccaacta attcatctgt attactttga
     5461 ctgtttttca gactctgcta taagaaaggc cttattagga catatagtta gccctaggtg
     5521 tgaatatcaa gcaggacata acaaggtagg atctctacaa tacttggcac tagcagcatt
     5581 aataacacca aaaaagataa agccaccttt gcctagtgtt acgaaactga cagaggatag
     5641 atggaacaag ccccagaaga ccaagggcca cagagggagc cacacaatga atggacacta
     5701 gagcttttag aggagcttaa gaatgaagct gttagacatt ttcctaggat ttggctccat
     5761 ggcttagggc aacatatcta tgaaacttat ggggatactt gggcaggagt ggaagccata
     5821 ataagaattc tgcaacaact gctgtttatc catttcagaa ttgggtgtcg acatagcaga
     5881 ataggcgtta ctcaacagag gagagcaaga aatggagcca gtagatccta gactagagcc
     5941 ctggaagcat ccaggaagtc agcctaaaac tgcttgtacc acttgctatt gtaaaaagtg
     6001 ttgctttcat tgccaagttt gtttcacaac aaaagcctta ggcatctcct atggcaggaa
     6061 gaagcggaga cagcgacgaa gacctcctca aggcagtcag actcatcaag tttctctatc
     6121 aaagcagtaa gtagtacatg taatgcaacc tatacaaata gcaatagcag cattagtagt
     6181 agcaataata atagcaatag ttgtgtggtc catagtaatc atagaatata ggaaaatatt
     6241 aagacaaaga aaaatagaca ggttaattga tagactaata gaaagagcag aagacagtgg
     6301 caatgagagt gaaggagaaa tatcagcact tgtggagatg ggggtggaaa tggggcacca
     6361 tgctccttgg gatattgatg atctgtagtg ctacagaaaa attgtgggtc acagtctatt
     6421 atggggtacc tgtgtggaag gaagcaacca ccactctatt ttgtgcatca gatgctaaag
     6481 catatgatac agaggtacat aatgtttggg ccacacatgc ctgtgtaccc acagacccca
     6541 acccacaaga agtagtattg gtaaatgtga cagaaaattt taacatgtgg aaaaatgaca
     6601 tggtagaaca gatgcatgag gatataatca gtttatggga tcaaagccta aagccatgtg
     6661 taaaattaac cccactctgt gttagtttaa agtgcactga tttggggaat gctactaata
     6721 ccaatagtag taataccaat agtagtagcg gggaaatgat gatggagaaa ggagagataa
     6781 aaaactgctc tttcaatatc agcacaagca taagaggtaa ggtgcagaaa gaatatgcat
     6841 ttttttataa acttgatata ataccaatag ataatgatac taccagctat acgttgacaa
     6901 gttgtaacac ctcagtcatt acacaggcct gtccaaaggt atcctttgag ccaattccca
     6961 tacattattg tgccccggct ggttttgcga ttctaaaatg taataataag acgttcaatg
     7021 gaacaggacc atgtacaaat gtcagcacag tacaatgtac acatggaatt aggccagtag
     7081 tatcaactca actgctgttg aatggcagtc tagcagaaga agaggtagta attagatctg
     7141 ccaatttcac agacaatgct aaaaccataa tagtacagct gaaccaatct gtagaaatta
     7201 attgtacaag acccaacaac aatacaagaa aaagtatccg tatccagagg ggaccaggga
     7261 gagcatttgt tacaatagga aaaataggaa atatgagaca agcacattgt aacattagta
     7321 gagcaaaatg gaatgccact ttaaaacaga tagctagcaa attaagagaa caatttggaa
     7381 ataataaaac aataatcttt aagcaatcct caggagggga cccagaaatt gtaacgcaca
     7441 gttttaattg tggaggggaa tttttctact gtaattcaac acaactgttt aatagtactt
     7501 ggtttaatag tacttggagt actgaagggt caaataacac tgaaggaagt gacacaatca
     7561 cactcccatg cagaataaaa caatttataa acatgtggca ggaagtagga aaagcaatgt
     7621 atgcccctcc catcagcgga caaattagat gttcatcaaa tattacaggg ctgctattaa
     7681 caagagatgg tggtaataac aacaatgggt ccgagatctt cagacctgga ggaggagata
     7741 tgagggacaa ttggagaagt gaattatata aatataaagt agtaaaaatt gaaccattag
     7801 gagtagcacc caccaaggca aagagaagag tggtgcagag agaaaaaaga gcagtgggaa
     7861 taggagcttt gttccttggg ttcttgggag cagcaggaag cactatgggc gcagcgtcaa
     7921 tgacgctgac ggtacaggcc agacaattat tgtctggtat agtgcagcag cagaacaatt
     7981 tgctgagggc tattgaggcg caacagcatc tgttgcaact cacagtctgg ggcatcaagc
     8041 agctccaggc aagaatcctg gctgtggaaa gatacctaaa ggatcaacag ctcctgggga
     8101 tttggggttg ctctggaaaa ctcatttgca ccactgctgt gccttggaat gctagttgga
     8161 gtaataaatc tctggaacag atttggaata acatgacctg gatggagtgg gacagagaaa
     8221 ttaacaatta cacaagctta atacattcct taattgaaga atcgcaaaac cagcaagaaa
     8281 agaatgaaca agaattattg gaattagata aatgggcaag tttgtggaat tggtttaaca
     8341 taacaaattg gctgtggtat ataaaaatat tcataatgat agtaggaggc ttggtaggtt
     8401 taagaatagt ttttgctgta ctttctatag tgaatagagt taggcaggga tattcaccat
     8461 tatcgtttca gacccacctc ccaaccccga ggggacccga caggcccgaa ggaatagaag
     8521 aagaaggtgg agagagagac agagacagat ccattcgatt agtgaacgga tccttagcac
     8581 ttatctggga cgatctgcgg agcctgtgcc tcttcagcta ccaccgcttg agagacttac
     8641 tcttgattgt aacgaggatt gtggaacttc tgggacgcag ggggtgggaa gccctcaaat
     8701 attggtggaa tctcctacag tattggagtc aggaactaaa gaatagtgct gttagcttgc
     8761 tcaatgccac agccatagca gtagctgagg ggacagatag ggttatagaa gtagtacaag
     8821 gagcttgtag agctattcgc cacataccta gaagaataag acagggcttg gaaaggattt
     8881 tgctataaga tgggtggcaa gtggtcaaaa agtagtgtgg ttggatggcc tactgtaagg
     8941 gaaagaatga gacgagctga gccagcagca gatggggtgg gagcagcatc tcgagacctg
     9001 gaaaaacatg gagcaatcac aagtagcaat acagcagcta ccaatgctgc ttgtgcctgg
     9061 ctagaagcac aagaggagga ggaggtgggt tttccagtca cacctcaggt acctttaaga
     9121 ccaatgactt acaaggcagc tgtagatctt agccactttt taaaagaaaa ggggggactg
     9181 gaagggctaa ttcactccca acgaagacaa gatatccttg atctgtggat ctaccacaca
     9241 caaggctact tccctgattg gcagaactac acaccagggc caggggtcag atatccactg
     9301 acctttggat ggtgctacaa gctagtacca gttgagccag ataaggtaga agaggccaat
     9361 aaaggagaga acaccagctt gttacaccct gtgagcctgc atggaatgga tgaccctgag
     9421 agagaagtgt tagagtggag gtttgacagc cgcctagcat ttcatcacgt ggcccgagag
     9481 ctgcatccgg agtacttcaa gaactgctga catcgagctt gctacaaggg actttccgct
     9541 ggggactttc cagggaggcg tggcctgggc gggactgggg agtggcgagc cctcagatgc
     9601 tgcatataag cagctgcttt ttgcctgtac tgggtctctc tggttagacc agatttgagc
     9661 ctgggagctc tctggctaac tagggaaccc actgcttaag cctcaataaa gcttgccttg
     9721 agtgcttcaa gtagtgtgtg cccgtctgtt gtgtgactct ggtaactaga gatccctcag
     9781 acccttttag tcagtgtgga aaatctctag cagtggcgat gataagctgt caaacatgag
     9841 aattaattct tgaagacgaa agggcctcgt gatacgccta tttttatagg ttaatgtcat
     9901 gataataatg gtttcttaga cgtcaggtgg cacttttcgg ggaaatgtgc gcggaacccc
     9961 tatttgttta tttttctaaa tacattcaaa tatgtatccg ctcatgagac aataaccctg
    10021 ataaatgctt caataatatt gaaaaaggaa gagtatgagt attcaacatt tccgtgtcgc
    10081 ccttattccc ttttttgcgg cattttgcct tcctgttttt gctcacccag aaacgctggt
    10141 gaaagtaaaa gatgctgaag atcagttggg tgcacgagtg ggttacatcg aactggatct
    10201 caacagcggt aagatccttg agagttttcg ccccgaagaa cgttttccaa tgatgagcac
    10261 ttttaaagtt ctgctatgtg gcgcggtatt atcccgtgtt gacgccgggc aagagcaact
    10321 cggtcgccgc atacactatt ctcagaatga cttggttgag tactcaccag tcacagaaaa
    10381 gcatcttacg gatggcatga cagtaagaga attatgcagt gctgccataa ccatgagtga
    10441 taacactgcg gccaacttac ttctgacaac gatcggagga ccgaaggagc taaccgcttt
    10501 tttgcacaac atgggggatc atgtaactcg ccttgatcgt tgggaaccgg agctgaatga
    10561 agccatacca aacgacgagc gtgacaccac gatgcctgta gcaatggcaa caacgttgcg
    10621 caaactatta actggcgaac tacttactct agcttcccgg caacaattaa tagactggat
    10681 ggaggcggat aaagttgcag gaccacttct gcgctcggcc cttccggctg gctggtttat
    10741 tgctgataaa tctggagccg gtgagcgtgg gtctcgcggt atcattgcag cactggggcc
    10801 agatggtaag ccctcccgta tcgtagttat ctacacgacg gggagtcagg caactatgga
    10861 tgaacgaaat agacagatcg ctgagatagg tgcctcactg attaagcatt ggtaactgtc
    10921 agaccaagtt tactcatata tactttagat tgatttaaaa cttcattttt aatttaaaag
    10981 gatctaggtg aagatccttt ttgataatct catgaccaaa atcccttaac gtgagttttc
    11041 gttccactga gcgtcagacc ccgtagaaaa gatcaaagga tcttcttgag atcctttttt
    11101 tctgcgcgta atctgctgct tgcaaacaaa aaaaccaccg ctaccagcgg tggtttgttt
    11161 gccggatcaa gagctaccaa ctctttttcc gaaggtaact ggcttcagca gagcgcagat
    11221 accaaatact gtccttctag tgtagccgta gttaggccac cacttcaaga actctgtagc
    11281 accgcctaca tacctcgctc tgctaatcct gttaccagtg gctgctgcca gtggcgataa
    11341 gtcgtgtctt accgggttgg actcaagacg atagttaccg gataaggcgc agcggtcggg
    11401 ctgaacgggg ggttcgtgca cacagcccag cttggagcga acgacctaca ccgaactgag
    11461 atacctacag cgtgagctat gagaaagcgc cacgcttccc gaagggagaa aggcggacag
    11521 gtatccggta agcggcaggg tcggaacagg agagcgcacg agggagcttc cagggggaaa
    11581 cgcctggtat ctttatagtc ctgtcgggtt tcgccacctc tgacttgagc gtcgattttt
    11641 gtgatgctcg tcaggggggc ggagcctatg gaaaaacgcc agcaacgcgg cctttttacg
    11701 gttcctggcc ttttgctggc cttttgctca catgttcttt cctgcgttat cccctctagg
    11761 ctgcagctgg gtaccttctg aggcggaaag aaccagctgt ggaatgtgtg tcagttaggg
    11821 tgtggaaagt ccccaggctc cccagcaggc agaagtatgc aaagcatgca tctcaattag
    11881 tcagcaacca ggtgtggaaa gtccccaggc tccccagcag gcagaagtat gcaaagcatg
    11941 catctcaatt agtcagcaac catagtcccg cccctaactc cgcccatccc gcccctaact
    12001 ccgcccagtt ccgcccattc tccgccccat ggctgactaa ttttttttat ttatgcagag
    12061 gccgaggccg cctcggcctc tgagctattc cagaagtagt gaggaggctt ttttggaggc
//
