# Supplementary material for: Experimental Estimation of the Effects of All Amino-Acid Mutations to HIV’s Envelope Protein on Viral Replication in Cell Culture
Source: PLoS Pathog. 2016 Dec 13;12(12):e1006114. doi: 10.1371/journal.ppat.1006114 (PMC5189966; doi:10.1371/journal.ppat.1006114)
Supplement: S5 File — (TXT) [file ppat.1006114.s015.txt]

Plate 1
LAI-Env-for-mut31, tgatgatctgtagtgctNNNGAAAAATTGTGGGTCAC
LAI-Env-for-mut32, tgatctgtagtgctACANNNAAATTGTGGGTCACAGT
LAI-Env-for-mut33, tctgtagtgctACAGAANNNTTGTGGGTCACAGTCTA
LAI-Env-for-mut34, gtagtgctACAGAAAAANNNTGGGTCACAGTCTATTA
LAI-Env-for-mut35, gtgctACAGAAAAATTGNNNGTCACAGTCTATTATGG
LAI-Env-for-mut36, ctACAGAAAAATTGTGGNNNACAGTCTATTATGGGGT
LAI-Env-for-mut37, CAGAAAAATTGTGGGTCNNNGTCTATTATGGGGTACC
LAI-Env-for-mut38, AAAAATTGTGGGTCACANNNTATTATGGGGTACCTGT
LAI-Env-for-mut39, AATTGTGGGTCACAGTCNNNTATGGGGTACCTGTGTG
LAI-Env-for-mut40, TGTGGGTCACAGTCTATNNNGGGGTACCTGTGTGGAA
LAI-Env-for-mut41, GGGTCACAGTCTATTATNNNGTACCTGTGTGGAAGGA
LAI-Env-for-mut42, TCACAGTCTATTATGGGNNNCCTGTGTGGAAGGAAGC
LAI-Env-for-mut43, CAGTCTATTATGGGGTANNNGTGTGGAAGGAAGCAAC
LAI-Env-for-mut44, TCTATTATGGGGTACCTNNNTGGAAGGAAGCAACCAC
LAI-Env-for-mut45, ATTATGGGGTACCTGTGNNNAAGGAAGCAACCACCAC
LAI-Env-for-mut46, ATGGGGTACCTGTGTGGNNNGAAGCAACCACCACTCT
LAI-Env-for-mut47, GGGTACCTGTGTGGAAGNNNGCAACCACCACTCTATT
LAI-Env-for-mut48, TACCTGTGTGGAAGGAANNNACCACCACTCTATTTTG
LAI-Env-for-mut49, CTGTGTGGAAGGAAGCANNNACCACTCTATTTTGTGC
LAI-Env-for-mut50, TGTGGAAGGAAGCAACCNNNACTCTATTTTGTGCATC
LAI-Env-for-mut51, GGAAGGAAGCAACCACCNNNCTATTTTGTGCATCAGA
LAI-Env-for-mut52, AGGAAGCAACCACCACTNNNTTTTGTGCATCAGATGC
LAI-Env-for-mut53, AAGCAACCACCACTCTANNNTGTGCATCAGATGCTAA
LAI-Env-for-mut54, CAACCACCACTCTATTTNNNGCATCAGATGCTAAAGC
LAI-Env-for-mut55, CCACCACTCTATTTTGTNNNTCAGATGCTAAAGCATA
LAI-Env-for-mut56, CCACTCTATTTTGTGCANNNGATGCTAAAGCATATGA
LAI-Env-for-mut57, CTCTATTTTGTGCATCANNNGCTAAAGCATATGATAC
LAI-Env-for-mut58, TATTTTGTGCATCAGATNNNAAAGCATATGATACAGA
LAI-Env-for-mut59, TTTGTGCATCAGATGCTNNNGCATATGATACAGAGGT
LAI-Env-for-mut60, GTGCATCAGATGCTAAANNNTATGATACAGAGGTACA
LAI-Env-for-mut61, CATCAGATGCTAAAGCANNNGATACAGAGGTACATAA
LAI-Env-for-mut62, CAGATGCTAAAGCATATNNNACAGAGGTACATAATGT
LAI-Env-for-mut63, ATGCTAAAGCATATGATNNNGAGGTACATAATGTTTG
LAI-Env-for-mut64, CTAAAGCATATGATACANNNGTACATAATGTTTGGGC
LAI-Env-for-mut65, AAGCATATGATACAGAGNNNCATAATGTTTGGGCCAC
LAI-Env-for-mut66, CATATGATACAGAGGTANNNAATGTTTGGGCCACACA
LAI-Env-for-mut67, ATGATACAGAGGTACATNNNGTTTGGGCCACACATGC
LAI-Env-for-mut68, ATACAGAGGTACATAATNNNTGGGCCACACATGCCTG
LAI-Env-for-mut69, CAGAGGTACATAATGTTNNNGCCACACATGCCTGTGT
LAI-Env-for-mut70, AGGTACATAATGTTTGGNNNACACATGCCTGTGTACC
LAI-Env-for-mut71, TACATAATGTTTGGGCCNNNCATGCCTGTGTACCCAC
LAI-Env-for-mut72, ATAATGTTTGGGCCACANNNGCCTGTGTACCCACAGA
LAI-Env-for-mut73, ATGTTTGGGCCACACATNNNTGTGTACCCACAGACCC
LAI-Env-for-mut74, TTTGGGCCACACATGCCNNNGTACCCACAGACCCCAA
LAI-Env-for-mut75, GGGCCACACATGCCTGTNNNCCCACAGACCCCAACCC
LAI-Env-for-mut76, CCACACATGCCTGTGTANNNACAGACCCCAACCCACA
LAI-Env-for-mut77, CACATGCCTGTGTACCCNNNGACCCCAACCCACAAGA
LAI-Env-for-mut78, ATGCCTGTGTACCCACANNNCCCAACCCACAAGAAGT
LAI-Env-for-mut79, CCTGTGTACCCACAGACNNNAACCCACAAGAAGTAGT
LAI-Env-for-mut80, GTGTACCCACAGACCCCNNNCCACAAGAAGTAGTATT
LAI-Env-for-mut81, TACCCACAGACCCCAACNNNCAAGAAGTAGTATTGGT
LAI-Env-for-mut82, CCACAGACCCCAACCCANNNGAAGTAGTATTGGTAAA
LAI-Env-for-mut83, CAGACCCCAACCCACAANNNGTAGTATTGGTAAATGT
LAI-Env-for-mut84, ACCCCAACCCACAAGAANNNGTATTGGTAAATGTGAC
LAI-Env-for-mut85, CCAACCCACAAGAAGTANNNTTGGTAAATGTGACAGA
LAI-Env-for-mut86, ACCCACAAGAAGTAGTANNNGTAAATGTGACAGAAAA
LAI-Env-for-mut87, CACAAGAAGTAGTATTGNNNAATGTGACAGAAAATTT
LAI-Env-for-mut88, AAGAAGTAGTATTGGTANNNGTGACAGAAAATTTTAA
LAI-Env-for-mut89, AAGTAGTATTGGTAAATNNNACAGAAAATTTTAACAT
LAI-Env-for-mut90, TAGTATTGGTAAATGTGNNNGAAAATTTTAACATGTG
LAI-Env-for-mut91, TATTGGTAAATGTGACANNNAATTTTAACATGTGGAA
LAI-Env-for-mut92, TGGTAAATGTGACAGAANNNTTTAACATGTGGAAAAA
LAI-Env-for-mut93, TAAATGTGACAGAAAATNNNAACATGTGGAAAAATGA
LAI-Env-for-mut94, ATGTGACAGAAAATTTTNNNATGTGGAAAAATGACAT
LAI-Env-for-mut95, TGACAGAAAATTTTAACNNNTGGAAAAATGACATGGT
LAI-Env-for-mut96, CAGAAAATTTTAACATGNNNAAAAATGACATGGTAGA
LAI-Env-for-mut97, AAAATTTTAACATGTGGNNNAATGACATGGTAGAACA
LAI-Env-for-mut98, ATTTTAACATGTGGAAANNNGACATGGTAGAACAGAT
LAI-Env-for-mut99, TTAACATGTGGAAAAATNNNATGGTAGAACAGATGCA
LAI-Env-for-mut100, ACATGTGGAAAAATGACNNNGTAGAACAGATGCATGA
LAI-Env-for-mut101, TGTGGAAAAATGACATGNNNGAACAGATGCATGAGGA
LAI-Env-for-mut102, GGAAAAATGACATGGTANNNCAGATGCATGAGGATAT
LAI-Env-for-mut103, AAAATGACATGGTAGAANNNATGCATGAGGATATAAT
LAI-Env-for-mut104, ATGACATGGTAGAACAGNNNCATGAGGATATAATCAG
LAI-Env-for-mut105, ACATGGTAGAACAGATGNNNGAGGATATAATCAGTTT
LAI-Env-for-mut106, TGGTAGAACAGATGCATNNNGATATAATCAGTTTATG
LAI-Env-for-mut107, TAGAACAGATGCATGAGNNNATAATCAGTTTATGGGA
LAI-Env-for-mut108, AACAGATGCATGAGGATNNNATCAGTTTATGGGATCA
LAI-Env-for-mut109, AGATGCATGAGGATATANNNAGTTTATGGGATCAAAG
LAI-Env-for-mut110, TGCATGAGGATATAATCNNNTTATGGGATCAAAGCCT
LAI-Env-for-mut111, ATGAGGATATAATCAGTNNNTGGGATCAAAGCCTAAA
LAI-Env-for-mut112, AGGATATAATCAGTTTANNNGATCAAAGCCTAAAGCC
LAI-Env-for-mut113, ATATAATCAGTTTATGGNNNCAAAGCCTAAAGCCATG
LAI-Env-for-mut114, TAATCAGTTTATGGGATNNNAGCCTAAAGCCATGTGT
LAI-Env-for-mut115, TCAGTTTATGGGATCAANNNCTAAAGCCATGTGTAAA
LAI-Env-for-mut116, GTTTATGGGATCAAAGCNNNAAGCCATGTGTAAAATT
LAI-Env-for-mut117, TATGGGATCAAAGCCTANNNCCATGTGTAAAATTAAC
LAI-Env-for-mut118, GGGATCAAAGCCTAAAGNNNTGTGTAAAATTAACCCC
LAI-Env-for-mut119, ATCAAAGCCTAAAGCCANNNGTAAAATTAACCCCACT
LAI-Env-for-mut120, AAAGCCTAAAGCCATGTNNNAAATTAACCCCACTCTG
LAI-Env-for-mut121, GCCTAAAGCCATGTGTANNNTTAACCCCACTCTGTGT
LAI-Env-for-mut122, TAAAGCCATGTGTAAAANNNACCCCACTCTGTGTTAG
LAI-Env-for-mut123, AGCCATGTGTAAAATTANNNCCACTCTGTGTTAGTTT
LAI-Env-for-mut124, CATGTGTAAAATTAACCNNNCTCTGTGTTAGTTTAAA
LAI-Env-for-mut125, GTGTAAAATTAACCCCANNNTGTGTTAGTTTAAAGTG
LAI-Env-for-mut126, TAAAATTAACCCCACTCNNNGTTAGTTTAAAGTGCAC

Plate 2
LAI-Env-for-mut127, AATTAACCCCACTCTGTNNNAGTTTAAAGTGCACTGA
LAI-Env-for-mut128, TAACCCCACTCTGTGTTNNNTTAAAGTGCACTGATTT
LAI-Env-for-mut129, CCCCACTCTGTGTTAGTNNNAAGTGCACTGATTTGGG
LAI-Env-for-mut130, CACTCTGTGTTAGTTTANNNTGCACTGATTTGGGGAA
LAI-Env-for-mut131, TCTGTGTTAGTTTAAAGNNNACTGATTTGGGGAATGC
LAI-Env-for-mut132, GTGTTAGTTTAAAGTGCNNNGATTTGGGGAATGCTAC
LAI-Env-for-mut133, TTAGTTTAAAGTGCACTNNNTTGGGGAATGCTACTAA
LAI-Env-for-mut134, GTTTAAAGTGCACTGATNNNGGGAATGCTACTAATAC
LAI-Env-for-mut135, TAAAGTGCACTGATTTGNNNAATGCTACTAATACCAA
LAI-Env-for-mut136, AGTGCACTGATTTGGGGNNNGCTACTAATACCAATAG
LAI-Env-for-mut137, GCACTGATTTGGGGAATNNNACTAATACCAATAGTAG
LAI-Env-for-mut138, CTGATTTGGGGAATGCTNNNAATACCAATAGTAGTAA
LAI-Env-for-mut139, ATTTGGGGAATGCTACTNNNACCAATAGTAGTAATAC
LAI-Env-for-mut140, TGGGGAATGCTACTAATNNNAATAGTAGTAATACCAA
LAI-Env-for-mut141, GGAATGCTACTAATACCNNNAGTAGTAATACCAATAG
LAI-Env-for-mut142, ATGCTACTAATACCAATNNNAGTAATACCAATAGTAG
LAI-Env-for-mut143, CTACTAATACCAATAGTNNNAATACCAATAGTAGTAG
LAI-Env-for-mut144, CTAATACCAATAGTAGTNNNACCAATAGTAGTAGCGG
LAI-Env-for-mut145, ATACCAATAGTAGTAATNNNAATAGTAGTAGCGGGGA
LAI-Env-for-mut146, CCAATAGTAGTAATACCNNNAGTAGTAGCGGGGAAAT
LAI-Env-for-mut147, ATAGTAGTAATACCAATNNNAGTAGCGGGGAAATGAT
LAI-Env-for-mut148, GTAGTAATACCAATAGTNNNAGCGGGGAAATGATGAT
LAI-Env-for-mut149, GTAATACCAATAGTAGTNNNGGGGAAATGATGATGGA
LAI-Env-for-mut150, ATACCAATAGTAGTAGCNNNGAAATGATGATGGAGAA
LAI-Env-for-mut151, CCAATAGTAGTAGCGGGNNNATGATGATGGAGAAAGG
LAI-Env-for-mut152, ATAGTAGTAGCGGGGAANNNATGATGGAGAAAGGAGA
LAI-Env-for-mut153, GTAGTAGCGGGGAAATGNNNATGGAGAAAGGAGAGAT
LAI-Env-for-mut154, GTAGCGGGGAAATGATGNNNGAGAAAGGAGAGATAAA
LAI-Env-for-mut155, GCGGGGAAATGATGATGNNNAAAGGAGAGATAAAAAA
LAI-Env-for-mut156, GGGAAATGATGATGGAGNNNGGAGAGATAAAAAACTG
LAI-Env-for-mut157, AAATGATGATGGAGAAANNNGAGATAAAAAACTGCTC
LAI-Env-for-mut158, TGATGATGGAGAAAGGANNNATAAAAAACTGCTCTTT
LAI-Env-for-mut159, TGATGGAGAAAGGAGAGNNNAAAAACTGCTCTTTCAA
LAI-Env-for-mut160, TGGAGAAAGGAGAGATANNNAACTGCTCTTTCAATAT
LAI-Env-for-mut161, AGAAAGGAGAGATAAAANNNTGCTCTTTCAATATCAG
LAI-Env-for-mut162, AAGGAGAGATAAAAAACNNNTCTTTCAATATCAGCAC
LAI-Env-for-mut163, GAGAGATAAAAAACTGCNNNTTCAATATCAGCACAAG
LAI-Env-for-mut164, AGATAAAAAACTGCTCTNNNAATATCAGCACAAGCAT
LAI-Env-for-mut165, TAAAAAACTGCTCTTTCNNNATCAGCACAAGCATAAG
LAI-Env-for-mut166, AAAACTGCTCTTTCAATNNNAGCACAAGCATAAGAGG
LAI-Env-for-mut167, ACTGCTCTTTCAATATCNNNACAAGCATAAGAGGTAA
LAI-Env-for-mut168, GCTCTTTCAATATCAGCNNNAGCATAAGAGGTAAGGT
LAI-Env-for-mut169, CTTTCAATATCAGCACANNNATAAGAGGTAAGGTGCA
LAI-Env-for-mut170, TCAATATCAGCACAAGCNNNAGAGGTAAGGTGCAGAA
LAI-Env-for-mut171, ATATCAGCACAAGCATANNNGGTAAGGTGCAGAAAGA
LAI-Env-for-mut172, TCAGCACAAGCATAAGANNNAAGGTGCAGAAAGAATA
LAI-Env-for-mut173, GCACAAGCATAAGAGGTNNNGTGCAGAAAGAATATGC
LAI-Env-for-mut174, CAAGCATAAGAGGTAAGNNNCAGAAAGAATATGCATT
LAI-Env-for-mut175, GCATAAGAGGTAAGGTGNNNAAAGAATATGCATTTTT
LAI-Env-for-mut176, TAAGAGGTAAGGTGCAGNNNGAATATGCATTTTTTTA
LAI-Env-for-mut177, GAGGTAAGGTGCAGAAANNNTATGCATTTTTTTATAA
LAI-Env-for-mut178, GTAAGGTGCAGAAAGAANNNGCATTTTTTTATAAACT
LAI-Env-for-mut179, AGGTGCAGAAAGAATATNNNTTTTTTTATAAACTTGA
LAI-Env-for-mut180, TGCAGAAAGAATATGCANNNTTTTATAAACTTGATAT
LAI-Env-for-mut181, AGAAAGAATATGCATTTNNNTATAAACTTGATATAAT
LAI-Env-for-mut182, AAGAATATGCATTTTTTNNNAAACTTGATATAATACC
LAI-Env-for-mut183, AATATGCATTTTTTTATNNNCTTGATATAATACCAAT
LAI-Env-for-mut184, ATGCATTTTTTTATAAANNNGATATAATACCAATAGA
LAI-Env-for-mut185, CATTTTTTTATAAACTTNNNATAATACCAATAGATAA
LAI-Env-for-mut186, TTTTTTATAAACTTGATNNNATACCAATAGATAATGA
LAI-Env-for-mut187, TTTATAAACTTGATATANNNCCAATAGATAATGATAC
LAI-Env-for-mut188, ATAAACTTGATATAATANNNATAGATAATGATACTAC
LAI-Env-for-mut189, AACTTGATATAATACCANNNGATAATGATACTACCAG
LAI-Env-for-mut190, TTGATATAATACCAATANNNAATGATACTACCAGCTA
LAI-Env-for-mut191, ATATAATACCAATAGATNNNGATACTACCAGCTATAC
LAI-Env-for-mut192, TAATACCAATAGATAATNNNACTACCAGCTATACGTT
LAI-Env-for-mut193, TACCAATAGATAATGATNNNACCAGCTATACGTTGAC
LAI-Env-for-mut194, CAATAGATAATGATACTNNNAGCTATACGTTGACAAG
LAI-Env-for-mut195, TAGATAATGATACTACCNNNTATACGTTGACAAGTTG
LAI-Env-for-mut196, ATAATGATACTACCAGCNNNACGTTGACAAGTTGTAA
LAI-Env-for-mut197, ATGATACTACCAGCTATNNNTTGACAAGTTGTAACAC
LAI-Env-for-mut198, ATACTACCAGCTATACGNNNACAAGTTGTAACACCTC
LAI-Env-for-mut199, CTACCAGCTATACGTTGNNNAGTTGTAACACCTCAGT
LAI-Env-for-mut200, CCAGCTATACGTTGACANNNTGTAACACCTCAGTCAT
LAI-Env-for-mut201, GCTATACGTTGACAAGTNNNAACACCTCAGTCATTAC
LAI-Env-for-mut202, ATACGTTGACAAGTTGTNNNACCTCAGTCATTACACA
LAI-Env-for-mut203, CGTTGACAAGTTGTAACNNNTCAGTCATTACACAGGC
LAI-Env-for-mut204, TGACAAGTTGTAACACCNNNGTCATTACACAGGCCTG
LAI-Env-for-mut205, CAAGTTGTAACACCTCANNNATTACACAGGCCTGTCC
LAI-Env-for-mut206, GTTGTAACACCTCAGTCNNNACACAGGCCTGTCCAAA
LAI-Env-for-mut207, GTAACACCTCAGTCATTNNNCAGGCCTGTCCAAAGGT
LAI-Env-for-mut208, ACACCTCAGTCATTACANNNGCCTGTCCAAAGGTATC
LAI-Env-for-mut209, CCTCAGTCATTACACAGNNNTGTCCAAAGGTATCCTT
LAI-Env-for-mut210, CAGTCATTACACAGGCCNNNCCAAAGGTATCCTTTGA
LAI-Env-for-mut211, TCATTACACAGGCCTGTNNNAAGGTATCCTTTGAGCC
LAI-Env-for-mut212, TTACACAGGCCTGTCCANNNGTATCCTTTGAGCCAAT
LAI-Env-for-mut213, CACAGGCCTGTCCAAAGNNNTCCTTTGAGCCAATTCC
LAI-Env-for-mut214, AGGCCTGTCCAAAGGTANNNTTTGAGCCAATTCCCAT
LAI-Env-for-mut215, CCTGTCCAAAGGTATCCNNNGAGCCAATTCCCATACA
LAI-Env-for-mut216, GTCCAAAGGTATCCTTTNNNCCAATTCCCATACATTA
LAI-Env-for-mut217, CAAAGGTATCCTTTGAGNNNATTCCCATACATTATTG
LAI-Env-for-mut218, AGGTATCCTTTGAGCCANNNCCCATACATTATTGTGC
LAI-Env-for-mut219, TATCCTTTGAGCCAATTNNNATACATTATTGTGCCCC
LAI-Env-for-mut220, CCTTTGAGCCAATTCCCNNNCATTATTGTGCCCCGGC
LAI-Env-for-mut221, TTGAGCCAATTCCCATANNNTATTGTGCCCCGGCTGG
LAI-Env-for-mut222, AGCCAATTCCCATACATNNNTGTGCCCCGGCTGGTTT

Plate 3
LAI-Env-for-mut223, CAATTCCCATACATTATNNNGCCCCGGCTGGTTTTGC
LAI-Env-for-mut224, TTCCCATACATTATTGTNNNCCGGCTGGTTTTGCGAT
LAI-Env-for-mut225, CCATACATTATTGTGCCNNNGCTGGTTTTGCGATTCT
LAI-Env-for-mut226, TACATTATTGTGCCCCGNNNGGTTTTGCGATTCTAAA
LAI-Env-for-mut227, ATTATTGTGCCCCGGCTNNNTTTGCGATTCTAAAATG
LAI-Env-for-mut228, ATTGTGCCCCGGCTGGTNNNGCGATTCTAAAATGTAA
LAI-Env-for-mut229, GTGCCCCGGCTGGTTTTNNNATTCTAAAATGTAATAA
LAI-Env-for-mut230, CCCCGGCTGGTTTTGCGNNNCTAAAATGTAATAATAA
LAI-Env-for-mut231, CGGCTGGTTTTGCGATTNNNAAATGTAATAATAAGAC
LAI-Env-for-mut232, CTGGTTTTGCGATTCTANNNTGTAATAATAAGACGTT
LAI-Env-for-mut233, GTTTTGCGATTCTAAAANNNAATAATAAGACGTTCAA
LAI-Env-for-mut234, TTGCGATTCTAAAATGTNNNAATAAGACGTTCAATGG
LAI-Env-for-mut235, CGATTCTAAAATGTAATNNNAAGACGTTCAATGGAAC
LAI-Env-for-mut236, TTCTAAAATGTAATAATNNNACGTTCAATGGAACAGG
LAI-Env-for-mut237, TAAAATGTAATAATAAGNNNTTCAATGGAACAGGACC
LAI-Env-for-mut238, AATGTAATAATAAGACGNNNAATGGAACAGGACCATG
LAI-Env-for-mut239, GTAATAATAAGACGTTCNNNGGAACAGGACCATGTAC
LAI-Env-for-mut240, ATAATAAGACGTTCAATNNNACAGGACCATGTACAAA
LAI-Env-for-mut241, ATAAGACGTTCAATGGANNNGGACCATGTACAAATGT
LAI-Env-for-mut242, AGACGTTCAATGGAACANNNCCATGTACAAATGTCAG
LAI-Env-for-mut243, CGTTCAATGGAACAGGANNNTGTACAAATGTCAGCAC
LAI-Env-for-mut244, TCAATGGAACAGGACCANNNACAAATGTCAGCACAGT
LAI-Env-for-mut245, ATGGAACAGGACCATGTNNNAATGTCAGCACAGTACA
LAI-Env-for-mut246, GAACAGGACCATGTACANNNGTCAGCACAGTACAATG
LAI-Env-for-mut247, CAGGACCATGTACAAATNNNAGCACAGTACAATGTAC
LAI-Env-for-mut248, GACCATGTACAAATGTCNNNACAGTACAATGTACACA
LAI-Env-for-mut249, CATGTACAAATGTCAGCNNNGTACAATGTACACATGG
LAI-Env-for-mut250, GTACAAATGTCAGCACANNNCAATGTACACATGGAAT
LAI-Env-for-mut251, CAAATGTCAGCACAGTANNNTGTACACATGGAATTAG
LAI-Env-for-mut252, ATGTCAGCACAGTACAANNNACACATGGAATTAGGCC
LAI-Env-for-mut253, TCAGCACAGTACAATGTNNNCATGGAATTAGGCCAGT
LAI-Env-for-mut254, GCACAGTACAATGTACANNNGGAATTAGGCCAGTAGT
LAI-Env-for-mut255, CAGTACAATGTACACATNNNATTAGGCCAGTAGTATC
LAI-Env-for-mut256, TACAATGTACACATGGANNNAGGCCAGTAGTATCAAC
LAI-Env-for-mut257, AATGTACACATGGAATTNNNCCAGTAGTATCAACTCA
LAI-Env-for-mut258, GTACACATGGAATTAGGNNNGTAGTATCAACTCAACT
LAI-Env-for-mut259, CACATGGAATTAGGCCANNNGTATCAACTCAACTGCT
LAI-Env-for-mut260, ATGGAATTAGGCCAGTANNNTCAACTCAACTGCTGTT
LAI-Env-for-mut261, GAATTAGGCCAGTAGTANNNACTCAACTGCTGTTGAA
LAI-Env-for-mut262, TTAGGCCAGTAGTATCANNNCAACTGCTGTTGAATGG
LAI-Env-for-mut263, GGCCAGTAGTATCAACTNNNCTGCTGTTGAATGGCAG
LAI-Env-for-mut264, CAGTAGTATCAACTCAANNNCTGTTGAATGGCAGTCT
LAI-Env-for-mut265, TAGTATCAACTCAACTGNNNTTGAATGGCAGTCTAGC
LAI-Env-for-mut266, TATCAACTCAACTGCTGNNNAATGGCAGTCTAGCAGA
LAI-Env-for-mut267, CAACTCAACTGCTGTTGNNNGGCAGTCTAGCAGAAGA
LAI-Env-for-mut268, CTCAACTGCTGTTGAATNNNAGTCTAGCAGAAGAAGA
LAI-Env-for-mut269, AACTGCTGTTGAATGGCNNNCTAGCAGAAGAAGAGGT
LAI-Env-for-mut270, TGCTGTTGAATGGCAGTNNNGCAGAAGAAGAGGTAGT
LAI-Env-for-mut271, TGTTGAATGGCAGTCTANNNGAAGAAGAGGTAGTAAT
LAI-Env-for-mut272, TGAATGGCAGTCTAGCANNNGAAGAGGTAGTAATTAG
LAI-Env-for-mut273, ATGGCAGTCTAGCAGAANNNGAGGTAGTAATTAGATC
LAI-Env-for-mut274, GCAGTCTAGCAGAAGAANNNGTAGTAATTAGATCTGC
LAI-Env-for-mut275, GTCTAGCAGAAGAAGAGNNNGTAATTAGATCTGCCAA
LAI-Env-for-mut276, TAGCAGAAGAAGAGGTANNNATTAGATCTGCCAATTT
LAI-Env-for-mut277, CAGAAGAAGAGGTAGTANNNAGATCTGCCAATTTCAC
LAI-Env-for-mut278, AAGAAGAGGTAGTAATTNNNTCTGCCAATTTCACAGA
LAI-Env-for-mut279, AAGAGGTAGTAATTAGANNNGCCAATTTCACAGACAA
LAI-Env-for-mut280, AGGTAGTAATTAGATCTNNNAATTTCACAGACAATGC
LAI-Env-for-mut281, TAGTAATTAGATCTGCCNNNTTCACAGACAATGCTAA
LAI-Env-for-mut282, TAATTAGATCTGCCAATNNNACAGACAATGCTAAAAC
LAI-Env-for-mut283, TTAGATCTGCCAATTTCNNNGACAATGCTAAAACCAT
LAI-Env-for-mut284, GATCTGCCAATTTCACANNNAATGCTAAAACCATAAT
LAI-Env-for-mut285, CTGCCAATTTCACAGACNNNGCTAAAACCATAATAGT
LAI-Env-for-mut286, CCAATTTCACAGACAATNNNAAAACCATAATAGTACA
LAI-Env-for-mut287, ATTTCACAGACAATGCTNNNACCATAATAGTACAGCT
LAI-Env-for-mut288, TCACAGACAATGCTAAANNNATAATAGTACAGCTGAA
LAI-Env-for-mut289, CAGACAATGCTAAAACCNNNATAGTACAGCTGAACCA
LAI-Env-for-mut290, ACAATGCTAAAACCATANNNGTACAGCTGAACCAATC
LAI-Env-for-mut291, ATGCTAAAACCATAATANNNCAGCTGAACCAATCTGT
LAI-Env-for-mut292, CTAAAACCATAATAGTANNNCTGAACCAATCTGTAGA
LAI-Env-for-mut293, AAACCATAATAGTACAGNNNAACCAATCTGTAGAAAT
LAI-Env-for-mut294, CCATAATAGTACAGCTGNNNCAATCTGTAGAAATTAA
LAI-Env-for-mut295, TAATAGTACAGCTGAACNNNTCTGTAGAAATTAATTG
LAI-Env-for-mut296, TAGTACAGCTGAACCAANNNGTAGAAATTAATTGTAC
LAI-Env-for-mut297, TACAGCTGAACCAATCTNNNGAAATTAATTGTACAAG
LAI-Env-for-mut298, AGCTGAACCAATCTGTANNNATTAATTGTACAAGACC
LAI-Env-for-mut299, TGAACCAATCTGTAGAANNNAATTGTACAAGACCCAA
LAI-Env-for-mut300, ACCAATCTGTAGAAATTNNNTGTACAAGACCCAACAA
LAI-Env-for-mut301, AATCTGTAGAAATTAATNNNACAAGACCCAACAACAA
LAI-Env-for-mut302, CTGTAGAAATTAATTGTNNNAGACCCAACAACAATAC
LAI-Env-for-mut303, TAGAAATTAATTGTACANNNCCCAACAACAATACAAG
LAI-Env-for-mut304, AAATTAATTGTACAAGANNNAACAACAATACAAGAAA
LAI-Env-for-mut305, TTAATTGTACAAGACCCNNNAACAATACAAGAAAAAG
LAI-Env-for-mut306, ATTGTACAAGACCCAACNNNAATACAAGAAAAAGTAT
LAI-Env-for-mut307, GTACAAGACCCAACAACNNNACAAGAAAAAGTATCCG
LAI-Env-for-mut308, CAAGACCCAACAACAATNNNAGAAAAAGTATCCGTAT
LAI-Env-for-mut309, GACCCAACAACAATACANNNAAAAGTATCCGTATCCA
LAI-Env-for-mut310, CCAACAACAATACAAGANNNAGTATCCGTATCCAGAG
LAI-Env-for-mut311, ACAACAATACAAGAAAANNNATCCGTATCCAGAGGGG
LAI-Env-for-mut312, ACAATACAAGAAAAAGTNNNCGTATCCAGAGGGGACC
LAI-Env-for-mut313, ATACAAGAAAAAGTATCNNNATCCAGAGGGGACCAGG
LAI-Env-for-mut314, CAAGAAAAAGTATCCGTNNNCAGAGGGGACCAGGGAG
LAI-Env-for-mut315, GAAAAAGTATCCGTATCNNNAGGGGACCAGGGAGAGC
LAI-Env-for-mut316, AAAGTATCCGTATCCAGNNNGGACCAGGGAGAGCATT
LAI-Env-for-mut317, GTATCCGTATCCAGAGGNNNCCAGGGAGAGCATTTGT
LAI-Env-for-mut318, TCCGTATCCAGAGGGGANNNGGGAGAGCATTTGTTAC

Plate 4
LAI-Env-for-mut319, GTATCCAGAGGGGACCANNNAGAGCATTTGTTACAAT
LAI-Env-for-mut320, TCCAGAGGGGACCAGGGNNNGCATTTGTTACAATAGG
LAI-Env-for-mut321, AGAGGGGACCAGGGAGANNNTTTGTTACAATAGGAAA
LAI-Env-for-mut322, GGGGACCAGGGAGAGCANNNGTTACAATAGGAAAAAT
LAI-Env-for-mut323, GACCAGGGAGAGCATTTNNNACAATAGGAAAAATAGG
LAI-Env-for-mut324, CAGGGAGAGCATTTGTTNNNATAGGAAAAATAGGAAA
LAI-Env-for-mut325, GGAGAGCATTTGTTACANNNGGAAAAATAGGAAATAT
LAI-Env-for-mut326, GAGCATTTGTTACAATANNNAAAATAGGAAATATGAG
LAI-Env-for-mut327, CATTTGTTACAATAGGANNNATAGGAAATATGAGACA
LAI-Env-for-mut328, TTGTTACAATAGGAAAANNNGGAAATATGAGACAAGC
LAI-Env-for-mut329, TTACAATAGGAAAAATANNNAATATGAGACAAGCACA
LAI-Env-for-mut330, CAATAGGAAAAATAGGANNNATGAGACAAGCACATTG
LAI-Env-for-mut331, TAGGAAAAATAGGAAATNNNAGACAAGCACATTGTAA
LAI-Env-for-mut332, GAAAAATAGGAAATATGNNNCAAGCACATTGTAACAT
LAI-Env-for-mut333, AAATAGGAAATATGAGANNNGCACATTGTAACATTAG
LAI-Env-for-mut334, TAGGAAATATGAGACAANNNCATTGTAACATTAGTAG
LAI-Env-for-mut335, GAAATATGAGACAAGCANNNTGTAACATTAGTAGAGC
LAI-Env-for-mut336, ATATGAGACAAGCACATNNNAACATTAGTAGAGCAAA
LAI-Env-for-mut337, TGAGACAAGCACATTGTNNNATTAGTAGAGCAAAATG
LAI-Env-for-mut338, GACAAGCACATTGTAACNNNAGTAGAGCAAAATGGAA
LAI-Env-for-mut339, AAGCACATTGTAACATTNNNAGAGCAAAATGGAATGC
LAI-Env-for-mut340, CACATTGTAACATTAGTNNNGCAAAATGGAATGCCAC
LAI-Env-for-mut341, ATTGTAACATTAGTAGANNNAAATGGAATGCCACTTT
LAI-Env-for-mut342, GTAACATTAGTAGAGCANNNTGGAATGCCACTTTAAA
LAI-Env-for-mut343, ACATTAGTAGAGCAAAANNNAATGCCACTTTAAAACA
LAI-Env-for-mut344, TTAGTAGAGCAAAATGGNNNGCCACTTTAAAACAGAT
LAI-Env-for-mut345, GTAGAGCAAAATGGAATNNNACTTTAAAACAGATAGC
LAI-Env-for-mut346, GAGCAAAATGGAATGCCNNNTTAAAACAGATAGCTAG
LAI-Env-for-mut347, CAAAATGGAATGCCACTNNNAAACAGATAGCTAGCAA
LAI-Env-for-mut348, AATGGAATGCCACTTTANNNCAGATAGCTAGCAAATT
LAI-Env-for-mut349, GGAATGCCACTTTAAAANNNATAGCTAGCAAATTAAG
LAI-Env-for-mut350, ATGCCACTTTAAAACAGNNNGCTAGCAAATTAAGAGA
LAI-Env-for-mut351, CCACTTTAAAACAGATANNNAGCAAATTAAGAGAACA
LAI-Env-for-mut352, CTTTAAAACAGATAGCTNNNAAATTAAGAGAACAATT
LAI-Env-for-mut353, TAAAACAGATAGCTAGCNNNTTAAGAGAACAATTTGG
LAI-Env-for-mut354, AACAGATAGCTAGCAAANNNAGAGAACAATTTGGAAA
LAI-Env-for-mut355, AGATAGCTAGCAAATTANNNGAACAATTTGGAAATAA
LAI-Env-for-mut356, TAGCTAGCAAATTAAGANNNCAATTTGGAAATAATAA
LAI-Env-for-mut357, CTAGCAAATTAAGAGAANNNTTTGGAAATAATAAAAC
LAI-Env-for-mut358, GCAAATTAAGAGAACAANNNGGAAATAATAAAACAAT
LAI-Env-for-mut359, AATTAAGAGAACAATTTNNNAATAATAAAACAATAAT
LAI-Env-for-mut360, TAAGAGAACAATTTGGANNNAATAAAACAATAATCTT
LAI-Env-for-mut361, GAGAACAATTTGGAAATNNNAAAACAATAATCTTTAA
LAI-Env-for-mut362, AACAATTTGGAAATAATNNNACAATAATCTTTAAGCA
LAI-Env-for-mut363, AATTTGGAAATAATAAANNNATAATCTTTAAGCAATC
LAI-Env-for-mut364, TTGGAAATAATAAAACANNNATCTTTAAGCAATCCTC
LAI-Env-for-mut365, GAAATAATAAAACAATANNNTTTAAGCAATCCTCAGG
LAI-Env-for-mut366, ATAATAAAACAATAATCNNNAAGCAATCCTCAGGAGG
LAI-Env-for-mut367, ATAAAACAATAATCTTTNNNCAATCCTCAGGAGGGGA
LAI-Env-for-mut368, AAACAATAATCTTTAAGNNNTCCTCAGGAGGGGACCC
LAI-Env-for-mut369, CAATAATCTTTAAGCAANNNTCAGGAGGGGACCCAGA
LAI-Env-for-mut370, TAATCTTTAAGCAATCCNNNGGAGGGGACCCAGAAAT
LAI-Env-for-mut371, TCTTTAAGCAATCCTCANNNGGGGACCCAGAAATTGT
LAI-Env-for-mut372, TTAAGCAATCCTCAGGANNNGACCCAGAAATTGTAAC
LAI-Env-for-mut373, AGCAATCCTCAGGAGGGNNNCCAGAAATTGTAACGCA
LAI-Env-for-mut374, AATCCTCAGGAGGGGACNNNGAAATTGTAACGCACAG
LAI-Env-for-mut375, CCTCAGGAGGGGACCCANNNATTGTAACGCACAGTTT
LAI-Env-for-mut376, CAGGAGGGGACCCAGAANNNGTAACGCACAGTTTTAA
LAI-Env-for-mut377, GAGGGGACCCAGAAATTNNNACGCACAGTTTTAATTG
LAI-Env-for-mut378, GGGACCCAGAAATTGTANNNCACAGTTTTAATTGTGG
LAI-Env-for-mut379, ACCCAGAAATTGTAACGNNNAGTTTTAATTGTGGAGG
LAI-Env-for-mut380, CAGAAATTGTAACGCACNNNTTTAATTGTGGAGGGGA
LAI-Env-for-mut381, AAATTGTAACGCACAGTNNNAATTGTGGAGGGGAATT
LAI-Env-for-mut382, TTGTAACGCACAGTTTTNNNTGTGGAGGGGAATTTTT
LAI-Env-for-mut383, TAACGCACAGTTTTAATNNNGGAGGGGAATTTTTCTA
LAI-Env-for-mut384, CGCACAGTTTTAATTGTNNNGGGGAATTTTTCTACTG
LAI-Env-for-mut385, ACAGTTTTAATTGTGGANNNGAATTTTTCTACTGTAA
LAI-Env-for-mut386, GTTTTAATTGTGGAGGGNNNTTTTTCTACTGTAATTC
LAI-Env-for-mut387, TTAATTGTGGAGGGGAANNNTTCTACTGTAATTCAAC
LAI-Env-for-mut388, ATTGTGGAGGGGAATTTNNNTACTGTAATTCAACACA
LAI-Env-for-mut389, GTGGAGGGGAATTTTTCNNNTGTAATTCAACACAACT
LAI-Env-for-mut390, GAGGGGAATTTTTCTACNNNAATTCAACACAACTGTT
LAI-Env-for-mut391, GGGAATTTTTCTACTGTNNNTCAACACAACTGTTTAA
LAI-Env-for-mut392, AATTTTTCTACTGTAATNNNACACAACTGTTTAATAG
LAI-Env-for-mut393, TTTTCTACTGTAATTCANNNCAACTGTTTAATAGTAC
LAI-Env-for-mut394, TCTACTGTAATTCAACANNNCTGTTTAATAGTACTTG
LAI-Env-for-mut395, ACTGTAATTCAACACAANNNTTTAATAGTACTTGGTT
LAI-Env-for-mut396, GTAATTCAACACAACTGNNNAATAGTACTTGGTTTAA
LAI-Env-for-mut397, ATTCAACACAACTGTTTNNNAGTACTTGGTTTAATAG
LAI-Env-for-mut398, CAACACAACTGTTTAATNNNACTTGGTTTAATAGTAC
LAI-Env-for-mut399, CACAACTGTTTAATAGTNNNTGGTTTAATAGTACTTG
LAI-Env-for-mut400, AACTGTTTAATAGTACTNNNTTTAATAGTACTTGGAG
LAI-Env-for-mut401, TGTTTAATAGTACTTGGNNNAATAGTACTTGGAGTAC
LAI-Env-for-mut402, TTAATAGTACTTGGTTTNNNAGTACTTGGAGTACTGA
LAI-Env-for-mut403, ATAGTACTTGGTTTAATNNNACTTGGAGTACTGAAGG
LAI-Env-for-mut404, GTACTTGGTTTAATAGTNNNTGGAGTACTGAAGGGTC
LAI-Env-for-mut405, CTTGGTTTAATAGTACTNNNAGTACTGAAGGGTCAAA
LAI-Env-for-mut406, GGTTTAATAGTACTTGGNNNACTGAAGGGTCAAATAA
LAI-Env-for-mut407, TTAATAGTACTTGGAGTNNNGAAGGGTCAAATAACAC
LAI-Env-for-mut408, ATAGTACTTGGAGTACTNNNGGGTCAAATAACACTGA
LAI-Env-for-mut409, GTACTTGGAGTACTGAANNNTCAAATAACACTGAAGG
LAI-Env-for-mut410, CTTGGAGTACTGAAGGGNNNAATAACACTGAAGGAAG
LAI-Env-for-mut411, GGAGTACTGAAGGGTCANNNAACACTGAAGGAAGTGA
LAI-Env-for-mut412, GTACTGAAGGGTCAAATNNNACTGAAGGAAGTGACAC
LAI-Env-for-mut413, CTGAAGGGTCAAATAACNNNGAAGGAAGTGACACAAT
LAI-Env-for-mut414, AAGGGTCAAATAACACTNNNGGAAGTGACACAATCAC

Plate 5
LAI-Env-for-mut415, GGTCAAATAACACTGAANNNAGTGACACAATCACACT
LAI-Env-for-mut416, CAAATAACACTGAAGGANNNGACACAATCACACTCCC
LAI-Env-for-mut417, ATAACACTGAAGGAAGTNNNACAATCACACTCCCATG
LAI-Env-for-mut418, ACACTGAAGGAAGTGACNNNATCACACTCCCATGCAG
LAI-Env-for-mut419, CTGAAGGAAGTGACACANNNACACTCCCATGCAGAAT
LAI-Env-for-mut420, AAGGAAGTGACACAATCNNNCTCCCATGCAGAATAAA
LAI-Env-for-mut421, GAAGTGACACAATCACANNNCCATGCAGAATAAAACA
LAI-Env-for-mut422, GTGACACAATCACACTCNNNTGCAGAATAAAACAATT
LAI-Env-for-mut423, ACACAATCACACTCCCANNNAGAATAAAACAATTTAT
LAI-Env-for-mut424, CAATCACACTCCCATGCNNNATAAAACAATTTATAAA
LAI-Env-for-mut425, TCACACTCCCATGCAGANNNAAACAATTTATAAACAT
LAI-Env-for-mut426, CACTCCCATGCAGAATANNNCAATTTATAAACATGTG
LAI-Env-for-mut427, TCCCATGCAGAATAAAANNNTTTATAAACATGTGGCA
LAI-Env-for-mut428, CATGCAGAATAAAACAANNNATAAACATGTGGCAGGA
LAI-Env-for-mut429, GCAGAATAAAACAATTTNNNAACATGTGGCAGGAAGT
LAI-Env-for-mut430, GAATAAAACAATTTATANNNATGTGGCAGGAAGTAGG
LAI-Env-for-mut431, TAAAACAATTTATAAACNNNTGGCAGGAAGTAGGAAA
LAI-Env-for-mut432, AACAATTTATAAACATGNNNCAGGAAGTAGGAAAAGC
LAI-Env-for-mut433, AATTTATAAACATGTGGNNNGAAGTAGGAAAAGCAAT
LAI-Env-for-mut434, TTATAAACATGTGGCAGNNNGTAGGAAAAGCAATGTA
LAI-Env-for-mut435, TAAACATGTGGCAGGAANNNGGAAAAGCAATGTATGC
LAI-Env-for-mut436, ACATGTGGCAGGAAGTANNNAAAGCAATGTATGCCCC
LAI-Env-for-mut437, TGTGGCAGGAAGTAGGANNNGCAATGTATGCCCCTCC
LAI-Env-for-mut438, GGCAGGAAGTAGGAAAANNNATGTATGCCCCTCCCAT
LAI-Env-for-mut439, AGGAAGTAGGAAAAGCANNNTATGCCCCTCCCATCAG
LAI-Env-for-mut440, AAGTAGGAAAAGCAATGNNNGCCCCTCCCATCAGCGG
LAI-Env-for-mut441, TAGGAAAAGCAATGTATNNNCCTCCCATCAGCGGACA
LAI-Env-for-mut442, GAAAAGCAATGTATGCCNNNCCCATCAGCGGACAAAT
LAI-Env-for-mut443, AAGCAATGTATGCCCCTNNNATCAGCGGACAAATTAG
LAI-Env-for-mut444, CAATGTATGCCCCTCCCNNNAGCGGACAAATTAGATG
LAI-Env-for-mut445, TGTATGCCCCTCCCATCNNNGGACAAATTAGATGTTC
LAI-Env-for-mut446, ATGCCCCTCCCATCAGCNNNCAAATTAGATGTTCATC
LAI-Env-for-mut447, CCCCTCCCATCAGCGGANNNATTAGATGTTCATCAAA
LAI-Env-for-mut448, CTCCCATCAGCGGACAANNNAGATGTTCATCAAATAT
LAI-Env-for-mut449, CCATCAGCGGACAAATTNNNTGTTCATCAAATATTAC
LAI-Env-for-mut450, TCAGCGGACAAATTAGANNNTCATCAAATATTACAGG
LAI-Env-for-mut451, GCGGACAAATTAGATGTNNNTCAAATATTACAGGGCT
LAI-Env-for-mut452, GACAAATTAGATGTTCANNNAATATTACAGGGCTGCT
LAI-Env-for-mut453, AAATTAGATGTTCATCANNNATTACAGGGCTGCTATT
LAI-Env-for-mut454, TTAGATGTTCATCAAATNNNACAGGGCTGCTATTAAC
LAI-Env-for-mut455, GATGTTCATCAAATATTNNNGGGCTGCTATTAACAAG
LAI-Env-for-mut456, GTTCATCAAATATTACANNNCTGCTATTAACAAGAGA
LAI-Env-for-mut457, CATCAAATATTACAGGGNNNCTATTAACAAGAGATGG
LAI-Env-for-mut458, CAAATATTACAGGGCTGNNNTTAACAAGAGATGGTGG
LAI-Env-for-mut459, ATATTACAGGGCTGCTANNNACAAGAGATGGTGGTAA
LAI-Env-for-mut460, TTACAGGGCTGCTATTANNNAGAGATGGTGGTAATAA
LAI-Env-for-mut461, CAGGGCTGCTATTAACANNNGATGGTGGTAATAACAA
LAI-Env-for-mut462, GGCTGCTATTAACAAGANNNGGTGGTAATAACAACAA
LAI-Env-for-mut463, TGCTATTAACAAGAGATNNNGGTAATAACAACAATGG
LAI-Env-for-mut464, TATTAACAAGAGATGGTNNNAATAACAACAATGGGTC
LAI-Env-for-mut465, TAACAAGAGATGGTGGTNNNAACAACAATGGGTCCGA
LAI-Env-for-mut466, CAAGAGATGGTGGTAATNNNAACAATGGGTCCGAGAT
LAI-Env-for-mut467, GAGATGGTGGTAATAACNNNAATGGGTCCGAGATCTT
LAI-Env-for-mut468, ATGGTGGTAATAACAACNNNGGGTCCGAGATCTTCAG
LAI-Env-for-mut469, GTGGTAATAACAACAATNNNTCCGAGATCTTCAGACC
LAI-Env-for-mut470, GTAATAACAACAATGGGNNNGAGATCTTCAGACCTGG
LAI-Env-for-mut471, ATAACAACAATGGGTCCNNNATCTTCAGACCTGGAGG
LAI-Env-for-mut472, ACAACAATGGGTCCGAGNNNTTCAGACCTGGAGGAGG
LAI-Env-for-mut473, ACAATGGGTCCGAGATCNNNAGACCTGGAGGAGGAGA
LAI-Env-for-mut474, ATGGGTCCGAGATCTTCNNNCCTGGAGGAGGAGATAT
LAI-Env-for-mut475, GGTCCGAGATCTTCAGANNNGGAGGAGGAGATATGAG
LAI-Env-for-mut476, CCGAGATCTTCAGACCTNNNGGAGGAGATATGAGGGA
LAI-Env-for-mut477, AGATCTTCAGACCTGGANNNGGAGATATGAGGGACAA
LAI-Env-for-mut478, TCTTCAGACCTGGAGGANNNGATATGAGGGACAATTG
LAI-Env-for-mut479, TCAGACCTGGAGGAGGANNNATGAGGGACAATTGGAG
LAI-Env-for-mut480, GACCTGGAGGAGGAGATNNNAGGGACAATTGGAGAAG
LAI-Env-for-mut481, CTGGAGGAGGAGATATGNNNGACAATTGGAGAAGTGA
LAI-Env-for-mut482, GAGGAGGAGATATGAGGNNNAATTGGAGAAGTGAATT
LAI-Env-for-mut483, GAGGAGATATGAGGGACNNNTGGAGAAGTGAATTATA
LAI-Env-for-mut484, GAGATATGAGGGACAATNNNAGAAGTGAATTATATAA
LAI-Env-for-mut485, ATATGAGGGACAATTGGNNNAGTGAATTATATAAATA
LAI-Env-for-mut486, TGAGGGACAATTGGAGANNNGAATTATATAAATATAA
LAI-Env-for-mut487, GGGACAATTGGAGAAGTNNNTTATATAAATATAAAGT
LAI-Env-for-mut488, ACAATTGGAGAAGTGAANNNTATAAATATAAAGTAGT
LAI-Env-for-mut489, ATTGGAGAAGTGAATTANNNAAATATAAAGTAGTAAA
LAI-Env-for-mut490, GGAGAAGTGAATTATATNNNTATAAAGTAGTAAAAAT
LAI-Env-for-mut491, GAAGTGAATTATATAAANNNAAAGTAGTAAAAATTGA
LAI-Env-for-mut492, GTGAATTATATAAATATNNNGTAGTAAAAATTGAACC
LAI-Env-for-mut493, AATTATATAAATATAAANNNGTAAAAATTGAACCATT
LAI-Env-for-mut494, TATATAAATATAAAGTANNNAAAATTGAACCATTAGG
LAI-Env-for-mut495, ATAAATATAAAGTAGTANNNATTGAACCATTAGGAGT
LAI-Env-for-mut496, AATATAAAGTAGTAAAANNNGAACCATTAGGAGTAGC
LAI-Env-for-mut497, ATAAAGTAGTAAAAATTNNNCCATTAGGAGTAGCACC
LAI-Env-for-mut498, AAGTAGTAAAAATTGAANNNTTAGGAGTAGCACCCAC
LAI-Env-for-mut499, TAGTAAAAATTGAACCANNNGGAGTAGCACCCACCAA
LAI-Env-for-mut500, TAAAAATTGAACCATTANNNGTAGCACCCACCAAGGC
LAI-Env-for-mut501, AAATTGAACCATTAGGANNNGCACCCACCAAGGCAAA
LAI-Env-for-mut502, TTGAACCATTAGGAGTANNNCCCACCAAGGCAAAGAG
LAI-Env-for-mut503, AACCATTAGGAGTAGCANNNACCAAGGCAAAGAGAAG
LAI-Env-for-mut504, CATTAGGAGTAGCACCCNNNAAGGCAAAGAGAAGAGT
LAI-Env-for-mut505, TAGGAGTAGCACCCACCNNNGCAAAGAGAAGAGTGGT
LAI-Env-for-mut506, GAGTAGCACCCACCAAGNNNAAGAGAAGAGTGGTGCA
LAI-Env-for-mut507, TAGCACCCACCAAGGCANNNAGAAGAGTGGTGCAGAG
LAI-Env-for-mut508, CACCCACCAAGGCAAAGNNNAGAGTGGTGCAGAGAGA
LAI-Env-for-mut509, CCACCAAGGCAAAGAGANNNGTGGTGCAGAGAGAAAA
LAI-Env-for-mut510, CCAAGGCAAAGAGAAGANNNGTGCAGAGAGAAAAAAG

Plate 6
LAI-Env-for-mut511, AGGCAAAGAGAAGAGTGNNNCAGAGAGAAAAAAGAGC
LAI-Env-for-mut512, CAAAGAGAAGAGTGGTGNNNAGAGAAAAAAGAGCAGT
LAI-Env-for-mut513, AGAGAAGAGTGGTGCAGNNNGAAAAAAGAGCAGTGGG
LAI-Env-for-mut514, GAAGAGTGGTGCAGAGANNNAAAAGAGCAGTGGGAAT
LAI-Env-for-mut515, GAGTGGTGCAGAGAGAANNNAGAGCAGTGGGAATAGG
LAI-Env-for-mut516, TGGTGCAGAGAGAAAAANNNGCAGTGGGAATAGGAGC
LAI-Env-for-mut517, TGCAGAGAGAAAAAAGANNNGTGGGAATAGGAGCTTT
LAI-Env-for-mut518, AGAGAGAAAAAAGAGCANNNGGAATAGGAGCTTTGTT
LAI-Env-for-mut519, GAGAAAAAAGAGCAGTGNNNATAGGAGCTTTGTTCCT
LAI-Env-for-mut520, AAAAAAGAGCAGTGGGANNNGGAGCTTTGTTCCTTGG
LAI-Env-for-mut521, AAAGAGCAGTGGGAATANNNGCTTTGTTCCTTGGGTT
LAI-Env-for-mut522, GAGCAGTGGGAATAGGANNNTTGTTCCTTGGGTTCTT
LAI-Env-for-mut523, CAGTGGGAATAGGAGCTNNNTTCCTTGGGTTCTTGGG
LAI-Env-for-mut524, TGGGAATAGGAGCTTTGNNNCTTGGGTTCTTGGGAGC
LAI-Env-for-mut525, GAATAGGAGCTTTGTTCNNNGGGTTCTTGGGAGCAGC
LAI-Env-for-mut526, TAGGAGCTTTGTTCCTTNNNTTCTTGGGAGCAGCAGG
LAI-Env-for-mut527, GAGCTTTGTTCCTTGGGNNNTTGGGAGCAGCAGGAAG
LAI-Env-for-mut528, CTTTGTTCCTTGGGTTCNNNGGAGCAGCAGGAAGCAC
LAI-Env-for-mut529, TGTTCCTTGGGTTCTTGNNNGCAGCAGGAAGCACTAT
LAI-Env-for-mut530, TCCTTGGGTTCTTGGGANNNGCAGGAAGCACTATGGG
LAI-Env-for-mut531, TTGGGTTCTTGGGAGCANNNGGAAGCACTATGGGCGC
LAI-Env-for-mut532, GGTTCTTGGGAGCAGCANNNAGCACTATGGGCGCAGC
LAI-Env-for-mut533, TCTTGGGAGCAGCAGGANNNACTATGGGCGCAGCGTC
LAI-Env-for-mut534, TGGGAGCAGCAGGAAGCNNNATGGGCGCAGCGTCAAT
LAI-Env-for-mut535, GAGCAGCAGGAAGCACTNNNGGCGCAGCGTCAATGAC
LAI-Env-for-mut536, CAGCAGGAAGCACTATGNNNGCAGCGTCAATGACGCT
LAI-Env-for-mut537, CAGGAAGCACTATGGGCNNNGCGTCAATGACGCTGAC
LAI-Env-for-mut538, GAAGCACTATGGGCGCANNNTCAATGACGCTGACGGT
LAI-Env-for-mut539, GCACTATGGGCGCAGCGNNNATGACGCTGACGGTACA
LAI-Env-for-mut540, CTATGGGCGCAGCGTCANNNACGCTGACGGTACAGGC
LAI-Env-for-mut541, TGGGCGCAGCGTCAATGNNNCTGACGGTACAGGCCAG
LAI-Env-for-mut542, GCGCAGCGTCAATGACGNNNACGGTACAGGCCAGACA
LAI-Env-for-mut543, CAGCGTCAATGACGCTGNNNGTACAGGCCAGACAATT
LAI-Env-for-mut544, CGTCAATGACGCTGACGNNNCAGGCCAGACAATTATT
LAI-Env-for-mut545, CAATGACGCTGACGGTANNNGCCAGACAATTATTGTC
LAI-Env-for-mut546, TGACGCTGACGGTACAGNNNAGACAATTATTGTCTGG
LAI-Env-for-mut547, CGCTGACGGTACAGGCCNNNCAATTATTGTCTGGTAT
LAI-Env-for-mut548, TGACGGTACAGGCCAGANNNTTATTGTCTGGTATAGT
LAI-Env-for-mut549, CGGTACAGGCCAGACAANNNTTGTCTGGTATAGTGCA
LAI-Env-for-mut550, TACAGGCCAGACAATTANNNTCTGGTATAGTGCAGCA
LAI-Env-for-mut551, AGGCCAGACAATTATTGNNNGGTATAGTGCAGCAGCA
LAI-Env-for-mut552, CCAGACAATTATTGTCTNNNATAGTGCAGCAGCAGAA
LAI-Env-for-mut553, GACAATTATTGTCTGGTNNNGTGCAGCAGCAGAACAA
LAI-Env-for-mut554, AATTATTGTCTGGTATANNNCAGCAGCAGAACAATTT
LAI-Env-for-mut555, TATTGTCTGGTATAGTGNNNCAGCAGAACAATTTGCT
LAI-Env-for-mut556, TGTCTGGTATAGTGCAGNNNCAGAACAATTTGCTGAG
LAI-Env-for-mut557, CTGGTATAGTGCAGCAGNNNAACAATTTGCTGAGGGC
LAI-Env-for-mut558, GTATAGTGCAGCAGCAGNNNAATTTGCTGAGGGCTAT
LAI-Env-for-mut559, TAGTGCAGCAGCAGAACNNNTTGCTGAGGGCTATTGA
LAI-Env-for-mut560, TGCAGCAGCAGAACAATNNNCTGAGGGCTATTGAGGC
LAI-Env-for-mut561, AGCAGCAGAACAATTTGNNNAGGGCTATTGAGGCGCA
LAI-Env-for-mut562, AGCAGAACAATTTGCTGNNNGCTATTGAGGCGCAACA
LAI-Env-for-mut563, AGAACAATTTGCTGAGGNNNATTGAGGCGCAACAGCA
LAI-Env-for-mut564, ACAATTTGCTGAGGGCTNNNGAGGCGCAACAGCATCT
LAI-Env-for-mut565, ATTTGCTGAGGGCTATTNNNGCGCAACAGCATCTGTT
LAI-Env-for-mut566, TGCTGAGGGCTATTGAGNNNCAACAGCATCTGTTGCA
LAI-Env-for-mut567, TGAGGGCTATTGAGGCGNNNCAGCATCTGTTGCAACT
LAI-Env-for-mut568, GGGCTATTGAGGCGCAANNNCATCTGTTGCAACTCAC
LAI-Env-for-mut569, CTATTGAGGCGCAACAGNNNCTGTTGCAACTCACAGT
LAI-Env-for-mut570, TTGAGGCGCAACAGCATNNNTTGCAACTCACAGTCTG
LAI-Env-for-mut571, AGGCGCAACAGCATCTGNNNCAACTCACAGTCTGGGG
LAI-Env-for-mut572, CGCAACAGCATCTGTTGNNNCTCACAGTCTGGGGCAT
LAI-Env-for-mut573, AACAGCATCTGTTGCAANNNACAGTCTGGGGCATCAA
LAI-Env-for-mut574, AGCATCTGTTGCAACTCNNNGTCTGGGGCATCAAGCA
LAI-Env-for-mut575, ATCTGTTGCAACTCACANNNTGGGGCATCAAGCAGCT
LAI-Env-for-mut576, TGTTGCAACTCACAGTCNNNGGCATCAAGCAGCTCCA
LAI-Env-for-mut577, TGCAACTCACAGTCTGGNNNATCAAGCAGCTCCAGGC
LAI-Env-for-mut578, AACTCACAGTCTGGGGCNNNAAGCAGCTCCAGGCAAG
LAI-Env-for-mut579, TCACAGTCTGGGGCATCNNNCAGCTCCAGGCAAGAAT
LAI-Env-for-mut580, CAGTCTGGGGCATCAAGNNNCTCCAGGCAAGAATCCT
LAI-Env-for-mut581, TCTGGGGCATCAAGCAGNNNCAGGCAAGAATCCTGGC
LAI-Env-for-mut582, GGGGCATCAAGCAGCTCNNNGCAAGAATCCTGGCTGT
LAI-Env-for-mut583, GCATCAAGCAGCTCCAGNNNAGAATCCTGGCTGTGGA
LAI-Env-for-mut584, TCAAGCAGCTCCAGGCANNNATCCTGGCTGTGGAAAG
LAI-Env-for-mut585, AGCAGCTCCAGGCAAGANNNCTGGCTGTGGAAAGATA
LAI-Env-for-mut586, AGCTCCAGGCAAGAATCNNNGCTGTGGAAAGATACCT
LAI-Env-for-mut587, TCCAGGCAAGAATCCTGNNNGTGGAAAGATACCTAAA
LAI-Env-for-mut588, AGGCAAGAATCCTGGCTNNNGAAAGATACCTAAAGGA
LAI-Env-for-mut589, CAAGAATCCTGGCTGTGNNNAGATACCTAAAGGATCA
LAI-Env-for-mut590, GAATCCTGGCTGTGGAANNNTACCTAAAGGATCAACA
LAI-Env-for-mut591, TCCTGGCTGTGGAAAGANNNCTAAAGGATCAACAGCT
LAI-Env-for-mut592, TGGCTGTGGAAAGATACNNNAAGGATCAACAGCTCCT
LAI-Env-for-mut593, CTGTGGAAAGATACCTANNNGATCAACAGCTCCTGGG
LAI-Env-for-mut594, TGGAAAGATACCTAAAGNNNCAACAGCTCCTGGGGAT
LAI-Env-for-mut595, AAAGATACCTAAAGGATNNNCAGCTCCTGGGGATTTG
LAI-Env-for-mut596, GATACCTAAAGGATCAANNNCTCCTGGGGATTTGGGG
LAI-Env-for-mut597, ACCTAAAGGATCAACAGNNNCTGGGGATTTGGGGTTG
LAI-Env-for-mut598, TAAAGGATCAACAGCTCNNNGGGATTTGGGGTTGCTC
LAI-Env-for-mut599, AGGATCAACAGCTCCTGNNNATTTGGGGTTGCTCTGG
LAI-Env-for-mut600, ATCAACAGCTCCTGGGGNNNTGGGGTTGCTCTGGAAA
LAI-Env-for-mut601, AACAGCTCCTGGGGATTNNNGGTTGCTCTGGAAAACT
LAI-Env-for-mut602, AGCTCCTGGGGATTTGGNNNTGCTCTGGAAAACTCAT
LAI-Env-for-mut603, TCCTGGGGATTTGGGGTNNNTCTGGAAAACTCATTTG
LAI-Env-for-mut604, TGGGGATTTGGGGTTGCNNNGGAAAACTCATTTGCAC
LAI-Env-for-mut605, GGATTTGGGGTTGCTCTNNNAAACTCATTTGCACCAC
LAI-Env-for-mut606, TTTGGGGTTGCTCTGGANNNCTCATTTGCACCACTGC

Plate 7
LAI-Env-for-mut607, GGGGTTGCTCTGGAAAANNNATTTGCACCACTGCTGT
LAI-Env-for-mut608, GTTGCTCTGGAAAACTCNNNTGCACCACTGCTGTGCC
LAI-Env-for-mut609, GCTCTGGAAAACTCATTNNNACCACTGCTGTGCCTTG
LAI-Env-for-mut610, CTGGAAAACTCATTTGCNNNACTGCTGTGCCTTGGAA
LAI-Env-for-mut611, GAAAACTCATTTGCACCNNNGCTGTGCCTTGGAATGC
LAI-Env-for-mut612, AACTCATTTGCACCACTNNNGTGCCTTGGAATGCTAG
LAI-Env-for-mut613, TCATTTGCACCACTGCTNNNCCTTGGAATGCTAGTTG
LAI-Env-for-mut614, TTTGCACCACTGCTGTGNNNTGGAATGCTAGTTGGAG
LAI-Env-for-mut615, GCACCACTGCTGTGCCTNNNAATGCTAGTTGGAGTAA
LAI-Env-for-mut616, CCACTGCTGTGCCTTGGNNNGCTAGTTGGAGTAATAA
LAI-Env-for-mut617, CTGCTGTGCCTTGGAATNNNAGTTGGAGTAATAAATC
LAI-Env-for-mut618, CTGTGCCTTGGAATGCTNNNTGGAGTAATAAATCTCT
LAI-Env-for-mut619, TGCCTTGGAATGCTAGTNNNAGTAATAAATCTCTGGA
LAI-Env-for-mut620, CTTGGAATGCTAGTTGGNNNAATAAATCTCTGGAACA
LAI-Env-for-mut621, GGAATGCTAGTTGGAGTNNNAAATCTCTGGAACAGAT
LAI-Env-for-mut622, ATGCTAGTTGGAGTAATNNNTCTCTGGAACAGATTTG
LAI-Env-for-mut623, CTAGTTGGAGTAATAAANNNCTGGAACAGATTTGGAA
LAI-Env-for-mut624, GTTGGAGTAATAAATCTNNNGAACAGATTTGGAATAA
LAI-Env-for-mut625, GGAGTAATAAATCTCTGNNNCAGATTTGGAATAACAT
LAI-Env-for-mut626, GTAATAAATCTCTGGAANNNATTTGGAATAACATGAC
LAI-Env-for-mut627, ATAAATCTCTGGAACAGNNNTGGAATAACATGACCTG
LAI-Env-for-mut628, AATCTCTGGAACAGATTNNNAATAACATGACCTGGAT
LAI-Env-for-mut629, CTCTGGAACAGATTTGGNNNAACATGACCTGGATGGA
LAI-Env-for-mut630, TGGAACAGATTTGGAATNNNATGACCTGGATGGAGTG
LAI-Env-for-mut631, AACAGATTTGGAATAACNNNACCTGGATGGAGTGGGA
LAI-Env-for-mut632, AGATTTGGAATAACATGNNNTGGATGGAGTGGGACAG
LAI-Env-for-mut633, TTTGGAATAACATGACCNNNATGGAGTGGGACAGAGA
LAI-Env-for-mut634, GGAATAACATGACCTGGNNNGAGTGGGACAGAGAAAT
LAI-Env-for-mut635, ATAACATGACCTGGATGNNNTGGGACAGAGAAATTAA
LAI-Env-for-mut636, ACATGACCTGGATGGAGNNNGACAGAGAAATTAACAA
LAI-Env-for-mut637, TGACCTGGATGGAGTGGNNNAGAGAAATTAACAATTA
LAI-Env-for-mut638, CCTGGATGGAGTGGGACNNNGAAATTAACAATTACAC
LAI-Env-for-mut639, GGATGGAGTGGGACAGANNNATTAACAATTACACAAG
LAI-Env-for-mut640, TGGAGTGGGACAGAGAANNNAACAATTACACAAGCTT
LAI-Env-for-mut641, AGTGGGACAGAGAAATTNNNAATTACACAAGCTTAAT
LAI-Env-for-mut642, GGGACAGAGAAATTAACNNNTACACAAGCTTAATACA
LAI-Env-for-mut643, ACAGAGAAATTAACAATNNNACAAGCTTAATACATTC
LAI-Env-for-mut644, GAGAAATTAACAATTACNNNAGCTTAATACATTCCTT
LAI-Env-for-mut645, AAATTAACAATTACACANNNTTAATACATTCCTTAAT
LAI-Env-for-mut646, TTAACAATTACACAAGCNNNATACATTCCTTAATTGA
LAI-Env-for-mut647, ACAATTACACAAGCTTANNNCATTCCTTAATTGAAGA
LAI-Env-for-mut648, ATTACACAAGCTTAATANNNTCCTTAATTGAAGAATC
LAI-Env-for-mut649, ACACAAGCTTAATACATNNNTTAATTGAAGAATCGCA
LAI-Env-for-mut650, CAAGCTTAATACATTCCNNNATTGAAGAATCGCAAAA
LAI-Env-for-mut651, GCTTAATACATTCCTTANNNGAAGAATCGCAAAACCA
LAI-Env-for-mut652, TAATACATTCCTTAATTNNNGAATCGCAAAACCAGCA
LAI-Env-for-mut653, TACATTCCTTAATTGAANNNTCGCAAAACCAGCAAGA
LAI-Env-for-mut654, ATTCCTTAATTGAAGAANNNCAAAACCAGCAAGAAAA
LAI-Env-for-mut655, CCTTAATTGAAGAATCGNNNAACCAGCAAGAAAAGAA
LAI-Env-for-mut656, TAATTGAAGAATCGCAANNNCAGCAAGAAAAGAATGA
LAI-Env-for-mut657, TTGAAGAATCGCAAAACNNNCAAGAAAAGAATGAACA
LAI-Env-for-mut658, AAGAATCGCAAAACCAGNNNGAAAAGAATGAACAAGA
LAI-Env-for-mut659, AATCGCAAAACCAGCAANNNAAGAATGAACAAGAATT
LAI-Env-for-mut660, CGCAAAACCAGCAAGAANNNAATGAACAAGAATTATT
LAI-Env-for-mut661, AAAACCAGCAAGAAAAGNNNGAACAAGAATTATTGGA
LAI-Env-for-mut662, ACCAGCAAGAAAAGAATNNNCAAGAATTATTGGAATT
LAI-Env-for-mut663, AGCAAGAAAAGAATGAANNNGAATTATTGGAATTAGA
LAI-Env-for-mut664, AAGAAAAGAATGAACAANNNTTATTGGAATTAGATAA
LAI-Env-for-mut665, AAAAGAATGAACAAGAANNNTTGGAATTAGATAAATG
LAI-Env-for-mut666, AGAATGAACAAGAATTANNNGAATTAGATAAATGGGC
LAI-Env-for-mut667, ATGAACAAGAATTATTGNNNTTAGATAAATGGGCAAG
LAI-Env-for-mut668, AACAAGAATTATTGGAANNNGATAAATGGGCAAGTTT
LAI-Env-for-mut669, AAGAATTATTGGAATTANNNAAATGGGCAAGTTTGTG
LAI-Env-for-mut670, AATTATTGGAATTAGATNNNTGGGCAAGTTTGTGGAA
LAI-Env-for-mut671, TATTGGAATTAGATAAANNNGCAAGTTTGTGGAATTG
LAI-Env-for-mut672, TGGAATTAGATAAATGGNNNAGTTTGTGGAATTGGTT
LAI-Env-for-mut673, AATTAGATAAATGGGCANNNTTGTGGAATTGGTTTAA
LAI-Env-for-mut674, TAGATAAATGGGCAAGTNNNTGGAATTGGTTTAACAT
LAI-Env-for-mut675, ATAAATGGGCAAGTTTGNNNAATTGGTTTAACATAAC
LAI-Env-for-mut676, AATGGGCAAGTTTGTGGNNNTGGTTTAACATAACAAA
LAI-Env-for-mut677, GGGCAAGTTTGTGGAATNNNTTTAACATAACAAATTG
LAI-Env-for-mut678, CAAGTTTGTGGAATTGGNNNAACATAACAAATTGGCT
LAI-Env-for-mut679, GTTTGTGGAATTGGTTTNNNATAACAAATTGGCTGTG
LAI-Env-for-mut680, TGTGGAATTGGTTTAACNNNACAAATTGGCTGTGGTA
LAI-Env-for-mut681, GGAATTGGTTTAACATANNNAATTGGCTGTGGTATAT
LAI-Env-for-mut682, ATTGGTTTAACATAACANNNTGGCTGTGGTATATAAA
LAI-Env-for-mut683, GGTTTAACATAACAAATNNNCTGTGGTATATAAAAAT
LAI-Env-for-mut684, TTAACATAACAAATTGGNNNTGGTATATAAAAATATT
LAI-Env-for-mut685, ACATAACAAATTGGCTGNNNTATATAAAAATATTCAT
LAI-Env-for-mut686, TAACAAATTGGCTGTGGNNNATAAAAATATTCATAAT
LAI-Env-for-mut687, CAAATTGGCTGTGGTATNNNAAAATATTCATAATGAT
LAI-Env-for-mut688, ATTGGCTGTGGTATATANNNATATTCATAATGATAGT
LAI-Env-for-mut689, GGCTGTGGTATATAAAANNNTTCATAATGATAGTAGG
LAI-Env-for-mut690, TGTGGTATATAAAAATANNNATAATGATAGTAGGAGG
LAI-Env-for-mut691, GGTATATAAAAATATTCNNNATGATAGTAGGAGGCTT
LAI-Env-for-mut692, ATATAAAAATATTCATANNNATAGTAGGAGGCTTGGT
LAI-Env-for-mut693, TAAAAATATTCATAATGNNNGTAGGAGGCTTGGTAGG
LAI-Env-for-mut694, AAATATTCATAATGATANNNGGAGGCTTGGTAGGTTT
LAI-Env-for-mut695, TATTCATAATGATAGTANNNGGCTTGGTAGGTTTAAG
LAI-Env-for-mut696, TCATAATGATAGTAGGANNNTTGGTAGGTTTAAGAAT
LAI-Env-for-mut697, TAATGATAGTAGGAGGCNNNGTAGGTTTAAGAATAGT
LAI-Env-for-mut698, TGATAGTAGGAGGCTTGNNNGGTTTAAGAATAGTTTT
LAI-Env-for-mut699, TAGTAGGAGGCTTGGTANNNTTAAGAATAGTTTTTGC
LAI-Env-for-mut700, TAGGAGGCTTGGTAGGTNNNAGAATAGTTTTTGCTGT
LAI-Env-for-mut701, GAGGCTTGGTAGGTTTANNNATAGTTTTTGCTGTACT
LAI-Env-for-mut702, GCTTGGTAGGTTTAAGANNNGTTTTTGCTGTACTTtc

Plate 8
LAI-Env-for-mut703, TGGTAGGTTTAAGAATANNNTTTGCTGTACTTtctat
LAI-Env-for-mut704, TAGGTTTAAGAATAGTTNNNGCTGTACTTtctatagt
LAI-Env-for-mut705, GTTTAAGAATAGTTTTTNNNGTACTTtctatagtgaa
LAI-Env-for-mut706, TAAGAATAGTTTTTGCTNNNCTTtctatagtgaatag
LAI-Env-for-mut707, GAATAGTTTTTGCTGTANNNtctatagtgaatagagt

Plate 9
LAI-Env-rev-mut31, GTGACCCACAATTTTTCNNNagcactacagatcatca
LAI-Env-rev-mut32, ACTGTGACCCACAATTTNNNTGTagcactacagatca
LAI-Env-rev-mut33, TAGACTGTGACCCACAANNNTTCTGTagcactacaga
LAI-Env-rev-mut34, TAATAGACTGTGACCCANNNTTTTTCTGTagcactac
LAI-Env-rev-mut35, CCATAATAGACTGTGACNNNCAATTTTTCTGTagcac
LAI-Env-rev-mut36, ACCCCATAATAGACTGTNNNCCACAATTTTTCTGTag
LAI-Env-rev-mut37, GGTACCCCATAATAGACNNNGACCCACAATTTTTCTG
LAI-Env-rev-mut38, ACAGGTACCCCATAATANNNTGTGACCCACAATTTTT
LAI-Env-rev-mut39, CACACAGGTACCCCATANNNGACTGTGACCCACAATT
LAI-Env-rev-mut40, TTCCACACAGGTACCCCNNNATAGACTGTGACCCACA
LAI-Env-rev-mut41, TCCTTCCACACAGGTACNNNATAATAGACTGTGACCC
LAI-Env-rev-mut42, GCTTCCTTCCACACAGGNNNCCCATAATAGACTGTGA
LAI-Env-rev-mut43, GTTGCTTCCTTCCACACNNNTACCCCATAATAGACTG
LAI-Env-rev-mut44, GTGGTTGCTTCCTTCCANNNAGGTACCCCATAATAGA
LAI-Env-rev-mut45, GTGGTGGTTGCTTCCTTNNNCACAGGTACCCCATAAT
LAI-Env-rev-mut46, AGAGTGGTGGTTGCTTCNNNCCACACAGGTACCCCAT
LAI-Env-rev-mut47, AATAGAGTGGTGGTTGCNNNCTTCCACACAGGTACCC
LAI-Env-rev-mut48, CAAAATAGAGTGGTGGTNNNTTCCTTCCACACAGGTA
LAI-Env-rev-mut49, GCACAAAATAGAGTGGTNNNTGCTTCCTTCCACACAG
LAI-Env-rev-mut50, GATGCACAAAATAGAGTNNNGGTTGCTTCCTTCCACA
LAI-Env-rev-mut51, TCTGATGCACAAAATAGNNNGGTGGTTGCTTCCTTCC
LAI-Env-rev-mut52, GCATCTGATGCACAAAANNNAGTGGTGGTTGCTTCCT
LAI-Env-rev-mut53, TTAGCATCTGATGCACANNNTAGAGTGGTGGTTGCTT
LAI-Env-rev-mut54, GCTTTAGCATCTGATGCNNNAAATAGAGTGGTGGTTG
LAI-Env-rev-mut55, TATGCTTTAGCATCTGANNNACAAAATAGAGTGGTGG
LAI-Env-rev-mut56, TCATATGCTTTAGCATCNNNTGCACAAAATAGAGTGG
LAI-Env-rev-mut57, GTATCATATGCTTTAGCNNNTGATGCACAAAATAGAG
LAI-Env-rev-mut58, TCTGTATCATATGCTTTNNNATCTGATGCACAAAATA
LAI-Env-rev-mut59, ACCTCTGTATCATATGCNNNAGCATCTGATGCACAAA
LAI-Env-rev-mut60, TGTACCTCTGTATCATANNNTTTAGCATCTGATGCAC
LAI-Env-rev-mut61, TTATGTACCTCTGTATCNNNTGCTTTAGCATCTGATG
LAI-Env-rev-mut62, ACATTATGTACCTCTGTNNNATATGCTTTAGCATCTG
LAI-Env-rev-mut63, CAAACATTATGTACCTCNNNATCATATGCTTTAGCAT
LAI-Env-rev-mut64, GCCCAAACATTATGTACNNNTGTATCATATGCTTTAG
LAI-Env-rev-mut65, GTGGCCCAAACATTATGNNNCTCTGTATCATATGCTT
LAI-Env-rev-mut66, TGTGTGGCCCAAACATTNNNTACCTCTGTATCATATG
LAI-Env-rev-mut67, GCATGTGTGGCCCAAACNNNATGTACCTCTGTATCAT
LAI-Env-rev-mut68, CAGGCATGTGTGGCCCANNNATTATGTACCTCTGTAT
LAI-Env-rev-mut69, ACACAGGCATGTGTGGCNNNAACATTATGTACCTCTG
LAI-Env-rev-mut70, GGTACACAGGCATGTGTNNNCCAAACATTATGTACCT
LAI-Env-rev-mut71, GTGGGTACACAGGCATGNNNGGCCCAAACATTATGTA
LAI-Env-rev-mut72, TCTGTGGGTACACAGGCNNNTGTGGCCCAAACATTAT
LAI-Env-rev-mut73, GGGTCTGTGGGTACACANNNATGTGTGGCCCAAACAT
LAI-Env-rev-mut74, TTGGGGTCTGTGGGTACNNNGGCATGTGTGGCCCAAA
LAI-Env-rev-mut75, GGGTTGGGGTCTGTGGGNNNACAGGCATGTGTGGCCC
LAI-Env-rev-mut76, TGTGGGTTGGGGTCTGTNNNTACACAGGCATGTGTGG
LAI-Env-rev-mut77, TCTTGTGGGTTGGGGTCNNNGGGTACACAGGCATGTG
LAI-Env-rev-mut78, ACTTCTTGTGGGTTGGGNNNTGTGGGTACACAGGCAT
LAI-Env-rev-mut79, ACTACTTCTTGTGGGTTNNNGTCTGTGGGTACACAGG
LAI-Env-rev-mut80, AATACTACTTCTTGTGGNNNGGGGTCTGTGGGTACAC
LAI-Env-rev-mut81, ACCAATACTACTTCTTGNNNGTTGGGGTCTGTGGGTA
LAI-Env-rev-mut82, TTTACCAATACTACTTCNNNTGGGTTGGGGTCTGTGG
LAI-Env-rev-mut83, ACATTTACCAATACTACNNNTTGTGGGTTGGGGTCTG
LAI-Env-rev-mut84, GTCACATTTACCAATACNNNTTCTTGTGGGTTGGGGT
LAI-Env-rev-mut85, TCTGTCACATTTACCAANNNTACTTCTTGTGGGTTGG
LAI-Env-rev-mut86, TTTTCTGTCACATTTACNNNTACTACTTCTTGTGGGT
LAI-Env-rev-mut87, AAATTTTCTGTCACATTNNNCAATACTACTTCTTGTG
LAI-Env-rev-mut88, TTAAAATTTTCTGTCACNNNTACCAATACTACTTCTT
LAI-Env-rev-mut89, ATGTTAAAATTTTCTGTNNNATTTACCAATACTACTT
LAI-Env-rev-mut90, CACATGTTAAAATTTTCNNNCACATTTACCAATACTA
LAI-Env-rev-mut91, TTCCACATGTTAAAATTNNNTGTCACATTTACCAATA
LAI-Env-rev-mut92, TTTTTCCACATGTTAAANNNTTCTGTCACATTTACCA
LAI-Env-rev-mut93, TCATTTTTCCACATGTTNNNATTTTCTGTCACATTTA
LAI-Env-rev-mut94, ATGTCATTTTTCCACATNNNAAAATTTTCTGTCACAT
LAI-Env-rev-mut95, ACCATGTCATTTTTCCANNNGTTAAAATTTTCTGTCA
LAI-Env-rev-mut96, TCTACCATGTCATTTTTNNNCATGTTAAAATTTTCTG
LAI-Env-rev-mut97, TGTTCTACCATGTCATTNNNCCACATGTTAAAATTTT
LAI-Env-rev-mut98, ATCTGTTCTACCATGTCNNNTTTCCACATGTTAAAAT
LAI-Env-rev-mut99, TGCATCTGTTCTACCATNNNATTTTTCCACATGTTAA
LAI-Env-rev-mut100, TCATGCATCTGTTCTACNNNGTCATTTTTCCACATGT
LAI-Env-rev-mut101, TCCTCATGCATCTGTTCNNNCATGTCATTTTTCCACA
LAI-Env-rev-mut102, ATATCCTCATGCATCTGNNNTACCATGTCATTTTTCC
LAI-Env-rev-mut103, ATTATATCCTCATGCATNNNTTCTACCATGTCATTTT
LAI-Env-rev-mut104, CTGATTATATCCTCATGNNNCTGTTCTACCATGTCAT
LAI-Env-rev-mut105, AAACTGATTATATCCTCNNNCATCTGTTCTACCATGT
LAI-Env-rev-mut106, CATAAACTGATTATATCNNNATGCATCTGTTCTACCA
LAI-Env-rev-mut107, TCCCATAAACTGATTATNNNCTCATGCATCTGTTCTA
LAI-Env-rev-mut108, TGATCCCATAAACTGATNNNATCCTCATGCATCTGTT
LAI-Env-rev-mut109, CTTTGATCCCATAAACTNNNTATATCCTCATGCATCT
LAI-Env-rev-mut110, AGGCTTTGATCCCATAANNNGATTATATCCTCATGCA
LAI-Env-rev-mut111, TTTAGGCTTTGATCCCANNNACTGATTATATCCTCAT
LAI-Env-rev-mut112, GGCTTTAGGCTTTGATCNNNTAAACTGATTATATCCT
LAI-Env-rev-mut113, CATGGCTTTAGGCTTTGNNNCCATAAACTGATTATAT
LAI-Env-rev-mut114, ACACATGGCTTTAGGCTNNNATCCCATAAACTGATTA
LAI-Env-rev-mut115, TTTACACATGGCTTTAGNNNTTGATCCCATAAACTGA
LAI-Env-rev-mut116, AATTTTACACATGGCTTNNNGCTTTGATCCCATAAAC
LAI-Env-rev-mut117, GTTAATTTTACACATGGNNNTAGGCTTTGATCCCATA
LAI-Env-rev-mut118, GGGGTTAATTTTACACANNNCTTTAGGCTTTGATCCC
LAI-Env-rev-mut119, AGTGGGGTTAATTTTACNNNTGGCTTTAGGCTTTGAT
LAI-Env-rev-mut120, CAGAGTGGGGTTAATTTNNNACATGGCTTTAGGCTTT
LAI-Env-rev-mut121, ACACAGAGTGGGGTTAANNNTACACATGGCTTTAGGC
LAI-Env-rev-mut122, CTAACACAGAGTGGGGTNNNTTTTACACATGGCTTTA
LAI-Env-rev-mut123, AAACTAACACAGAGTGGNNNTAATTTTACACATGGCT
LAI-Env-rev-mut124, TTTAAACTAACACAGAGNNNGGTTAATTTTACACATG
LAI-Env-rev-mut125, CACTTTAAACTAACACANNNTGGGGTTAATTTTACAC
LAI-Env-rev-mut126, GTGCACTTTAAACTAACNNNGAGTGGGGTTAATTTTA

Plate 10
LAI-Env-rev-mut127, TCAGTGCACTTTAAACTNNNACAGAGTGGGGTTAATT
LAI-Env-rev-mut128, AAATCAGTGCACTTTAANNNAACACAGAGTGGGGTTA
LAI-Env-rev-mut129, CCCAAATCAGTGCACTTNNNACTAACACAGAGTGGGG
LAI-Env-rev-mut130, TTCCCCAAATCAGTGCANNNTAAACTAACACAGAGTG
LAI-Env-rev-mut131, GCATTCCCCAAATCAGTNNNCTTTAAACTAACACAGA
LAI-Env-rev-mut132, GTAGCATTCCCCAAATCNNNGCACTTTAAACTAACAC
LAI-Env-rev-mut133, TTAGTAGCATTCCCCAANNNAGTGCACTTTAAACTAA
LAI-Env-rev-mut134, GTATTAGTAGCATTCCCNNNATCAGTGCACTTTAAAC
LAI-Env-rev-mut135, TTGGTATTAGTAGCATTNNNCAAATCAGTGCACTTTA
LAI-Env-rev-mut136, CTATTGGTATTAGTAGCNNNCCCCAAATCAGTGCACT
LAI-Env-rev-mut137, CTACTATTGGTATTAGTNNNATTCCCCAAATCAGTGC
LAI-Env-rev-mut138, TTACTACTATTGGTATTNNNAGCATTCCCCAAATCAG
LAI-Env-rev-mut139, GTATTACTACTATTGGTNNNAGTAGCATTCCCCAAAT
LAI-Env-rev-mut140, TTGGTATTACTACTATTNNNATTAGTAGCATTCCCCA
LAI-Env-rev-mut141, CTATTGGTATTACTACTNNNGGTATTAGTAGCATTCC
LAI-Env-rev-mut142, CTACTATTGGTATTACTNNNATTGGTATTAGTAGCAT
LAI-Env-rev-mut143, CTACTACTATTGGTATTNNNACTATTGGTATTAGTAG
LAI-Env-rev-mut144, CCGCTACTACTATTGGTNNNACTACTATTGGTATTAG
LAI-Env-rev-mut145, TCCCCGCTACTACTATTNNNATTACTACTATTGGTAT
LAI-Env-rev-mut146, ATTTCCCCGCTACTACTNNNGGTATTACTACTATTGG
LAI-Env-rev-mut147, ATCATTTCCCCGCTACTNNNATTGGTATTACTACTAT
LAI-Env-rev-mut148, ATCATCATTTCCCCGCTNNNACTATTGGTATTACTAC
LAI-Env-rev-mut149, TCCATCATCATTTCCCCNNNACTACTATTGGTATTAC
LAI-Env-rev-mut150, TTCTCCATCATCATTTCNNNGCTACTACTATTGGTAT
LAI-Env-rev-mut151, CCTTTCTCCATCATCATNNNCCCGCTACTACTATTGG
LAI-Env-rev-mut152, TCTCCTTTCTCCATCATNNNTTCCCCGCTACTACTAT
LAI-Env-rev-mut153, ATCTCTCCTTTCTCCATNNNCATTTCCCCGCTACTAC
LAI-Env-rev-mut154, TTTATCTCTCCTTTCTCNNNCATCATTTCCCCGCTAC
LAI-Env-rev-mut155, TTTTTTATCTCTCCTTTNNNCATCATCATTTCCCCGC
LAI-Env-rev-mut156, CAGTTTTTTATCTCTCCNNNCTCCATCATCATTTCCC
LAI-Env-rev-mut157, GAGCAGTTTTTTATCTCNNNTTTCTCCATCATCATTT
LAI-Env-rev-mut158, AAAGAGCAGTTTTTTATNNNTCCTTTCTCCATCATCA
LAI-Env-rev-mut159, TTGAAAGAGCAGTTTTTNNNCTCTCCTTTCTCCATCA
LAI-Env-rev-mut160, ATATTGAAAGAGCAGTTNNNTATCTCTCCTTTCTCCA
LAI-Env-rev-mut161, CTGATATTGAAAGAGCANNNTTTTATCTCTCCTTTCT
LAI-Env-rev-mut162, GTGCTGATATTGAAAGANNNGTTTTTTATCTCTCCTT
LAI-Env-rev-mut163, CTTGTGCTGATATTGAANNNGCAGTTTTTTATCTCTC
LAI-Env-rev-mut164, ATGCTTGTGCTGATATTNNNAGAGCAGTTTTTTATCT
LAI-Env-rev-mut165, CTTATGCTTGTGCTGATNNNGAAAGAGCAGTTTTTTA
LAI-Env-rev-mut166, CCTCTTATGCTTGTGCTNNNATTGAAAGAGCAGTTTT
LAI-Env-rev-mut167, TTACCTCTTATGCTTGTNNNGATATTGAAAGAGCAGT
LAI-Env-rev-mut168, ACCTTACCTCTTATGCTNNNGCTGATATTGAAAGAGC
LAI-Env-rev-mut169, TGCACCTTACCTCTTATNNNTGTGCTGATATTGAAAG
LAI-Env-rev-mut170, TTCTGCACCTTACCTCTNNNGCTTGTGCTGATATTGA
LAI-Env-rev-mut171, TCTTTCTGCACCTTACCNNNTATGCTTGTGCTGATAT
LAI-Env-rev-mut172, TATTCTTTCTGCACCTTNNNTCTTATGCTTGTGCTGA
LAI-Env-rev-mut173, GCATATTCTTTCTGCACNNNACCTCTTATGCTTGTGC
LAI-Env-rev-mut174, AATGCATATTCTTTCTGNNNCTTACCTCTTATGCTTG
LAI-Env-rev-mut175, AAAAATGCATATTCTTTNNNCACCTTACCTCTTATGC
LAI-Env-rev-mut176, TAAAAAAATGCATATTCNNNCTGCACCTTACCTCTTA
LAI-Env-rev-mut177, TTATAAAAAAATGCATANNNTTTCTGCACCTTACCTC
LAI-Env-rev-mut178, AGTTTATAAAAAAATGCNNNTTCTTTCTGCACCTTAC
LAI-Env-rev-mut179, TCAAGTTTATAAAAAAANNNATATTCTTTCTGCACCT
LAI-Env-rev-mut180, ATATCAAGTTTATAAAANNNTGCATATTCTTTCTGCA
LAI-Env-rev-mut181, ATTATATCAAGTTTATANNNAAATGCATATTCTTTCT
LAI-Env-rev-mut182, GGTATTATATCAAGTTTNNNAAAAAATGCATATTCTT
LAI-Env-rev-mut183, ATTGGTATTATATCAAGNNNATAAAAAAATGCATATT
LAI-Env-rev-mut184, TCTATTGGTATTATATCNNNTTTATAAAAAAATGCAT
LAI-Env-rev-mut185, TTATCTATTGGTATTATNNNAAGTTTATAAAAAAATG
LAI-Env-rev-mut186, TCATTATCTATTGGTATNNNATCAAGTTTATAAAAAA
LAI-Env-rev-mut187, GTATCATTATCTATTGGNNNTATATCAAGTTTATAAA
LAI-Env-rev-mut188, GTAGTATCATTATCTATNNNTATTATATCAAGTTTAT
LAI-Env-rev-mut189, CTGGTAGTATCATTATCNNNTGGTATTATATCAAGTT
LAI-Env-rev-mut190, TAGCTGGTAGTATCATTNNNTATTGGTATTATATCAA
LAI-Env-rev-mut191, GTATAGCTGGTAGTATCNNNATCTATTGGTATTATAT
LAI-Env-rev-mut192, AACGTATAGCTGGTAGTNNNATTATCTATTGGTATTA
LAI-Env-rev-mut193, GTCAACGTATAGCTGGTNNNATCATTATCTATTGGTA
LAI-Env-rev-mut194, CTTGTCAACGTATAGCTNNNAGTATCATTATCTATTG
LAI-Env-rev-mut195, CAACTTGTCAACGTATANNNGGTAGTATCATTATCTA
LAI-Env-rev-mut196, TTACAACTTGTCAACGTNNNGCTGGTAGTATCATTAT
LAI-Env-rev-mut197, GTGTTACAACTTGTCAANNNATAGCTGGTAGTATCAT
LAI-Env-rev-mut198, GAGGTGTTACAACTTGTNNNCGTATAGCTGGTAGTAT
LAI-Env-rev-mut199, ACTGAGGTGTTACAACTNNNCAACGTATAGCTGGTAG
LAI-Env-rev-mut200, ATGACTGAGGTGTTACANNNTGTCAACGTATAGCTGG
LAI-Env-rev-mut201, GTAATGACTGAGGTGTTNNNACTTGTCAACGTATAGC
LAI-Env-rev-mut202, TGTGTAATGACTGAGGTNNNACAACTTGTCAACGTAT
LAI-Env-rev-mut203, GCCTGTGTAATGACTGANNNGTTACAACTTGTCAACG
LAI-Env-rev-mut204, CAGGCCTGTGTAATGACNNNGGTGTTACAACTTGTCA
LAI-Env-rev-mut205, GGACAGGCCTGTGTAATNNNTGAGGTGTTACAACTTG
LAI-Env-rev-mut206, TTTGGACAGGCCTGTGTNNNGACTGAGGTGTTACAAC
LAI-Env-rev-mut207, ACCTTTGGACAGGCCTGNNNAATGACTGAGGTGTTAC
LAI-Env-rev-mut208, GATACCTTTGGACAGGCNNNTGTAATGACTGAGGTGT
LAI-Env-rev-mut209, AAGGATACCTTTGGACANNNCTGTGTAATGACTGAGG
LAI-Env-rev-mut210, TCAAAGGATACCTTTGGNNNGGCCTGTGTAATGACTG
LAI-Env-rev-mut211, GGCTCAAAGGATACCTTNNNACAGGCCTGTGTAATGA
LAI-Env-rev-mut212, ATTGGCTCAAAGGATACNNNTGGACAGGCCTGTGTAA
LAI-Env-rev-mut213, GGAATTGGCTCAAAGGANNNCTTTGGACAGGCCTGTG
LAI-Env-rev-mut214, ATGGGAATTGGCTCAAANNNTACCTTTGGACAGGCCT
LAI-Env-rev-mut215, TGTATGGGAATTGGCTCNNNGGATACCTTTGGACAGG
LAI-Env-rev-mut216, TAATGTATGGGAATTGGNNNAAAGGATACCTTTGGAC
LAI-Env-rev-mut217, CAATAATGTATGGGAATNNNCTCAAAGGATACCTTTG
LAI-Env-rev-mut218, GCACAATAATGTATGGGNNNTGGCTCAAAGGATACCT
LAI-Env-rev-mut219, GGGGCACAATAATGTATNNNAATTGGCTCAAAGGATA
LAI-Env-rev-mut220, GCCGGGGCACAATAATGNNNGGGAATTGGCTCAAAGG
LAI-Env-rev-mut221, CCAGCCGGGGCACAATANNNTATGGGAATTGGCTCAA
LAI-Env-rev-mut222, AAACCAGCCGGGGCACANNNATGTATGGGAATTGGCT

Plate 11
LAI-Env-rev-mut223, GCAAAACCAGCCGGGGCNNNATAATGTATGGGAATTG
LAI-Env-rev-mut224, ATCGCAAAACCAGCCGGNNNACAATAATGTATGGGAA
LAI-Env-rev-mut225, AGAATCGCAAAACCAGCNNNGGCACAATAATGTATGG
LAI-Env-rev-mut226, TTTAGAATCGCAAAACCNNNCGGGGCACAATAATGTA
LAI-Env-rev-mut227, CATTTTAGAATCGCAAANNNAGCCGGGGCACAATAAT
LAI-Env-rev-mut228, TTACATTTTAGAATCGCNNNACCAGCCGGGGCACAAT
LAI-Env-rev-mut229, TTATTACATTTTAGAATNNNAAAACCAGCCGGGGCAC
LAI-Env-rev-mut230, TTATTATTACATTTTAGNNNCGCAAAACCAGCCGGGG
LAI-Env-rev-mut231, GTCTTATTATTACATTTNNNAATCGCAAAACCAGCCG
LAI-Env-rev-mut232, AACGTCTTATTATTACANNNTAGAATCGCAAAACCAG
LAI-Env-rev-mut233, TTGAACGTCTTATTATTNNNTTTTAGAATCGCAAAAC
LAI-Env-rev-mut234, CCATTGAACGTCTTATTNNNACATTTTAGAATCGCAA
LAI-Env-rev-mut235, GTTCCATTGAACGTCTTNNNATTACATTTTAGAATCG
LAI-Env-rev-mut236, CCTGTTCCATTGAACGTNNNATTATTACATTTTAGAA
LAI-Env-rev-mut237, GGTCCTGTTCCATTGAANNNCTTATTATTACATTTTA
LAI-Env-rev-mut238, CATGGTCCTGTTCCATTNNNCGTCTTATTATTACATT
LAI-Env-rev-mut239, GTACATGGTCCTGTTCCNNNGAACGTCTTATTATTAC
LAI-Env-rev-mut240, TTTGTACATGGTCCTGTNNNATTGAACGTCTTATTAT
LAI-Env-rev-mut241, ACATTTGTACATGGTCCNNNTCCATTGAACGTCTTAT
LAI-Env-rev-mut242, CTGACATTTGTACATGGNNNTGTTCCATTGAACGTCT
LAI-Env-rev-mut243, GTGCTGACATTTGTACANNNTCCTGTTCCATTGAACG
LAI-Env-rev-mut244, ACTGTGCTGACATTTGTNNNTGGTCCTGTTCCATTGA
LAI-Env-rev-mut245, TGTACTGTGCTGACATTNNNACATGGTCCTGTTCCAT
LAI-Env-rev-mut246, CATTGTACTGTGCTGACNNNTGTACATGGTCCTGTTC
LAI-Env-rev-mut247, GTACATTGTACTGTGCTNNNATTTGTACATGGTCCTG
LAI-Env-rev-mut248, TGTGTACATTGTACTGTNNNGACATTTGTACATGGTC
LAI-Env-rev-mut249, CCATGTGTACATTGTACNNNGCTGACATTTGTACATG
LAI-Env-rev-mut250, ATTCCATGTGTACATTGNNNTGTGCTGACATTTGTAC
LAI-Env-rev-mut251, CTAATTCCATGTGTACANNNTACTGTGCTGACATTTG
LAI-Env-rev-mut252, GGCCTAATTCCATGTGTNNNTTGTACTGTGCTGACAT
LAI-Env-rev-mut253, ACTGGCCTAATTCCATGNNNACATTGTACTGTGCTGA
LAI-Env-rev-mut254, ACTACTGGCCTAATTCCNNNTGTACATTGTACTGTGC
LAI-Env-rev-mut255, GATACTACTGGCCTAATNNNATGTGTACATTGTACTG
LAI-Env-rev-mut256, GTTGATACTACTGGCCTNNNTCCATGTGTACATTGTA
LAI-Env-rev-mut257, TGAGTTGATACTACTGGNNNAATTCCATGTGTACATT
LAI-Env-rev-mut258, AGTTGAGTTGATACTACNNNCCTAATTCCATGTGTAC
LAI-Env-rev-mut259, AGCAGTTGAGTTGATACNNNTGGCCTAATTCCATGTG
LAI-Env-rev-mut260, AACAGCAGTTGAGTTGANNNTACTGGCCTAATTCCAT
LAI-Env-rev-mut261, TTCAACAGCAGTTGAGTNNNTACTACTGGCCTAATTC
LAI-Env-rev-mut262, CCATTCAACAGCAGTTGNNNTGATACTACTGGCCTAA
LAI-Env-rev-mut263, CTGCCATTCAACAGCAGNNNAGTTGATACTACTGGCC
LAI-Env-rev-mut264, AGACTGCCATTCAACAGNNNTTGAGTTGATACTACTG
LAI-Env-rev-mut265, GCTAGACTGCCATTCAANNNCAGTTGAGTTGATACTA
LAI-Env-rev-mut266, TCTGCTAGACTGCCATTNNNCAGCAGTTGAGTTGATA
LAI-Env-rev-mut267, TCTTCTGCTAGACTGCCNNNCAACAGCAGTTGAGTTG
LAI-Env-rev-mut268, TCTTCTTCTGCTAGACTNNNATTCAACAGCAGTTGAG
LAI-Env-rev-mut269, ACCTCTTCTTCTGCTAGNNNGCCATTCAACAGCAGTT
LAI-Env-rev-mut270, ACTACCTCTTCTTCTGCNNNACTGCCATTCAACAGCA
LAI-Env-rev-mut271, ATTACTACCTCTTCTTCNNNTAGACTGCCATTCAACA
LAI-Env-rev-mut272, CTAATTACTACCTCTTCNNNTGCTAGACTGCCATTCA
LAI-Env-rev-mut273, GATCTAATTACTACCTCNNNTTCTGCTAGACTGCCAT
LAI-Env-rev-mut274, GCAGATCTAATTACTACNNNTTCTTCTGCTAGACTGC
LAI-Env-rev-mut275, TTGGCAGATCTAATTACNNNCTCTTCTTCTGCTAGAC
LAI-Env-rev-mut276, AAATTGGCAGATCTAATNNNTACCTCTTCTTCTGCTA
LAI-Env-rev-mut277, GTGAAATTGGCAGATCTNNNTACTACCTCTTCTTCTG
LAI-Env-rev-mut278, TCTGTGAAATTGGCAGANNNAATTACTACCTCTTCTT
LAI-Env-rev-mut279, TTGTCTGTGAAATTGGCNNNTCTAATTACTACCTCTT
LAI-Env-rev-mut280, GCATTGTCTGTGAAATTNNNAGATCTAATTACTACCT
LAI-Env-rev-mut281, TTAGCATTGTCTGTGAANNNGGCAGATCTAATTACTA
LAI-Env-rev-mut282, GTTTTAGCATTGTCTGTNNNATTGGCAGATCTAATTA
LAI-Env-rev-mut283, ATGGTTTTAGCATTGTCNNNGAAATTGGCAGATCTAA
LAI-Env-rev-mut284, ATTATGGTTTTAGCATTNNNTGTGAAATTGGCAGATC
LAI-Env-rev-mut285, ACTATTATGGTTTTAGCNNNGTCTGTGAAATTGGCAG
LAI-Env-rev-mut286, TGTACTATTATGGTTTTNNNATTGTCTGTGAAATTGG
LAI-Env-rev-mut287, AGCTGTACTATTATGGTNNNAGCATTGTCTGTGAAAT
LAI-Env-rev-mut288, TTCAGCTGTACTATTATNNNTTTAGCATTGTCTGTGA
LAI-Env-rev-mut289, TGGTTCAGCTGTACTATNNNGGTTTTAGCATTGTCTG
LAI-Env-rev-mut290, GATTGGTTCAGCTGTACNNNTATGGTTTTAGCATTGT
LAI-Env-rev-mut291, ACAGATTGGTTCAGCTGNNNTATTATGGTTTTAGCAT
LAI-Env-rev-mut292, TCTACAGATTGGTTCAGNNNTACTATTATGGTTTTAG
LAI-Env-rev-mut293, ATTTCTACAGATTGGTTNNNCTGTACTATTATGGTTT
LAI-Env-rev-mut294, TTAATTTCTACAGATTGNNNCAGCTGTACTATTATGG
LAI-Env-rev-mut295, CAATTAATTTCTACAGANNNGTTCAGCTGTACTATTA
LAI-Env-rev-mut296, GTACAATTAATTTCTACNNNTTGGTTCAGCTGTACTA
LAI-Env-rev-mut297, CTTGTACAATTAATTTCNNNAGATTGGTTCAGCTGTA
LAI-Env-rev-mut298, GGTCTTGTACAATTAATNNNTACAGATTGGTTCAGCT
LAI-Env-rev-mut299, TTGGGTCTTGTACAATTNNNTTCTACAGATTGGTTCA
LAI-Env-rev-mut300, TTGTTGGGTCTTGTACANNNAATTTCTACAGATTGGT
LAI-Env-rev-mut301, TTGTTGTTGGGTCTTGTNNNATTAATTTCTACAGATT
LAI-Env-rev-mut302, GTATTGTTGTTGGGTCTNNNACAATTAATTTCTACAG
LAI-Env-rev-mut303, CTTGTATTGTTGTTGGGNNNTGTACAATTAATTTCTA
LAI-Env-rev-mut304, TTTCTTGTATTGTTGTTNNNTCTTGTACAATTAATTT
LAI-Env-rev-mut305, CTTTTTCTTGTATTGTTNNNGGGTCTTGTACAATTAA
LAI-Env-rev-mut306, ATACTTTTTCTTGTATTNNNGTTGGGTCTTGTACAAT
LAI-Env-rev-mut307, CGGATACTTTTTCTTGTNNNGTTGTTGGGTCTTGTAC
LAI-Env-rev-mut308, ATACGGATACTTTTTCTNNNATTGTTGTTGGGTCTTG
LAI-Env-rev-mut309, TGGATACGGATACTTTTNNNTGTATTGTTGTTGGGTC
LAI-Env-rev-mut310, CTCTGGATACGGATACTNNNTCTTGTATTGTTGTTGG
LAI-Env-rev-mut311, CCCCTCTGGATACGGATNNNTTTTCTTGTATTGTTGT
LAI-Env-rev-mut312, GGTCCCCTCTGGATACGNNNACTTTTTCTTGTATTGT
LAI-Env-rev-mut313, CCTGGTCCCCTCTGGATNNNGATACTTTTTCTTGTAT
LAI-Env-rev-mut314, CTCCCTGGTCCCCTCTGNNNACGGATACTTTTTCTTG
LAI-Env-rev-mut315, GCTCTCCCTGGTCCCCTNNNGATACGGATACTTTTTC
LAI-Env-rev-mut316, AATGCTCTCCCTGGTCCNNNCTGGATACGGATACTTT
LAI-Env-rev-mut317, ACAAATGCTCTCCCTGGNNNCCTCTGGATACGGATAC
LAI-Env-rev-mut318, GTAACAAATGCTCTCCCNNNTCCCCTCTGGATACGGA

Plate 12
LAI-Env-rev-mut319, ATTGTAACAAATGCTCTNNNTGGTCCCCTCTGGATAC
LAI-Env-rev-mut320, CCTATTGTAACAAATGCNNNCCCTGGTCCCCTCTGGA
LAI-Env-rev-mut321, TTTCCTATTGTAACAAANNNTCTCCCTGGTCCCCTCT
LAI-Env-rev-mut322, ATTTTTCCTATTGTAACNNNTGCTCTCCCTGGTCCCC
LAI-Env-rev-mut323, CCTATTTTTCCTATTGTNNNAAATGCTCTCCCTGGTC
LAI-Env-rev-mut324, TTTCCTATTTTTCCTATNNNAACAAATGCTCTCCCTG
LAI-Env-rev-mut325, ATATTTCCTATTTTTCCNNNTGTAACAAATGCTCTCC
LAI-Env-rev-mut326, CTCATATTTCCTATTTTNNNTATTGTAACAAATGCTC
LAI-Env-rev-mut327, TGTCTCATATTTCCTATNNNTCCTATTGTAACAAATG
LAI-Env-rev-mut328, GCTTGTCTCATATTTCCNNNTTTTCCTATTGTAACAA
LAI-Env-rev-mut329, TGTGCTTGTCTCATATTNNNTATTTTTCCTATTGTAA
LAI-Env-rev-mut330, CAATGTGCTTGTCTCATNNNTCCTATTTTTCCTATTG
LAI-Env-rev-mut331, TTACAATGTGCTTGTCTNNNATTTCCTATTTTTCCTA
LAI-Env-rev-mut332, ATGTTACAATGTGCTTGNNNCATATTTCCTATTTTTC
LAI-Env-rev-mut333, CTAATGTTACAATGTGCNNNTCTCATATTTCCTATTT
LAI-Env-rev-mut334, CTACTAATGTTACAATGNNNTTGTCTCATATTTCCTA
LAI-Env-rev-mut335, GCTCTACTAATGTTACANNNTGCTTGTCTCATATTTC
LAI-Env-rev-mut336, TTTGCTCTACTAATGTTNNNATGTGCTTGTCTCATAT
LAI-Env-rev-mut337, CATTTTGCTCTACTAATNNNACAATGTGCTTGTCTCA
LAI-Env-rev-mut338, TTCCATTTTGCTCTACTNNNGTTACAATGTGCTTGTC
LAI-Env-rev-mut339, GCATTCCATTTTGCTCTNNNAATGTTACAATGTGCTT
LAI-Env-rev-mut340, GTGGCATTCCATTTTGCNNNACTAATGTTACAATGTG
LAI-Env-rev-mut341, AAAGTGGCATTCCATTTNNNTCTACTAATGTTACAAT
LAI-Env-rev-mut342, TTTAAAGTGGCATTCCANNNTGCTCTACTAATGTTAC
LAI-Env-rev-mut343, TGTTTTAAAGTGGCATTNNNTTTTGCTCTACTAATGT
LAI-Env-rev-mut344, ATCTGTTTTAAAGTGGCNNNCCATTTTGCTCTACTAA
LAI-Env-rev-mut345, GCTATCTGTTTTAAAGTNNNATTCCATTTTGCTCTAC
LAI-Env-rev-mut346, CTAGCTATCTGTTTTAANNNGGCATTCCATTTTGCTC
LAI-Env-rev-mut347, TTGCTAGCTATCTGTTTNNNAGTGGCATTCCATTTTG
LAI-Env-rev-mut348, AATTTGCTAGCTATCTGNNNTAAAGTGGCATTCCATT
LAI-Env-rev-mut349, CTTAATTTGCTAGCTATNNNTTTTAAAGTGGCATTCC
LAI-Env-rev-mut350, TCTCTTAATTTGCTAGCNNNCTGTTTTAAAGTGGCAT
LAI-Env-rev-mut351, TGTTCTCTTAATTTGCTNNNTATCTGTTTTAAAGTGG
LAI-Env-rev-mut352, AATTGTTCTCTTAATTTNNNAGCTATCTGTTTTAAAG
LAI-Env-rev-mut353, CCAAATTGTTCTCTTAANNNGCTAGCTATCTGTTTTA
LAI-Env-rev-mut354, TTTCCAAATTGTTCTCTNNNTTTGCTAGCTATCTGTT
LAI-Env-rev-mut355, TTATTTCCAAATTGTTCNNNTAATTTGCTAGCTATCT
LAI-Env-rev-mut356, TTATTATTTCCAAATTGNNNTCTTAATTTGCTAGCTA
LAI-Env-rev-mut357, GTTTTATTATTTCCAAANNNTTCTCTTAATTTGCTAG
LAI-Env-rev-mut358, ATTGTTTTATTATTTCCNNNTTGTTCTCTTAATTTGC
LAI-Env-rev-mut359, ATTATTGTTTTATTATTNNNAAATTGTTCTCTTAATT
LAI-Env-rev-mut360, AAGATTATTGTTTTATTNNNTCCAAATTGTTCTCTTA
LAI-Env-rev-mut361, TTAAAGATTATTGTTTTNNNATTTCCAAATTGTTCTC
LAI-Env-rev-mut362, TGCTTAAAGATTATTGTNNNATTATTTCCAAATTGTT
LAI-Env-rev-mut363, GATTGCTTAAAGATTATNNNTTTATTATTTCCAAATT
LAI-Env-rev-mut364, GAGGATTGCTTAAAGATNNNTGTTTTATTATTTCCAA
LAI-Env-rev-mut365, CCTGAGGATTGCTTAAANNNTATTGTTTTATTATTTC
LAI-Env-rev-mut366, CCTCCTGAGGATTGCTTNNNGATTATTGTTTTATTAT
LAI-Env-rev-mut367, TCCCCTCCTGAGGATTGNNNAAAGATTATTGTTTTAT
LAI-Env-rev-mut368, GGGTCCCCTCCTGAGGANNNCTTAAAGATTATTGTTT
LAI-Env-rev-mut369, TCTGGGTCCCCTCCTGANNNTTGCTTAAAGATTATTG
LAI-Env-rev-mut370, ATTTCTGGGTCCCCTCCNNNGGATTGCTTAAAGATTA
LAI-Env-rev-mut371, ACAATTTCTGGGTCCCCNNNTGAGGATTGCTTAAAGA
LAI-Env-rev-mut372, GTTACAATTTCTGGGTCNNNTCCTGAGGATTGCTTAA
LAI-Env-rev-mut373, TGCGTTACAATTTCTGGNNNCCCTCCTGAGGATTGCT
LAI-Env-rev-mut374, CTGTGCGTTACAATTTCNNNGTCCCCTCCTGAGGATT
LAI-Env-rev-mut375, AAACTGTGCGTTACAATNNNTGGGTCCCCTCCTGAGG
LAI-Env-rev-mut376, TTAAAACTGTGCGTTACNNNTTCTGGGTCCCCTCCTG
LAI-Env-rev-mut377, CAATTAAAACTGTGCGTNNNAATTTCTGGGTCCCCTC
LAI-Env-rev-mut378, CCACAATTAAAACTGTGNNNTACAATTTCTGGGTCCC
LAI-Env-rev-mut379, CCTCCACAATTAAAACTNNNCGTTACAATTTCTGGGT
LAI-Env-rev-mut380, TCCCCTCCACAATTAAANNNGTGCGTTACAATTTCTG
LAI-Env-rev-mut381, AATTCCCCTCCACAATTNNNACTGTGCGTTACAATTT
LAI-Env-rev-mut382, AAAAATTCCCCTCCACANNNAAAACTGTGCGTTACAA
LAI-Env-rev-mut383, TAGAAAAATTCCCCTCCNNNATTAAAACTGTGCGTTA
LAI-Env-rev-mut384, CAGTAGAAAAATTCCCCNNNACAATTAAAACTGTGCG
LAI-Env-rev-mut385, TTACAGTAGAAAAATTCNNNTCCACAATTAAAACTGT
LAI-Env-rev-mut386, GAATTACAGTAGAAAAANNNCCCTCCACAATTAAAAC
LAI-Env-rev-mut387, GTTGAATTACAGTAGAANNNTTCCCCTCCACAATTAA
LAI-Env-rev-mut388, TGTGTTGAATTACAGTANNNAAATTCCCCTCCACAAT
LAI-Env-rev-mut389, AGTTGTGTTGAATTACANNNGAAAAATTCCCCTCCAC
LAI-Env-rev-mut390, AACAGTTGTGTTGAATTNNNGTAGAAAAATTCCCCTC
LAI-Env-rev-mut391, TTAAACAGTTGTGTTGANNNACAGTAGAAAAATTCCC
LAI-Env-rev-mut392, CTATTAAACAGTTGTGTNNNATTACAGTAGAAAAATT
LAI-Env-rev-mut393, GTACTATTAAACAGTTGNNNTGAATTACAGTAGAAAA
LAI-Env-rev-mut394, CAAGTACTATTAAACAGNNNTGTTGAATTACAGTAGA
LAI-Env-rev-mut395, AACCAAGTACTATTAAANNNTTGTGTTGAATTACAGT
LAI-Env-rev-mut396, TTAAACCAAGTACTATTNNNCAGTTGTGTTGAATTAC
LAI-Env-rev-mut397, CTATTAAACCAAGTACTNNNAAACAGTTGTGTTGAAT
LAI-Env-rev-mut398, GTACTATTAAACCAAGTNNNATTAAACAGTTGTGTTG
LAI-Env-rev-mut399, CAAGTACTATTAAACCANNNACTATTAAACAGTTGTG
LAI-Env-rev-mut400, CTCCAAGTACTATTAAANNNAGTACTATTAAACAGTT
LAI-Env-rev-mut401, GTACTCCAAGTACTATTNNNCCAAGTACTATTAAACA
LAI-Env-rev-mut402, TCAGTACTCCAAGTACTNNNAAACCAAGTACTATTAA
LAI-Env-rev-mut403, CCTTCAGTACTCCAAGTNNNATTAAACCAAGTACTAT
LAI-Env-rev-mut404, GACCCTTCAGTACTCCANNNACTATTAAACCAAGTAC
LAI-Env-rev-mut405, TTTGACCCTTCAGTACTNNNAGTACTATTAAACCAAG
LAI-Env-rev-mut406, TTATTTGACCCTTCAGTNNNCCAAGTACTATTAAACC
LAI-Env-rev-mut407, GTGTTATTTGACCCTTCNNNACTCCAAGTACTATTAA
LAI-Env-rev-mut408, TCAGTGTTATTTGACCCNNNAGTACTCCAAGTACTAT
LAI-Env-rev-mut409, CCTTCAGTGTTATTTGANNNTTCAGTACTCCAAGTAC
LAI-Env-rev-mut410, CTTCCTTCAGTGTTATTNNNCCCTTCAGTACTCCAAG
LAI-Env-rev-mut411, TCACTTCCTTCAGTGTTNNNTGACCCTTCAGTACTCC
LAI-Env-rev-mut412, GTGTCACTTCCTTCAGTNNNATTTGACCCTTCAGTAC
LAI-Env-rev-mut413, ATTGTGTCACTTCCTTCNNNGTTATTTGACCCTTCAG
LAI-Env-rev-mut414, GTGATTGTGTCACTTCCNNNAGTGTTATTTGACCCTT

Plate 13
LAI-Env-rev-mut415, AGTGTGATTGTGTCACTNNNTTCAGTGTTATTTGACC
LAI-Env-rev-mut416, GGGAGTGTGATTGTGTCNNNTCCTTCAGTGTTATTTG
LAI-Env-rev-mut417, CATGGGAGTGTGATTGTNNNACTTCCTTCAGTGTTAT
LAI-Env-rev-mut418, CTGCATGGGAGTGTGATNNNGTCACTTCCTTCAGTGT
LAI-Env-rev-mut419, ATTCTGCATGGGAGTGTNNNTGTGTCACTTCCTTCAG
LAI-Env-rev-mut420, TTTATTCTGCATGGGAGNNNGATTGTGTCACTTCCTT
LAI-Env-rev-mut421, TGTTTTATTCTGCATGGNNNTGTGATTGTGTCACTTC
LAI-Env-rev-mut422, AATTGTTTTATTCTGCANNNGAGTGTGATTGTGTCAC
LAI-Env-rev-mut423, ATAAATTGTTTTATTCTNNNTGGGAGTGTGATTGTGT
LAI-Env-rev-mut424, TTTATAAATTGTTTTATNNNGCATGGGAGTGTGATTG
LAI-Env-rev-mut425, ATGTTTATAAATTGTTTNNNTCTGCATGGGAGTGTGA
LAI-Env-rev-mut426, CACATGTTTATAAATTGNNNTATTCTGCATGGGAGTG
LAI-Env-rev-mut427, TGCCACATGTTTATAAANNNTTTTATTCTGCATGGGA
LAI-Env-rev-mut428, TCCTGCCACATGTTTATNNNTTGTTTTATTCTGCATG
LAI-Env-rev-mut429, ACTTCCTGCCACATGTTNNNAAATTGTTTTATTCTGC
LAI-Env-rev-mut430, CCTACTTCCTGCCACATNNNTATAAATTGTTTTATTC
LAI-Env-rev-mut431, TTTCCTACTTCCTGCCANNNGTTTATAAATTGTTTTA
LAI-Env-rev-mut432, GCTTTTCCTACTTCCTGNNNCATGTTTATAAATTGTT
LAI-Env-rev-mut433, ATTGCTTTTCCTACTTCNNNCCACATGTTTATAAATT
LAI-Env-rev-mut434, TACATTGCTTTTCCTACNNNCTGCCACATGTTTATAA
LAI-Env-rev-mut435, GCATACATTGCTTTTCCNNNTTCCTGCCACATGTTTA
LAI-Env-rev-mut436, GGGGCATACATTGCTTTNNNTACTTCCTGCCACATGT
LAI-Env-rev-mut437, GGAGGGGCATACATTGCNNNTCCTACTTCCTGCCACA
LAI-Env-rev-mut438, ATGGGAGGGGCATACATNNNTTTTCCTACTTCCTGCC
LAI-Env-rev-mut439, CTGATGGGAGGGGCATANNNTGCTTTTCCTACTTCCT
LAI-Env-rev-mut440, CCGCTGATGGGAGGGGCNNNCATTGCTTTTCCTACTT
LAI-Env-rev-mut441, TGTCCGCTGATGGGAGGNNNATACATTGCTTTTCCTA
LAI-Env-rev-mut442, ATTTGTCCGCTGATGGGNNNGGCATACATTGCTTTTC
LAI-Env-rev-mut443, CTAATTTGTCCGCTGATNNNAGGGGCATACATTGCTT
LAI-Env-rev-mut444, CATCTAATTTGTCCGCTNNNGGGAGGGGCATACATTG
LAI-Env-rev-mut445, GAACATCTAATTTGTCCNNNGATGGGAGGGGCATACA
LAI-Env-rev-mut446, GATGAACATCTAATTTGNNNGCTGATGGGAGGGGCAT
LAI-Env-rev-mut447, TTTGATGAACATCTAATNNNTCCGCTGATGGGAGGGG
LAI-Env-rev-mut448, ATATTTGATGAACATCTNNNTTGTCCGCTGATGGGAG
LAI-Env-rev-mut449, GTAATATTTGATGAACANNNAATTTGTCCGCTGATGG
LAI-Env-rev-mut450, CCTGTAATATTTGATGANNNTCTAATTTGTCCGCTGA
LAI-Env-rev-mut451, AGCCCTGTAATATTTGANNNACATCTAATTTGTCCGC
LAI-Env-rev-mut452, AGCAGCCCTGTAATATTNNNTGAACATCTAATTTGTC
LAI-Env-rev-mut453, AATAGCAGCCCTGTAATNNNTGATGAACATCTAATTT
LAI-Env-rev-mut454, GTTAATAGCAGCCCTGTNNNATTTGATGAACATCTAA
LAI-Env-rev-mut455, CTTGTTAATAGCAGCCCNNNAATATTTGATGAACATC
LAI-Env-rev-mut456, TCTCTTGTTAATAGCAGNNNTGTAATATTTGATGAAC
LAI-Env-rev-mut457, CCATCTCTTGTTAATAGNNNCCCTGTAATATTTGATG
LAI-Env-rev-mut458, CCACCATCTCTTGTTAANNNCAGCCCTGTAATATTTG
LAI-Env-rev-mut459, TTACCACCATCTCTTGTNNNTAGCAGCCCTGTAATAT
LAI-Env-rev-mut460, TTATTACCACCATCTCTNNNTAATAGCAGCCCTGTAA
LAI-Env-rev-mut461, TTGTTATTACCACCATCNNNTGTTAATAGCAGCCCTG
LAI-Env-rev-mut462, TTGTTGTTATTACCACCNNNTCTTGTTAATAGCAGCC
LAI-Env-rev-mut463, CCATTGTTGTTATTACCNNNATCTCTTGTTAATAGCA
LAI-Env-rev-mut464, GACCCATTGTTGTTATTNNNACCATCTCTTGTTAATA
LAI-Env-rev-mut465, TCGGACCCATTGTTGTTNNNACCACCATCTCTTGTTA
LAI-Env-rev-mut466, ATCTCGGACCCATTGTTNNNATTACCACCATCTCTTG
LAI-Env-rev-mut467, AAGATCTCGGACCCATTNNNGTTATTACCACCATCTC
LAI-Env-rev-mut468, CTGAAGATCTCGGACCCNNNGTTGTTATTACCACCAT
LAI-Env-rev-mut469, GGTCTGAAGATCTCGGANNNATTGTTGTTATTACCAC
LAI-Env-rev-mut470, CCAGGTCTGAAGATCTCNNNCCCATTGTTGTTATTAC
LAI-Env-rev-mut471, CCTCCAGGTCTGAAGATNNNGGACCCATTGTTGTTAT
LAI-Env-rev-mut472, CCTCCTCCAGGTCTGAANNNCTCGGACCCATTGTTGT
LAI-Env-rev-mut473, TCTCCTCCTCCAGGTCTNNNGATCTCGGACCCATTGT
LAI-Env-rev-mut474, ATATCTCCTCCTCCAGGNNNGAAGATCTCGGACCCAT
LAI-Env-rev-mut475, CTCATATCTCCTCCTCCNNNTCTGAAGATCTCGGACC
LAI-Env-rev-mut476, TCCCTCATATCTCCTCCNNNAGGTCTGAAGATCTCGG
LAI-Env-rev-mut477, TTGTCCCTCATATCTCCNNNTCCAGGTCTGAAGATCT
LAI-Env-rev-mut478, CAATTGTCCCTCATATCNNNTCCTCCAGGTCTGAAGA
LAI-Env-rev-mut479, CTCCAATTGTCCCTCATNNNTCCTCCTCCAGGTCTGA
LAI-Env-rev-mut480, CTTCTCCAATTGTCCCTNNNATCTCCTCCTCCAGGTC
LAI-Env-rev-mut481, TCACTTCTCCAATTGTCNNNCATATCTCCTCCTCCAG
LAI-Env-rev-mut482, AATTCACTTCTCCAATTNNNCCTCATATCTCCTCCTC
LAI-Env-rev-mut483, TATAATTCACTTCTCCANNNGTCCCTCATATCTCCTC
LAI-Env-rev-mut484, TTATATAATTCACTTCTNNNATTGTCCCTCATATCTC
LAI-Env-rev-mut485, TATTTATATAATTCACTNNNCCAATTGTCCCTCATAT
LAI-Env-rev-mut486, TTATATTTATATAATTCNNNTCTCCAATTGTCCCTCA
LAI-Env-rev-mut487, ACTTTATATTTATATAANNNACTTCTCCAATTGTCCC
LAI-Env-rev-mut488, ACTACTTTATATTTATANNNTTCACTTCTCCAATTGT
LAI-Env-rev-mut489, TTTACTACTTTATATTTNNNTAATTCACTTCTCCAAT
LAI-Env-rev-mut490, ATTTTTACTACTTTATANNNATATAATTCACTTCTCC
LAI-Env-rev-mut491, TCAATTTTTACTACTTTNNNTTTATATAATTCACTTC
LAI-Env-rev-mut492, GGTTCAATTTTTACTACNNNATATTTATATAATTCAC
LAI-Env-rev-mut493, AATGGTTCAATTTTTACNNNTTTATATTTATATAATT
LAI-Env-rev-mut494, CCTAATGGTTCAATTTTNNNTACTTTATATTTATATA
LAI-Env-rev-mut495, ACTCCTAATGGTTCAATNNNTACTACTTTATATTTAT
LAI-Env-rev-mut496, GCTACTCCTAATGGTTCNNNTTTTACTACTTTATATT
LAI-Env-rev-mut497, GGTGCTACTCCTAATGGNNNAATTTTTACTACTTTAT
LAI-Env-rev-mut498, GTGGGTGCTACTCCTAANNNTTCAATTTTTACTACTT
LAI-Env-rev-mut499, TTGGTGGGTGCTACTCCNNNTGGTTCAATTTTTACTA
LAI-Env-rev-mut500, GCCTTGGTGGGTGCTACNNNTAATGGTTCAATTTTTA
LAI-Env-rev-mut501, TTTGCCTTGGTGGGTGCNNNTCCTAATGGTTCAATTT
LAI-Env-rev-mut502, CTCTTTGCCTTGGTGGGNNNTACTCCTAATGGTTCAA
LAI-Env-rev-mut503, CTTCTCTTTGCCTTGGTNNNTGCTACTCCTAATGGTT
LAI-Env-rev-mut504, ACTCTTCTCTTTGCCTTNNNGGGTGCTACTCCTAATG
LAI-Env-rev-mut505, ACCACTCTTCTCTTTGCNNNGGTGGGTGCTACTCCTA
LAI-Env-rev-mut506, TGCACCACTCTTCTCTTNNNCTTGGTGGGTGCTACTC
LAI-Env-rev-mut507, CTCTGCACCACTCTTCTNNNTGCCTTGGTGGGTGCTA
LAI-Env-rev-mut508, TCTCTCTGCACCACTCTNNNCTTTGCCTTGGTGGGTG
LAI-Env-rev-mut509, TTTTCTCTCTGCACCACNNNTCTCTTTGCCTTGGTGG
LAI-Env-rev-mut510, CTTTTTTCTCTCTGCACNNNTCTTCTCTTTGCCTTGG

Plate 14
LAI-Env-rev-mut511, GCTCTTTTTTCTCTCTGNNNCACTCTTCTCTTTGCCT
LAI-Env-rev-mut512, ACTGCTCTTTTTTCTCTNNNCACCACTCTTCTCTTTG
LAI-Env-rev-mut513, CCCACTGCTCTTTTTTCNNNCTGCACCACTCTTCTCT
LAI-Env-rev-mut514, ATTCCCACTGCTCTTTTNNNTCTCTGCACCACTCTTC
LAI-Env-rev-mut515, CCTATTCCCACTGCTCTNNNTTCTCTCTGCACCACTC
LAI-Env-rev-mut516, GCTCCTATTCCCACTGCNNNTTTTTCTCTCTGCACCA
LAI-Env-rev-mut517, AAAGCTCCTATTCCCACNNNTCTTTTTTCTCTCTGCA
LAI-Env-rev-mut518, AACAAAGCTCCTATTCCNNNTGCTCTTTTTTCTCTCT
LAI-Env-rev-mut519, AGGAACAAAGCTCCTATNNNCACTGCTCTTTTTTCTC
LAI-Env-rev-mut520, CCAAGGAACAAAGCTCCNNNTCCCACTGCTCTTTTTT
LAI-Env-rev-mut521, AACCCAAGGAACAAAGCNNNTATTCCCACTGCTCTTT
LAI-Env-rev-mut522, AAGAACCCAAGGAACAANNNTCCTATTCCCACTGCTC
LAI-Env-rev-mut523, CCCAAGAACCCAAGGAANNNAGCTCCTATTCCCACTG
LAI-Env-rev-mut524, GCTCCCAAGAACCCAAGNNNCAAAGCTCCTATTCCCA
LAI-Env-rev-mut525, GCTGCTCCCAAGAACCCNNNGAACAAAGCTCCTATTC
LAI-Env-rev-mut526, CCTGCTGCTCCCAAGAANNNAAGGAACAAAGCTCCTA
LAI-Env-rev-mut527, CTTCCTGCTGCTCCCAANNNCCCAAGGAACAAAGCTC
LAI-Env-rev-mut528, GTGCTTCCTGCTGCTCCNNNGAACCCAAGGAACAAAG
LAI-Env-rev-mut529, ATAGTGCTTCCTGCTGCNNNCAAGAACCCAAGGAACA
LAI-Env-rev-mut530, CCCATAGTGCTTCCTGCNNNTCCCAAGAACCCAAGGA
LAI-Env-rev-mut531, GCGCCCATAGTGCTTCCNNNTGCTCCCAAGAACCCAA
LAI-Env-rev-mut532, GCTGCGCCCATAGTGCTNNNTGCTGCTCCCAAGAACC
LAI-Env-rev-mut533, GACGCTGCGCCCATAGTNNNTCCTGCTGCTCCCAAGA
LAI-Env-rev-mut534, ATTGACGCTGCGCCCATNNNGCTTCCTGCTGCTCCCA
LAI-Env-rev-mut535, GTCATTGACGCTGCGCCNNNAGTGCTTCCTGCTGCTC
LAI-Env-rev-mut536, AGCGTCATTGACGCTGCNNNCATAGTGCTTCCTGCTG
LAI-Env-rev-mut537, GTCAGCGTCATTGACGCNNNGCCCATAGTGCTTCCTG
LAI-Env-rev-mut538, ACCGTCAGCGTCATTGANNNTGCGCCCATAGTGCTTC
LAI-Env-rev-mut539, TGTACCGTCAGCGTCATNNNCGCTGCGCCCATAGTGC
LAI-Env-rev-mut540, GCCTGTACCGTCAGCGTNNNTGACGCTGCGCCCATAG
LAI-Env-rev-mut541, CTGGCCTGTACCGTCAGNNNCATTGACGCTGCGCCCA
LAI-Env-rev-mut542, TGTCTGGCCTGTACCGTNNNCGTCATTGACGCTGCGC
LAI-Env-rev-mut543, AATTGTCTGGCCTGTACNNNCAGCGTCATTGACGCTG
LAI-Env-rev-mut544, AATAATTGTCTGGCCTGNNNCGTCAGCGTCATTGACG
LAI-Env-rev-mut545, GACAATAATTGTCTGGCNNNTACCGTCAGCGTCATTG
LAI-Env-rev-mut546, CCAGACAATAATTGTCTNNNCTGTACCGTCAGCGTCA
LAI-Env-rev-mut547, ATACCAGACAATAATTGNNNGGCCTGTACCGTCAGCG
LAI-Env-rev-mut548, ACTATACCAGACAATAANNNTCTGGCCTGTACCGTCA
LAI-Env-rev-mut549, TGCACTATACCAGACAANNNTTGTCTGGCCTGTACCG
LAI-Env-rev-mut550, TGCTGCACTATACCAGANNNTAATTGTCTGGCCTGTA
LAI-Env-rev-mut551, TGCTGCTGCACTATACCNNNCAATAATTGTCTGGCCT
LAI-Env-rev-mut552, TTCTGCTGCTGCACTATNNNAGACAATAATTGTCTGG
LAI-Env-rev-mut553, TTGTTCTGCTGCTGCACNNNACCAGACAATAATTGTC
LAI-Env-rev-mut554, AAATTGTTCTGCTGCTGNNNTATACCAGACAATAATT
LAI-Env-rev-mut555, AGCAAATTGTTCTGCTGNNNCACTATACCAGACAATA
LAI-Env-rev-mut556, CTCAGCAAATTGTTCTGNNNCTGCACTATACCAGACA
LAI-Env-rev-mut557, GCCCTCAGCAAATTGTTNNNCTGCTGCACTATACCAG
LAI-Env-rev-mut558, ATAGCCCTCAGCAAATTNNNCTGCTGCTGCACTATAC
LAI-Env-rev-mut559, TCAATAGCCCTCAGCAANNNGTTCTGCTGCTGCACTA
LAI-Env-rev-mut560, GCCTCAATAGCCCTCAGNNNATTGTTCTGCTGCTGCA
LAI-Env-rev-mut561, TGCGCCTCAATAGCCCTNNNCAAATTGTTCTGCTGCT
LAI-Env-rev-mut562, TGTTGCGCCTCAATAGCNNNCAGCAAATTGTTCTGCT
LAI-Env-rev-mut563, TGCTGTTGCGCCTCAATNNNCCTCAGCAAATTGTTCT
LAI-Env-rev-mut564, AGATGCTGTTGCGCCTCNNNAGCCCTCAGCAAATTGT
LAI-Env-rev-mut565, AACAGATGCTGTTGCGCNNNAATAGCCCTCAGCAAAT
LAI-Env-rev-mut566, TGCAACAGATGCTGTTGNNNCTCAATAGCCCTCAGCA
LAI-Env-rev-mut567, AGTTGCAACAGATGCTGNNNCGCCTCAATAGCCCTCA
LAI-Env-rev-mut568, GTGAGTTGCAACAGATGNNNTTGCGCCTCAATAGCCC
LAI-Env-rev-mut569, ACTGTGAGTTGCAACAGNNNCTGTTGCGCCTCAATAG
LAI-Env-rev-mut570, CAGACTGTGAGTTGCAANNNATGCTGTTGCGCCTCAA
LAI-Env-rev-mut571, CCCCAGACTGTGAGTTGNNNCAGATGCTGTTGCGCCT
LAI-Env-rev-mut572, ATGCCCCAGACTGTGAGNNNCAACAGATGCTGTTGCG
LAI-Env-rev-mut573, TTGATGCCCCAGACTGTNNNTTGCAACAGATGCTGTT
LAI-Env-rev-mut574, TGCTTGATGCCCCAGACNNNGAGTTGCAACAGATGCT
LAI-Env-rev-mut575, AGCTGCTTGATGCCCCANNNTGTGAGTTGCAACAGAT
LAI-Env-rev-mut576, TGGAGCTGCTTGATGCCNNNGACTGTGAGTTGCAACA
LAI-Env-rev-mut577, GCCTGGAGCTGCTTGATNNNCCAGACTGTGAGTTGCA
LAI-Env-rev-mut578, CTTGCCTGGAGCTGCTTNNNGCCCCAGACTGTGAGTT
LAI-Env-rev-mut579, ATTCTTGCCTGGAGCTGNNNGATGCCCCAGACTGTGA
LAI-Env-rev-mut580, AGGATTCTTGCCTGGAGNNNCTTGATGCCCCAGACTG
LAI-Env-rev-mut581, GCCAGGATTCTTGCCTGNNNCTGCTTGATGCCCCAGA
LAI-Env-rev-mut582, ACAGCCAGGATTCTTGCNNNGAGCTGCTTGATGCCCC
LAI-Env-rev-mut583, TCCACAGCCAGGATTCTNNNCTGGAGCTGCTTGATGC
LAI-Env-rev-mut584, CTTTCCACAGCCAGGATNNNTGCCTGGAGCTGCTTGA
LAI-Env-rev-mut585, TATCTTTCCACAGCCAGNNNTCTTGCCTGGAGCTGCT
LAI-Env-rev-mut586, AGGTATCTTTCCACAGCNNNGATTCTTGCCTGGAGCT
LAI-Env-rev-mut587, TTTAGGTATCTTTCCACNNNCAGGATTCTTGCCTGGA
LAI-Env-rev-mut588, TCCTTTAGGTATCTTTCNNNAGCCAGGATTCTTGCCT
LAI-Env-rev-mut589, TGATCCTTTAGGTATCTNNNCACAGCCAGGATTCTTG
LAI-Env-rev-mut590, TGTTGATCCTTTAGGTANNNTTCCACAGCCAGGATTC
LAI-Env-rev-mut591, AGCTGTTGATCCTTTAGNNNTCTTTCCACAGCCAGGA
LAI-Env-rev-mut592, AGGAGCTGTTGATCCTTNNNGTATCTTTCCACAGCCA
LAI-Env-rev-mut593, CCCAGGAGCTGTTGATCNNNTAGGTATCTTTCCACAG
LAI-Env-rev-mut594, ATCCCCAGGAGCTGTTGNNNCTTTAGGTATCTTTCCA
LAI-Env-rev-mut595, CAAATCCCCAGGAGCTGNNNATCCTTTAGGTATCTTT
LAI-Env-rev-mut596, CCCCAAATCCCCAGGAGNNNTTGATCCTTTAGGTATC
LAI-Env-rev-mut597, CAACCCCAAATCCCCAGNNNCTGTTGATCCTTTAGGT
LAI-Env-rev-mut598, GAGCAACCCCAAATCCCNNNGAGCTGTTGATCCTTTA
LAI-Env-rev-mut599, CCAGAGCAACCCCAAATNNNCAGGAGCTGTTGATCCT
LAI-Env-rev-mut600, TTTCCAGAGCAACCCCANNNCCCCAGGAGCTGTTGAT
LAI-Env-rev-mut601, AGTTTTCCAGAGCAACCNNNAATCCCCAGGAGCTGTT
LAI-Env-rev-mut602, ATGAGTTTTCCAGAGCANNNCCAAATCCCCAGGAGCT
LAI-Env-rev-mut603, CAAATGAGTTTTCCAGANNNACCCCAAATCCCCAGGA
LAI-Env-rev-mut604, GTGCAAATGAGTTTTCCNNNGCAACCCCAAATCCCCA
LAI-Env-rev-mut605, GTGGTGCAAATGAGTTTNNNAGAGCAACCCCAAATCC
LAI-Env-rev-mut606, GCAGTGGTGCAAATGAGNNNTCCAGAGCAACCCCAAA

Plate 15
LAI-Env-rev-mut607, ACAGCAGTGGTGCAAATNNNTTTTCCAGAGCAACCCC
LAI-Env-rev-mut608, GGCACAGCAGTGGTGCANNNGAGTTTTCCAGAGCAAC
LAI-Env-rev-mut609, CAAGGCACAGCAGTGGTNNNAATGAGTTTTCCAGAGC
LAI-Env-rev-mut610, TTCCAAGGCACAGCAGTNNNGCAAATGAGTTTTCCAG
LAI-Env-rev-mut611, GCATTCCAAGGCACAGCNNNGGTGCAAATGAGTTTTC
LAI-Env-rev-mut612, CTAGCATTCCAAGGCACNNNAGTGGTGCAAATGAGTT
LAI-Env-rev-mut613, CAACTAGCATTCCAAGGNNNAGCAGTGGTGCAAATGA
LAI-Env-rev-mut614, CTCCAACTAGCATTCCANNNCACAGCAGTGGTGCAAA
LAI-Env-rev-mut615, TTACTCCAACTAGCATTNNNAGGCACAGCAGTGGTGC
LAI-Env-rev-mut616, TTATTACTCCAACTAGCNNNCCAAGGCACAGCAGTGG
LAI-Env-rev-mut617, GATTTATTACTCCAACTNNNATTCCAAGGCACAGCAG
LAI-Env-rev-mut618, AGAGATTTATTACTCCANNNAGCATTCCAAGGCACAG
LAI-Env-rev-mut619, TCCAGAGATTTATTACTNNNACTAGCATTCCAAGGCA
LAI-Env-rev-mut620, TGTTCCAGAGATTTATTNNNCCAACTAGCATTCCAAG
LAI-Env-rev-mut621, ATCTGTTCCAGAGATTTNNNACTCCAACTAGCATTCC
LAI-Env-rev-mut622, CAAATCTGTTCCAGAGANNNATTACTCCAACTAGCAT
LAI-Env-rev-mut623, TTCCAAATCTGTTCCAGNNNTTTATTACTCCAACTAG
LAI-Env-rev-mut624, TTATTCCAAATCTGTTCNNNAGATTTATTACTCCAAC
LAI-Env-rev-mut625, ATGTTATTCCAAATCTGNNNCAGAGATTTATTACTCC
LAI-Env-rev-mut626, GTCATGTTATTCCAAATNNNTTCCAGAGATTTATTAC
LAI-Env-rev-mut627, CAGGTCATGTTATTCCANNNCTGTTCCAGAGATTTAT
LAI-Env-rev-mut628, ATCCAGGTCATGTTATTNNNAATCTGTTCCAGAGATT
LAI-Env-rev-mut629, TCCATCCAGGTCATGTTNNNCCAAATCTGTTCCAGAG
LAI-Env-rev-mut630, CACTCCATCCAGGTCATNNNATTCCAAATCTGTTCCA
LAI-Env-rev-mut631, TCCCACTCCATCCAGGTNNNGTTATTCCAAATCTGTT
LAI-Env-rev-mut632, CTGTCCCACTCCATCCANNNCATGTTATTCCAAATCT
LAI-Env-rev-mut633, TCTCTGTCCCACTCCATNNNGGTCATGTTATTCCAAA
LAI-Env-rev-mut634, ATTTCTCTGTCCCACTCNNNCCAGGTCATGTTATTCC
LAI-Env-rev-mut635, TTAATTTCTCTGTCCCANNNCATCCAGGTCATGTTAT
LAI-Env-rev-mut636, TTGTTAATTTCTCTGTCNNNCTCCATCCAGGTCATGT
LAI-Env-rev-mut637, TAATTGTTAATTTCTCTNNNCCACTCCATCCAGGTCA
LAI-Env-rev-mut638, GTGTAATTGTTAATTTCNNNGTCCCACTCCATCCAGG
LAI-Env-rev-mut639, CTTGTGTAATTGTTAATNNNTCTGTCCCACTCCATCC
LAI-Env-rev-mut640, AAGCTTGTGTAATTGTTNNNTTCTCTGTCCCACTCCA
LAI-Env-rev-mut641, ATTAAGCTTGTGTAATTNNNAATTTCTCTGTCCCACT
LAI-Env-rev-mut642, TGTATTAAGCTTGTGTANNNGTTAATTTCTCTGTCCC
LAI-Env-rev-mut643, GAATGTATTAAGCTTGTNNNATTGTTAATTTCTCTGT
LAI-Env-rev-mut644, AAGGAATGTATTAAGCTNNNGTAATTGTTAATTTCTC
LAI-Env-rev-mut645, ATTAAGGAATGTATTAANNNTGTGTAATTGTTAATTT
LAI-Env-rev-mut646, TCAATTAAGGAATGTATNNNGCTTGTGTAATTGTTAA
LAI-Env-rev-mut647, TCTTCAATTAAGGAATGNNNTAAGCTTGTGTAATTGT
LAI-Env-rev-mut648, GATTCTTCAATTAAGGANNNTATTAAGCTTGTGTAAT
LAI-Env-rev-mut649, TGCGATTCTTCAATTAANNNATGTATTAAGCTTGTGT
LAI-Env-rev-mut650, TTTTGCGATTCTTCAATNNNGGAATGTATTAAGCTTG
LAI-Env-rev-mut651, TGGTTTTGCGATTCTTCNNNTAAGGAATGTATTAAGC
LAI-Env-rev-mut652, TGCTGGTTTTGCGATTCNNNAATTAAGGAATGTATTA
LAI-Env-rev-mut653, TCTTGCTGGTTTTGCGANNNTTCAATTAAGGAATGTA
LAI-Env-rev-mut654, TTTTCTTGCTGGTTTTGNNNTTCTTCAATTAAGGAAT
LAI-Env-rev-mut655, TTCTTTTCTTGCTGGTTNNNCGATTCTTCAATTAAGG
LAI-Env-rev-mut656, TCATTCTTTTCTTGCTGNNNTTGCGATTCTTCAATTA
LAI-Env-rev-mut657, TGTTCATTCTTTTCTTGNNNGTTTTGCGATTCTTCAA
LAI-Env-rev-mut658, TCTTGTTCATTCTTTTCNNNCTGGTTTTGCGATTCTT
LAI-Env-rev-mut659, AATTCTTGTTCATTCTTNNNTTGCTGGTTTTGCGATT
LAI-Env-rev-mut660, AATAATTCTTGTTCATTNNNTTCTTGCTGGTTTTGCG
LAI-Env-rev-mut661, TCCAATAATTCTTGTTCNNNCTTTTCTTGCTGGTTTT
LAI-Env-rev-mut662, AATTCCAATAATTCTTGNNNATTCTTTTCTTGCTGGT
LAI-Env-rev-mut663, TCTAATTCCAATAATTCNNNTTCATTCTTTTCTTGCT
LAI-Env-rev-mut664, TTATCTAATTCCAATAANNNTTGTTCATTCTTTTCTT
LAI-Env-rev-mut665, CATTTATCTAATTCCAANNNTTCTTGTTCATTCTTTT
LAI-Env-rev-mut666, GCCCATTTATCTAATTCNNNTAATTCTTGTTCATTCT
LAI-Env-rev-mut667, CTTGCCCATTTATCTAANNNCAATAATTCTTGTTCAT
LAI-Env-rev-mut668, AAACTTGCCCATTTATCNNNTTCCAATAATTCTTGTT
LAI-Env-rev-mut669, CACAAACTTGCCCATTTNNNTAATTCCAATAATTCTT
LAI-Env-rev-mut670, TTCCACAAACTTGCCCANNNATCTAATTCCAATAATT
LAI-Env-rev-mut671, CAATTCCACAAACTTGCNNNTTTATCTAATTCCAATA
LAI-Env-rev-mut672, AACCAATTCCACAAACTNNNCCATTTATCTAATTCCA
LAI-Env-rev-mut673, TTAAACCAATTCCACAANNNTGCCCATTTATCTAATT
LAI-Env-rev-mut674, ATGTTAAACCAATTCCANNNACTTGCCCATTTATCTA
LAI-Env-rev-mut675, GTTATGTTAAACCAATTNNNCAAACTTGCCCATTTAT
LAI-Env-rev-mut676, TTTGTTATGTTAAACCANNNCCACAAACTTGCCCATT
LAI-Env-rev-mut677, CAATTTGTTATGTTAAANNNATTCCACAAACTTGCCC
LAI-Env-rev-mut678, AGCCAATTTGTTATGTTNNNCCAATTCCACAAACTTG
LAI-Env-rev-mut679, CACAGCCAATTTGTTATNNNAAACCAATTCCACAAAC
LAI-Env-rev-mut680, TACCACAGCCAATTTGTNNNGTTAAACCAATTCCACA
LAI-Env-rev-mut681, ATATACCACAGCCAATTNNNTATGTTAAACCAATTCC
LAI-Env-rev-mut682, TTTATATACCACAGCCANNNTGTTATGTTAAACCAAT
LAI-Env-rev-mut683, ATTTTTATATACCACAGNNNATTTGTTATGTTAAACC
LAI-Env-rev-mut684, AATATTTTTATATACCANNNCCAATTTGTTATGTTAA
LAI-Env-rev-mut685, ATGAATATTTTTATATANNNCAGCCAATTTGTTATGT
LAI-Env-rev-mut686, ATTATGAATATTTTTATNNNCCACAGCCAATTTGTTA
LAI-Env-rev-mut687, ATCATTATGAATATTTTNNNATACCACAGCCAATTTG
LAI-Env-rev-mut688, ACTATCATTATGAATATNNNTATATACCACAGCCAAT
LAI-Env-rev-mut689, CCTACTATCATTATGAANNNTTTTATATACCACAGCC
LAI-Env-rev-mut690, CCTCCTACTATCATTATNNNTATTTTTATATACCACA
LAI-Env-rev-mut691, AAGCCTCCTACTATCATNNNGAATATTTTTATATACC
LAI-Env-rev-mut692, ACCAAGCCTCCTACTATNNNTATGAATATTTTTATAT
LAI-Env-rev-mut693, CCTACCAAGCCTCCTACNNNCATTATGAATATTTTTA
LAI-Env-rev-mut694, AAACCTACCAAGCCTCCNNNTATCATTATGAATATTT
LAI-Env-rev-mut695, CTTAAACCTACCAAGCCNNNTACTATCATTATGAATA
LAI-Env-rev-mut696, ATTCTTAAACCTACCAANNNTCCTACTATCATTATGA
LAI-Env-rev-mut697, ACTATTCTTAAACCTACNNNGCCTCCTACTATCATTA
LAI-Env-rev-mut698, AAAACTATTCTTAAACCNNNCAAGCCTCCTACTATCA
LAI-Env-rev-mut699, GCAAAAACTATTCTTAANNNTACCAAGCCTCCTACTA
LAI-Env-rev-mut700, ACAGCAAAAACTATTCTNNNACCTACCAAGCCTCCTA
LAI-Env-rev-mut701, AGTACAGCAAAAACTATNNNTAAACCTACCAAGCCTC
LAI-Env-rev-mut702, gaAAGTACAGCAAAAACNNNTCTTAAACCTACCAAGC

Plate 16
LAI-Env-rev-mut703, atagaAAGTACAGCAAANNNTATTCTTAAACCTACCA
LAI-Env-rev-mut704, actatagaAAGTACAGCNNNAACTATTCTTAAACCTA
LAI-Env-rev-mut705, ttcactatagaAAGTACNNNAAAAACTATTCTTAAAC
LAI-Env-rev-mut706, ctattcactatagaAAGNNNAGCAAAAACTATTCTTA
LAI-Env-rev-mut707, actctattcactatagaNNNTACAGCAAAAACTATTC
