# Supplementary material for: Experimental Estimation of the Effects of All Amino-Acid Mutations to HIV’s Envelope Protein on Viral Replication in Cell Culture
Source: PLoS Pathog. 2016 Dec 13;12(12):e1006114. doi: 10.1371/journal.ppat.1006114 (PMC5189966; doi:10.1371/journal.ppat.1006114)
Supplement: S6 File — (GB) [file ppat.1006114.s016.gb]

LOCUS       S6_File                10706 bp ds-DNA     circular     13-JUN-2016
DEFINITION  .
ACCESSION   
VERSION     
SOURCE      .
  ORGANISM  .
COMMENT     The recipient pro-viral plasmid, which has env replaced by partial
            GFP and beta globin genes flanked by BsmBI sites.
COMMENT     ApEinfo:methylated:1
FEATURES             Location/Qualifiers
     misc_feature    7068..7528
                     /vntifkey="21"
                     /note="From 3rd exon of human beta globin, contains polyA
                     sequences commonly used in HGTI vector lab constructs."
                     /label=beta_globin_pA
                     /ApEinfo_fwdcolor=#6785ff
                     /ApEinfo_revcolor=pink
                     /ApEinfo_graphicformat=arrow_data {{0 1 2 0 0 -1} {} 0}
                     width 5 offset 0
     misc_feature    6303..6308
                     /label=gp120
                     /ApEinfo_fwdcolor=#0cc900
                     /ApEinfo_revcolor=green
                     /ApEinfo_graphicformat=arrow_data {{0 1 2 0 0 -1} {} 0}
                     width 5 offset 0
     CDS             6315..7034
                     /vntifkey="4"
                     /label=eGFP
                     /ApEinfo_fwdcolor=#55ff73
                     /ApEinfo_revcolor=#5bff6c
                     /ApEinfo_graphicformat=arrow_data {{0 1 2 0 0 -1} {} 0}
                     width 5 offset 0
     misc_feature    6303..6308
                     /label=Env signal peptide
                     /ApEinfo_fwdcolor=#0071ff
                     /ApEinfo_revcolor=cyan
                     /ApEinfo_graphicformat=arrow_data {{0 1 2 0 0 -1} {} 0}
                     width 5 offset 0
     CDS             6303..6308
                     /vntifkey="4"
                     /label=env
                     /ApEinfo_fwdcolor=pink
                     /ApEinfo_revcolor=pink
                     /ApEinfo_graphicformat=arrow_data {{0 1 2 0 0 -1} {} 0}
                     width 5 offset 0
     misc_feature    8641..9501
                     /label=Amp-R
                     /ApEinfo_fwdcolor=#00c9c9
                     /ApEinfo_revcolor=green
                     /ApEinfo_graphicformat=arrow_data {{0 1 2 0 0 -1} {} 0}
                     width 5 offset 0
     misc_feature    46..46
                     /vntifkey="21"
                     /label=LAI\start
                     /ApEinfo_fwdcolor=pink
                     /ApEinfo_revcolor=pink
                     /ApEinfo_graphicformat=arrow_data {{0 1 2 0 0 -1} {} 0}
                     width 5 offset 0
     misc_feature    8399..8399
                     /vntifkey="21"
                     /label=LAI\end
                     /ApEinfo_fwdcolor=pink
                     /ApEinfo_revcolor=pink
                     /ApEinfo_graphicformat=arrow_data {{0 1 2 0 0 -1} {} 0}
                     width 5 offset 0
     misc_feature    6309..6314
                     /label=BsmBI
                     /ApEinfo_fwdcolor=cyan
                     /ApEinfo_revcolor=green
                     /ApEinfo_graphicformat=arrow_data {{0 1 2 0 0 -1} {} 0}
                     width 5 offset 0
     misc_feature    7535..7540
                     /label=BsmBI(1)
                     /ApEinfo_label=BsmBI
                     /ApEinfo_fwdcolor=cyan
                     /ApEinfo_revcolor=green
                     /ApEinfo_graphicformat=arrow_data {{0 1 2 0 0 -1} {} 0}
                     width 5 offset 0
ORIGIN
        1 ctagaactag tggatcttag ccacttttta aaagaaaagg ggggactgga agggctaatt
       61 cactcccaac gaagacaaga tatccttgat ctgtggatct accacacaca aggctacttc
      121 cctgattggc agaactacac accagggcca ggggtcagat atccactgac ctttggatgg
      181 tgctacaagc tagtaccagt tgagccagat aaggtagaag aggccaataa aggagagaac
      241 accagcttgt tacaccctgt gagcctgcat ggaatggatg accctgagag agaagtgtta
      301 gagtggaggt ttgacagccg cctagcattt catcacgtgg cccgagagct gcatccggag
      361 tacttcaaga actgctgaca tcgagcttgc tacaagggac tttccgctgg ggactttcca
      421 gggaggcgtg gcctgggcgg gactggggag tggcgagccc tcagatgctg catataagca
      481 gctgcttttt gcctgtactg ggtctctctg gttagaccag atttgagcct gggagctctc
      541 tggctaacta gggaacccac tgcttaagcc tcaataaagc ttgccttgag tgcttcaagt
      601 agtgtgtgcc cgtctgttgt gtgactctgg taactagaga tccctcagac ccttttagtc
      661 agtgtggaaa atctctagca gtggcgcccg aacagggact tgaaagcgaa agggaaacca
      721 gaggagctct ctcgacgcag gactcggctt gctgaagcgc gcacggcaag aggcgagggg
      781 aggcgactgg tgagtacgcc aaaaattttg actagcggag gctagaagga gagagatggg
      841 tgcgagagcg tcagtattaa gcgggggaga attagatcga tgggaaaaaa ttcggttaag
      901 gccaggggga aagaaaaaat ataaattaaa acatatagta tgggcaagca gggagctaga
      961 acgattcgca gttaatcctg gcctgttaga aacatcagaa ggctgtagac aaatactggg
     1021 acagctacaa ccatcccttc agacaggatc agaagaactt agatcattat ataatacagt
     1081 agcaaccctc tattgtgtgc atcaaaggat agagataaaa gacaccaagg aagctttaga
     1141 caagatagag gaagagcaaa acaaaagtaa gaaaaaagca cagcaagcag cagctgacac
     1201 aggacacagc agccaggtca gccaaaatta ccctatagtg cagaacatcc aggggcaaat
     1261 ggtacatcag gccatatcac ctagaacttt aaatgcatgg gtaaaagtag tagaagagaa
     1321 ggctttcagc ccagaagtga tacccatgtt ttcagcatta tcagaaggag ccaccccaca
     1381 agatttaaac accatgctaa acacagtggg gggacatcaa gcagccatgc aaatgttaaa
     1441 agagaccatc aatgaggaag ctgcagaatg ggatagagtg catccagtgc atgcagggcc
     1501 tattgcacca ggccagatga gagaaccaag gggaagtgac atagcaggaa ctactagtac
     1561 ccttcaggaa caaataggat ggatgacaaa taatccacct atcccagtag gagaaattta
     1621 taaaagatgg ataatcctgg gattaaataa aatagtaaga atgtatagcc ctaccagcat
     1681 tctggacata agacaaggac caaaagaacc ctttagagac tatgtagacc ggttctataa
     1741 aactctaaga gccgagcaag cttcacagga ggtaaaaaat tggatgacag aaaccttgtt
     1801 ggtccaaaat gcgaacccag attgtaagac tattttaaaa gcattgggac cagcagctac
     1861 actagaagaa atgatgacag catgtcaggg agtgggagga cccggccata aggcaagagt
     1921 tttggctgaa gcaatgagcc aagtaacaaa ttcagctacc ataatgatgc aaagaggcaa
     1981 ttttaggaac caaagaaaga ttgttaagtg tttcaattgt ggcaaagaag ggcacatagc
     2041 cagaaattgc agggccccta ggaaaaaggg ctgttggaaa tgtggaaagg aaggacacca
     2101 aatgaaagat tgtactgaga gacaggctaa ttttttaggg aagatctggc cttcctacaa
     2161 gggaaggcca gggaattttc ttcagagcag accagagcca acagccccac catttcttca
     2221 gagcagacca gagccaacag ccccaccaga agagagcttc aggtctgggg tagagacaac
     2281 aactccctct cagaagcagg agccgataga caaggaactg tatcctttaa cttccctcag
     2341 atcactcttt ggcaacgacc cctcgtcaca ataaagatag gggggcaact aaaggaagct
     2401 ctattagata caggagcaga tgatacagta ttagaagaaa tgagtttgcc aggaagatgg
     2461 aaaccaaaaa tgataggggg aattggaggt tttatcaaag taagacagta tgatcagata
     2521 ctcatagaaa tctgtggaca taaagctata ggtacagtat tagtaggacc tacacctgtc
     2581 aacataattg gaagaaatct gttgactcag attggttgca ctttaaattt tcccattagt
     2641 cctattgaaa ctgtaccagt aaaattaaag ccaggaatgg atggcccaaa agttaaacaa
     2701 tggccattga cagaagaaaa aataaaagca ttagtagaaa tttgtacaga aatggaaaag
     2761 gaagggaaaa tttcaaaaat tgggcctgaa aatccataca atactccagt atttgccata
     2821 aagaaaaaag acagtactaa atggagaaaa ttagtagatt tcagagaact taataagaga
     2881 actcaagact tctgggaagt tcaattagga ataccacatc ccgcagggtt aaaaaagaaa
     2941 aaatcagtaa cagtactgga tgtgggtgat gcatattttt cagttccctt agatgaagac
     3001 ttcaggaagt atactgcatt taccatacct agtataaaca atgagacacc agggattaga
     3061 tatcagtaca atgtgcttcc acagggatgg aaaggatcac cagcaatatt ccaaagtagc
     3121 atgacaaaaa tcttagagcc ttttagaaaa caaaatccag acatagttat ctatcaatac
     3181 atggatgatt tgtatgtagg atctgactta gaaatagggc agcatagaac aaaaatagag
     3241 gagctgagac aacatctgtt gaggtgggga cttaccacac cagacaaaaa acatcagaaa
     3301 gaacctccat tcctttggat gggttatgaa ctccatcctg ataaatggac agtacagcct
     3361 atagtgctgc cagaaaaaga cagctggact gtcaatgaca tacagaagtt agtgggaaaa
     3421 ttgaattggg caagtcagat ttacccaggg attaaagtaa ggcaattatg taaactcctt
     3481 agaggaacca aagcactaac agaagtaata ccactaacag aagaagcaga gctagaactg
     3541 gcagaaaaca gagagattct aaaagaacca gtacatggag tgtattatga cccatcaaaa
     3601 gacttaatag cagaaataca gaagcagggg caaggccaat ggacatatca aatttatcaa
     3661 gagccattta aaaatctgaa aacaggaaaa tatgcaagaa cgaggggtgc ccacactaat
     3721 gatgtaaaac aattaacaga ggcagtgcaa aaaataacca cagaaagcat agtaatatgg
     3781 ggaaagactc ctaaatttaa actacccata caaaaggaaa catgggaaac atggtggaca
     3841 gagtattggc aagccacctg gattcctgag tgggagtttg tcaatacccc tcctttagtg
     3901 aaattatggt accagttaga gaaagaaccc atagtaggag cagaaacgtt ctatgtagat
     3961 ggggcagcta gcagggagac taaattagga aaagcaggat atgttactaa tagaggaaga
     4021 caaaaagttg tcaccctaac tgacacaaca aatcagaaga ctgagttaca agcaattcat
     4081 ctagctttgc aggattcggg attagaagta aatatagtaa cagactcaca atatgcatta
     4141 ggaatcattc aagcacaacc agataaaagt gaatcagagt tagtcaatca aataatagag
     4201 cagttaataa aaaaggaaaa ggtctatctg gcatgggtac cagcacacaa aggaattgga
     4261 ggaaatgaac aagtagataa attagtcagt gctggaatca ggaaagtact atttttagat
     4321 ggaatagata aggcccaaga tgaacatgag aaatatcaca gtaattggag agcaatggct
     4381 agtgatttta acctgccacc tgtagtagca aaagaaatag tagccagctg tgataaatgt
     4441 cagctaaaag gagaagccat gcatggacaa gtagactgta gtccaggaat atggcaacta
     4501 gattgtacac atttagaagg aaaagttatc ctggtagcag ttcatgtagc cagtggatat
     4561 atagaagcag aagttattcc agcagaaaca gggcaggaaa cagcatactt tcttttaaaa
     4621 ttagcaggaa gatggccagt aaaaacaata catacagaca atggcagcaa tttcaccagt
     4681 actacggtta aggccgcctg ttggtgggcg ggaatcaagc aggaatttgg aattccctac
     4741 aatccccaaa gtcaaggagt agtagaatct atgaataaag aattaaagaa aattataggc
     4801 caggtaagag atcaggctga acatcttaag acagcagtac aaatggcagt attcatccac
     4861 aattttaaaa gaaaaggggg gattgggggg tacagtgcag gggaaagaat agtagacata
     4921 atagcaacag acatacaaac taaagaatta caaaaacaaa ttacaaaaat tcaaaatttt
     4981 cgggtttatt acagggacag cagagatcca ctttggaaag gaccagcaaa gctcctctgg
     5041 aaaggtgaag gggcagtagt aatacaagat aatagtgaca taaaagtagt gccaagaaga
     5101 aaagcaaaga tcattaggga ttatggaaaa cagatggcag gtgatgattg tgtggcaagt
     5161 agacaggatg aggattagaa catggaaaag tttagtaaaa caccatatgt atgtttcagg
     5221 gaaagctagg ggatggtttt atagacatca ctatgaaagc cctcatccaa gaataagttc
     5281 agaagtacac atcccactag gggatgctag attggtaata acaacatatt ggggtctgca
     5341 tacaggagaa agagactggc atctgggtca gggagtctcc atagaatgga ggaaaaagag
     5401 atatagcaca caagtagacc ctgaactagc agaccaacta attcatctgt attactttga
     5461 ctgtttttca gactctgcta taagaaaggc cttattagga catatagtta gccctaggtg
     5521 tgaatatcaa gcaggacata acaaggtagg atctctacaa tacttggcac tagcagcatt
     5581 aataacacca aaaaagataa agccaccttt gcctagtgtt acgaaactga cagaggatag
     5641 atggaacaag ccccagaaga ccaagggcca cagagggagc cacacaatga atggacacta
     5701 gagcttttag aggagcttaa gaatgaagct gttagacatt ttcctaggat ttggctccat
     5761 ggcttagggc aacatatcta tgaaacttat ggggatactt gggcaggagt ggaagccata
     5821 ataagaattc tgcaacaact gctgtttatc catttcagaa ttgggtgtcg acatagcaga
     5881 ataggcgtta ctcaacagag gagagcaaga aatggagcca gtagatccta gactagagcc
     5941 ctggaagcat ccaggaagtc agcctaaaac tgcttgtacc acttgctatt gtaaaaagtg
     6001 ttgctttcat tgccaagttt gtttcacaac aaaagcctta ggcatctcct atggcaggaa
     6061 gaagcggaga cagcgacgaa gacctcctca aggcagtcag actcatcaag tttctctatc
     6121 aaagcagtaa gtagtacatg taatgcaacc tatacaaata gcaatagcag cattagtagt
     6181 agcaataata atagcaatag ttgtgtggtc catagtaatc atagaatata ggaaaatatt
     6241 aagacaaaga aaaatagaca ggttaattga tagactaata gaaagagcag aagacagtgg
     6301 caatgagaga gacgatggtc agcaagggcg aggagctgtt caccggggtg gtgcccatcc
     6361 tggtcgagct ggacggcgac gtaaacggcc acaagttcag cgtgtccggc gagggcgagg
     6421 gcgatgccac ctacggcaag ctgaccctga agttcatctg caccaccggc aagctgcccg
     6481 tgccctggcc caccctcgtg accaccctga cctacggcgt gcagtgcttc agccgctacc
     6541 ccgaccacat gaagcagcac gacttcttca agtccgccat gcccgaaggc tacgtccagg
     6601 agcgcaccat cttcttcaag gacgacggca actacaagac ccgcgccgag gtgaagttcg
     6661 agggcgacac cctggtgaac cgcatcgagc tgaagggcat cgacttcaag gaggacggca
     6721 acatcctggg gcacaagctg gagtacaact acaacagcca caacgtctat atcatggccg
     6781 acaagcagaa gaacggcatc aaggtgaact tcaagatccg ccacaacatc gaggacggca
     6841 gcgtgcagct cgccgaccac taccagcaga acacccccat cggcgacggc cccgtgctgc
     6901 tgcccgacaa ccactacctg agcacccagt ccgccctgag caaagacccc aacgagaagc
     6961 gcgatcacat ggtcctgctg gagttcgtga ccgccgccgg gatcactctc ggcatggacg
     7021 agctgtacaa ataaaatcga taccgtcgac ctcgagggcc cagatctaat tcaccccacc
     7081 agtgcaggct gcctatcaga aagtggtggc tggtgtggct aatgccctgg cccacaagta
     7141 tcactaagct cgctttcttg ctgtccaatt tctattaaag gttcctttgt tccctaagtc
     7201 caactactaa actgggggat attatgaagg gccttgagca tctggattct gcctaataaa
     7261 aaacatttat tttcattgca atgatgtatt taaattattt ctgaatattt tactaaaaag
     7321 ggaatgtggg aggtcagtgc atttaaaaca taaagaaatg aagagctagt tcaaaccttg
     7381 ggaaaataca ctatatctta aactccatga aagaaggtga ggctgcaaac agctaatgca
     7441 cattggcaac agcccctgat gcctatgcct tattcatccc tcagaaaagg attcaagtag
     7501 aggcttgatt tggaggttaa agttttgcaa gaatgagacg agctgagcca gcagcagatg
     7561 gggtgggagc agcatctcga gacctggaaa aacatggagc aatcacaagt agcaatacag
     7621 cagctaccaa tgctgcttgt gcctggctag aagcacaaga ggaggaggag gtgggttttc
     7681 cagtcacacc tcaggtacct ttaagaccaa tgacttacaa ggcagctgta gatcttagcc
     7741 actttttaaa agaaaagggg ggactggaag ggctaattca ctcccaacga agacaagata
     7801 tccttgatct gtggatctac cacacacaag gctacttccc tgattggcag aactacacac
     7861 cagggccagg ggtcagatat ccactgacct ttggatggtg ctacaagcta gtaccagttg
     7921 agccagataa ggtagaagag gccaataaag gagagaacac cagcttgtta caccctgtga
     7981 gcctgcatgg aatggatgac cctgagagag aagtgttaga gtggaggttt gacagccgcc
     8041 tagcatttca tcacgtggcc cgagagctgc atccggagta cttcaagaac tgctgacatc
     8101 gagcttgcta caagggactt tccgctgggg actttccagg gaggcgtggc ctgggcggga
     8161 ctggggagtg gcgagccctc agatgctgca tataagcagc tgctttttgc ctgtactggg
     8221 tctctctggt tagaccagat ttgagcctgg gagctctctg gctaactagg gaacccactg
     8281 cttaagcctc aataaagctt gccttgagtg cttcaagtag tgtgtgcccg tctgttgtgt
     8341 gactctggta actagagatc cctcagaccc ttttagtcag tgtggaaaat ctctagcagt
     8401 ggcgatgata agctgtcaaa catgagaatt aattcttgaa gacgaaaggg cctcgtgata
     8461 cgcctatttt tataggttaa tgtcatgata ataatggttt cttagacgtc aggtggcact
     8521 tttcggggaa atgtgcgcgg aacccctatt tgtttatttt tctaaataca ttcaaatatg
     8581 tatccgctca tgagacaata accctgataa atgcttcaat aatattgaaa aaggaagagt
     8641 atgagtattc aacatttccg tgtcgccctt attccctttt ttgcggcatt ttgccttcct
     8701 gtttttgctc acccagaaac gctggtgaaa gtaaaagatg ctgaagatca gttgggtgca
     8761 cgagtgggtt acatcgaact ggatctcaac agcggtaaga tccttgagag ttttcgcccc
     8821 gaagaacgtt ttccaatgat gagcactttt aaagttctgc tatgtggcgc ggtattatcc
     8881 cgtgttgacg ccgggcaaga gcaactcggt cgccgcatac actattctca gaatgacttg
     8941 gttgagtact caccagtcac agaaaagcat cttacggatg gcatgacagt aagagaatta
     9001 tgcagtgctg ccataaccat gagtgataac actgcggcca acttacttct gacaacgatc
     9061 ggaggaccga aggagctaac cgcttttttg cacaacatgg gggatcatgt aactcgcctt
     9121 gatcgttggg aaccggagct gaatgaagcc ataccaaacg acgagcgtga caccacgatg
     9181 cctgtagcaa tggcaacaac gttgcgcaaa ctattaactg gcgaactact tactctagct
     9241 tcccggcaac aattaataga ctggatggag gcggataaag ttgcaggacc acttctgcgc
     9301 tcggcccttc cggctggctg gtttattgct gataaatctg gagccggtga gcgtgggtct
     9361 cgcggtatca ttgcagcact ggggccagat ggtaagccct cccgtatcgt agttatctac
     9421 acgacgggga gtcaggcaac tatggatgaa cgaaatagac agatcgctga gataggtgcc
     9481 tcactgatta agcattggta actgtcagac caagtttact catatatact ttagattgat
     9541 ttaaaacttc atttttaatt taaaaggatc taggtgaaga tcctttttga taatctcatg
     9601 accaaaatcc cttaacgtga gttttcgttc cactgagcgt cagaccccgt agaaaagatc
     9661 aaaggatctt cttgagatcc tttttttctg cgcgtaatct gctgcttgca aacaaaaaaa
     9721 ccaccgctac cagcggtggt ttgtttgccg gatcaagagc taccaactct ttttccgaag
     9781 gtaactggct tcagcagagc gcagatacca aatactgtcc ttctagtgta gccgtagtta
     9841 ggccaccact tcaagaactc tgtagcaccg cctacatacc tcgctctgct aatcctgtta
     9901 ccagtggctg ctgccagtgg cgataagtcg tgtcttaccg ggttggactc aagacgatag
     9961 ttaccggata aggcgcagcg gtcgggctga acggggggtt cgtgcacaca gcccagcttg
    10021 gagcgaacga cctacaccga actgagatac ctacagcgtg agctatgaga aagcgccacg
    10081 cttcccgaag ggagaaaggc ggacaggtat ccggtaagcg gcagggtcgg aacaggagag
    10141 cgcacgaggg agcttccagg gggaaacgcc tggtatcttt atagtcctgt cgggtttcgc
    10201 cacctctgac ttgagcgtcg atttttgtga tgctcgtcag gggggcggag cctatggaaa
    10261 aacgccagca acgcggcctt tttacggttc ctggcctttt gctggccttt tgctcacatg
    10321 ttctttcctg cgttatcccc tctaggctgc agctgggtac cttctgaggc ggaaagaacc
    10381 agctgtggaa tgtgtgtcag ttagggtgtg gaaagtcccc aggctcccca gcaggcagaa
    10441 gtatgcaaag catgcatctc aattagtcag caaccaggtg tggaaagtcc ccaggctccc
    10501 cagcaggcag aagtatgcaa agcatgcatc tcaattagtc agcaaccata gtcccgcccc
    10561 taactccgcc catcccgccc ctaactccgc ccagttccgc ccattctccg ccccatggct
    10621 gactaatttt ttttatttat gcagaggccg aggccgcctc ggcctctgag ctattccaga
    10681 agtagtgagg aggctttttt ggaggc   
//
