# Supplementary material for: Experimental Estimation of the Effects of All Amino-Acid Mutations to HIV’s Envelope Protein on Viral Replication in Cell Culture
Source: PLoS Pathog. 2016 Dec 13;12(12):e1006114. doi: 10.1371/journal.ppat.1006114 (PMC5189966; doi:10.1371/journal.ppat.1006114)
Supplement: S7 File — (FASTA) [file ppat.1006114.s017.fasta]

>B.FR.83.HXB2_LAI_IIIB_BRU.K03455
ACAAAATTGTGGGTCACAGTCTATTATGGGGTACCTGTGTGGAAGGAAGCAACCACCACTCTATTTTGTGCATCAGATGCTAAAGCATATGATACAGAGGTACATAATGTTTGGGCCACACATGCCTGTGTACCCACAGACCCCAACCCACAAGAAGTAGTATTGGTAAATGTGACAGAAAATTTTAACATGTGGAAAAATGACATGGTAGAACAGATGCATGAGGATATAATCAGTTTATGGGATCAAAGCCTAAAGCCATGTGTAAAATTAACCCCACTCTGTGTTAGTTTAAAGTGCTGCTCTTTCAATATCAGCACAAGCATAAGAGGTAAGGTGCAGAAAGAATATGCATTTTTTTATAAACTTGATATAATACCAATATATAAGTTGACAAGTTGTAACACCTCAGTCATTACACAGGCCTGTCCAAAGGTATCCTTTGAGCCAATTCCCATACATTATTGTGCCCCGGCTGGTTTTGCGATTCTAAAATGTAATAATAAGACGTTCAATGGAACAGGACCATGTACAAATGTCAGCACAGTACAATGTACACATGGAATTAGGCCAGTAGTATCAACTCAACTGCTGTTAAATGGCAGTCTAGCAGAAGAAGAGGTAGTAATTAGATCTGTCAATTTCACGGACAATGCTAAAACCATAATAGTACAGCTGAACACATCTGTAGAAATTAATTGTACAAGACCCAACAACAATACAAGAAAAAGAATCCGTATCGGACCAGGGAGAGCATTTGTTACAATAGGAATAGGAAATATGAGACAAGCACATTGTAACATTAGTAGAGCAAAATGGAATAACACTTTAAAACAGATAGCTAGCAAATTAAGAGAACAATTTAATAAAACAATAATCTTTAAGCAATCCTCAGGAGGGGACCCAGAAATTGTAACGCACAGTTTTAATTGTGGAGGGGAATTTTTCTACTGTAATTCAACACAACTGTTTAATAGTACTTGGATCACCCTCCCATGCAGAATAAAACAAATTATAAACATGTGGCAGAAAGTAGGAAAAGCAATGTATGCCCCTCCCATCAGTGGACAAATTAGATGTTCATCAAATATTACAGGGCTGCTATTAACAAGAGATGGTGGTGAGATCTTCAGACCTGGAGGAGGAGATATGAGGGACAATTGGAGAAGTGAATTATATAAATATAAAGTAGTAAAAATTGAACCATTAGGAGTAGCACCCACCAAGGCAAAGAGAAGAGTGGTGCAGAGAGAAAAAAGAGCAGTGGGAATAGGAGCTTTGTTCCTTGGGTTCTTGGGAGCAGCAGGAAGCACTATGGGCGCAGCCTCAATGACGCTGACGGTACAGGCCAGACAATTATTGTCTGGTATAGTGCAGCAGCAGAACAATTTGCTGAGGGCTATTGAGGCGCAACAGCATCTGTTGCAACTCACAGTCTGGGGCATCAAGCAGCTCCAGGCAAGAATCCTGGCTGTGGAAAGATACCTAAAGGATCAACAGCTCCTGGGGATTTGGGGTTGCTCTGGAAAACTCATTTGCACCACTGCTGTGCCTTGGAATGCTAGTTGGAGTAATAAATCTCTGGAACAGATTTGGAATCACACGACCTGGATGGAGTGGGACAGAGAAATTAACAATTACACAAGCTTAATACACTCCTTAATTGAAGAATCGCAAAACCAGCAAGAAAAGAATGAACAAGAATTATTGGAATTAGATAAATGGGCAAGTTTGTGGAATTGGTTTAACATAACAAATTGGCTGTGGTATATAAAATTATTCATAATGATAGTAGGAGGCTTGGTAGGTTTAAGAATAGTTTTTGCTGTACTT
>A1.CD.97.97CD_KTB13.AM000054
GCAAACTTGTGGGTCACGGTCTACTATGGGGTACCTGTGTGGAAAGATGCAGAAACCACCCTATTCTGTGCATCAGACGCCAAAGCATATGAGAGAGAAGTGCATAATGTCTGGGCTACACATGCCTGTGTTCCCACAGACCCCAACCCACAAGTAATGCCTCTAGCCGATGTGACAGAAGTATTTAACATGTGGATGAATGATATGGTAGAGCAGATGCATGAAGATATAATCAGCCTATGGGATCAAAGCTTAAAACCATGTGTACAGTTGACCCCTCTCTGTGTTACTTTACATTGCTGCTCTTTCAACGTGACCACAGAACTAAGAGACAGAAAACAGAAAGTATATTCTCTTTTTTATAGGGAAGATTTAGTACCTATTTATAGACTAATAAATTGTAATACCTCAACCATTACACAGGCTTGTCCAAAGGTATCCTTTGAGCCAATTCCCATACACTATTGTGTCCCAGCTGGTTTTGCAATTCTAAAATGTAACGAGAAGGAGTTCAATGGAACAGGGCCATGCAAGAATGTTAGCTCAGTACAATGTACACATGGAATCAAGCCAGTAGTATCAACTCAACTGCTGCTAAATGGCAGTCTAGCAAAAGAAACAGTAATAATTAGAACTGAAAATATTTCAGACAATGGCAAAAACATAATAGTACAGTTTGTTGATCCTGTAAGAATTAATTGTATCAGACCCAACAACAATACAAGAACAAGTGTACGTATAGGACCAGGACAAACATTTTAT---ACAAGTATAGGGGATATAAGACAAGCCTACTGCGAAGTCAATAAAACACAATGGAACATGACTTTACAAAAGGTAGCTGACCAATTAAGAAAATTCTTCAACAAAACAATAAACTTTAATCAAACCTCAGGAGGGGACTTAGAAGTTACAACACATATTTTTAATTGTAGAGGAGAATTTTTCTATTGTAATACATCAAGCCTGTTTAATAGCTCTTGGATAATTCTGCCATGTAGAATAATACAAATTATAAATATGTGGCAGAGACTAGGACAGGCAATGTATGCCCCTCCCATCAAAGGATTAATAAATTGTGTATCAAACATTACAGGACTACTGTTGACAAGGGATGGTGGAGAGACCTTCAGACCTATAGGAGGAAATATGAAGGACAATTGGAGAAGTGAACTGTATAAGTATAAAGTAGTAAAAATTGAACCACTAGGAGTAGCACCTACCAAGGCAAGGAGGAGAGTGGTGGAGAGAGAAAAAAGAGCAGTTGGAATAGGAGCTTTCTTCCTTGGGATCTTAGGAGCAGCAGGAAGCACTATGGGCGCGGCGTCAATAACGCTGACGGTACAAGCCAGGCAAGTATTGTCTGGTATAGTGCAACAGCAGAGCAATTTGCTGAAGGCTATAGAGGCTCAACAACATTTGTTGAAACTCACAGTCTGGGGCATCAAACAGCTCCAGGCAAGAGTCCTGGCTGTGGAAAGATACCTAAAGGATCAACAGCTCCTAGGAATTTGGGGCTGCTCTGGGAAACTCATCTGCACCACTAATGTGCCTTGGAACTCTAGCTGGAGTAATAAATCTCAGGGTGAAATTTGGGATAACATGACCTGGATGCAATGGGATAGAGAAATTAGCAATTACACAGATATAATATACAAGTTAATTGAGGAATCGCAGGAACAGCAGGAGAAGAATGAACTTAAGTTATTGGCATTGGACCAGTGGGCAAGTCTGTGGAATTGGTTTGACATATCAAATTGGCTATGGTATATAAGAATATTTATAATGATAGTAGGAGGCTTAATAGGATTAAGAATAGTTTTTGCAGTGCTT
>A1.CH.03.HIV_CH_BID_V3538_2003.JQ403028
ACAAAATTGTGGGTCACGGTCTACTATGGGGTGCCTGTGTGGAAAGACGCAGTGACCACCCTATTTTGTGCATCAGATGCTAAAGCATATGATACAGAAGTGCACAATGTCTGGGCTACACATGCCTGTGTACCCACAGACCCCAACCCACACGAAATACCTTTAGCTAATGTGACAGAAGAGTTTAACATGTGGAAAAATAACATGGTAGAGCAAATGCATACAGACATAATCAGTCTATGGGACCAAAGCCTAAAGCCATGTGTAAAGTTAGCCCCTCTCTGTGTAACTTTAGAGTGTTGCTCTTTCAATATGACCACAATTCTAAGAGATAAGAAACAGAAAATGCATGCACTTTTTTATAGAACTGATGTAGTACAAATTTATAGACTAATAAATTGTAATACCTCAGCTATCACACAGGCTTGTCCAAAGGTATCCTTTGAGCCAATTCCCATACATTATTGTGCCCCAGCTGGTTTTGCGATTCTAAAATGTAATGATAAGGAATTCAATGGAACAGGGCCATGCATGAATGTCAGTACAGTACAATGCACACATGGAATCAAACCAGTAGCGTCAACTCAGCTGCTGTTAAATGGCAGTCTAGCAGAAGGAAAAATAATGATTAGATCTGAAAATCTCACAGACAATGCCAAAATCATAATAGTGCAGCTTAATGAGTCTGTATCAATTAATTGTACCAGACCTAACAACAATACAAGAAAAAGTTGGCATATAGGACCAGGACAGGCTTTCTATGCAATGGACCTAGGGGACATAAGAAAAGCACAGTGTAATGTCAACAGAACAGCATGGGAAAACACTTTACAAAAGATAGCTACACAATTAAGAATTATGTACAACAAAACAATAGAATTTAAGAATTCCTCAGGAGGGGATTTAGAAATTACAACACATAGTTTTAATTGTGGAGGAGAATTTTTCTACTGCAATACAACAGAACTGTTTAATAGCACGTGGATTACTCTCCCATGCAGAATAAAGCAATTTGTAAATATGTGGCAGAGAGTAGGACAAGCAATGTATGCCCCTCCCATCAAAGGAAAAATACAGTGCATATCAAATATTACAGGTCTACTATTAACAAGAGATGGGGGTGAGATCTTCAGACCTGAAGGAGGAAATATGAAGGACAACTGGAGAAGTGAATTATATAAATATAAAGTAGTAAAAATTGAACCACTAGGAGTAGCACCCACCAAGGCAAAGAGAAGAGTGGTGGAGAGAGAAAAAAGAGCAGTTGGACTGGGAGCTGTGTTCCTTGGGTTCTTAGGAGCAGCCGGAAGTACTATGGGCGCGGCGTCAATAACGCTGACGGCACAGGCCAGGCAATTATTGTCTGGTATAGTACAACAGCAGAGCAATCTGCTGAGGGCTATAGAGGCTCAACAGCATCTGTTGAAACTCACGGTCTGGGGCATTAAACAGCTCCAGGCACGAGTCCTGGCTGTAGAAAGATACCTACAGGATCAACAGCTCCTAGGAATTTGGGGTTGCTCTGGAAAACTCATCTGCACCACTAATGTGCCCTGGAACTCCAGTTGGAGTAATAAATCTCAGGAAGACATATGGGGTAACATGACCTGGTTACAATGGGAGAAAGAAATTAGCAATTACACATCCATAATATATGAGCTACTTGAAGAATCACAGAACCAGCAGGAAAAGAATGAACAAGACTTATTGGCATTGGACAAGTGGGCAAGTCTGTGGAATTGGTTTAACATATCAAATTGGCTATGGTATATAAAAATATTCATAATGATAGTAGGAGGCTTAATAGGATTAAGAATAGTTTTTACTGTGCTT
>A1.CY.05.CY021.FJ388892
ACAAACTTGTGGGTCACGGTATACTATGGGGTACCTGTGTGGAGAGATGCAGAGACCACCCTATTTTGTGCATCAGATGCTAAAGCATATGAGAAAGAAGTACACAATGTCTGGGCTACACATGCCTGTGTACCCACAGACCCTAACCCACAAGAAATAAATTTGGAAAATGTGACAGAAAATTTTAACATGTGGAAAAACAGTATGGTAGAACAAATGCAAACAGATATAATCAGTCTCTGGGACCAAAGCCTAAAGCCATGTGTACAGTTAACCCCTCTCTGCGTCACTCTAAATTGTTGCTCTTTCAACATGACCACAGAACTAAGAGATAAAAAGAAAAAGGTACATTCACTTTTTTATAAACTTGATATAGTATCAACTTATAGACTAATAAATTGTAACACATCTGCCATGACACAGGCTTGTCCTAAGGTAACCTTTGAGCCAATTCCTATACATTATTGTGCCCCAGCTGGTTTTGCGATTCTAAAGTGCAAGGATCCAAATTTTAATGGAACAGGGCCATGCAAGAATGTCAGCACAGTACAATGCACACATGGAATCAAACCAGTAGTATCAACTCAACTGCTGTTAAATGGCAGCCTAGCAGAGAAAGAGGTAATGATTAGATCTGAAAATATCACAGACAATGGCAAAATCATAATAGTGCAGCTTAATGAGTCTATAAGCATCACTTGTATCAGACCCAACAACAACACAAGAACAAGTATACGTATAGGACCAGGACAAACCTTCTATGCAACAGGGACAGGGGACATAAGAAAAGCATATTGTAATGTCAGCAGAACAAACTGGACTAGCACTTTACGAAAGATAAGTACACAATTAAGGAAACACTTTAACAAAACAATAATCTTTAAGAACTCTGCAGGAGGGGATTTAGAAGTTACAACACATAGTTTCAATTGTGGAGGAGAATTTTTCTATTGCAATACAACAGACCTGTTTAATAGCACTTGGATAACTTTACCATGCAGAATAAAGCAAATTATAAATATGTGGCAGAGAGTAGGGCAAGCAATGTATGCCCCTCCTATCAAAGGAAGTATAAGGTGTGAATCAAACATTACAGGACTACTACTAACAAGAGATGGTGGAGAGACCTTCAGACCTATAGGAGGAAATATGAGGGATAATTGGAGAAGTGAACTATATAAGTATAAAGTAGTAGAAATTGAACCAATAGGAGTAGCACCTACCAAGGCAAGGAGAAGAGTGGTGGGGAGAGAAAAAAGAGCAATTGGACTGGGAGCTGCCTTCCTTGGGTTCTTAGGAGCAGCAGGAAGCACTATGGGCGCGGCGTCAATAACGCTGACGGTACAGGCCAGACAATTATTGTCTGGCATAGTGCAACAGCAAAGCAATTTGCTGAGGGCTATAGAGGCTCAGCAGCATCTGCTGAAACTCACAGTCTGGGGCATTAAACAGCTCCAGGCAAGAGTCCTGGCTGTGGAACAATACCTAAAGGATCAGCAGCTCCTAGGAATTTGGGGTTGCTCTGGAAAACTCATCTGCACCACTAATGTGCCCTGGAACTTTAGTTGGAGTAATAAATCTCAGAGTGAGATATGGGATAACATGACCTGGATGCAATGGGACAAGGAAGTTATCAATTACACAGGCATAATATATGATCTACTTGAAAAATCGCAAAACCAGCAGGAAAAGAATGAACAAGATTTATTGGCATTAGATAAGTGGACAAGTCTGTGGAGTTGGTTTGACATATCAAATTGGTTATGGTATATAAGAATATTTATAATAATAGTAGGAGGCTTAATAGGATTAAGAATAGTTTTTGCTGTGCTT
>A1.CY.09.CY243.JF683789
GCAAAGTTGTGGGTTACTGTCTACTATGGGGTACCTGTGTGGAAAGATGCAAAAACCACCTTATTTTGTGCATCAGATGCAAAAGCATATTCAACAGAAAAGCATAATGTCTGGGCTACACATGCCTGTGTACCCACAGACCCTAACCCACAAGAAATGCATTTGGAAAATGTAACAGAAGAGTTTAACATGTGGAAAAATAACATGGTAGAGCAGATGCATACAGATATAATCAGTCTATGGGACCAAAGTCTAAAGCCATGTGTAAAGTTAACCCCTCTCTGTGTTACTTTAAATTGTTGCTCTTTCAATACAACCACAAAAATAAAGAATAAGGTTCAGAAAGTACATTCACTTTTTTATAAACTTGATATAGTACCAATGTATAGATTAATAAATTGTAATACCTCAACCATTACACAGGCTTGTCCAAAGATAACTTTTGAGCCTATTCCCATACATTATTGTGCTCCAGCTGGTTTTGCGATTCTAAAGTGTAATGATAATAATTTCAATGGAACAGGACCATGCACGAGTGTCAGCGCAGTACAATGCCCACGTGGAATCAAGCCAGTAGTATCAACTCAATTGCTGATAAATGGCAGTCTAGCAGAAAATGAGACAATGATTAGATCTGAAAATATCACAAACAATGCCAAAAACATAATAATACAACTTAAGGAGCCTGTAAGAATTAATTGTACCAGACCTAACAACAATACAAGGAAAAGTGTACGTATAGGACCAGGACAAGCATTCTATGCAACAGATATAGGGGATATAAGACAGGCACGTTGTGAGGTCAATGAAACAGAATGGAATAGAACTTTGCATGAAGTAGTCAAACAATTAAGAACATACTTTAACAAAACAATAGCCTTTAATAAATCCTCAGGAGGAGATCTAGAAATTACAACACATAGTTTTAATTGTGGAGGAGAATTTTTCTATTGTAACACCTCAAAGCTGTTTAATAGCATTTGGATAACTCTCCCATGCAGAATAAAGCAAATTATAAATCTGTGGCAAAGAGTAGGGAAAGCAATATATGCCCCTCCCATCCGAGGAAGAATAGAGTGTGTATCAAACATTACAGGATTAATAATAACAAGAGATGGTGGAGAAATCTTCAGACCTGCAGGAGGAGACATGAGGGACAATTGGAGAAGTGAATTATATAAATATAAAGTAGTACAAATTGAGCCACTAGGAATAGCACCCACTGAGGCAAGGAGAAGAGTGGTGCAGAGAGAAAAAAGAGCAATTGGACTAGGAGCTATGTTCATTGGGTTCTTAGGAGCAGCAGGAAGCACTATGGGCGCGGCGTCAGTGACGCTGACGGTACAGGCCAGGCAATTATTGTCTGGCATAGTGCAACAGCAAAGCAATTTGCTGATGGCTATAGAGGCTCAACAGCATCTGTTGAAACTCACAGTCTGGGGCATTAAACAGCTCCAGGCAAGAGTCCTAGCTGTGGAAAGATACCTAAAGGATCAACAGCTCCTAGGAATTTGGGGTTGCTCTGGAAAACTCATCTGCACCACTAATGTGCCCTGGAACAAAACTTGGAGTAATAGAACCAAGGAAGAGATATGGAACAACATGACTTGGATGCAATGGGAAAAAGAAATTGACAATTATACAGGATTAATATATAACCTAATTGAAAAATCACAGAACCAGCAGGAAATAAATGAAAAAGAATTATTGGAATTGGACAAGTGGGACAGTCTGTGGAGTTGGTTTAGCATCACAAACTGGCTGTGGTATATAAAAATATTTATAATGATAGTAGGAGGCTTAATAGGATTAAGAATAGTTTTTGCTGTGCTT
>A1.GB.08.CH080117_e_p1.HM204635
GTAAACTTGTGGGTTACGGTCTATTATGGGGTACCTGTGTGGAAAGACGCAACTACCACCTTATTTTGTGCATCAGATGCGAGAGCATATGATACAGAAGTACATAATGTCTGGGCTACACATGCCTGTGTACCTACAGACCCCAATCCACAAGAAATAAAGTTGGAAAATGTGACAGAAGAATTTAACATGTGGAAAAATAACATGGTAGAGCAGATGCATACAGATATAATCAGTCTCTGGGACCAAAGCTTACAGCCATGTGTAAAATTAACTCCTCTCTGCGTTACTTTAAATTGTTGCTCTTACAATATGACCACAGAATTAAGGGATAAGAAACAGAAAGTATATTCACTTTTTTATAAACTGGATGTAGTACAAATTTATAGATTAATAAATTGTAATACCTCAGCCATTACACAAGCTTGTCCAAAGGTAACCTTTGATCCAATTCCCATACATTATTGTGCTCCAGCTGGTTTTGCGATTTTAAAGTGTAATAATAAGCAGTTCAATGGAACAGGGCCATGCAAGAATGTCAGCACAGTACAATGCACACATGGAATCAAGCCAGTAGTATCAACTCAACTGCTGCTAAATGGTAGTCTAACAGAAGGGGAGATAATGATTAGATCTGAAAATATTACAAACAATGCTAAAAACATAATAGTACAATTTAACACGTCTACGGCTATCAATTGTACCAGACCTAACAATAATACAAGAAAA---GTACGTATAGGACCAGGACAAGCATTCTATGCAACAGGTATAGGGGATATAAGACAGGCACATTGTAACGTCAGTAGAACACAATGGAATAAAACTTTGCAAGAGGTAGCTAACAAACTAAGAGAACATTTTAACAAAACAATAATATTTAATACCTCCTCAGGAGGGGATCTAGAAATAACAACACATAGTTTTAATTGTGGAGGAGAATTTTTCTATTGTAATACATCACACCTGTTTAATAGCGCTTGGATAACTCTCCAATGCAGAATAAAGCAAATTATAAATATGTGGCAGAGAACAGGACAAGCAATGTATGCCCCTCCCATCCCAGGAGTAATAAGATGTAACTCAAACATTACAGGACTAATATTAACAAGAGATGGTGGGGAAACCTTCAGACCTGGAGGAGGAGATATGAGAGACAATTGGAGAAGTGAATTATATAAGTATAAAGTAGTAAAAATTGAACCACTAGGAGTAGCACCCACCAAGGCAAGGAGAAGAGTGGTGCAGAGAGAAAAAAGAGCAGTTGGACTGGGAGCTGTCTTCATTGGGTTCTTAGGAGCAGCAGGAAGCACTATGGGCGCGGCGTCAGTGACGCTGACGGTACAGGCCAGACAATTATTGTCTGGCATAGTGCAACAGCAAAGCAATTTGCTGAGGGCTATAGAGGCTCAACAACATCTGTTGAAACTCACAGTCTGGGGCATTAAACAGCTCCAGGCGAGAATCCTGGCTGTGGAAAGATACCTAAAGGATCAACAGCTCCTAGGAATTTGGGGCTGCTCTGGAAAACTCATCTGCACCACTAATGTGCCCTGGAACTCTAGTTGGAGTAATAAAACCCAGGCTGAAATATGGGAAAACATGACCTGGCTGCAATGGGATAAAGAAATTAGCAATTACACACAGATAATATATGAACTAATTGAAGAATCGCAGAACCAGCAGGAAAAGAATGAACAAGACTTGTTGGCATTGGACAAGTGGGCAAGTCTATGGACTTGGTTTGATATAACAAAATGGCTGTGGTATATAAAAATATTTATAATGATAGTAGGAGGCTTAATAGGATTAAGAATAGTTTTTGCTGTGCTT
>A1.KE.05.QF495_23M_ENV_D1.FJ866116
GCAAACTTGTGGGTTACTGTCTACTATGGGGTACCTGTGTGGAGAGACGCAGAGACCACCTTATTTTGTGCATCAGATGCTAAAGCATATGACACAGAAGTGCATAATGTCTGGGCTACACATGCCTGTGTACCCACAGACCCCAACCCACAAGAAATAAAGATGGAGAATGTGACAGAAAATTTTAACATGTGGAAAAATAACATGGTAGAACAAATGCATGCTGATATAATCAGTCTATGGGACCAAAGCCTACAGCCATGTGTAAAGTTAACCCCTCTCTGCGTTACTCTAAATTGTTGCTCTTTCAATGTGACCACAGAAATAAGGGATAAGAAAAAGAAAGTATACTCACTTTTTTATAAACAGGATATAGTACAAATTTATATATTAATAAATTGTAATACCTCAGCCATTACACAGGCATGCCCAAAGGTATCTTTTGAGCCAATTCCCATACATTATTGTGCCCCAACTGGTTTTGCGATCCTAAAGTGCAATGAGGAGGAGTTCAATGGAACAGGGCCATGCAACAATGTCAGCACAGTCCAGTGCACACATGGTATCAGGCCAGTAGTGTCAACTCAACTACTGTTAAATGGCAGTCTAGCAAAAGATGAGATAAAATTTAGATCTGAAAATCTCACAAATAATGCCAAAAATATAATAGTACAACTTAACGAAACTGTGAGCATTACTTGTATGAGACCTAACAACAATACAAGAAAAAGTGTGCGTATAGGTCCAGGACAAGTATTCTATGCAACAGGTATAGGGGATATAAGACAAGCACATTGTAATGTTAGTAGATTAAACTGGACTAGTACTTTACAAAGAATAGCTACACAATTAGGGAACATCTTTAAAACAACAATAACATTTGCTAACTCCTCAGGAGGGGATCTAGAAATCACAATGCATAGTTTTAATTGTGGAGGAGAATTTTTCTACTGTGATACATCAGGACTGTTTAATAGCTCTTGGATAACTCTCCAATGCAGAATAAAGCAATTTATAAATATGTGGCAGAGAACAGGGCAAGCAATGTATGCCCCTCCCATCCCAGGAATAATAAAATGTGAATCAAACATTACAGGACTAATACTAACAAGAGATGGTGGGGAAACCTTCAGACCTGGAGGAGGAGATATGAGGGACAATTGGAGAAGTGAATTATTTAGGTATAAAGTAGTAAAAATTGAACCACTAGGAGTAGCACCCACCAAGGCAAAGAGAAGAGTGGTGGAGAGAGAGAAAAGAGCAGTAATTATGGGAGCTGTTTTCCTTGGGTTCTTAGGAGCAGCAGGAAGCACTATGGGCGCGGCGTCACTGACGCTGACGGTACAGGCCAGACAATTATTGTCTGGCATAGTGCAACAGCAAGGCAATTTGCTGAGGGCTATAGAGGCTCAACAACATCTGTTGAGACTCACGGTCTGGGGCATTAAACAGCTCCAGGCAAGAGTCCTGGCTGTGGAAAGATACCTAAGGGATCAACAGCTCCTAGGAATTTGGGGCTGCTCTGGAAAACTCATCTGCACCACTAGTGTGCCTTGGAACACTAGTTGGAGTAATAGATCTCTGGAACAGATATGGGATAACATGACCTGGATGCAATGGGATAAAGAAATTAGCAATTACACACAAGAAATATATAGGCTGATTGAAATATCGCAGAACCAGCAAGAAGAAAATGAAAAAGACTTATTGGAATTGGACAAGTGGGCAAGTCTGTGGAATTGGTTTGACATATCAAATTGGCTATGGTATATAAGAATATTTATAATGATAGTAGGAGGCTTAATAGGATTAAGAATAGTTTTTGCTGTGCTT
>A1.KE.05.QH209_14M_ENV_A2.FJ866118
ACAAACTTGTGGGTTACTGTCTACTATGGGGTACCTGTGTGGAAAGATGCAGAGACCACCTTATTTTGTGCATCAGATGCTAAAGCATATGATAAAGAAGTACATAATGTCTGGGCTACACATGCCTGTGTACCCACAGACCCCAACCCACAAGAAGTACATTTGGAAAATGTGACAGAAGAGTTTAACATGTGGAAAAATTATATGGTAGAGCAGATGCATACAGATATAATTAGTCTATGGGACCAAAGCCTACAGCCCTGTGTAAAGTTAACCCCTCTCTGTGTTACTTTAAATTGTTGCTCTTTCAATATGACCACAGAAGTAAGGGATAGGCAAAAGCAAGTATATTCACTTTTTTATAGACTTGATATAGTACAAATTTATAGATTGATAAATTGTAATACCTCAGCCATTACACAGGCTTGTCCAAAGGTATCCTTTGAGCCAATTCCCATACATTTTTGTGCCCCAGCTGGTTTTGCGATTCTAAAGTGTAAGGATAAAGAGTTCAATGGAACAGGGCCATGTAAGAATGTCAGCACAGTACAATGCACACATGGAATCAGGCCAGTAGTATCAACTCAGTTGCTGTTAAATGGCAGTCTAGCAGAAGGGAAGGTAATGATTAGATCTGAAAATTTCACAAACAATGCCAAAAATATAATAGTACAATTTAACGAGTCTGTAGAAATTGAGTGTCTCAGACCTAACAACAATACAAGAGAAAGTATACATCTAGGACCAGGACGAGCATTCTATGCAAGAGGTATAGGAGATATAAGACAAGCACATTGTATTGTCAATAAAACAAACTGGAACAAAGCTCTGAAAGAGGTAGCCAAGCAATTAAGAACAATATTTAACAAAACAATAAAATTTACTAACTCCTCAGGAGGGGATATAGAAATCACAACACATAGTTTTAATTGTAGAGGAGAATTTTTCTATTGTAATACAACAGGACTGTTCAATCTCACTTGGATAACTCTCCCATGCAGAATAAAGCAAATTATAAATATGTGGCAAAGAGTAGGACGAGCAATATATGCCCCTCCCATCCCAGGAGTAGTAAAGTGTAAATCAAATATTACAGGATTAATATTAACAAGGGATGGTGGAGAAACCTTCAGACCTGGAGGAGGAAATATGAGGGACAATTGGAGAAGTGAATTATATAAATATAAAGTAGTAAAAATTGAACCACTAGGGGTAGCACCCACCAAGGCAAGGAGGAGAACGGTGGAGAGAGAAAAAAGAGCAGTTGGAATAGGAGCTGTCTTCCTTGGGTTCTTAGGAGCAGCAGGAAGCACTATGGGCGCGGCGTCAATAACGCTGACGGTACAGGCCAGACAATTATTGGCTGGCATAGTGCAACAGCAAAGCAATTTGCTGAGGGCTATAGAGGCTCAACAACAGATGTTGAGACTCACAGTCTGGGGCATTAAACAGCTCCAGGCAAGAGTCCTGGCTGTGGAAAGATACCTAAAGGATCAACAGCTCCTAGGACTTTGGGGCTGCTCTGGAAGAATCATCTGCACCACTAATGTGCCCTGGAACTCTAGTTGGAGTAATAAATCTTATGATGAGATATGGGATAGCATGACCTGGCTGCAATGGGATAGAGAAATTAGCAACTACTCAGACATAATATACAACCTAATTGAAGAATCGCAGATCCAGCAGGAAAAGAATGAACAAGACTTATTGGCATTGGACAATTGGGCAAGTCTGTGGAATTGGTTTAACATAACAAAATGGCTGTGGTATATAAAAATATTTATAATGATAGTAGGAGGCTTAATAGGATTAAGAATAGTCTTTACTGTGATA
>A1.KE.06.06KECst_005.FJ623481
GTAAACTTGTGGGTTACTGTCTACTATGGGGTACCTGTGTGGAAAGATGCAAAAACCACCCTATTTTGTGCATCAGATGCTAAAGCATATGATACAGAAGTGCATAATGTCTGGGCTACACATGCCTGTGTACCCACAGACCCCAACCCACAAGAAATACATTTGGGAAATGTGACAGAAGAATTTAACATGTGGAAAAATAACATGGTAGAGCAGATGCATACAGATATAATCAGTTTATGGGACCAAAGTCTAAAGCCATGTGTAAAGTTAACCCCTCTCTGCGTTACTTTAAATTGTTGCTCTTTCAATGTGACCACAGAATTAAGGGACAAAAGAAGAAAAGAATATTCACTTTTTTATAAAATTGATATAGTACCACTTTATAGATTAATAAACTGTAATACCTCAGCCATTACACAAGCTTGCCCAAAGGTATCCTTTGAGCCAATTCCCATACATTATTGTGCCCCAGCTGGTTTTGCGATCCTAAAGTGTAATGATGAACAGTTCAATGGAACAGGGGAATGCAAGAATGTCAGTACAGTACAATGCGCACATGGAATCAAACCAGTAGTATCAACTCAACTGCTGTTAAATGGCAGCCTAGCAGAAAAAGAAGTAAAAATTAGATCTGAAAATATCACAGATAATGCCAAAACCATAATAGTACAACTTAGCAAGCCTGTGCAAATTAAATGTACCAGACCTAACAACAATACAAGAAAAGGTATACATCTAGGACCAGGACAAGCATTCTTTGGAACAGAAACAGGGAATATAAGAAGCGCACATTGTAATGTCAGTAGATCAAAATGGAATGACACTTTGAAACAGGTAGCTGAACAATTAGAAAAACACTTTAACAAAACAATAAGCTTTAATAGCTCCTCAGGAGGGGATCTAGAAATCACAACACATAGTTTTAATTGTGGAGGAGAATTTTTTTATTGTAATACATCAGGCCTGTTTAATAGCACTTGGATAACTCTCACATGCAGAATAAAGCAAATTATAAATATGTGGCAGAGAGTAGGGCAAGCAATGTATGCCCCTCCCATACCAGGAGCAATAAGGTGTGAATCAAACATTACAGGAATACTCTTAACAAGAGATGGTGGGGAAATCTTCAGACCTGGAGGAGGAAACATGCGGGACAATTGGAGAAGTGAATTATATAAGTATAAAGTAGTACAAATTGAACCACTAGGAGTAGCACCTACCAGGGCAAAGAGAAGAGTGGTGGAGAGAGAAAAAAGAGCAATTGGAATAGGAGCTGTATTCATTGGGTTCTTAGGAGCAGCAGGAAGCACTATGGGCGCGGCGTCAATAACGCTGACGGTACAGGCCAGACAATTATTGACTGGCATAGTGCGACAGCAAAGCAATTTGCTGAGGGCTATAGAGGCTCAACAACATCTGTTGAAACTCACGGTCTGGGGCATTAAACAGCTCCAGGCAAGAGTCCTGGCTGTGGAAAGATACCTAAAGGATCAACAGCTCCTAGGAATTTGGGGATGCTCTGGAAAACTCATCTGCACCACTACTGTGCCCTGGAACTCTAGTTGGAGTAATAAATCTCATGATGAGATATGGGGAAACATGACCTGGCTGCAATGGGAGAAAGAAATTAGCAACTACACAGACACAATATATGACCTAATTGAAAAATCACAGAACCAGCAGGAAATAAATGAAAAAGATTTATTGGCATTGGACAAGTGGGCAAATCTGTGGAACTGGTTTGACATATCAAGATGGCTGTGGTATATAAAAATTTTTATAATGATAGTAGGAGGCTTAATAGGATTAAGAATAATTTTTGCTGTGCTT
>A1.KE.06.06KECst_025.FJ623486
GCAAACTTATGGGTTACTGTCTACTATGGGGTACCTGTATGGAAAGACGCAGAGACCACCTTATTTTGTGCATCAGATGCTAAAGCATATAAGACAGAAATGCATAATGTCTGGGCTACACATGCCTGTGTACCCACAGACCCCAACCCACAAGAAATACATTTGGAAAATGTGACAGAAGAATTTAACATGTGGAAAAATAACATGGTAGAGCAGATGCATACAGATATAATCAGCTTATGGGACCAAAGCCTAAAGCCATGTGTAAAGTTAACCCCTCTCTGCGTTACTTTACATTGTTGCTCTTTCAATATGACCACAGAGCTAAGGGATAAAAAACAGAAGGTATATGCTCTTTTTTATAGACTTGATATAGTAAAAATTTATAGATTAATAAATTGTAATACCTCAGCCATTACACAAGCTTGCCCAAGGGTATCCTTTGAGCCAATCCCCATACATTATTGTGCCCCAGCTGGTTTTGCGATCTTAAAGTGTAAGGATGAGGAGTTCAATGGAACAGGGCCATGCAAGAATGTCAGCACAGTACAATGCACACATGGAATCAAGCCAGTAGTATCAACTCAACTGTTGTTAAATGGTAGTCTAGCAAAAACAAAGGACAGAATTAGCTCTGAAAATATCACAAACAATGCCAAAAATATAATAGTACAACTTATTGAGCCTGTGACAATTAATTGTACCAGACTTGCCAATAATACAAGAAAAAGTATACGTATAGGACCAGGACAATCATTCTATGCAATGGGTATAGGGGAGATAAGAAACGCACAATGTGAGGTCAGTAAATCACAGTGGAACAAAACCTTACAAAGGGTAGCTAGAAGATTAGGAACATACTTTAACAAAACAATAATATTTGATAAACCCTCAGGAGGGGATCTAGAAATCACAACACATAGTTTTAATTGTGGAGGAGAATTTTTCTATTGTAATACATCAGAACTATTTAATAGCACTTGGATAACCCTCAAATGCAGAATAAAGCAAATTATAAATATGTGGCAGAGAGTAGGGCAAGCAATGTATGCCCCTCCCATCAAAGGGACAATAAGGTGTAAATCAAACATCACAGGACTAATATTAACAAGAGATGGTGGGGAAACCTTCAGGCCTGGAGGAGGAGATATGAGGGACAATTGGAGAAGTGAATTATATCAGTATAAAGTAGTAAAACTTGAACCACTAGGAGTAGCACCCACCAGGGCAAGGAGAAGAGTGGTGGGGAGAAAAAAAAGAGCAGTTGGACTAGGAGCTGTTTTCATTGGGTTCTTGGGAGCAGCAGGAAGCACTATGGGCGCGGCGTCAATGACGCTGACGGTACAAGCTAGACAATTATTGTCTGGCATAGTGCAACAGCAAAGCAATTTGCTGAGGGCTATAGAGGCTCAACAACATCTGTTGAAACTCACGGTCTGGGGCATTAAACAGCTCCAGGCAAGAGTCCTGGCTGTGGAAAGCTACCTAAGGGATCAACAGCTCCTAGGAATTTGGGGCTGCTCTGGAAAACTCATCTGCACCACTAATGTGCCCTGGAACTCTAGCTGGAGTAATAAATCTTACAATGAGATATGGGATAACATGACCTGGCTGCAATGGGATAAAGAAGTTAGCAATTATACACAGATAATATATACCCTAATTGAAGAATCGCAGAACCAGCAAGAAAAAAATGAACAAGACTTATTGGCATTAGACAAGTGGGCAAGTCTGTGGAATTGGTTTAGCATATCAAAATGGCTGTGGTATATAAAAATATTTATAATGATAGTAGGAGGCTTAATAGGATTAAGAATAGTTTTTGCTGTGCTT
>A1.KE.11.DEMA111KE002.KF716474
GCAAACTTGTGGGTTACTGTCTACTATGGGGTACCTGTGTGGAAAGATGCAGAGACCACCTTATTTTGTGCATCAGATGCTAAAGCCTATGAGACAGAAAAGCATAATGTTTGGGCCACACATGCTTGTGTACCCACAGACCCCAACCCACAAGAAATAGATTTGGAAAATGTGACAGAAGACTTTAACATGTGGAAAAATAACATGGTAGAGCAGATGCATACAGATATAATCAGCCTATGGGATCAAGGCCTAAAACCATGTGTAAAATTAACTCCTCTCTGTGTTACCTTACATTGTTGTTCTTACAATATAACCACAGAGCTAAGGGATAAGAAACAGAAGGTATATTCACTTTTTTATAGACTTGATATAGTGAAAATTTATAGATTAATAAATTGTAATACCTCAGCCATTACAAAGGCTTGTCCAAAAGTATCCTTTGAGCCAATTCCCATACATTATTGTGCCCCAGCTGGTTTTGCGATCCTAAAGTGTAAGGATAAGGACTTCAATGGAACAGGGCCATGCAAGAATGTCAGTACAGTACAATGCACTCATGGGATCAGGCCAGTAGTATCAACTCAACTGCTGTTAAATGGCAGTCTAGCAGAAGGAGAGGTAAAGATTAGATCTGAAAATATCACAAACAATGCCAAAAACATAATAGTACAACTTAGAGAGCCTGTAAGAATTAATTGTACCAGACCTAACAACAATACAAGAAAGAGTGTACGTATAGGGCCAGGACAAGCATTCTTTGCAACAGGTATAGGAAAAATAAGAAAAGCATATTGTAATGTTAGTGGAGTAGAATGGAATAAAACTTTGCAAAAGGTAGTTAGACAATTAAAAGAGTATTTTAATAAAACAATATCATTTAATAACTCCGCAGGAGGGGATATGGAAATAACAACACATAGTTTTAATTGTGGAGGAGAATTTTTCTATTGTGACACATCAGGCCTGTTTAATAGCACTTGGATAACACTCCCATGCAAAATAAAGCAAATTATAAATATGTGGCAGAGAGTAGGACAAGCAATGTATGCCCCTCCCATTGCAGGAGTAATAAGGTGTGATTCAAACATTACAGGGATGATATTAACAAGAGATGGTGGTGAAACCTTCAGACCTGGAGGAGGAGATATGAGGGACAATTGGAGAAGTGAATTATATAAATATAAAGTAGTAAAAGTTGAACCACTAGGAGTAGCACCTACCAGGGCAAGAAGAAGAGTGGTGGAGAGAGAAAAAAGAGCAGTAGGAATAGGAGCTGTTTTCCTTGGGTTCTTAGGAGCAGCAGGAAGCACTATGGGCGCAGCGTCAATAACGCTGACGGTACAGGCCAGACAATTATTGTCTGGTATAGTGCAACAGCAAAGTAATTTGCTGAGGGCTATAGAGGCTCAACAACAGCTGTTGAAACTCACAGTCTGGGGCATTAAGCAGCTCCAGGCAAGAGTCCTGGCGATAGAAAGATACCTAAAGGATCAACAGCTCCTAGGAATTTGGGGCTGCTCTGGAAAACTCATCTGCACCACTAATGTGCCTTGGAACTCCAGTTGGAGTAATAAATCTCAGGAAGAGATATGGGATAACATGACCTGGCTGCAATGGGAGAGAGAAATTAGTAATTACACAGACTACATATATACCCTACTTGAAGAATCACAGAACCAGCAGGAAAAGAATGAACAAGACTTATTGGCATTGGACAAGTGGGCAAATCTGTGGAATTGGTTTAACATATCAAATTGGCTGTGGTATATAAAAATATTTATAATGATAGTAGGAGGCTTAATAGGATTAAGAATAGTTTTTGCTGTGCTT
>A1.KE.96.QB726_70M_ENV_C4.FJ866112
GCAAACTTGTGGGTTACTGTCTACTATGGGGTACCTGTGTGGAAAGACGCAGAGACCACCTTATTTTGTGCATCAGATGCGAAAGCATATGATACGGAAGTGCATAATGTCTGGGCTACACATGCCTGTGTGCCTACAGACCCCAACCCACAAGAAATAAATTTGGAAAATGTGACAGAAGAGTTTAACATGTGGAAAAATGGCATGGTAGAGCAGATGCATACAGATATAATCGGTCTATGGGACCAAAGCCTAAAGCCATGTGTAAAGTTAACCCCTCTCTGCGTTACTTTAGATTGTTGCTCTTTCAATATGACCACAGAATTAAGGGATAAGAAACAGAAAGTATATTCACTTTTTTATAGATCAGATGTAGTACCAATCTATAGACTAATAAATTGTAATACCTCAGCCATTACACAAGCTTGTCCAAAGGTAACCTTTGAGCCAATTCCCATACATTATTGTGCACCAGCTGGTTTTGCGATTCTAAAGTGTAAGGATAAAGAGTTCAGTGGAACAGGGTCGTGCAAGAATGTCAGCACAGTACAATGCACACATGGAATCAAGCCAGTAGTATCAACTCAACTGCTGTTAAATGGCAGTCTAGCAGAAGGAAAGGTAATGATTAGATCTGAAAATATCACAAACAATGCCAAAAACATAATAGTACAATTTAACAAGCCTGTAGAAATTAACTGTACCAGACCTAACAACAATACAAGAAAAAGTGTACGTATAGGACCAGGACAAGCATTCTATGCAACAGGTATAGGGGATATAAGGAGAGCATATTGTAATGTCAGTAGAACAAAATGGAATCAAACTTTGCGAGAGGTAGTCAGCCAATTAAGAACACAATTTAACAAAACAATAGTCTTTGATAAACCCATAGGAGGGGATCTAGAAATAACAACACATAGTTTTAATTGTGGGGGAGAATTTTTCTATTGTAATACATCAGAACTATTTAATAGCACTTGGATAACTCTCCACTGCAGCATAAAGCAAATTATAAATATGTGGCAGAGAGTAGGACAAGCAATGTATGCCCCTCCCATCCAAGGAGTAATAAAGTGTGAATCAAACATTACTGGACTACTATTAACAAGAGATGGTGGGGAGACCCTCAGACCTGGAGGAGGAGATATGAGGGACAATTGGAGAAGTGAATTATATAAGTATAAAGTAGTAAAAATTGAACCACTAGGAGTAGCACCCACCAAGGCAAAGAGAAGAGTGGTGGAGAGAGAAAAAAGAGCAGTTGGAATAGGAGCTGTCTTCCTTGGGTTCTTAGGAGCAGCAGGAAGCACTATGGGCGCAGCGTCAATAACGCTGACGGCACAGGCCAGAATATTATTGTCTGGCATAGTGCAGCAGCAAAGCAATTTGCTGAAGGCTATAGAGGCTCAACAGCATCTGTTGAGGCTCACGGTCTGGGGCATTAAACAGCTCCAGGCACGAGTCCTGGCTCTGGAAAGATACCTAAAGGATCAACAGCTCCTAGGAATTTGGGGCTGCTCTGGAAAACTCATCTGCACCACTAATGTGCCCTGGAACTCTAGTTGGAGTAATAAATCCCAGAGTGAGATATGGGAAAACACGACCTGGATGCAATGGGATAAAGAAATTAGTAATTACACACAGATAATATATGGTCTAATTGAAGAATCGCAGAACCAGCAGGAAAAGAATGAACAAGACTTATTGGCATTGGACAAGTGGGCAAATCTGTGGAATTGGTTTGACATATCAAAATGGCTGTGGTATATAAAAATATTTATCATGATAGTAGGAGGCTTAATAGGATTAAGAATAGTTTTTGCTGTGCTT
>A1.KE.98.QA413_1007M_ENV_E15.FJ396018
GCAAACTTGTGGGTTACTGTCTACTATGGGGTACCTGTGTGGCATGACGCAGATACCACCTTATTTTGTGCATCAGATGCTAAAGCATATGAGACAGAAAAGCATAATGTCTGGGCTACACATGCCTGTGTACCCACAGACCCCAACCCACAAGAAATACATTTGGAAAATGTGACAGAAAAATTTAACATGTGGAAAAATAACATGGTAGAGCAGATGCATACAGATATAATCAGTTTATGGGACCAAAGCCTAAAGCCATGTGTAAAGTTAACCCCTCTTTGTGTTACTTTACACTGTTGCTCTTTCAATATGACAACAGAACTAAGGGATAAGAAACAGGAAGTATATTCACTTTTTTATAGACTTGATATAGTACAAATTTATAGATTAATAAATTGTAATACCTCAGCCATTACACAGGCTTGTCCAAAGGTATCCTTTGAGCCAATTCCCATACATTATTGTGCCCCAGCTGGTTTTGCGATACTAAAGTGTAAGGATAAGGAGTTCAATGGAACAGGGCTATGTAAGAATGTCAGCACAGTACAATGCACACATGGAATCAAGCCAGTAGTATCAACTCAGTTGCTGTTAAATGGCAGTCTAGCAGAAGAAAAGATAATGATTAGATCTGAAAATATCACAGACAATGCCAAAAACATAATAGTACAATTTACCCAGCCTGTAAAAATTAATTGTACCAGACCTAACAACAATACAAGAACAAGTATACGTATAGGACCAGGACAAACATTCTATGCAACAGGTATAGGGGATATAAGAAAAGCACATTGTAATGTCAGTAGAGCAGAATGGAATAGCACTTTGCAAAATGTAACTGAACAATTAAGAACATACTTTAACAAAACAATAATATTTAATAGCTCCTCAGGAGGGGATCCAGAAATCACGATGCATAGTTTTAATTGTGGAGGAGAATTTTTTTATTGTAATACATCAGGCCTGTTTAATAGTACTTGGATAACTCTCCCATGTAGAATAAAGCAAATTATAAATATGTGGCAGAGGGTAGGACAAGCAATGTATGCCCCTCCCATCAAAGGAGTAATAAGGTGTGAATCAAACATTACAGGACTAATATTAACAAGAGATGGTGGAGAGACCTTCAGACCTGGAGGAGGAGATATGAGGGACAATTGGAGAAGTGAATTATATAAGTATAAAGTAGTAAAAATTGAACCACTAGGAGTAGCACCCACCAGGGCAAGGAGAAGAGTGGTGGGAAGAGAAAAAAGAGCAGTTGGAATAGGAGCTGTCTTCCTTGGGTTCTTAGGAGCAGCAGGAAGCACTATGGGCGCGGCGTCAATAACGCTGACGGTACAGGCCAGACAATTATTGTCTGGCATAGTGCAACAGCAAAGCAATTTGCTGAGGGCTATAGAGGCTCAACGACATCTGTTGAAACTCACGGTCTGGGGCATTAAACAGCTCCAGGCAAGAGTCCTGGCTGTGGAAAGATACCTAAAGGATCAACAGCTCCTAGGAATTTGGGGCTGCTCTGGAAAGCTCATCTGCACCACTAATGTGCCTTGGAACTCTAGTTGGAGTAATAAATCACAGAGTGAGATATGGGACAACATGACCTGGCTGCAATGGGATAAAGAAATTAGCAATTACACACAACTAATATATACCCTAATTGAAGAATCGCAGAACCAGCAGGAAAAGAATGAACAAGACTTGTTGGCATTGGACAAGTGGGCAAATCTGTGGACTTGGTTTGACATATCAAATTGGCTGTGGTATATAAAAATATTTATAATGACAGTAGGAGGCTTAATAGGATTAAGAATAGTTTTTGCTGTGCTT
>A1.RU.07.Irkutsk_5.JQ292891
GCAAACTTGTGGGTCACGGTATACTATGGGGTACCTGTGTGGAGAGATGCAGAGACCACCCTATTTTGTGCATCAGATGCTAAAGCATATGATAAAGAAGTACACAATGTCTGGGCTACACATGCCTGTGCACCCACAGACCCTAACCCACAAGAAATAGCTTTGGAAAATGTGACAGAAAATTTTGATATGTGGAAAAATAACATGGTAGAACAAATGCAAACAGATATAATCAGTCTCTGGGACCAAAGCCTACAGCCATGTGTAAAGTTAACCCCTCTCTGCGTTACTTTAAATTGTTGCTCTTACAACATGACCACAGAACTAAGAGATAAAAGGAAAAATGTACATTCACTCTTTTATAAACTTGATATAGTATCAACTTATAGACTAATAAATTGCAATACATCAGCCATGACACAGGCCTGTCCTAAGGTAACCTTTGAGCCAATTCCTATACATTATTGTGCCCCAGCTGGTTTTGCGATTCTAAAGTGCAGGGATACAAATTTTACTGGAAAGGGGCAATGCAACAATGTCAGCACAGTACAATGCACACATGGAATCAAGCCAGTAGTATCAACTCAACTGCTGTTAAATGGCAGTCTAGCAGAGAAAGAGGTAATGATTAGATCTGAAAATATCACAGACAATAGCAAAATCATAATAGTACAGCTTACTGAGCCTGTAAACATCACTTGTATCAGACCTAGCAACAATACAAGAACAAGTATAAGTATAGGACCAGGACGAGCCTTCTATGCAACAGGTACGGGGGACACAAGGAAAGCATATTGTAAGGTCAACAAAACAGCATGGAATAGCACTTTACAAAAGGTAAGCACACAATTAAGAAACTACTTTACCAAAACAATAATCTTTAAGAACTCCTCAGGAGGGGATTTAGAAATTACAACACATAGTTTCAATTGTGGAGGAGAATTTTTCTATTGCAATACAACAGACCTGTTCAATAGCACTTGGATAACTCTGCCATGTAGAATAAAGCAAATTATAAATATGCGGCAGAGAGTAGGACAAGCAATGTATGCCCCTCCTATTAGAGGAAGTATAAGGTGTGAATCAAACATTACAGGACTACTACTAATAAGAGATGGTGGAGAGACCTTCAGACCTATAGGAGGAAATATGAGGGACAATTGGAGAAGTGAACTATATAAGTATAAAGTAGTAAAAATTGAACCAATAGGAGTAGCACCTACCAAGGCAAGGAGAAGAGTGGTGGAAAGAGAAAAAAGAGCAATTGGACTGGGAGCCGCCTTCCTTGGGTTCTTAGGAGCAGCAGGAAGCACTATGGGCGCGGCGTCAATGACGCTGACGGTACAGGCCAGACAATTATTGTCTGGCATAGTGCAACAGCAAAGCAATTTGCTGAGGGCTATAGAGGCTCAGCAGCATCTGCTGAAACTCACGGTCTGGGGCATTAAACAGCTCCAGGCAAGAGTCCTGGCTGTGGAAAGATACCTGAAGGATCAGCAGCTCCTAGGAATTTGGGGTTGCTCTGGAAAACTCATCTGCACCACTAATGTGCCCTGGAACTCTAGTTGGAGTAACAAATCTCAGAGTGAGATATGGAATAACATGACCTGGATGCAATGGGATAAGGAAGTTATCAATTACACAAACATAATATATAATCTAATTGAAGAATCGCAAAACCAGCAGGAAAAGAATGAACAAGATTTATTGGCATTGGATAAGTGGGCAAGTCTGTGGAATTGGTTTAACATATCAAATTGGTTATGGTATATAAAAATATTCATAATGATAGTAGGAGGCTTAATAGGATTAAGAATAGTTTTTGCTGTGCTT
>A1.RU.08.DEMA108RU003.KF716491
GCAAACTTGTGGGTCACGGTATATTATGGGGTACCTGTGTGGAGAGATGCAGAGACCACTCTATTTTGTGCATCAGATGCTAAGGCATATGATACAGAAGTACACAATGTCTGGGCTACACATGCCTGTGTACCCACAGACCCTAACCCACAAGAAATAGCTTTGGAAAATGTGACAGAAAATTTTAACATGTGGAAAAATGGCATGGTAGAACAAATGCAAACAGATATAATCAGTCTCTGGGACCAGAGCCTAAAGCCATGTGTAAAGTTAACCCCTCTCTGCGTTACTTTAAATTGTTGCTCTTTCAACATGACCACAGAACTAAGAGATAAAAGGACAAAAGTATATTCACTTTTTTATAAACTTGATATAGTAGCAACTTATAGACTAATAAATTGTAATACATCAGCCATGACACAGGCCTGTCCTAAGATAACCTTTGAGCCAATTCCTATACATTATTGTGCCCCAGCTGGTTTTGCGATTCTAAAGTGCAGGGATCCAAATTTTAATGGAACAGGGCCATGCGGGAATGTCAGCACAGTACAATGCACACATGGAATCAAGCCAGTAATATCAACTCAACTGCTGTTAAATGGCAGTCTAGCAGAGAAAGAGATAATAATTAGATCTGAAAATATCACAGACAATGGCAAAATCATAATAGTACAGCTTAAAGAGCCTGTAAAAATCAATTGTACCAGACCTGACAACAATACAAGAACAAGTTATCGTATAGGACCAGGACAAACCTTCTATGCAACAGGTATAGGGGACCCAAAGAAAGCATATTGTAATGTCAGCAGAGCAACATGGAATAACACTTTACGAAACATAAGTGCACAATTAATAAAACACTTTAACAAAACAATAATCTTTAGGAACTCCTCAGGAGGGGATTTAGAAGTTACAACACATAGTTTCAATTGTGGAGGAGAATTTTTCTATTGCAATACAACAAACCTGTTCGATAGCACTTGGATAACTCTACCATGCAGAATAAGGCAAATTATAAATATGTGGCAGAGAGTAGGACAAGCAATGTATGCCCCTCCTATCAAAGGAGTTATAAGGTGTGAATCAAACATTACAGGACTACTACTAACAAGAGATGGTGGAGAGATCTTCAGACCTATAGGAGGAGATATGAGGGACAATTGGAGAAGTGAACTATATAAGTATAAAGTAGTAGAAGTTGAACCAATAGGAGTAGCGCCTACCAAGGCAAGGAGAAGAGTGGTGGAGAGAGAAAAAAGAGCAATTGGACTGGGAGCTGCCTTCCTTGGGTTCTTAGGAGCAGCAGGAAGTACTATGGGCGCGGCGTCAATAACGCTGACGGTACAGGCCAGACAATTATTGTCTGGCATAGTGCAACAGCAAAGCAATTTGCTGAAAGCTATAGAGGCTCAGCAGCATCTGCTGAAACTCACGGTCTGGGGCATTAAACAGCTCCAGGCAAGAGTCCTGGCTTTGGAAAGATACCTAAAGGATCAGCAGCTCCTAGGAATTTGGGGTTGCTCTGGAAAACTCATCTGCACCACTAATGTGCCCTGGAACCTTAGTTGGAGTAATAGATCTCAGAGTGACATATGGGATAACATGACCTGGATGCAATGGGACAGGGAAGTCATCAATTACACAAACATAATATATGATCTACTTGAAGAATCACAAAATCAGCAGGAAAAGAATGAACAAGATTTATTGGCATTGGATAAGTGGGCAAGTCTGTGGAATTGGTTTGACATAACAAATTGGTTATGGTATATAAAAATATTCATAATGATAGTAGGAGGCTTAATAGGATTAAGAATAGTTTTTGCTGTGCTT
>A1.RU.08.DEMA108RU004.KF716492
GCAAACTTGTGGGTCACGATATACTATGGGGTACCTGTGTGGAGAGATGCAGAGACCACCCTATTTTGTGCCTCAGATGCTAAAGCATATGATAAAGAAGTACACAATGTCTGGGCTACACATGCCTGTGTACCCACAGACCCTGACCCACAAGAAATAATTTTGGAAAATGTGACAGAAGATTTCAACATGTGGAAAAATAACATGGTAGAACAAATGCAAACAGATATAATCAGTCTCTGGGACCAAAGCCTAAAGCCATGTGTAAAGTTAACCCCTCTCTGCGTTACTTTAAATTGTTGCTCTTTCAACATGACCACAGAACTAAGAGATAAGAGAAAAACTGTATATTCACTTTTTTATAAACTTGATATAGTACCAACTTATAGACTAATAAATTGTAATACATCAGCCATGACACAGGCCTGTCCTAAGGTAACCTTTGAGCCAATTCCTATACATTATTGTGCCCCAGCTGGTTTTGCGATTCTAAAGTGCAAGGATACAGATTTTATTGGGAAAGGGCCATGCACGAATGTCAGCACAGTACAATGCACACATGGAATCAAGCCAGTAGTATCAACTCAACTGCTATTAAATGGCAGTCTAGCAGAGGAAAAGGTAATGATTAGGTCTGAAAATATCACAGACAATGGCAAAATCATAATAGTACAGCTTACTAAGCCCGTAAGCATCACTTGTATCAGACCTGGCAACAATACAAGAACAAGTATACGTATAGGACCAGGACAAACCTTCTATGCAACAGGTATAGGGGACATAAGGAAAGCATATTGTAATGTCAGCAGAACAGAATGGAATAGCACTTTACAAAAGATAAGTACACAATTAAAAGAATACTTTAACAAAACAATAATCTTTCAGAACTCCTCAGGAGGGGATTTAGAAGTTACAACACATAGTTTCAATTGTGGAGGAGAATTTTTCTATTGCAATACAACAGAACTGTTCAATAGCACTTGGATAACTCTACCATGCAGAATAAAGCAAATTATAAATATGTGGCAGAGAGTAGGACAAGCAATGTATGCCCCTCCTATCAAAGGAAGTATAAGGTGTAAATCAAACATTACAGGACTACTACTAACAAGAGATGGTGGAGAAATCTTCAGACCTATAGGAGGAAATATGAGGGACAATTGGAGAAGTGAACTATATAAGTATAAAGTAGTAAAAATTGAACCAATAGGAGTAGCACCTACCAAGGCAAAGAGAAGAGTGGTGGAGAGAGAAAAAAGAGCAATTGGACTGGGAGCTGCCTTCCTTGGGTTCTTAGGAGCAGCAGGAAGCACTATGGGCGCGGCGTCACTGACGCTGACGGTACAGGCCAGACAATTATTGTCTGGCATAGTGCAACAGCAAAGCAATTTGCTGAGGGCTATAGAGGCTCAGCAGCATCTGCTGAAACTCACGGTCTGGGGCATTAAACAGCTCCAGGCAAGAGTCCTGGCTGTGGAAAGATACCTAAAGGATCAGCAGCTCCTAGGAATTTGGGGTTGCTCTGGAAGACTCATCTGCCCCACTAATGTGCCCTGGAACTCTAGTTGGAGTAATAAATCTCAGGAGGAGATATGGGGTAACATGACCTGGATGCAATGGGACAAGGAAGTTATCAATTACACAAACATAATATATGATCTAATTGAACAATCGCAAAACCAGCAGGAAAAGAATGAACAAGATTTATTGGCATTAGATAAGTGGGCAGATCTGTGGAATTGGTTTAGCATATCAAATTGGTTATGGTATATAAGAATATTTATAATAATAGTAGGAGGCTTAATAGGATTAAGAATAGTTTTTGCTGTGCTT
>A1.RW.07.pR880F.JX236678
ACACAATTGTGGGTTACTGTCTACTATGGGGTACCTGTGTGGAAAGACGCAGAGACCACCCTATTTTGTGCATCAGATGCTAAAGCATATAAGACAGAAATGCATAATGTCTGGGCTACACATGCCTGTGTACCCACAGACCCCAACCCACAAGAAATACCTTTGGAAAATGTAACAGAAAATTTTAACATGTGGAAAAATAACATGGTAGAGCAGATGAATACAGATATAATCAACCTATGGGATCAAAGCCTAAAGCCATGTGTAAAGTTAACCCCGCTCTGTGTTACTTTAAATTGTTGCTCTTTCAATATGACAACAGAACTAAGGGATAGAAGAAAGAAAGTATATTCACTTTTTTATAAACTTGATGTAGTACAACTTTATAGATTAATAAATTGTAATACCTCAGCCATTACACAAGCTTGTCCAAAGGTAACCTTTGAGCCAATTCCTATACATTATTGTGCCCCAGCTGGTTTTGCGATCCTAAAGTGTAGGGATGAGGAGTTCAGTGGGATAGGGCTATGTAAGAATGTCAGCACAGTACAATGCACACATGGAATTAAACCAGTAGTATCAACTCAACTGCTATTAAATGGTAGTCTAGCAGAAAAAAAGGTAAGAATTAGATCTGAAAATATCACAAACAATGTCAAAACCATATTAGTACAACTTGCCCAGCCTGTGATAATTACGTGTATTAGAACTGGCAACAATACAAGAACAAGTATACGTATAGGACCAGGACAAACATTCTATGCAACAGGTATAGGGAATATAAGAAAAGCATATTGTAATGTCAGTAGAACAGAATGGAATGACACTTTACAACAGGTAGTTATACAATTAGGAGAGTACTTTAACAAAACAATAACCTTTAATAGCTCCTCAGGAGGGGATCTAGAAATCACAACCCATAGTTTTAATTGTGGAGGAGAATTTTTCTATTGTAACACATCAACCCTGTTTAGTAGCACTTGGATAACTCTCCCATGCAGAATAAAGCAAATTATAAATATGTGGCAGAGAGTAGGACAAGCAATATATGCTCCTCCAATCGAAGGAGAAATAAGGTGTCAATCAAATATTACAGGACTAATATTAACAAGAGATGGTGGTGAAACCTTCAGACCTGGAGGAGGAGATATGAGGGACAATTGGAGAAGTGAATTATATAAGTATAAGGTAGTAAAAATTGAACCACTAGGAGTAGCACCCACCAGGGCAAGAAGAAGAGTGGTGGAGAGAGAAAAAAGAGCAGTTGGAATAGGAGCTGTCTTCATTGGGTTCTTAGGAGCAGCAGGAAGCACTATGGGCGCGGCGTCAATAACGCTGACGGTACAGGCCAGACAATTATTGTCTGGCATAGTGCAACAGCAAAGCAATTTGCTGAGGGCTATAGAGGCTCAACAACATCTGTTGAAGCTCACGGTCTGGGGCATTAAACAGCTCCAGGCAAGAGTCCTGGCTGTGGAAAGATACCTAAGGGATCAACAGCTCCTAGGAATTTGGGGCTGCTCTGGAAAACTCATCTGCACCACTAATGTGCCCTGGAATGCTAGTTGGAGTAATAAATCTCAGAGTGAGATATGGGACAATATGACCTGGCTGCAATGGGATAAAGAAATTAGCAATTACACACACATAATATATAAACTAATTGAAGAATCACAGAACCAGCAGGAGAAGAATGAACAAGACTTATTGGCATTGGACAAGTGGGCAAATCTGTGGAATTGGTTTGACATATCAAATTGGCTGTGGTATATAAAAATATTCATAATAATAGTAGGAGGCTTAATAGGTTTAAGAATAGTTTTTGCTGTGCTT
>A1.TZ.00.216_F2_A1.HQ659604
ACAAAATTGTGGGTTACTGTCTATTATGGGGTACCTGTGTGGAAAGACGCAGAGACCACCTTATTTTGTGCATCAGATGCTAAAGCATATGAGAGAGAAGTGCATAATGTCTGGGCGACACATGCCTGTGTACCCACAGACCCCGACCCACAAGAAATATATTTGGAAAATGTGACAGAAGGGTTTAACATGTGGAAAAATAACATGGTAGAGCAGATGCATACAGATATAATCAGTCTATGGGACCAGAGTCTAAAGCCATGTGTAAAGTTAACCCCTCTCTGCGTTACTTTAAATTGTTGCTCTTACAATATGACCACAGAACTAAGGGATAAGAAACAGAAAGTGTATTCACTTTTTTATAAACTTGATGTAGTACCAATTTATAGATTAATAAATTGTAATACCTCAGCCATTACACAGGCTTGTCCAAAAGTATCCTTTGAGCCAATTCCCATACATTATTGTGCTCCAGCTGGTTTTGCGATTCTAAAGTGTAATGATGCAGAGTTCAATGGAACAGGGCCATGCAAGAATGTCAGCACAGTACAATGCACACATGGAATCAGGCCAGTAATATCAACCCAACTGCTGTTAAATGGCAGTCTAGCAGAAGGAAGGGTAAAGATTAGATCTGAAAATATCACAAACAACGCCAAAACCATAATAGTACAACTTAACAAGACTGTAGAAATTAATTGTACCAGACCTAACAACAATACAAGAAAAAGTGTACGTATAGGACCAGGACAAGCATTCTATGCAACAGGTATAGGGGATATAAGACAAGCATATTGTAATGTCAGTAGAGCAGACTGGAATAAAACTTTACAAGGGGTAGCCAACCAATTAAAAAGTTACTTTAACAAAACAATAATCTTTGCTAGCTCCTCAGGAGGGGATTTAGAAATTACAACACATAGTTTTAATTGTGGAGGAGAATTTTTTTATTGTGATACATCAGGCCTGTTTAATAGCACATGGATAATTCTCCCATGCAGAATAAAGCAAATTATAAATATGTGGCAGAGAGTAGGACAAGCAATGTATGCCCCTCCCATCCAAGGAGTAATAAAGTGTATATCAAATATTACAGGACTTCTATTAACAAGAGATGGTGGGGAAACCTTCAGACCTACAGGAGGAAATATGAGGGACAATTGGAGAAGTGAATTATATAAGTATAAAGTAGTAAAAATTGAACCACTAGGAGTAGCACCCACCCCGGCAAAGAGAAGAGTGGTGCAGAGAGAAAAAAGAGCAGTTGGAATAGGAGCTGTATTCATTGGGTTCTTAGGAGCAGCCGGAAGCACTATGGGCGCGGCGTCAATAACGCTGACGGTACAGGCTAGACAATTATTGTCTGGCATAGTGCAACAGCAAAGCAATTTGCTGAGGGCTATAGAGGCTCAACAACATCTGTTGAAACTCACGGTCTGGGGCATTAAACAGCTCCAGGCAAGAGTCCTGGCTGTGGAAAGATACCTAAAGGATCAACAGCTCCTAGGAATTTGGGGCTGCTCTGGAAAACTCATCTGCACCACTAATGTGCCCTGGAACTCTAGTTGGAGTAATAGAACTCAGAGTGAGATATGGAATAACATGACCTGGCTGCAATGGGATAAAGAAATTAGCAATTACACAGACATAATATATAATCTAATTGAAGAATCGCAGATCCAGCAGGAAAAGAATGAACAAGAATTATTGGCATTGGACAAGTGGGCAAATCTGTGGAATTGGTTTGACATATCAAAGTGGCTGTGGTATATAAGGATATTTATAATGATAGTAGGAGGCTTAATAGGATTAAGAATAGTTTTTGCTGTGCTT
>A1.TZ.04.3365_v2_c20.HM215298
GCAAACATGTGGGTTACTGTCTATTATGGGGTACCTGTGTGGAGAGATGCAGAGACAACCTTATTTTGTGCATCAGATGCTAAAGGATATGAGACAGAAAAGCATAATGTCTGGGCTACACATGCCTGTGTACCCACAGACCCCAACCCACAAGAAATACATTTGGAAAATGTGACAGAAGAGTTTAACATGTGGAAAAATAACATGGTAGATCAGATGCATACAGATATAATTAGTCTATGGGACCAAAGCCTAAAACCATGTGTAAAGTTAACCCCTCTCTGCGTTACTTTACAGTGTTGCTCTTTCAATGTAACCACAGAAATAAGGGATAAAAAACAAAAAGTATATTCACTTTTTTATAGACTTGATATAGTACAAATTTATATATTAATAAATTGTAACACCTCAACCCTTACACAGGCTTGCCCAAAGATATCTTTTGAGCCAATTCCCATACATTATTGTGCCCCAGCTGGTTTTGCGATACTAAAGTGTAAGGATGAGGAATTCGATGGAACAGGACCTTGTAAGAATGTCAGCACAGTACAATGCACACATGGAATCAAGCCAGTGGTATCAACTCAACTGCTGCTAAATGGCAGTTTAGCAGAAAAAGGAGTAAAAGTTAGATCTGAGAATATCACAAACAATGCCAAAAATATAATAATACAACTTTCCAAGCCTGTGGAAATTAACTGTATCAGACCTAACAACAATACAAGAAAAAGTATACGTATAGGACCAGGACAATCATTCTATGCAACAGGTATAGAGGATATAAGGGAAGCACATTGTAATGTCAGTCAAACAGAATGGAATAACACTTTACATCAGGTAGCAGAACAATTACAAAAATACTTTAACAAAACAATAATATTTAATGGATCCTCAGGAGGGGATCTAGAAATTACAACACATAGTTTTAATTGTGGAGGAGAATTTTTCTATTGTAATACATCAGGCCTGTTTAATAGCAGTTGGATAACTCTCCCATGCAGAATAAAGCAAATTATAAATATGTGGCAGAGAGCAGGACAAGCAATATATGCTCCTCCCATCCAAGGAGCAATAAAGTGTGTATCAAACATTACAGGACTAATATTAACAAGAGATGGTGGGGAAACTTTCAGACCTGGAGGAGGAGATATGAGGGATAATTGGAGAAGTGAATTGTATAAGTATAAGGTAGTAAAAATTGAACCACTAGGGGTAGCACCCACCAGGGCAAAGAGAAGAGTGGTGGAGAGAGAAAAAAGAGCAGTTGGAATAGGAGCTGTTTTCCTTGGGTTCTTAGGAGCAGCAGGAAGCACTATGGGCGCGGCGTCAATAACGCTGACGGTACAGGCCAGACAATTACTGTCTGGCATAGTGCAACAGCAGAGCAATTTGCTGAGGGCTATAGAGGCTCAACAACAGTTGTTGAAACTCACGGTCTGGGGCATTAAACAGCTCCAGGCAAGAGTCCTGGCTGTGGAAAGATACCTAAGGGATCAACAGCTCCTAGGAATTTGGGGCTGCTCTGGAAAGCTCATCTGCACCACTAATGTACCCTGGAACTCTAGCTGGAGTAATAAATCTTACAGTGAGATATGGGACAACATGACCTGGCTACAATGGGATAAGGAAGTTAGCAATTACACACAGATAATATATCAACTAATTGAAGAATCGCAGAACCAGCAGGAAAAGAATGAACAAGACTTACTGGCGTTGGACAAGTGGGCAAGTCTGTGGAATTGGTTTAACATATCAAATTGGCTGTGGTATATAAAAATATTTATAATGATAATAGGAGGCTTAATAGGATTAAGAATAGTTTTTATTGTAATC
>A1.TZ.06.3504_7_21.HM215303
GCAAACTTGTGGGTTACTGTCTATTATGGGGTACCTGTGTGGAGAGACGCAGATACCTCTCTATTTTGTGCATCAGATGCTAAAACATATAAGACAGAAGTGCATAATGTCTGGGCTACACATGCCTGTGTACCCACAGACCCCAACCCACAAGAAGTATATTTGAAAAATGTAACAGAAAATTTTAACATGTGGAAAAATAACATGGTAGAACAGATGCATGCAGATATAATCAGTCTATGGGACCAAAGCCTACAACCATGTGTAAAGTTAACCCCTCTCTGTGTTACTTTAGACTGTTGCTCTTACAATATGACCACAGAAATAAGGGACAAGAAAAAGAAAGTATACTCACTTTTTTATAGACTTGATGTAGTACAAATTTATAGATTAATAAATTGTAATACCTCGGCCATTACACAGGCTTGTCCAAAGGTATCCTTTGAGCCAATTCCCATACATTATTGTGCTCCAGCTGGTTTTGCGATTCTAAAATGTAGAGATAAGAATTTCAATGGAACTGGGCCATGCAGGAATGTCAGCTCAGCACAATGCACACATGGAATCAGGCCAGTAGTATCAACTCAACTGCTGTTAAATGGCAGTTTAGCAGAAGGAAAAGTAATGATTAGATCTGAAAACATCACAAGTAATACCAAAAACATAATAGTACAACTTACCAAGCCTGTACAAATTAATTGCACCAGACCTAGCAATAATACAAGAACAAGTGTGCATATAGGACCAGGACAAGCATTCTATACAACAGGTATAGGGGATATAAGAAGAGCCCATTGTAATGTTAGCAAAGCAAAATGGAATGAAACTTTGGGAAAGATAGCCATCCAATTAGAAAAACACTTTAACAAAACAATAAAATTTAATCCCTCCTCAGGAGGGGATATGGAAATTACAACACATATGTTTAATTGTGGGGGAGAATTTTTCTACTGTAACACAACAAACCTGTTTAATAGCAATTGGATAACTCTTCAATGTAGAATAAAGCAAATTATAAATATGTGGCAGAGAGCAGGACAAGCAATATATGCCCCTCCCATTAAAGGAGTAATAAAGTGTAATTCAAACATTACAGGACTAATATTAACAAGAGATGGTGGGGAAACCTTTAGACCTGGAGGAGGAGATATGAGGGACAATTGGAGAAGTGAATTATATAAGTATAAAGTAGTAAAAATTGAACCACTAGGAGTAGCACCCACCAGGGCAAGGAGAAGAGTGGTGCAGAGAGAAAAAAGAGCAGCTGGACTGGGAGCTGTCTTCATTGGGTTCTTAGGAGCAGCAGGAAGCACTATGGGCGCAGCGTCAATAACGCTGACGGTACAGGCCAGACAATTATTGTCTGGCATAGTGCAACAGCAAAGCAATTTGCTGAGGGCTATAGAGGCTCAACAGCATCTGTTGAAACTCACAGTCTGGGGCATCAAACAGCTCCAGGCAAGAGTCCTGGCTGTGGAAAGATACCTAAAGGATCAACAGCTCCTAGGAATTTGGGGCTGCTCTGGAAAACTCATCTGCACCACTAATGTGCCTTGGAACTCTAGTTGGAGTAATAAATCCCAGAATGAGATATGGGATAACATGACCTGGCTGGAATGGGATAAAGAAATTAGCAACTACACACGGATAATATATGATCTAATTGAAGACTCGCAGAACCAGCAGGAGAAAAATGAGCAAGACTTATTGGCATTAGATAAGTGGGCAAGTCTATGGAATTGGTTTGACATATCAAAATGGCTGTGGTATATAAAGATATTCATAATAATAGTAGGAGGCTTAATAGGATTAAGAATAGTTTGTACAGTACTT
>A1.TZ.08.CH0219_e4.HM204621
GCAAACTTGTGGGTTAATGTCTACTATGGGGTACCTGTGTGGAAAGAAGCAGAGACCACTTTATTTTGTGCATCTGATGCTAAAGCATATTCTACAGAAGCACATAATGTTTGGGCTACACATGCCTGTGTACCCACAGACCCCAACCCACAAGAAGTATATTTAGAAAATGTGACAGAAGAGTTCAACATGTGGAGAAATAAAATGGTAGATCAGATGCAGGAAGATATAGCCAGTCTATGGGACCAATTCCTACAACCATGTGTGAAGTTAACCCCTCTCTGTGTTACCTTAAATTGCTGCTCTTTCAATATGACCACAGAATTAAGGGATAAACACCAAAAAATGTATTCTCTTTTTTATAGACTTGATATAGAAGAACTCTATAGATTAATAAATTGTAATACCTCAACCATTGCACAAGCTTGTCCAAAGGTATCCTTTGAGCCAATCCCCATACATTATTGTGCCCCAGCTGGTTTTGCGATTCTAAAGTGTAGGGATAAAAAGTTCAATGGAACAGGACCATGCAGGAATGTCAGCACAGTACAATGCACACATGGAATCAAGCCAGTAGTATCAACTCAACTGCTGTTAAATGGCAGTCTAGCAGAAAAAGGGATAAAGATTAGATCTGAGAATATCTCAGAAAGTGCTAAAACTATAATAGTACAACTTGACCAGCCTGTAGTAATTAATTGTACCAGACCTAACAACAATACAAGAACAAGTATACCTATGGGACCAGGACGAGCATTATATGCAACAGGTACAGGGGATCCAAGACAAGCACATTGTAATATTAGTAGAGAAAAATGGAATGAAACTTTAAGCAAGGTAGCTAAAAAATTAAAAGAATATTTTAATAGAACAATAATCTTTACAAACGCCTCAGGGGGGGATGTAGAGGTTACAACACATAGTTTTAATTGTGGAGGAGAGTTTTTCTATTGTAATACATCAAACCTGTTTAATAGCACTTGGATAACTATCCAATGCAGAATAAAGCAAATTGTAAGGATGTGGCAGAGGACAGGACAAGCAATGTATGCCCCTCCCATCAAAGGAATAATAAGATGTATGTCAAATATTACAGGCCTACTATTAACAAGAGATGGTGGGGAAACCTTCAGACCTATAGGAGGAGATATGATGGATAATTGGAGAAGTGAGCTATATAAATATAAAGTAGTAAGAATTGAACCAATAGGAGTAGCACCCAACAGGGCAAAGAGAAGAGTGGTGGAGAGAGAAAAAAGAGCAGTCTTTATGGGAGCTGTCTTCCTTGGGTTCTTAGGAGCAGCCGGAAGCACTATGGGCGCAGCGTCGATAACGCTGACGTTACAGGCCAGACAATTGTTGTCTGGTATAGTGCAACAGCAAAGCAATTTGCTGAGGGCTATAGAGGCTCAACAGCATCTGTTGAAACTCACGGTCTGGGGCATTAAACAGCTCCAGGCAAGAGTCCTGGCTGTGGAAAGATACCTACAGGATCAACAGGTCCTAGGACTTTGGGGCTGCTCTGGGAAAATCATCTGCGCCACTAATGTGCCCTGGAATTCTAGTTGGAGTAATAAATCCTATGGGGAGATATGGGATAACATGACCTGGCTGGAATGGGATAAAGAAGTTAGCAATTACACAGACATAATCTATGATCTAATTGCAAAATCGCAAAATCAACAGGAAAAGAATGAACAAGACTTATTGGCATTGGACAAGTGGACAAGTTTGTGGGGTTGGTTTGAAATATCAAGATGGCTGTGGTATATAAAAATATTCATAATGATAGTAGGAGGCTTAATAGGATTAAGAATAGTTTTTGTTATACTG
>A1.UG.07.0086_A1.JX877522
GCAAAATTGTGGGTTACTGTCTACTATGGGGTACCTGTGTGGAGAGATGCAGAAACCACCTTATTTTGTGCATCTGATGCAAAAGCATATGAAAGAGAAGTGCATAATATCTGGGCTACGCATGCCTGTGTACCTACAGACCCCAACCCACAAGAAATACATTTGAAAAATGTGACAGAAGAATTTAACATGTGGAAAAATAACATGGTAGAACAGATGCATACAGATATAATCAGTCTATGGGACCAAAGCCTAAAGCCATGTGTAAAGTTAACCCCTCTCTGCGTTACTTTAAATTGTTGCTCTTTCAATGCGACCACAGAATTATGGGATAAGAAACAGAAAGTATATTCACTTTTTTATAAGATGGATATAATATCAATTTATAGATTAATAAATTGTAATACTTCAACCATTACACAGGCTTGTCCAAAGGTAACCTTTGAGCCAATTCCTATACATTATTGTGCCCCCGCTGGTTTTGCGATCTTAAAGTGTAATGATGAGGAGTTCAATGGAACAGGGGTATGCAAGAATGTCAGCACAGTACAATGCACACATGGAATCAAGCCAGTAGTGTCAACTCAACTGCTGCTAAATGGAAGTCTAGCAGAGGGAAAGATAATGATTAGATCTGAAAATATCACAAACAATGCCAAAAACATACTAGTACAACTTAACGAGACTGTAACCATTAATTGTACCAGACCTGGCAACAATACAAGAAAGAGTGTACGTATAGGACCAGGCCAAGCATTCCTTACAACAGGTATAGGGGATCCAAGAAAAGCACATTGTAATGTCAGTAGAGCAGATTGGAATAAAACTTTGGCAAGGGTAGCCCAACAATTAAGAACACACTTTAACAACACAATAATCTTTAATAGCTCCACAGGAGGGGATCCAGAAATAACAACACATAGTTTTAATTGTGGAGGAGAATTTTTCTATTGTGACACATCAGAACTATTTAATAGCACTTGGATAACTCTCCAATGCAAAATAAAGCAAATTATAAATATGTGGCAGAGAGCAGGACGAGCAATGTATGCCCCTCCCATCCGAGGAGTAATAAGATGTGAGTCAAATATTACAGGACTAATATTAACAAGAGATGGTGGGGAAACCTTCAGACCTGGAGGAGGAGATATGAGGGACAATTGGAGAAGTGAATTATATAAGTATAAAGTAGTAAAACTTGAGCCACTAGGAATAGCACCCACCAAGGCAAAGAGAAGAGTGGTGGAGAGAGAAAAAAGAGCAGTTGGACTGGGAGCTGTTTTCATTGGGTTCTTAGGAGCAGCAGGAAGCACTATGGGCGCGGCGTCAATAACGCTGACGGTACAGGCCAGACAATTATTGTTTGGCATAGTGCAACAGCAAAGCAATTTGCTGAGGGCTATAGAGGCTCAACAGCATATGTTGAAACTCACAGTCTGGGGCATTAAACAGCTCCAGGCAAGAGTCCTGGCTGTGGAAAGATACCTAAAGGATCAACAGCTCCTAGGAATTTGGGGCTGCTCTGGAAAACTCATCTGCACCACTAATGTGCCTTGGAACGATAGTTGGAGTAATAAAACCCAAAATGAGATATGGGACAACATGACCTGGCTGCAATGGGATAAAGAAATTAACAATTACACACAGGTAATATATAATTTACTTGAAGAATCGCAGAACCAGCAGGACAAGAATGAACAAGACTTGTTAGCATTGGACAAGTGGGCAAGCCTGTGGACTTGGTTTGACATATCAAACTGGCTGTGGTATATAAGAATATTTCTAATGGTAGTAGGAGGCTTAATAGGATTAAGAATAGTTTTTGCTGTGCTT
>A1.UG.07.p9004SDM.JX236676
GCAAACTTGTGGGTTACTGTCTACTATGGGGTACCTGTGTGGAGAGACGCAGAAACCACCTTATTTTGTGCATCAGATGCAAAAGCATATGAAAAAGAAGTGCATAATATCTGGGCTACGCATGCCTGTGTACCTACAGACCCCAACCCACAAGAAATACATTTGGAAAATGTGACAGAAGAGTTTAACATGTGGAAAAATAACATGGTAGAGCAGATGCATACAGATATAATCAGTCTATGGGACCAAAGCCTAAAGCCATGTGTAAAGTTAACCCCTCTCTGCGTTACTTTAAATTGTTGCTCTTTCAATACAACTACAGAAGTAAGGGATAAGAAACAGAAAGTATATTCACTTTTTTATAAGTTGGATGTAGTACCAATCTATAGATTAATAAATTGTAATACCTCAGCCATTACACAGGCTTGTCCAAAGGTAACCTTTGAGCCAATTCCTATACATTATTGTGCCCCTGCTGGTTTTGCGATTTTAAAGTGTAAGGATAAGGAGTTCAATGGAACAGGGCTATGCAAGAATGTCAGCACAGTACAATGCACACATGGAATCAAGCCAGTAGTATCAACTCAACTGCTGTTAAATGGCAGTCTAGCAGAAGGAACGGTAAGGATTAGATCTGAAAATATCACAAACAATGCCAAAAACATACTAGTACAACTTACCAGGCCTGTAAACATTAATTGTACCAGACCTAACAACAATACAAGAAAAAGTGTACATATAGGACCAGGACAAGCATTCTATGCAATAGGAATAGGAAATATAAGACAAGCACATTGTAATGTCAGTAAAGCAAGTTGGAATAGCGCTTTGCAAGAGGTAGCCCAACAGTTAAAAACACACTTTAACAAAACAATAATCTTTGCTAACTCCACAGGGGGGGATCCAGAAATAACAACACATAGTTTTAATTGTGGAGGAGAATTTTTCTATTGTAACACATCAAGCCTATTTAATAGCATTTGGATAACTCTCCAATGCAGAATAAAGCAAATTATAAATATGTGGCAGAGAGTAGGACAAGCAATGTATGCCCCTCCCATCCAAGGAGTAATAAGGTGTGAGTCAAACATTACAGGGCTAATATTAACAAGAGATGGTGGGGAAACCTTCAGACCTGGAGGAGGAGATATGAGAGACAATTGGAGAAGTGAATTATATAAGTACAAAGTAGTAAAAATTGAACCACTAGGAGTAGCACCCACCAAGGCAAAGAGAAGAGTGGTGGAAAGAGAAAAAAGAGCAGTTGGAATAGGAGCTGTTTTCCTTGGGTTCTTAGGAGCAGCAGGAAGCACTATGGGCGCAGCGTCAATAACGCTGACGGTACAGGCCAGACAATTATTGTTTGGCATAGTGCAACAGCAAAGTAATTTGCTGAGGGCTATAGAGGCTCAACAGCATCTGTTGAAACTCACGGTCTGGGGCATTAAACAGCTCCAGGCAAGAGTCCTGGCTGTGGAAAGATACCTAAGAGATCAACAGCTCCTAGGAATTTGGGGCTGCTCTGGAAAACTCATCTGCACCACTAATGTGCCCTGGAACTCTAGTTGGAGTAATAAAACTCAGAGTGAGATATGGGACAACATGACCTGGATGCAATGGGATAAAGAAATTAACAATTACACACAGTTAATATATGGTCTACTTGAAGAGTCGCAGAACCAGCAGGAAAAGAATGAACAAGACTTGTTGGCATTGGACAAGTGGGCAGATCTGTGGAATTGGTTTGACATATCAAAATGGCTGTGGTATATAAAAATATTTATAATGATAGTAGCAGGCTTAATAGGATTAAGAATAGTTTTTGCTGTGCTT
>A1.UG.11.DEMA110UG009.KF716486
GCTAACTTGTGGGTTACTGTCTACTATGGGGTACCTGTGTGGAAAGACGCAGAGACCACCCTGTTTTGTGCGTCAGATGCTAAAGCATATGAAACAGAGAAGCATAATGTCTGGGCTACACATGCCTGTGTACCCACAGACCCCAACCCACAAGAAATACATTTGGAAAATGTAACAGAAGAATTTAACATGTGGAAAAATAATATGGTAGAGCAGATGCATACAGATATTATCAGTCTATGGGACCAAAGCCTAAAGCCATGTGTAAGGTTAACTCCTCTCTGTGTTACTTTAAGCTGTTGTTCTTTCAATATGACCACAGAACTAAGGGATAGGAAAAGGAGAATGTATGCACTTTTTTATAAACTTGATCTACAACAAATTTATAGCTTAATAAATTGTAATACCTCAGCCCTTACACAGGCTTGTCCAAAGGTATCCTTTGAGCCAATTCCCATACATTATTGTGCTCCAGCTGGTTTTGCGATCCTAAAGTGTAGGGATGAGGAGTTCAATGGAACAGGGCCATGCAAGAATGTCAGCACAGTACAATGCACACATGGAATTAAGCCAGTAGTATCAACTCAATTGCTGTTAAATGGCAGTCTAGTAAAAGGAGAGGTAAGAATTAAATCTGAAAATATTTCAGAAAATCATAAAAACATAATTGTACACCTTACAAAGCCTGTATCAATTAGGTGTATCAGACCTAACAACAATACACGAACAAGTGTACGTATAGGGCCAGGACAAGAATTCTTTACAAGTAAGATAGGGAATATAAGACAAGCATACTGTAACGTCAGTAAATCAGAATGGGAGAACACTTTACAACAGGTAGCTACACAATTAAGAAAATACTGGAACAAAACAATAAAATTTACTCCGGTCTCAGGAGGGGATGTAGAAATTACAACACATAGTTTTAATTGTGGAGGAGAATTTTTCTATTGTAATACATCAAGTCTGTTTAATAGTACTTGGATAACTCTCCCATGCAGAATAAAGCAAATCATAAATATGTGGCAAAGAGTAGGACAAGCAATGTATGCCCCTCCCATCGAAGGAATAATAAGATGTGACTCAAACATTACAGGACTACTCTTAACAAGAGATGGTGGGGAAATCTTCAGACCTATAGGAGGGGATATGAAAGATAATTGGAGAAATGAATTATACAAGTATAAAGTAGTAAAAATTGAACCTCTGGGAGTAGCACCCTCCTGGGCAAGGAGAAGAGTGGTGGAGAGAGGAAAAAGAGCAGTTGGAATAGGAGCTGTATTCCTTGGGTTCTTAGGAGCAGCAGGGAGCACTATGGGCGCAGCGTCAATAACGCTGACGGTACAGGCCAGGCAATTATTGTCTGGCATAGTGCAACAGCAAAGCAATTTGCTGAAGGCTATAGAAGCTCAACAACAACTGTTGAGACTCACGGTCTGGGGCATTAAACAGCTCCAGGCAAGAGTCTTAGCTGTGGAAAGATACCTAAAGGATCAACAGCTCCTAGGAATTTGGGGCTGCTCTGGAAAACTCATCTGCACCACTACTGTGCCCTGGAACTCTAGTTGGAGTAACAAAACTTACAATGAAATATGGGACAACATGACCTGGCTGCAATGGGATAAAGAAATTAGCAATTACACAGAGGAGATATACAGGCTAATTGAAGCATCACAGATCCAGCAGGAAAAGAATGAACAAGACTTATTGGCATTGGACAAGTGGGCAAGTCTGTGGAGTTGGTTTGACATATCAAATTGGCTGTGGTATATAAAGATATTTATAATGATAGTAGGAGGCTTAATAGGATTAAGAATAGTTCTTGCTGTGCTT
>A1.UG.92.92UG037.AB253429
GCAAACTTGTGGGTTACTGTCTACTATGGGGTACCTATATGGAAGGATGCAAATACCACCTTATTTTGTGCATCAGATGCGAAAGCATATGATACAGAAGTGCATAATGTCTGGGCTACGCATGCCTGTGTACCTACAGACCCCAGCCCACAAGAACTAAAAATGGAAAATGTGACAGAAGAGTTTAACATGTGGAAAAATAACATGGTAGAGCAGATGCATACAGATATAATCAGTCTATGGGACCAAAGCCTAAAACCATGTGTACAGTTAACCCCTCTCTGCGTTACTTTAGATTGTTGCTCTTTCAATATGACCACAGAATTAAGGGATAAGAATCGGAAGGTATATTCACTTTTTTATAAACTTGATGTAGTACAAATTTATAGATTAATAAATTGTAATACCTCAGCCCTTACACAGGCTTGTCCAAAGGTAACCTTTGAGCCAATTCCCATACATTATTGTGCCCCAGCTGGTTATGCGATTCTAAAATGTAATGATAAGGAGTTCAATGGAACAGGGCTATGCAAGAATGTCAGCACAGTACAATGCACACATGGAATCAGGCCAGTAGTATCAACTCAACTGCTGTTAAATGGCAGTTTAGCAGAAGGAAAGGTAATGATTAGATCTGAAAATATCACAAACAATGTCAAAAACATAATAGTACAACTTAACGAGTCTGTAACAATTAATTGTACCAGACCTAACAATAATACAAGAAGAAGTGTACGTATAGGACCAGGACAAACATTCTATGCAACAGGTATAGGGGATATAAGACAAGCACATTGTAATGTCAGTGGGTCACAATGGAATAAAACTTTACACCAGGTAGTTGAACAATTAAGAAAATATTGGAACAATACAATAATCTTTAATAGCTCCTCAGGAGGGGATTTAGAAATTACAACACATAGTTTTAATTGTGCAGGAGAATTTTTCTATTGTAATACATCAGGCCTGTTTAATAGTACTTGGATAACTCTCCCATGCAGAATAAAGCAAATTATAAATATGTGGCAGAGAGTAGGACAAGCAATGTATGCCCCTCCCATCCAAGGAGTAATAAAGTGTGAATCAAACATTACAGGACTAATATTAACAAGAGATGGTGGGGAAACCTTCAGACCTGGAGGAGGAGATATGAGGGATAATTGGAGAAGTGAATTATATAAGTATAAGGTAGTAAAAATTGAACCACTAGGAGTAGCACCCACCAAGGCAAGGAGAAGAGTGGTGGAGAGAGAAAAAAGAGCAGTTACACTGGGAGCTGTATTCATTGGGTTCTTAGGAACAGCTGGAAGCACAATGGGCGCGGCGTCAATAACGCTGACGGTACAGGCCAGAAAATTATTGTCTGGCATAGTGCAACAGCAAAGCAATTTGCTGAGGGCTATAGAGGCTCAACAGCATCTGTTGAAACTCACTGTCTGGGGCATTAAACAGCTCCAGGCAAGAGTCCTGGCTGTGGAAAGATACCTAAGGGATCAACAGCTCCTAGGAATTTGGGGCTGCTCTGGAAAACTCATCTGCCCCACTAATGTGCCCTGGAACTCTAGTTGGAGTAATAAATCTCTAGATGAAATATGGGAAAACATGACCTGGCTGCAATGGGATAAAGAAATTAGCAATTACACAATCAAAATATATGAGCTAATTGAAGAATCGCAGATCCAGCAGGAAAGGAATGAAAAAGACTTACTGGAGTTGGACAAGTGGGCAAGTCTGTGGAATTGGTTTGACATATCAAAATGGCTGTGGTATATAAAAATATTTATAATGATAGTAGGAGGCCTAATAGGATTAAGAATAGTTTTTGCTGTGCTT
>A1.UG.97.368MPc02.EU853062
ACAAGATTGTGGGTTACTGTTTATTATGGGGTACCTGTGTGGAAAGATGCAGACACCACCTTATTTTGTGCATCAGATGCTAAAGCATTTGAGAGAGAAGTGCATAATGTCTGGGCTACACATGCCTGTGTACCCACAGACCCCAACCCACAAGAACTATCTTTGACAAATGTGACAGAAAAGTTTAACATATGGAAAAATAACATGGTAGAGCAGATGCATGAAGATATAATCAGTCTATGGGACCAAAGTCTAAAGCCATGTGTAAAGTTAACCCCTCTCTGTGTCACTTTAAATTGTTGCTCTTTCAATATGACCACAGAGCTAAGAGATAAGGTGAAGAAAGTACATTCACTTTTTTATAAATTTGATGTAGTACAAATTTATACATTAATAAATTGTAATACCTCAACCATTACACAGGCTTGTCCAAAGGTATCCTTTGAGCCAATTCCCATACATTATTGTGCCCCAGCTGGTTTTGCGATCCTAAAGTGTAGAGATGAAGAGTTCAATGGAACAGGGCTATGCCAGAATGTCAGCACAGTACAATGCACACATGGAATCAGGCCAGTAGTATCAACTCAACTGCTGTTAAATGGCAGTCTAGCAGAAGAAAACATAACAATTAAATCTGAAAATATCACAAATAATGCTAAAACCATAATAGTGCAACTTACCAAGCCTGTAATAATTAATTGTACCAGACCTAACAACAATACAAGAAAAGGTGTACACATAGGACCAGGACAAGCATTCTTTGCAGCAGGTATAGGAAACATAAGGCAAGCATATTGTACGGTCAATGCATCAGAATGGAATAACACTTTACAACAGGTAGCTGAACAATTAAGGAAACATTGGAACACAACAATAATCTTCACTAACTCCTCAGGAGGGGATGTAGAAATTACAACACATAGTTTTAATTGTGGAGGAGAGTTTTTCTATTGTAATACATCAGACCTGTTTAATAGCACTTGGATAACTCTCCCATGCAGAATAAAGCAAATCATAAGGATGTGGCAGAGAACAGGACAAGCAATGTATGCCCCTCCCATTCAAGGAAAAATAGAATGTGTATCAAACATTACAGGACTCCTATTAGTAAGAGATGGTGGGGAAAAATTCAGACCTGGAGGAGGAGATATGAAGGACAATTGGAGAAATGAATTATATAGGTATAAAGTAGTAAGAGTTGAACCACTAGGAGTAGCACCCACCAAGGCAAGGAGAAGAGTGGTGGGGAGAGAAAAAAGAGCAGTTGGAATAGGAGCTGTGTTCCTTGGGTTCTTAGGAGCAGCAGGAAGCACTATGGGCGCGGCGTCAATAACGCTGACGGAACAGGCCAGACAATTATTGTCTGGTATAGTGCAACAGCAAAGCAATTTGCTGAGGGCTATAGAGGCTCAACAGCAACTGTTGAAACTCACAGTCTGGGGCATTAAACAGCTCCAGGCAAGAGTCCTGGCTGTGGAAAGATACCTAAGGGATCAACAGCTCCTAGGAATTTGGGGCTGCTCTGGAAAACTCATCTGCACCACTAATGTGCCTTGGAACTCTAGTTGGAGTAATAAATCTCAGGAGGAGATATGGGAGAACATGACCTGGCTACAATGGGATAAAGAAATTGACAATTACACACAAATAATATATGAGCTACTTGAAAAATCGCAGAACCAGCAGGAAAAGAATGAACAAGACTTATTGGCATTGGACAAGTGGGCAAGTCTGTGGACTTGGTTTGACATAACAAAATGGCTGTGGTATATAAAGATATTTATAATGCTAGTAGGAGGCTTAATAGGATTAAGAATAGTTTTTGCTGTAATT
>A1.UG.98.120MPC01.EU852954
GCAAACTTGTGGGTTACTGTCTACTATGGGGTACCTGTGTGGAAAGACGCAGCCACCACCTTGTTTTGTGCGTCAGATGCAAAAGCATATGAAACAGAAATGCATAATGTCTGGGCTACCCATGCCTGTGTACCTACAGACCCCAACCCACAAGAAATAGATTTAGTAAATGTGACAGAAGAGTTTAACATGTGGAAAAATAACATGGTAGAGCAGATGCATACAGATATAATCAGTCTATGGGACCAAAGCCTAAAGCCATGTGTAAAATTAACCCCTCTCTGCGTTACTTTAGAGTGTTGCTCTTTCAATATGACCACAGAAGTAAGAGATAGGCAAAAGAAAGTATCTTCACTTTTCTATAGACTGGATGTAGTACCAGTTCATAGATTAATAAATTGTAATACCTCAGCCATTACACAGGCTTGTCCAAAGGTATCCTTTGAGCCAATTCCCATACATTATTGTACCCCAGCTGGTTTTGCGATTCTAAAGTGTAAGGATGAGGAGTTCAATGGAACAGGGCTATGCAAGAATGTTAGCACAGTGCAATGCACACATGGAATCAAGCCAGTAGTGTCAACTCAACTGCTGTTAAATGGCAGTCTAGCAGAAGGAGAGGTAATGATTAGATCTGAAAATATCACAGACAATGCCAAAAACATAATAGTACAATTTAACCAGTCTGTACCAATTAATTGTACCAGACCTGGCAACAATACAAGAGAAAGTATACACATAGGACCAGGACAGGCATTCTATACAACAGGTATAGGGGATATAAGACAAGCACATTGCAATGTCAGCAGAGCAAAATGGAATGAAACTTTGCAAAGGGTAGTCAAAAAATTAGGAACACACTTTAACAAAACAATAATCTTTACTAAACCTGCAGGAGGAGATCCAGAAATAACAGCACATAGTTTTAATTGTGGAGGAGAATTTTTCTATTGTAACACATCAGGCCTGTTTAATAGCACCTGGATAATTCTCCAATGTAGAATAAAGCAAATTATAAATATGTGGCAGGAAGTAGGACGAGCCATGTATGCTCCTCCCATCAGGGGAGTAATAAGGTGTGAATCAAACATTACAGGAATGATATTAACAAGAGATGGGGGTGAGGTCTTCAGACCTGGAGGAGGAGATATGAGGGATAATTGGAGAAGTGAATTGTATAAGTATAAAGTAGTAAAAATTGAACCACTAGGAGTAGCACCTACCAAGGCAAAGAGAAGAGTGGTGGAGAGAGAAAAAAGAGCAATTACTATAGGAGCTGTCTTCCTTGGGCTCTTAGGAGCAGCAGGAAGCACTATGGGCGCAGCGTCAATAACGCTGACGGCACAGGCCAGACAATTATTGTCTGGTATAGTGCAACAGCAAAGCAATTTGCTGAGGGCTATAGAGGCTCAACAACATCTGTTGAAACTCACGGTCTGGGGCATTAAACAACTCCAGGCAAGAGTCCTGGCTGTGGAAAGATACCTAAAGGATCAACAGCTCCTAGGAATTTGGGGCTGCTCTGGAAAACTCATCTGCACCACTAATGTGCCTTGGAATTCTAGTTGGAGTAATAAATCCCTGAATGAGATATGGGACAACATGACCTGGCTGCAATGGGATAAAGAAATTAGCAACTACACACAGATAATATATGGGCTAATTGAAGAATCACAGAACCAGCAGGAAAAGAATGAACTAGACTTATTGGCATTGGACAAGTGGGCAAGTCTGTGGAATTGGTTTGACATAACAAACTGGCTGAGGTATATACAAATATTTATAATGATAGTAGGAGGCTTAATAGGATTAAGAATAGTTTTTGCTGTGCTT
>A1.UG.98.98UG57136.AF484509
GCAAACTTGTGGGTTACTGTCTACTATGGGGTACCTGTGTGGAGAGATGCAGAGACCACCTTATTTTGTGCATCAGATGCAAAATCATATGATACAGAAATGCATAATGTCTGGGCCACACATGCCTGTGTACCTACAGACCCCAACCCACAAGAAATAAATTTGAAAAATGTGACAGAAGAGTTTAACATGTGGAAAAATAAAATGGTAGAGCAGATGCATACAGATATAATCAGTCTATGGGACCAAAGCTTAAAGCCATGTGTAAAGTTAACCCCTCTCTGTGTTACTTTAGAGTGTTGCTCTTTCAATATGACCACAGAATTAAGGGATAAGAAACAGAGAGTATACTCACTTTTTTATAAACTGGATGTAGTACCAATTTATAGATTAATAAATTGTAATACCTCAGCCATAACACAGGCTTGTCCAAAGGTATCCTTTGAGCCAATTCCCATACATTACTGTGCTCCAGCTGGTTTTGCGATTCTAAAGTGTAATGATAAAGAGTTCAATGGAACAGGGCTATGCAAGGATGTCAGCACAGTACAATGCACACATGGAATCAAGCCAGTAGTATCAACTCAACTGCTGTTAAATGGCAGTCTAGCAAAAGAAAGGGTAATAATTAGATCTGAAAATATTACAGACAATATCAAAAACATAATAGTACAACTTAACGAGTCTGTAGAAATTAGTTGTATCAGACCTAACAACAATACAAGAAAAAGTGTACGTATAGGACCAGGACAAGCATTCTATGCAACAGACACAGGGGATATAAGACAAGCATATTGTAATGTTAGTAAAAGGGGATGGAATAACACTTTGCAAAAGGTAGTTGAACAATTAAGAGTACACTTTAACAAAACAATAACCTTTGCTAACTCCTCAGGAGGGGATCTAGAAATAACAACACATAGTTTTAATTGTGGAGGAGAATTTTTCTATTGTGACACATCAGGCCTGTTTAATAGCACTTGGATTACTCTCCAATGCAGAATAAAGCAAATTATAAATATGTGGCAGAGAGCAGGACAAGCAATATATGCCCCTCCCATCCAAGGAGTAATAATGTGTAAATCAAATATTACAGGACTAATATTAACAAGAGATGGTGGAGAAACCTTCAGACCTGGAGGAGGAGACATGAGGGACAATTGGAGAAGTGAATTGTATAAGTATAAAGTAGTAAAAATTGAACCACTAGGAGTAGCACCCACCAAGGCAAGGAGAAGAGTGGTGCAGAGAGAAAAAAGAACAGTTGGAATAGGAGCTGTGTTCCTTGGGTTCTTAGGAGCAGCAGGAAGCACTATGGGCGCGGCGTCAATAACGCTGACGGCACAGGCCAGAGCATTACTGTCTGGCATAGTGCAACAGCAAAGCAATTTGCTGAGGGCTATAGAGGCTCAACAACATCTGTTGAGACTCACGGTCTGGGGCATTAAACAGCTCCATGCAAGAGTCCTGGCTGTGGAAGGATACCTAAGGGATCAACAGCTCCTAGGAATTTGGGGCTGCTCTGGAAAACTCATCTGCACCACTAATGTGCCCTGGAACTCTAGTTGGAGTAATAAATCCCAGAATGAGATATGGGGCAACATGACCTGGCTGCAGTGGGATAAAGAAATTAGCAATTACACACAGATAATATATAGCCTAATTGAAGAATCACAGAACCAGCAGGAAAAGAATGAACAAGACTTATTGGCATTGGATAAATGGGCAAATCTGTGGAATTGGTTTGACATATCAAACTGGCTGTGGTATATAAAAATATTTATAATGATAGTAGGAGGCTTAATAGGATTAAGAATAGTTTTTGCTGTACTT
>A1.ZA.01.TV314.FJ647148
GCAAACTTGTGGGTTACTGTTTACTATGGGGTACCTGTGTGGAAAGATGCAGAGACCACCCTATTTTGTGCATCAGATGCTAAAGCATATGAGAAAGAAGTGCATAATGTCTGGGCTACACATGCCTGTGTACCCACAGACCCCAACCCACAAGAAATACATTTGGTAAATGTGACAGAAAATTTTAATATGTGGAAAAATAAAATGGTAGAGCAGATGCATGCAGATATAATCAGTCTATGGGACCAAAGCCTAAAGCCATGTGTAAAGCTAACCCCTCTCTGTGTAACTTTAAATTGTTGCTCTTATAATATGACCACAGAACTAAGGGATAAGAAACAGAAAGTATATTCACTTTTTTATAGACTTGATGTAGTACAGATTTATAGATTAATAAATTGTAATACCTCAGCCATTACACAAGCTTGTCCAAAGGTCTCCTTTGAGCCAATTCCCATACATTATTGTGCTCCAGCTGGTTTTGCGATCCTAAAATGTAATGAGGAGGAGTTCAACGGAACAGGGCCATGCAAGAATGTCAGCTCAGTACAATGCACACATGGAATCAGGCCAGTAGTATCAACTCAACTGCTGTTAAATGGCAGTCTAGCCCAAGGAGAGGTAAAAATTAGATCTGAAAATATCTCAGACAATGCTAAAACCATAATAGTACAATTTAACCAGTCTGTAATAATTAATTGTACCAGACCTAGCAACAATACAAGGAGAAGTGTACGTATAGGACCAGGACAAGCATTCTATGCAACAGGTATAGGGGACATAAGGAAAGCACATTGTAATGTCAGTGAATCAGAATGGAATAAAGCTTTACAACAGGTAGCTACACAATTAGGAAGATACTGGAACAAAACAATAATTTTTAATAGCTCCTCAGGAGGGGATTTAGAAATTACAACACATAGTTTTAATTGTGGAGGAGTATTTTTCTATTGTAATACATCAGGTCTGTTTAGTAGCAGGTGGATAACTCTCCAATGCAGGATAAAGCAAATTATAAATATGTGGCAGAGAGTAGGACAAGCAACGTACACCCCTCCCATCCAAGGAGAAATAAGGTGTAGATCAAACATTACAGGACTACTATTAACAAGAGATGGTGGGGAAATCTTCAGACCTGGAGGGGGAAATATGAAGGACAATTGGAGAAGTGAATTATATAAGTATAAAGTAGTAAAAATTGAACCACTAGGAGTAGCACCATCCAAGGCAAAGAGAAGAGTGGTGGGAAGAGAAAAAAGAGCAGTTGGACTGGGAGCTGTATTCATTGGGTTCTTGGGAGCAGCAGGAAGCACTATGGGCGCGGCGTCAGTGACGCTGACGGTACAGGCCAGACAATTATTGTCTGGCATAGTGCAGCAGCAAAGCAATTTGCTGAGGGCTATAGAGGCTCAACAGCATCTGTTGAAACTCACAGTCTGGGGCATTAAACAGCTCCAGGCAAGAGTCCTGGCTCTAGAGAGATACCTAAGGGATCAACAGCTCCTAGGAATTTGGGGCTGCTCTGGAAAACTCATTTGCGCCACTAATGTGCCTTGGAACTCTAGTTGGAGTAATAAATCTTATAATGAAATATGGGATAACATGACCTGGCTGCAGTGGGATAAAGAAATTGACAATTACACAGAAACAATATATAGGCTAATTGAAGAATCGCAAAACCAGCAGGAAAGGAATGAACAAGACTTATTGGCATTGGACAAGTGGACAAATCTGTGGAGTTGGTTTGACATATCGAACTGGCTGTGGTATATAAAAATATTTATAATGATAGTAGGAGGCTTAATAGGATTAAGAATAGTTTTTGCTGTGCTT
>A2.CD.97.97CDKS10.AF286241
ACAGATTGGTGGGTCACAGTATACTATGGAGTACCTGTGTGGAAAGATGCAGAAACCACCTTATTTTGCGCATCAGATGATAAAGCATATGAGACAGAAGCGCATAATGTCTGGGCCACACATGCCTGTGTACCCACAGACCCCAACCCACAAGAAGTAAACCTAAAAAATGTGACAGAAGATTTTAACATGTGGAAAAATAATATGGTAGAGCAGATGCATGAAGATATAATCAGTCTATGGGATCAAAGCCTAAAGCCATGTGTAAAATTAACCCCTCTCTGTGTCACGTTAAACTGTTGTTCTTTTAATGTTACCACAGAAGTAAGAGATAAAGAAAAGAAAGTCTATGCACTGTTTTATAAACTTGATGTAGTACAAATTTATAGACTAATAAATTGTAATACCTCAGCCATCACACAGGCTTGTCCAAAGGTATCCTTTGAGCCAATTCCTATACATTATTGTGCCCCAGCTGGTTTTGCGATTCTAAAGTGTGAGGATCCGAGATTCAATGGAACAGGACCATGCAATAATGTTAGCTCAGTACAATGTACACATGGAATTATGCCAGTAGCATCAACTCAACTGCTGTTGAATGGCAGTCTAGCAGAAAAAGAGGTGATGATTAGATCTGAAAATATTACAAACAATGCCAAAAACATAATAGTACAGTTTAATGAATCGGTACCAATTACTTGTATCAGACCCAACAACAATACGAGAAAAGGTATACCTATTGGACCAGGACAAGTCTTCTATACAAGTGACATAGGGGATATAAGACAAGCATATTGTAGTATCAACAAAACAAAATGGGATGCCTCTTTACAAAAGGTAGCTGAACAATTAAGAAAACACTTCAATAAAACAATAAATTTTACCAAACCCTCAGGAGGGGATCTAGAAATTACAACACATAGTTTTAATTGTGGAGGAGAATTTTTCTATTGTAATACAACAAGCCTGTTTAATAGCACATGGATGACTCTCCCATGCAGAATAAAACAAATTGTAGACATGTGGCAGGAAGTAGGACAAGCAATGTATGCCCCTCCCATTGCAGGAGTAATATATTGTACATCAAACATTACAGGAATAATATTGACAAGAGATGGTGGGGAGATCTTTAGGCCTGGAGGAGGAGATATGAGGGACAATTGGAGAAGTGAATTATATAAGTATAAAGTAGTAAAAATTGAACCACTAGGAGTAGCACCCTCCAGGGCAAAGAGAAGAGTGGTGGAGAGAGAAAAAAGAGCAGTGGGAATAGGAGCTGTTTTCCTTGGGTTCTTGGGAGCTGCAGGAAGCACTATGGGCGCGGCGTCAATAACGCTGACGGTACAGGCCAGACAGTTATTATCTGGCATAGTGCAACAGCAAAGCAATTTGCTGAAGGCTATAGAGGCTCAACAGCATCTGTTGAAACTCACAGTCTGGGGCATTAAACAGCTCCAGGCAAGAGTCCTGGCTCTGGAGAGATACCTACAAGATCAACAGCTCCTGGGAATTTGGGGTTGCTCTGGAAAACTCATCTGCACCACTACTGTGCCCTGGAACTCTAGTTGGAGTAATAAGACTTACGAGGAGATTTGGAACAACATGACCTGGTTGCAATGGGATAGAGAAATTGACAATTACACAAATATAATATACAATCTACTTGAAGAATCGCAGAACCAGCAGGAAAAGAATGAACAAGACTTACTGGCATTAGATAAATGGGCAAGTTTGTGGAATTGGTTTAGCATAACAAACTGGCTGTGGTATATAAGAATATTCATAATGATAGTAGGAGGCTTGATAGGATTAAGAATAGTTATGGCTATAATT
>A2.CM.01.01CM_1445MV.GU201516
ACAAATTTGTGGGTCACAGTATACTATGGAGTACCTGTATGGAGAGATGCAGAGACCACCCTATTTTGTGCATCAGATGCAAAAGCATATGATAGAGAAGTACATAATGTCTGGGCCACACATGCCTGTGTACCCACTGACCCCAACCCACAAGAAGTAGACCTGAAAAATGTAACAGAAAATTTTAACATGTGGAAAAATAACATGGTAGAGCAAATGCATGAAGATATAATCAATCTATGGGATCAAAGCCTAATGCCATGTGTAAAACTAACCCCTCTCTGCGTCACTCTAAATTGTTGCTCTTACTTAATGCCCACAGAACTAAAAGATAAGACACAGGAAGTCTATTCACTGTTTTATAAGCTTGATATAGTACAAATTTATAGACTAATACGTTGTAATACCTCAGTCATCACACAAGCCTGTCCAAAAGTAACCTTTGAGCCAATTCCTATACATTATTGTGCCCCAGCTGGTTTTGCGATTCTAAAGTGTAAGGATAAGAAGTTCAATGGAACAGGGTCATGCCGGAATGTTAGCTCAGTACAATGTACACATGGAATTAGGCCAGTAGTATCAACTCAACTGCTGTTGAATGGCAGTCTAGCAGAAGAAGAAGTAATGATTAGATCTAAAAACTTTACAGACAATGCCAAAAACATAATAGTACAGTTTACTGAGCCTGTACAAATTAATTGTACCAGACCCAACAACAATACAAGAAAAAGTATACGCTTTGGACCAGGACAAGCCTTCTATACAAATAATATAGGGGATATAAGACAAGCACACTGTAATATCAGCAAAGCAGACTGGAATGTTACTTTACAAAAGGTAGTTAAACAATTACACAGCCACTTCGCTACAACAATAATCTTTAATAGCCCCTCAGGAGGGGACCTAGAAATTACAACACATAGTTTTAATTGTGGAGGAGAATTTTTCTTTTGCAATACAACAGGCTTGTTCAATAGCACATGGATAACACTCCAATGCAAAATAAAACAGATTATAAACATGTGGCAGAGAGTAGGACGAGCAATGTATGCCCCTCCCATTGCAGGAGTAATAAAGTGTATATCAAATATCACAGGAATGATCTTGACAAGAGATGGTGGGGAGACCTTCAGGCCTGGAGGAGGAGATATGAGGGACAATTGGAGAAGTGAATTATATAAGTATAAAGTAGTAAAAATTGAACCACTAGGAATAGCACCCACCAAGGCAAGGAGAAGAGTGGTGGAGAGAGAAAAAAGAGCAGTTGGACTGGGAGCTGCTTTCCTTGGGTTCTTGGGAGCTGCAGGAAGCACTATGGGCGCGGCGTCAATAACGCTGACGGTACAGGCCAGACAATTATTGTCTGGCATAGTGCAACAGCAAAGCAATTTGCTGAAGGCTATAGAGGCTCAACAGCAGCTGTTGAAACTCACGGTCTGGGGCATTAAACAGCTTCAGGCAAGAGTCCTGGCTATAGAAAGATACCTACAGGATCAACAGCTCCTGGGACTTTGGGGCTGCTCTGGAAAACTTATCTGCACCACTACTGTGCCTTGGAACTCTAGTTGGAGTAATAAAAATCAGAGTCAGATTTGGGACAACATGACCTGGTTGGAGTGGGATAAAGAGATTAGCAATTACACAGAAACAATATACAAACTACTTGAAGACTCGCAGAACCAGCAGGAAAAGAATGAACAAGACGTATTGGCATTAGACAAATGGGCAAATTTGTGGAATTGGTTTAGCATAACAAACTGGCTGTGGTATATAAAAATATTTATAATGATAGTAGGAGGCTTGATAGGATTAAAAATAGTTATTGTTATATTT
>B.BE.91.SIMI84_HSIMI84.L07421
GTACAATTGTGGGTTACAGTCTATTATGGGGTACCTGTGTGGAAAGAAGCAACCACCACCCTATTTTGTGCATCAGATGCTAAAGCATATGACACAGAGGTTCATAATGTTTGGGCCACACATGCCTGTGTACCCACAGACCCTAGCCCACAAGAAATAGTATTGGAAAATGTGACAGAAAATTTTAATATGTGGAAGAATAACATGGTAAAACAGATGCATGAGGATATAATCAGTTTATGGGATCAAAGCCTAAAGCCATGTGTAAAATTAACCCCACTCTGTGTTACTTTAAATTGCTGCTCTTTCAATGTCACCACAAGTATAAAAAATAAGGTACAGACAGAATATGCACTTTTTTATAAACTTGATGTAATGCCAATATATACATTGATAAATTGTAACACCTCAGTCATTACACAAGCCTGTCCAAAGGTATCCTTTGAACCAATTCCCATACATTATTGTACCCCAGCTGGTTTTGCGATTCTAAAGTGTAATGATAAGAAGTTCAATGGAACAGGACCATGTAAAAATGTCAGCACAGTACAATGCACACATGGAATTAAGCCAGTAGTGTCAACTCAACTGCTGTCAAATGGCAGTCTATCAGAAGGAGAGGTAGTAATTAGATCTGAAAATTTCACTGACAATGCTAAAACCATAATAGTACAGCTGAATAAATCTGTAGTAATTAATTGTACAAGACCCAACAACAGTAAAAGAAAAACTCTACATATGAAGAGG------GCATTTTATGCAACAGGAACAGGATATATAAGACAAGCACATTGTAACATTAGTAGAGCAAAATGGAATGACACTTTAAAACAGATAGTTAAATTAAAAGAACAATTTGGGAATAAAACAATAGTCTTTAAGCAATCCTCAGGAGGGGACCCAGAAATTGTAATGCACAGCTTTAATTGTGGAGGGGAATTTTTCTACTGTAATTCAACAAAGCTGTTTAATAGTACTTGGATCACACTCCTATGCAGAATAAAACAAATTATAAACAGGTGGCAAGAAGTAGGAAAAGCAATGTATGCCCCTCCCATCGAAGGACATATTAGATGTTCATCAAATATTACAGGGCTGTTACTAACAAGAGATGGTGGTGAGACCTTCAGACCTGGAGGAGGAGATATGAGGGATAATTGGAGAAGTGAATTATACAAATATAAAGTGGTGAAGATTGAGCCATTAGGAGTAGCACCCACCAAGGCAAAGAGAAGAGTGGTGCAGAGAGAAAAAAGAGCAGTGGGAATAGGAGCTTTGTTCCTTGGATTCTTGGGAGCAGCAGGAAGCACTATGGGCGCGGCGTCAATGACGCTGACGGTACAGGCCAGACAATTATTGTCTGGTATAGTGCAACAGCAGAGCAATTTGCTGAGGGCTATTGAGGCGCAACAGCATCTGTTGCAACTCACAGTCTGGGGCATCAAGCAGCTCCAGGCAAGAGTCCTGGCTGTGGAAAGATACCTAAAGGACCAACAGCTCCTAGGGATTTGGGGTTGCTCTGGAAAACTCGTTTGCACCACTACTGTGCCTTGGAATGCTAGTTGGAGTAATAAATCCCTGAATCAGATTTGGGATAACATGACCTGGATGGAGTGGGAGAGAGAAATTGACAATTACACAGGCTTAATATACAGATTAATTGAAGAATCGCAGAACCAACAGGAACAGAATGAACAAGACTTATTGAAATTGGATACGTGGGCAAGTTTGTGGAATTGGTTTAGCATAACAAAATGGCTGTGGTATATAAAAATATTCATAATGATAGTAGGAGGTTTAATAGGTTTAAGAATAATTTTTGCTGTACTT
>B.BR.10.10BR_RJ051.KJ849825
TCAAATTTGTGGGTCACAGTCTATTATGGGGTACCTGTGTGGAAAGAAGCAACCACCACTCTGTTCTGTGCATCAGATGCTAAAGCAACTGACCCAGAGGTACATAATATTTGGGCCACACATGCCTGTGTACCCACAGACCCTGATCCACAAGAGATAAAATTGAAAAATGTGACAGAAAATTTTAACATGTGGAAAAATAACATGGTAGAACAGATGCATGAGGATATAATTAGTTTATGGGATCAAAGTCTAAAGCCATGTGTAAAATTAACCCCACTCTGTGTTACTTTACATTGCTGTACTTTCAATGTCACCACAAGCGCAAGAGATAAGATGAGGGAAGAATATGCACTTTTTTACAGACTTGATATAGAACCAATATATACAAAGATAAACTGTAACACCTCAGTCATTACACAGGCCTGTACAAACGTAAATTTTGATCCAATTCCCATACATTATTGTGCCCCGGCTGGTTTTGCGATTCTAAAGTGTACGGATAAAAATTTCAATGGAACAGGACCATGTAAAAATGTCAGCACAGTACAGTGTACACATGGAATTAAGCCAGTAGTGTCAACTCAACTGCTGTTAAATGGCAGTCTATCAGAAGGAGACATAGTAATTAGATCTGAAAATATCACAAACAATGCTAAAACCATAATAGTACAGCTAAATACATCTGTAAAAATTAATTGTACAAGACCCAACAACAATACAAGCAAAAGTATACATATAGGACAGGGAAGAGCATGGTCTGCAACAGGAATAGGAGATATAAGACAGGCACATTGTAACCTTAGCGCAGAACAATGGAATAAAACTTTAGGACTGGTAGCTAAAAAATTACAAGAACAATTTTCAATAGCAATAGCCTTTCAGCCGCACTCAGGAGGGGACCCAGAAATTGTAATGCACAGTTTTAATTGTAGAGGGGAATTTTTCTATTGTAATACAACAAAACTGTTTAATAATACTTGGATCATACTCCCATGCAGAATGAAACAAATCATAAACAGGTGGCAGGAAGTAGGAAAAGCAATGTATGCTCCTCCCATCAGTGGAAGAATTAGCTGTTTATCAAATATCACAGGGCTGATATTAACAAGAGATGGTGGTGACAATTTCAGACCTGAAGGAGGAGATATGAGGAATAATTGGAGAAGTGAATTATATAAATACAAAGTAGTAAAAATTGAGCCATTAGGAATAGCACCCACCAAGGCAAGGAGAAGAGTGGTGCAGAGAGAAAAAAGAGCAATGGGACTAGGAGCTGTGTTCCTTGGGTTCTTGGGAACAGCAGGAAGCACTATGGGCGCAGCGTCACTGACGCTGACGGTACAGGCCAGACAACTATTGACTGGTATAGTGCAACAGCAGAACAATTTGCTGAGGGCTATTGAGGCGCAACAGCATCTGTTGCAGCTCACAGTCTGGGGCATCAAGCAGCTCCAGGCAAGAGTCCTGGCTGTAGAAAGATACCTAAAGGATCAACAGCTCCTGGGAATTTGGGGTTGCTCTGGAAAACTCATTTGCACCACTTCTGTGCCTTGGAATACTAGTTGGAGTAATAAAAATCTGAGTGCAATTTGGGACAACATGACTTGGATGCAGTGGGAGAGAGAAATTGACAATTACACAGACTTAATATACACATTGCTTGAAGAATCGCAGAACCAACAAGAAAAAAATGAACAAGAATTATTGGAATTGGATAAGTGGGCAAGTTTGTGGAATTGGTTTAGCATAACAAACTGGCTGTGGTATATAAAAATATTCATAATAATAGTAGGGGGCTTAATAGGTTTAAGGATAGTTTTTACTGTACTT
>B.CH.01.HIV_CH_BID_V3533_2001.JQ403025
GCACAAACGTGGGTCACAGTTTATTATGGGGTACCTGTGTGGAAAGAAGCTAACACCACTCTATTTTGTGCATCAGATGCTAAAGCATATGATACAGAGGCACATAATGTTTGGGCCACACATGCCTGTGTACCCACAGACCCCAGTCCACAAGAAGTAACATTGGGAAATGTGACAGAAAATTATAACATGTGGAAAAATAACATGGTAGAACAGATGCAAGAGGATGTAATCAGTTTATGGGATCAAAGCCTAAAGCCATGTGTAAAATTAACCCCACTCTGTGTTACCTTAAATTGCTGCTCTTTCAATATCACCACAAGCATGAGAAAAAAGATGCAGAAAGAATATGCAACGTTTTATAATCTTGATATAGTACCAATATATAGGTTGATAAGTTGTAATACCTCAGTCATTACACAGGCCTGTCCAAAGATATCCTTTGAGCCAATTCCCATACATTATTGTGCCCCGGCTGGTTTTGCGATTCTAAAGTGTAATGATAAGAAGTTCAATGGAACAGGACCATGTAACAATGTCAGCACAGTACAATGTACACATGGAATTAGGCCAGTAGTATCAACTCAACTGCTGTTAAATGGCAGTCTAGCAGAAGAAGAGGTAGTAATTAGGTCAGAGAATATTACAAATAATGCTAAAACCATAATAGTACAGCTGAAAGAAGCTGTAGAAATTAATTGTACAAGACCCAACAACAATACAAGAAAAAGTATAAATATGGGACCAGGGAGAGCATTTTATGCAACAGGAATAGGAGACATAAGACAAGCACATTGTAACATTAGTTGGACAAAATGGAATAAAACTTTACAACAGGTAGTTGACAAATTAAGAGAACACTTTAATAAAACAATAGTCTTTAATCACTCCTCAGGAGGGGACCCAGAAATTGTAATGCACAGTTTTAATTGTGGAGGGGAATTTTTCTACTGTAATTCAACAAAACTGTTTAATAGTACTTGGTTCATACTCCCATGTAGAATAAAACAGATTATAAACCTGTGGCAGGAAGTAGGAAAAGCAATGTATGCCCCTCCCATCAAAGGACAAATTAGATGTTCCTCAAATATTACAGGACTGCTAATAACAAGAGATGGTGGTGAGATCTTCAGACCTGGAGGAGGAGATATGAGGGACAATTGGAGAAGTGAATTATATAAATATAAAGTAGTAAAAATTGAACCATTAGGATTAGCACCCACCAAGGCAAAGAGAAGAGTGGTGCAAAGAGAAAAAAGAGCAGTGGGATTCGGAGCTCTGTTCCTTGGGTTCTTGGGAGCAGCAGGAAGCACTATGGGCGCAGCGTCAGTGACGCTGACGGTACAGGCCAGACAATTATTGTCTGGTATAGTGCAACAGCAAAACAATTTGCTGAAGGCTATTGAGGCGCAACAGCATCTGTTGCAACTCACAGTCTGGGGCATCAAGCAGCTCCAGGCAAGAGTCCTGGCTGTGGAAAGATACCTAAAGGATCAACAGCTCCTGGGAATTTGGGGTTGCTCTGGAAAACTCATTTGCACCACTGCTGTGCCTTGGAATACTAGTTGGAGTAATAAATCTCAGAATGAGATTTGGAATAACATGACCTGGATGGAGTGGGAAAGAGAAATTGACAATTACACAGGCTTAATATACACCTTGCTTGAAGAATCGCAGAACCAACAAGAAAAGAATGAACAAGAATTATTGGCATTAGATAAATGGGCAAGTTTGTGGAATTGGTTCAACATAACAAATTGGCTGTGGTATATAAAAATATTCATAATGATAGTAGGAGGCTTAATAGGTTTAAGAATAGTTTTTACTGTACTT
>B.CN.04.CNHLJBF04030.EU131808
GCAAACTTGTGGGTCACAGTCTATTATGGGGTACCTGTATGGAAAGAAGCAACTACTACTCTATTTTGTGCATCAGATGCTAAAGCATATGATACAGAGGTACATAATGTTTGGGCCACACATGCCTGTGTACCCACAGACCCCAACCCACAAGAAGTAGTCTTGGAAAATGTGACAGAAAACTTTAACATGTGGAAAAATGACATGGTAGAACAGATGCAGGAAGATATAATCAGTTTATGGGATCAAAGCCTAAGGCCATGTGTAAAATTAACCCCACTCTGTGTTACTTTAAATTGCTGCTCTTTCAATATCACCACAAGCATAAGACCT---AAG---AAAAACTATGCACTTTTTTATACACTTGATATACAACCAATATATATATTGACAAGTTGTAACACCTCAATCATTACACAGGCTTGTCCAAAGATATCCTTTGAACCAATTCCTATACATTATTGTGCCCCGGCTGGTTTTGCGATTCTAAAGTGTAACAATAAAACGTTCAATGGAACAGGACCATGTACAAATGTCAGTACAGTACAATGTACACATGGAATTAGGCCAGTAGTATCAACTCAACTGCTGTTAAATGGCAGTTTAGCAGAAGAAGAGGTAGTAATTAGATCTAGCAATTTCACGAACAATGCTAAAATCATAATAGTACAGCTGAATGAATCTGTAGAAATTAATTGTACAAGACCCAGCAACAATACAAGAAAAAGTATACAGCTAGGACAAGGGCGAGCATGGTATACAACAGGAATAGGAGATATAAGAAGAGCACATTGTAACATTAGTGGGACAAAATGGAATAACACTTTAAATCAGATAGTTAAAAAATTAAGAGAACAATTTAACAAAACAATAATCTTTAATCAATCTTCAGGAGGGGACCCAGAGATTGTAATGCACAGTTTTAATTGTGGAGGGGAATTTTTCTACTGTAATACAACACAACTGTTTAGTAGTACTTGGATCACACTCCCTTGCAGAATAAAACAAATTGTAAACATGTGGCAGGAAGTAGGGAAAGCAATGTATGCCCCTCCTATTGAAGGACAAATTAGATGTTCATCAAATATTACAGGGCTGCTATTAACAAGAGATGGTGGCGAGACCTTCAGACCTGCAGGAGGAAATATGAAAGACAATTGGAGAAGTGAATTATATAAATATAAAGTAGTAAAAATTGAACCATTAGGAGTAGCACCCACCAAGGCAAAAAGAAGAGTGGTGCAGAGAGGAAAAAGAGCAGTGGGAATAGGAGCTATGTTCCTTGGGTTCTTGGGAGCAGCAGGAAGCACTATGGGCGCAGCGTCAATAACGCTGACGGTACAGGCCAGACAAATGTTGTCTGGTATAGTGCAACAGCAAAGAAATCTGCTGAGGGCTATTGAGGCGCAACAGCATCTGTTGCAACTCACAGTCTGGGGCATCAAGCAGCTCCAGGCAAGAGTCCTGGCTGTGGAAAGATACCTAAAGGATCAACAGCTCCTAGGGATTTGGGGTTGCTCTGGAAAACTCATTTGCCCCACTACTGTGCCTTGGAATGTTAGTTGGAGTAATAAATCTCTGAGTGAGATTTGGAATAACATGACTTGGATGGAGTGGGAAAGAGAAATTGGCAATTACACAAGTGTAATATACAGCTTAATTGAAGAATCGCAGAACCAACAGGAAAAGAATGAACTAGAACTATTGGAATTGGATAAGTGGGCAAGTTTGTGGAATTGGTTTGACATGACAAAATGGCTGTGGTATATCAAAATATTCATAATGATAGTAGTAGGCTTGGTAGGTTTAAGAATAGTTTTTTCTGTACTT
>B.CN.06.CNHLJBF06051.EU131802
GAAAAG---TGGGTCACAGTCTATTATGGGGTACCTGTATGGAGAGATGCAAATACCACTCTATTTTGTGCATCAGATGCTAAAACATATGATACAGAGGTACATAATGTTTGGGCCACACATGCCTGTGTACCCACAGACCCCAACCCACAAGAAGTAGTCTTGGGAAATGTGACAGAAAACTTTAACATGTGGAAAAATAACATGGTAGAACAGATGCATGAAGATATAATCAGTTTATGGGATCAAAGCCTAAAGCCATGTGTAAAATTAACCCCACTCTGTGTTACTTTAAATTGCTGCTCTTTCGATATCACCACAAACACAGGA---AAGGTA---AGAGACTATGCACTTCTTTATAAACTTGATGTAGTACCAATGTTTAGGTTGATACATTGTAACACCTCAGTCATTACACAAGCTTGTCCAAAGGTATCCTTTGAGCCAATTCCCATACATTATTGTACCCCGGCTGGTTTTGCGCTTCTAAAGTGTAACAATAAAACATTCAGTGGAACAGGACCATGTACAAATGTCAGTACAGTACAGTGTACACATGGAATTAGGCCAGTAGCATCCACTCAACTGCTGTTAAATGGCAGTTTAGCAGAAGAAAGGGTAGTAATTAGGTCTAGCAATTTCACGGACAATGCTAAAATCATAATAGTACAGCTAAATGAATCTGTAGAAATTAATTGTACAAGACCCAACAACAATACAAGAAAAGGTATATATCTAGGACAAGGGCGAGCATGGTATACAACAAGAATAGGAGATATAAGACAAGCACATTGTAACATTAGTAGAGAAAAATGGAATAACACTTTAAAACTGATAACTGAAAAATTAAGAGAACAATTTAACAAAACAATAATCTTTAATCGATCTTCAGGAGGGGACCTAGAGGTTGTAATGCACAGTTTTAATTGTGGAGGGGAATTTTTCTACTGTAATACATCACAACTGTTTAATAGTACTTGGGTCACGCTCCCTTGCAGAATAAAACAAATTGTAAACATGTGGCAGAAAGTAGGGAAAGCCATGTACGCCCCTCCCATTCAAGGACAAATTAGATGTTCATCAAATATTACAGGGTTGCTATTAACAAGAGATGGTGGTGAGACCTTCAGACCTGCAGGAGGAAATATGAGAGATAATTGGAGAAGTGAATTATATAAATATAAAGTAGTAAAAATTGAACCATTAGGAGTAGCCCCCACCAAGGCAAAGAGAAGAGTGGTGCAGAGAGAAAAAAGAGCAGTGGGAATAGGAGCTATGTTCCTTGGGTTCTTGGGAGCAGCAGGAAGCACTATGGGCGCAGCGTCAATAACGCTGACGGTACAGGCCAGGCAATTATTGTCTGGTATAGTGCAACAGCAGAGAAATTTGCTGATGGCTATTGAGGCGCAACAGAATATGTTGCGACTCACAGTCTGGGGCATCAAGCAGCTCCAGGCAAGAGTCTTGGCTGTGGAAAGATACCTAAAGGATCAACAGCTCATGGGAATTTGGGGTTGCTCTGGAAAACTCATTTGCACCACTGCTGTGCCTTGGAATGCTAGTTGGAGTAATAAATCTCTAGATCAGATTTGGAATAACATGACTTGGATGGAGTGGGAAAGAGAAATTGACAATTACACAAGAGAAATATACAACTTAATTGAACTATCGCAGAACCAACAAGAACAGAATGAACAAGAACTATTGGAATTGGATAAATGGGCAAGTTTGTGGAATTGGTTTGACATAACAAAATGGCTGTGGTATATCAAAATATTCATAATGGTAGTAGGAGGCTTGGTAGGTTTAAGAATAGTTTTTGCTGTACTT
>B.CN.99.plwj11_6.GU647196
GCAAACTTGTGGGTCACAGTCTATTATGGGGTACCTGTATGGAAAGAAGCAACTACCACTCTATTTTGTGCATCAGATGCTAAAGCATATGAGACAGAGGTACATAATATTTGGGCCACACATGCCTGTGTACCCACAGACCCCAGCCCACGAGAAGTAGTCTTGGAAAATGTGACAGAAAACTTTAACATGTGGAAAAATGACATGGTAGAACAGATGCATGAAGATATAATCAGTTTATGGGATGAAAGCCTAAAGCCATGTGTAAAATTAACCCCACTCTGTGTTACTTTACATTGCTGCTCTTTCAATATCACCACAAGCATAAAAACTAAGGTG---CAAGACTATGCACTTTTTTATAAACCTGATATAGTACAAATATATAGGTTGATACATTGTAACATCTCAGTCATTACACAAGCTTGTCCAAAGGTATCCTTTGAGCCAATTCCCATACATTATTGTACCCCGGCTGGTTTTACGATTCTAAAGTGTAACAATAAAAAGTTCAAGGGAGCAGGACCATGTACAAATGTCAGTACAGTACAATGTACACATGGAATTAGACCAGTAGTATCAACTCAACTGCTGTTAAATGGCAGTTTAGCAGAAGAAGAGGTAGTAATTAGATCTAGCAATTTCTCGGACAATGCTAAAGTCATAATAGTACAGCTGAATGAATCTGTAGAAATTAATTGTACAAGACCCAACAACAATACAAGAAAAAGGGTAAGTATAGGACCAGGGAGAGCATGGTATACAACAAAAGTAGGAGATATAAGACAAGCACATTGTAACATTAGTAGAACAAAATGGAATGACACTTTAAAACAGATAACTGAAAAATTAAGAGAACAATTTAACAAAACAATAATCTTTAATCAATCTTCAGGAGGGGACCCAGAAATTGTAAGGCACAGTTTTAATTGTGGAGGGGAATTTTTCTACTGTAATACAGCACAACTGTTTAATAGTACTTGGATTACGCTCCCTTGCAGGATAAGACAAATTGTAAACATGTGGCAGAAAGTAGGGAAAGCAATGTATGCCCCTCCCATTGAAGGACCAATTAAATGCTCATCAAATATTACAGGGTTGCTATTAACAAGAGATGGTGGAGAGACCTTCAGACCTGGAGGAGGAGATATGAGAGACAATTGGAGGAGTGAATTATATAAATATAAAGTAGTAAAAATTGAACCATTAGGAGTAGCACCCACCAAGGCAAAGAGAAGAGTGGTGCAGAGAGAAAAAAGAGCAGTGGGAATAGGAGCTATGTTCCTTGGGTTCTTGGGAGCAGCAGGAAGCACTATGGGCGCAGCGTCAATAACGCTGACGGTACAGGCCAGACAGTTGTTGTCTGGTATAGTGCAACAGCAGAGAAATTTGCTGAGGGCTATTGAGGCGCAACAGCATCTGTTGCAACTCACAGTCTGGGGCATCAAGCAGCTCCAGGCAAGAGTCTTGGCTGTGGAAAGATACCTAAAGGATCAACAGCTCCTAGGGATTTGGGGTTGCTCTGGAAAACTCATCTGCACCACTGCTGTGCCTTGGAATGCTAGTTGGAGTAATAAATCCCTGAGTCAGATTTGGGATAACATGACTTGGATGGAGTGGGAAAGAGAAATTAACAATTACACAAAAGAAATATACACCTTAATTGAAGAATCGCAGAACCAGCAAGAAAAGAATGAACTAGACCTATTGAAATTGGATGAGTGGGCAAGTTTATGGAATTGGTTTGACATAACAAAATGGCTGTGGTATATCAAAATATTCATAATGGTAGTAGGAGGCTTGGTAGGTTTAAGAATAGTTTTTGCTGTACTT
>B.CY.07.CY184.JF683738
TCAAATCTTTGGGTCACAGTCTATTATGGGGTACCTGTGTGGAAAGAAGCAACACCCACTTTATTTTGTGCATCTGATGCTAAAGCATATGACACAGAGGTACATAATGTTTGGGCCACACATGCCTGTGTACCCACAGATCCTAGCCCACAAGAAATGGTATTAGAAAATGTGACAGAAAATTTTAACATGTGGAAAAATTATATGGTAGAACAGATGCAAGAGGATATAATCAGTTTATGGGATGAAAGCCTAAAGCCATGTGTAAAATTAACTCCACTCTGTGTTACTTTAAATTGCTGCTCTTTCAAGATCACCACAAGCATAAAAGATAAGACAAAGAATGAATATGCACTCTTTTATAAACTTGATGTAACACCAATATATACTTTGATAAATTGTAACACCTCAGCCATTACACAAGCCTGTCCAAAGGTATCCTTTGAACCAATTCCCATACATTATTGTGCCCCGGCTGGTTATGCGATTCTAAAGTGTAAGGATAAGAAGTTCAATGGGACAGGACCATGTAAAAATGTTAGCACAGTACAATGTACACATGGAATTCGGCCAGTGGTGTCAACTCAACTGCTGTTAAATGGCAGTCTAGCAGAAGAAGAGGTAGTAATTAGATCTGAAAACTTCACAAACAATGCCAAAACCATAATAGTACAGCTGAAAGAACCTATAAACATTACTTGTATCAGACCCGGCAACAATACAAGAAAAAGTATACATATAGGACCGGGAAGGGCATTTTATGCAACAGGAATAGGAAATATAAGACAAGCACATTGTAACCTTAGTGAAACAAAATGGAATAACACTTTAAAACAGATAGTTACAAAATTAAGAGAAAAATTTAATAAAACAATAGCCTTTAATCAATCCTCAGGAGGGGACCCAGAAATTACAATGCACAGTTTTAATTGTGGAGGGGAATTTTTCTACTGTGATACTACAAAGCTGTTTAATAGTACTTGGATCACACTCCCATGCAGAATAAAACAAATTATAAACAGATGGCAGGAAGTAGGAAAAGCAATGTATGCCCCTCCCATCAGAGGAGAAATTAAATGTACATCAAATATTACAGGGCTACTATTAACAAGAGATGGTGGTGAGATCTTCAGACCTGGAGGAGGAGACATGAAGGACAATTGGAGAAGTGAATTATATAAATATAAAGTAGTAAAAATTGAGCCATTAGGAATAGCACCTACCAAGGCAAAAAGAAGAGTGGTGCAGAGAGAAAAAAGAGCAATAGGACTGGGAGCTGTGTTCATTGGGTTCTTGGGAGCAGCAGGAAGCACTATGGGCGCAGCGTCGGTGACGCTGACGGTACAGGCCAGACAGTTATTGTCTGGTATAGTGCAACAGCAAAACAATTTGCTAAAAGCTATTGAGGCGCAACAGCATCTGTTGCAACTCACAGTCTGGGGCATCAAACAGCTCCAGGCAAGAGTCCTGGCTGTGGAAAGATACCTACAGGATCGACAGCTCCTAGGGCTTTGGGGTTGCTCTGGAAAGCTCATCTGCACCACTTCTGTACCTTGGAATGCTAGTTGGAGTAATAAATCTCAGGAGGAGATTTGGGGTAACATGACCTGGATGCAGTGGGAGAGAGAAATTGGAAATTACACAGAATTAATATACACCTTACTTCAAGAATCGCAGTACCAACAAGAAAAGAATGAACAAGAATTATTGGAATTAGATAAGTGGGCAAGTTTGTGGAATTGGTTTGACATATCAAAATGGCTGTGGTATATAAAAATATTCATAATGATAGTAGGAGGTTTAGTAGGTTTAAGAATAATTTTTGCTGTACTT
>B.CY.09.CY258.JF683801
GCAAAGTTGTGGGTCACAGTCTATTATGGGGTACCTGTGTGGAAAGAAGCAACCACCACTCTATTTTGTGCATCAGATGCTAAAGCAGTTGACACAGAGGTGCATAATGTTTGGGCCACGCATGCCTGTGTACCCACAGACCCTAATCCACAAGAAGTAGTATTGGAAAATGTGACAGAAAATTTTAACATGTGGAAAAATAACATGGTAGAACAGATGCATGAGGATATAATCAGTTTATGGGATCAAAGCCTAAAGCCATGTGTAAAATTAACCCCACTCTGTGTTACTTTAAATTGCTGCTCTTTCAATGTCACCAAAAGCATAGGAGATAAGATGCAGAAAGAATATGCACTGTTTTATAAACTTGATGTAATGCAAATATACACATTGATAAACTGTAACACCTCAGTCATTAGACAGGCCTGTCCAAAGGTAACCTTTGAACCAATTCCCATACATTATTGTGCCCCGGCTGGTTTTGCGATTCTAAAGTGTAATGATAAAAAGTTTAATGGGACAGGACCATGTAAAAATGTCAGCACAGTACAATGTACACATGGAATTAAGCCAGTAGTGTCAACTCAACTGCTATTAAATGGCAGTCTAGCAGAAGAAGAGATAGTAATTAGATCTGAAAATTTAACAAACAATGCTAAAACCATAATAGTACATCTGAACGAATCTATAGTAATTAATTGTACAAGACCCAACAACAATACAAGAAAAGGTATACATATGGGATGGGGGAGAGCATTTTATGCAACAGGAGTAGGGGACATAAGACAAGCACATTGTAACCTTAGCAGTACACAGTGGAACAACACTTTAAGACAGATAGCTATAAAATTAAGAGAAACATTTAACAAAACAATAGTCTTTAATCACTCCTCGGGAGGGGACCCAGAAATTGTAACGCACACTTTTAATTGTGGAGGGGAATTTTTCTACTGTAAGACATCACAACTGTTTAATAGTACTTGGATCACACTCCCATGCAGAATAAAACAAATTATAAATAGGTGGCAGGAAGTAGGAAAAGCAATGTATGCCCCTCCCATAGCAGGACAAATTAGCTGTTCATCAAATATTACAGGGCTGCTATTAACAAGAGATGGTGGCGAGATCTTCAGGCCTGCAGGAGGAGATATGAGGGACAATTGGAGAAGTGAATTATATAAATATAAAGTAGTAAAAATTGAGCCATTAGGAGTAGCACCCACCAAGGCAAAGAGAAGAGTGGTGCAAAGAGAAAAAAGAGCAGTGGGAATAGGAGCTATGTTCCTTGGGTTCTTGGGAACAGCAGGAAGCACTATGGGCGCAGCGTCACTAACGCTGACGGTACAGGCCAGACAATTATTGTCTGGTATAGTGCAACAGCAGAACAATCTGCTGAGGGCTATTGAGGCGCAACAGCATCTGTTGCAACTCACAGTCTGGGGCATCAAGCAGCTCCAGGCAAGAGTCCTGGCTGTGGAGAGATACCTAAAGGATCAGCAGCTCCTAGGGATTTGGGGTTGCTCTGGAAAAATCATTTGCACCACTGCTGTGCCTTGGAATGTTAGTTGGAGTAATAAAACTCTGGAACAGATTTGGAGCAACATGACCTGGATGGAGTGGGAAAGAGAAATTGACAATTACACAGACATAATATACAGCTTAATTCAAGAATCGCAGAACCAGCAGGATAAAAATGAACAAGAATTATTGGAATTGGATAAGTGGGCAAATTTGTGGAATTGGTTTAACATATCAAACTGGCTGTGGTATATAAAAATATTCATAATGATAGTAGGAGGCTTAGTAGGTTTAAGAATAGTTTTTGCTATACTT
>B.ES.09.DEMB09ES007.KC473841
GCAAATTTGTGGGTCACAGTCTATTATGGGGTACCTGTGTGGAGAGATGCAAACACCACTCTATTTTGTGCATCAGATGCGAAGGCATATGATACAGAGGTACATAATGTTTGGGCCACGCATGCCTGTGTACCCACAGACCCCAATCCACAAGAATTAGAATTGGAAAATGTGACAGAAAATTTTAACATGTGGAAAAATAACATGGTAGAACAGATGCAAGAGGATATAATCAGCTTATGGGATGAAAAATTAAAGCCATGTGTAAAATTAACACCACTCTGTGTTACTTTAAATTGCTGCTCTTTCAATACCACCACACACATAAGGGACAAGGTGAAGAAAGAATATGCTCTTTTTTATAGTTCTGATGTAGTCCCAATATCTATATTGATAAGCTGTAATACCTCAGTCACTACACACGCCTGTCCAAAGGTATCCTTTGAACCAATTCCCATACATTATTGTGCCCCGGCTGGTTTTGCAATTCTAAAGTGTAAGGATGAGACATTTAATGGAACAGGACCATGTACAAATGTCAGTACAGTACAATGCACACATGGAATTAGGCCAGTAGTCTCAACTCAATTGCTGTTAAATGGCAGCCTAGCAGAAAAAGAGGTAGTAATTAGATCTGAAAACTTCACAGACAATGCTAAAACCATAATAGTACAGCTGAAAGAAGCTGTACAAATTAATTGTACGAGACACAGCAATAATACAAGAAGAAGTATACGTATAGGACCAGGGCAAGCATTTTATGCAACAGGAATAGGAGATATAAGGAAAGCACACTGTAACATTAGTGGAGCACAATGGAATAAAACTTTAGAACAAATAGTAAAGAAATTAAGAGAACAATTTAATAGAACGATAATCTTTAGTCAATCTTCAGGAGGAGACCCAGAAATTGTAATGCACAGTTTTAATTGTGGAGGGGAATTTTTCTACTGTAATACATCACAACTGTTTAGTAGTACTTGGATCACACTCCACTGCAGAATAAGACAAATTATAAACCTGTGGCAGAGAGTAGGAAAAGCAATGTATGCCCCTCCCATTAGAGGACAAATTAGTTGTTCATCAAACATTACAGGGTTGCTATTAACAAGAGATGGTGGTGAAATCTTCAGACCTGGAGGAGGAGATATGAGGGACAATTGGAGAAGTGAATTATATAAATATAAAGTAGTAAGAATTGAACCACTAGGAGTAGCACCCACCAAGGCAAAGAGAAGAGTGGTGCAGAGAGAAAAAAGAGCAGTGGGACTAGGAGCTGTGCTCTTTGGGTTCTTGGGAGCAGCAGGAAGCACTATGGGCGCAGCGTCAGTGACGCTGACGGTACAGGCCAGACAATTATTGTCTGGTATAGTGCAACAGCAAAATAATTTGCTGAAAGCTATTGAGGCGCAACAGCATCTGTTGCAACTCACAGTCTGGGGCATCAAGCAGCTCCAGGCAAGAGTCCTGGCTGTGGAAAGATACCTAAGGGATCAACAGCTCCTGGGGATTTGGGGTTGCTCTGGAAAACTCATTTGCACCACTGCTGTACCTTGGAATGCTAGTTGGAGTAATAAATCTCAGGATCAAATTTGGAAAAATATGACCTGGATGGAGTGGGAAAGAGAAATTGACAATTACACAAGCTTAATATACACCTTACTTGAAGAATCGCAATACCAGCAAGAAAAGAATGAACAAGAATTATTGGAATTGGACAAATGGGCAAGTTTGTGGAATTGGTTTGACATAACAAAATGGCTGTGGTATATAAAAATATTCATAATGATAGTAGGAGGCTTGGTAGGTTTAAGAATAGTTTTTACTGTACTT
>B.ES.89.As2_3b.KC595171
GCAAATTTGTGGGTCACAGTCTATTATGGGGTACCTGTGTGGAAAGAAGCAACCACCACTCTATTTTGTGCATCAGATGCTAGAGCATATGATACAGAGGTACATAATGTTTGGGCCACACATGCCTGTGTACCCACAGACCCCAACCCACAAGAAGTAGTATTGAAAAATGTGACAGAAAACTTTAACATGTGGAAAAATAACATGGTAGAACAGATGCATGAGGATATAATCAGTTTATGGGACCAAAGCCTAAAGCCATGTGTAAAATTAACCCCACTCTGTATTACTTTAAATTGCTGCTCTTTCAATATCACCACAAGCATAAGAGATAAGGTGCAGAAAGAATATGCACTTTTTTATAAACTTGATGTAGTACCAATATATAGGTTGATAAGTTGTAACACCTCAGTCATTACACAGGCCTGCCCAAAAGTATCCTTTGAGCCAATTCCCATACATTATTGTGCCCCAGCTGGTTTTGCGATTCTAAAGTGTAAAGATAAGAAGTTCAATGGAACAGGACCATGTACAAATGTCAGCACAGTACAATGTACACATGGAATTAAGCCAGTAGTATCAACTCAACTGCTGTTAAATGGCAGTCTAGCAGAGGAAGAGGTAGTAATTAGATCTGAGAATTTCACGAACAATGCAAAAATCATAATAGTACAGCTGAATGAATCTGTAGAAATTAATTGTATAAGACCCAACAACAATACAAGAAAAAGTATACATATAGGACCAGGCAGAGCATTGTATACAACAGAAGTAGGAAATATAAGACAAGCATATTGTAACCTTAGTAGAGCAAAATGGAATGACACTTTAAAACAGATAGCTATAAAATTAAGAGAACAATTTAATAAAACAATAGTCTTTAATCAATCCTCAGGAGGGGACCCAGAAATTGTAACGCACAGTTTTAATTGTGGAGGGGAATTTTTCTACTGTAATACAACACAACTGTTTAATAGTACTTGGATCACACTCCCATGCAGAATAAAACAAATTGTAAACAGGTGGCAGGAAGTAGGAAAAGCAATGTATGCCCCTCCCATCAGAGGACAGATTAGATGTTCATCCAATATTACAGGGCTGCTCTTAACAAGAGATGGGGGTGAGACCTTCAGACCTGGAGGAGGAGATATGAGGGACAATTGGAGAAGTGAATTATATAAATATAAAGTAGTAAAAATTGAGCCATTAGGAATAGCACCCACCAAGGCAAAGAGAAGAGTGGTGCAGAGAGAAAAAAGAGCAGTGGGAATAGGAGCTGTGTTCCTTGGGTTCTTGGGAGCAGCAGGAAGCACTATGGGCGCAGCGTCAATGACGCTGACGGTACAGGCCAGACTATTATTGTCTGGTATAGTGCAACAGCAGAACAATTTGCTGAGGGCTATTGAGGCGCAACAGCATCTGTTGCAACTCACAGTCTGGGGCATCAAGCAGCTCCAGGCAAGAGTCCTGGCTGTGGAAAGGTACCTAAAGGATCAACAGCTCCTGGGGATTTGGGGTTGCTCTGGAAAACTCATTTGCACCACTGCTGTGCCTTGGAATACTAGTTGGAGTAATAGATCTCTGGAGCAGATTTGGAATACAACGACCTGGATGGAGTGGGAAAGAGAAATTGATAATTACACAAGCTTAATATACACCTTAATTGAAGAATCGCAAAACCAACAAGAAAAGAATGAACAAGAATTATTGGAATTGGATAAATGGGCAAGTTTGTGGAATTGGTTTGACATAACAAAATGGCTGTGGTATATAAAAATTTTCATAATGATAGTAGGTGGCTTGGTAGGTTTAAGAATAGTTTTTACTGTACTT
>B.FR.00.310103.KC699018
GCAGACAAGTGGGTCACAGTATATTATGGGGTACCGGTGTGGAAAGAAGCAACCACCACTCTATTTTGTGCATCAGATGCTAAATCATATGATACAGAAGTACATAATGTTTGGGCCACACATGCCTGTGTACCCACAGACCCCAACCCACAAGAAATAGTAATGGAAAATGTGACAGAAAATTTTAACATGTGGAAAAATAACATGGTAGATCAGATGCAGGAAGATATAATCAGTTTATGGGATCAAAGCCTAAAGCCATGTGTAAAATTAACACCACTCTGTGTTACCTTAAATTGCTGCTCTTTCAACGTCACCACAGAAATAAGAGATAAGGTGCAGAGACAATATGCGCTTTTTTATAGACTTGATTTAGTATCAATATATAGGTTGATAAATTGTAACACTTCAGTCATTACACAAGCCTGTCCAAAGGTATCCTTTGAGCCAATTCCTATACATTATTGTGCCCCGGCTGGTTTTGCGATTCTAAAATGTAACGATAAGAAGTTCAATGGAACAGGGCCATGTAAAAATGTCAGCACAGTACAATGCACACATGGAATTAGGCCAGTAGTATCAACTCAACTGCTGTTAAATGGCAGTCTAGCAGAAGAAGAGGTAGTAATTAGATCTGAAAATTTCACGAACAATGCTAAAAACATAATAGTACAGCTGAAAACCCCTGTACAAATTACTTGTACAAGACCCAGCAACAATACAAGAAAAAGTATATCTATAGGGCCAGGGAGAGCATTTTATGCAACAGGAATAGGAGATATAAGACAGGCACATTGTAACCTTAGTAGAGAACTATGGAATAACACTTTAAATCAGACAGCTGCAAAATTAAGAGAAGAATTTAATAAAACAATAATCTTTAATCAATCCTCAGGAGGGGATCCAGAAATTGTAATGCACAGTTTTATTTGTGGAGGGGAATTTTTCTACTGTAATACAACACAACTGTTTAATAGTACTTGGATCACACTCCCATGCAGAATAAAACAAATTATAAACATGTGGCAGGAGGTAGGAAAGGCAATGTATGCCCCTCCCATCAGCGGACAAATTAACTGCTCATCAAATATTACAGGGCTGCTATTAACAAGCGATGGGGGTGAGACCTTCAGACCTGGAGGGGGAGATATGAGGGACAATTGGAGAAGTGAATTATATAAATATAAAGTAGTAGAAATTGAACCACTAGGAGTAGCACCCACCAGGGCAAAAAGAAGAGTGGTGCAGAGAGAAAAAAGAGCAGTGACACTAGGAGCTTTTTTCCTCGGGTTCTTGGGAGCAGCAGGAAGCACTATGGGCGCAGCGTCAATGACGCTGACGGTACAGGCCAGACAATTATTGTCTGGTATAGTGCAACAGCAGAACAATCTGCTGAGGGCTATTGAGGCGCAACAGCATCTGTTGCAACTCACAGTCTGGGGCATCAAGCAGCTCCAGGCAAGAGTCCTGGCTGTGGAAAGATACCTAAAGGATCAACAGCTCCTAGGGATTTGGGGTTGCTCTGGAAAACTCATTTGCACCACTACAGTGCCTTGGAATACTAGTTGGAGTAATAAATCTCTAGATTATATTTGGAATAACATGACCTGGATGCAGTGGGATAGAGAAATTAGCAATTACACAAGCTTAATATACACCCTAATTGAAGAATCGCAGAAACAACAAGAAAAGAATGAACAAGAATTATTGGCATTAGATAAATGGGCAAGCTTGTGGAATTGGTTTGACATATCAAACTGGCTGTGGTATATAAAAATATTCATAATGATAGTAGGAGGCTTGGTAGGTTTAAGAATAGTTTTTGCTGTGCTT
>B.FR.93.159_10.AY535471
ACAAAATTGTGGGTCACAGTCTATTATGGGGTACCTGTGTGGAAAGAAGCAACCACCACTCTATTTTGTGCATCAGATGCTAAAGCATATAATACAGAGGCACATAATGTTTGGGCCACTCATGCCTGTGTACCCACAGACCCCAACCCACAAGAAGTAGTATTGGAAAATGTGACAGAAAATTTTAACATGTGGAAAAATAACATGGCAGAACAGATGCATGAGGATATAATCAGTTTATGGGATCAAAGCCTAAAGCCATGTGTAAAATTAACCCCACTATGTGTTACTTTACATTGCTGCTCTTTCAATTATACCACAACCATAAGAGATAAGGTGCAGAAAGCATATGCACTCTTTTATAAACTTGATGTAGTACAAATGTATAGGTTGATAAGTTGTAACACATCAGTCATTACACAGGCCTGTCCAAAGATATCCTTTGAGCCAATTCCCATACATTATTGTGCACCGGCTGGGTTTGCGATTCTAAAATGTAATAATAAAACATTCAATGGAACAGGACCATGTACAAATGTCAGCACAGTGCAATGTACACATGGAATTAGGCCAGTAGTATCAACTCAACTGCTGCTAAATGGCAGCCTAGCAGAAGAAGAGGAAGTAATTAGATCTGAAAATTTCACGGACAATACTAAAACTATAGTAGTACAGCTGAAAGAAGCTGTAGAAATTAATTGTACAAGACCCAACAACAATACAAGAAAAGGTATACACATAGGACCAGGGAGTGCATTTTATACAACAGGAATAGGAGATATAAGACAAGCACATTGTAACCTTAGTAGAGCAAAATGGAATGACACCTTAAACCAGATAGTTATAAAATTAAGAGAACAATTTAATAAAACAATAGTCTTTAATCACTCCTCAGGAGGGGACCCAGAAATAGTAATGCACAGTTTTAATTGTGGAGGGGAATTTTTTTACTGTAATACAACACAACTGTTTAATAGTACTTGGCTCATACTCCCATGTAGAATAAAACAAATTATAAATATGTGGCAGGAAGTAGGAAAAGCAATGTATGCCCCTCCCGTCAGAGGACAAATTAGATGTTCATCAAATATTACAGGGTTGCTATTAACAAGAGATGGTGGTGAGATCTTCAGACCTGGAGGGGGAGATATGAGGAACAATTGGAGAAGTGAATTATATAAATATAAAGTAGTAAAAATTGAACCATTAGGAGTACCACCCACCAAGGCAAGGAGAAGAGTGGTGCAGAGAGAAAAAAGAGCAGTGACACTAGGAGCTATGTTCCTTGGGTTCTTAGGAGCAGCAGGAAGCACTATGGGCGCAGCGTCAATGACGCTGACGGTACAGGCCAGACAATTATTGTCTGGTATAGTGCAACAGCAAAGCAATTTGCTGAGGGCTATTGAGGCGCAACAGCATCTGTTGCAACTCACAGTCTGGGGCATCAAACAGCTCCAGGCAAGAATCCTGGCTATAGAAAGATACCTAAAGGATCAGCAGCTCCTGGGGATTTGGGGTTGCTCTGGAAAACTCATTTGCACCACTACTGTGCCTTGGAATGCTAGTTGGAGTAATAAATCTCAGGATGAGATTTGGAAAAACATGACCTGGATGGAATGGGATAGAGAAATTAACAATTACACAAACTTAATATACAACTTAATTGAACAATCGCAGACCCAACAAGAAAAGAATGAGCAAGAATTATTGGAATTAGATAAATGGGCAAGTTTGTGGAATTGGTTTGACATAACAAACTGGTTGTGGTATATAAAAATATTCATAATGATAGTAGGAGGCTTGGTAGGTTTAAGAATAGTTTTTACTGTGCTT
>B.GB.09.W452_p1.JF680937
GAAAATTTGTGGGTTACAGTCTATTATGGGGTACCTGTGTGGAAAGAAGCAACCACCACTCTATTTTGTGCATCAGATGCTAAAGCATATCACACAGAGGTACATAATGTTTGGGCCACACATGCCTGTGTACCCACAGACCCCAACCCACAAGAAATTATCTTGACAAATGTGACAGAAAATTTTAACATGTGGAAAAATAACATGGTAGAACAGATGCATGAAGATGTAATCAGCTTATGGGATCAAAGCCTAAAGCCATGTGTAAAATTAACCCCACTCTGTGTTACCTTAAATTGCTGCACTTTTAACATCACCACAAATATAAGAGATAAGATACAGAAAGAATATGCATTGTTTTATAGCCTTGATCTAGTACCAATATATAGGTTGATAAGTTGTAACACCTCAGTCATTACACAAGCATGTCCCAAAGTAACCTTTGAGCCAATTCCTATACATTATTGTGCCCCGGCTGGTTTTGCGATTCTAAAGTGTAACGATAAGAAGTTCAATGGAACAGGGCCATGTAAAAATGTCAGCACAGTACAATGCACACATGGAATTAAGCCAGTAGTATCAACTCAGCTGTTGTTAAATGGCAGTCTAGCAGAAGAAGAGGTAGTAATTAGATCTGAAAATTTTACAAACAATGTTAAAACCATAATAGTACAGCTGAAAGAAGCTGTAGAAATTAATTGTACAAGACCCGGCAACAATACAAGAAGAAGTATACATATAGGACCAGGGAGAGCATTTTATGCAACAGGAATAGGAGATATAAGACAAGCACATTGTAACATTAGTGGAGCAAAATGGAATAACACTTTAAAAAAGATAGTTGACAAATTAAGAGAACAATTTAAAACAATAATAGCCTTTCGGCCATCCTCAGGAGGGGACCCAGAAATTGTAATGCACAGTTTTAATTGTGCAGGGGAATTTTTCTACTGTAATACAACACAACTGTTTAATAGCGATTGGATTACACTCCCATGCAGAATAAAACAAATTATAAACATGTGGCAGGAAGTAGGAAAAGCAATGTATGCCCCTCCCATCAAAGGAGAAATTGGATGTTCATCAACCATCACAGGGATACTCTTAACAAGAGATGGTGGAGAGACCTTCAGACCTGGAGGAGGGGATATGAGAGACAATTGGAGAAGTGAATTATTTAAATATAAAGTAGTACAAATTGAACCATTAGGAATAGCACCCACCAGGGCAAAGAGAAGAGTGGTGCAGAGAGAAAAAAGAGCAGTGGGACTAGGAGCCTTGTTCCTTGGGTTCTTGGGAGCAGCAGGAAGCACTATGGGCGCAGTGTCAATGACGCTGACGGTACAGGCCAGACAATTATTGTCTGGTATAGTGCAACAGCAGAACAATTTGCTGAGAGCTATTGAGGCGCAACAGCATCTGTTGCAACTCACAGTCTGGGGCATCAAACAGCTCCAGGCAAGAGTCCTGGCTGTGGAAAAATACCTACAGGATCAACAGCTCCTGGGAATTTGGGGTTGCTCTGGAAGACTCATCTGCACCACTGCTGTGCCTTGGAATACTAGTTGGAGTAATAAATCTTTCGATATGATCTGGAAAAACATGACCTGGATGGAGTGGGAAAAAGAAATTGGCAATTACACAAACTTAATATACTCATTAATTCAAGAATCGCAAATCCAACAAGAAAAAAATGAACAAGAATTATTAGGACTAGATAAGTGGGCAAGTTTGTGGAATTGGTTTGACATAACAAAATGGCTGTGGTATATAAAAATATTCATAATGATAGTAGGAGGCTTGGTAGGATTAAGAATAGTTTTTACTGTACTT
>B.GB.91.E21LnD13.JF706393
ACAAAATTGTGGGTCACAGTCTATTATGGGGTACCTGTGTGGAAAGAAACAACCACTACTCTATTTTGTGCATCAGATGCTAAAGCATATGATACAGAGGTACATAATGTTTGGGCCACACATGCCTGTGTACCCACAGACCCCAACCCACAAGAAGTAAGATTGGAAAATGTGACAGAAAATTTTAACATGTGGAAAAATGACATGGTAGAACAGATGCAGGAGGATATAATCAGTTTATGGGATCAAAGCCTAAAGCCATGTGTAAAATTAACCCCACTCTGTGTTACTTTAAATTGCTGCTCTTTCAATATCACCACAAGCATAAGAGGTAAGATGCAGAAAGAATATGCACTTTTTTATAAACCTGATGTAGTACCAATATATAGGTTGATAAGTTGTAACACCTCAGTCATTAGACAGGCCTGTCCAAAGGTATCCTTTGAGCCAATTCCCATACATTATTGTGCCCCGGCTGGTTTTGCGATTCTAAAATGTAAAGATAAGAAGTTCAATGGAACAGGACCATGTAAAAATGTCAGCACAGTACAATGTACACATGGAATTAGGCCAGTAGTGTCAACTCAACTGCTGTTAAATGGCAGTCTAGCAGAAGAAGAGGTAGTAATTAGATCTGAGAATCTCACGAACAATGCTAAAATCATAATAGTACAGCTGAATGAATCTGTAGAAATTAATTGTACAAGACCCGGCAACAATACAAGGAAATTTATACGTATAGGACCAGGGGGACCAGGGAGCGCATTTTATATAGGAGATATAAGACAAGCACATTGTAACCTTAGTGAAGCAAAATGGAATAACACTTTAAAACAGGTAGTTAAAAAATTAAGAGAACAATTTGATAAAACAATAGTCTTTAATCACTCCTCAGGAGGGGACCCAGAGATTGTAATGCATAGTTTTAATTGTGGAGGGGAATTTTTCTACTGTAATACATCAAAACTGTTTAATAGTACTTGGTTCATACTCCCATGCAGAATAAAACAAATTATAAACAGGTGGCAGGAAGTAGGAAAAGCAATGTATGCCCCTCCCATCAGAGGACAAATTAGATGTTCATCAAATATTACAGGGCTGCTATTAATGAGAGATGGTGGTGAGGTCTTCAGACCTGGAGGAGGAGACATGAGGGACAATTGGAGAAGTGAATTATATAAATATAAAGTAGTAAGAATTGAACCATTAGGAGTAGCACCCACCAAGGCAAAGAGAAGAGTGGTGCAGAGGGAAAAAAGAGCAGTGGGAATAGGAGCTTTGTTCCTTGGGTTCTTGGGAGCAGCAGGAAGCACTATGGGCGCAGCGTCAATGACGCTGACGGTACAGGCCAGACAATTATTGTCTGGTATAGTGCAGCAGCAGAACAATCTGCTGAGGGCTATTGAGGCGCAACAGCATCTGTTGCAACTCACAGTCTGGGGCATCAAGCAGCTCCAGGCAAGAGTCCTGGCTGTGGAGAGATACCTAAAGGATCAACAGCTCCTGGGGATTTGGGGTTGCTCTGGAAAACTCATCTGCACCACTGCTGTGCCTTGGAATGCTAGTTGGAGTAATAAATCTCTGGATGATATTTGGAATAACATGACCTGGATGGAGTGGGAAAGGGAAATTGACAATTACACACAATTAATATACAACTTAATTGAAGAATCGCAGAACCAACAAGAAAAGAATGAACAAGAATTATTAGAATTGGATAAATGGGCAAGTTTGTGGAATTGGTTTAGCATATCAAATTGGCTGTGGTATATAAAAATATTCATAATGATAGTAGGAGGCTTGATAGGTTTAAGAATAGTTTTTACTGTGCTT
>B.JP.04.DR6174.AB480693
ACACCATTGTGGGTTACAGTCTATTATGGGGTACCTGTGTGGAAAGAAGCAACCACCACTTTATTTTGTGCATCAGATGCTAAAGCATATGACACAGAGGTTCATAATGTTTGGGCCACACATGCCTGTGTACCCACAGACCCCAACCCACAAGAAGTATGGTTGGAAAATGTGACAGAAGAGTTTAACATATGGGAAAATAACATGGTAGAACAGATGCATGAAGATATAATCAATTTATGGGATCAAAGCTTAAAGCCATGTGTAAAATTAACCCCACTCTGTATTACTTTACAATGCTGCTCTTTCAATGTCACCACATCAATAAGAGATAGGGTGCGGAAAGAATACGCACTTTTTAATAAACTTGATGTAGTACCAATATTTATTTTAATACATTGTAATACCTCGGTCATTACACAGGCCTGTCCAAAGATGTCCTTTGAGCCAATTCCCATACACTATTGTACCCCAGCTGGTTTTGCGCTTCTAAAGTGTAATAATAAGACGTTCAGTGGAAAAGGGCCATGTAACAATGTCAGCACAGTACAATGTACACATGGAATTAGGCCAGTAGTGTCAACTCAATTGCTGTTAAATGGCAGTCTAGCAGAAGAAGAGGTAGTACTTAGATCAAAAAATTTCACAGATAATGCTGAAACCATAATAGTACAGCTGAACGAATCTGTAACAATTAATTGTACAAGACCCAACAACAACACAAGAAGAAGTACACGTATAGGACCAGGGAAAGCATTCTTTACA------GTAGGAGATATAAGACAAGCACATTGTAACATTAGTAGAAAAGACTGGAATAACACTTTAAAACTTGTAGCTACAAAATTAGAAGAAAAATTTACAACAACAATAGTCTTTCAGCCTGCCAACGGAGGAGACCCAGAAATTACAATGCACAGCTTTAATTGTGGAGGGGAATTTTTCTACTGCAATACATCACAACTGTTTAATAGTATTTGGACCACACTCCAATGTAGAATAAAACAAATTATAAACATGTGGCAGACAGTAGGAAAAGCAATGTATGCCCCTCCCATTGAAGGACGAATTAGATGTTCATCAAAAATTACAGGGCTCTTATTAGTGAGAGATGGTGGTGAAACCTTCAGACCTGGAGGAGGAAATATGAGGGACAATTGGAGAAGTGAATTATATAAATATAAAGTAGTAAAAATTGAACCAATAGGAGTAGCACCCACCGAGGCAAAGAGAAGAGTGGTGCAGAGAGAGAAAAGAGCAGTAGGAATAGGAGCTGTGTTCCTTGGGTTCTTGGGAGCAGCAGGAAGCACTATGGGCGCAGCGTCAGTGACGCTGACGGTACAGGCCAGACAATTATTGTCTGGTATAGTGCAACAGCAAAACAATTTGCTGAGAGCCATTGAGGCGCAACAGCATATGTTGCAACTCACAGTCTGGGGCATCAAGCAGCTCCAGGCAAGAGTCCTGGCTGTGGAAAGATACCTAAGGGATCAACAGCTCCTAGGGATTTGGGGCTGCTCTGGAAAACTCATTTGCACCACTGCTGTGCCTTGGAATAATAGTTGGAGTAATAAATCCCATGATGAGATTTGGCATAACATGACCTGGATAAAGTGGGAAAGAGAAATTGACAATTACACAGGCTTAATATACTCCTTACTTGAGGAATCGCAGAACCAACAAGAAAAGAATGAACAAGACTTATTGAAATTAGATAGTTGGGCAAGTTTGTGGAATTGGTTTGACATATCAAGATGGCTGTGGTACATAAAGATATTCATAATGATAGTAGGAGGCTTAATAGGTTTAAGAATAGTTTTTGCTGTACTT
>B.KR.92.HP_6_03JHJ2_3477.KJ140251
GCTGAATCGTGGGTCACAGTCTATTATGGGGTACCTGTGTGGAAAGAAGCAACCACCACCCTATTTTGTGCATCAGATGCTAAAGCATATGACCCAGAGGTACACAATGTTTGGGCCACACATGCCTGTGTACCCATAGACCCCAACCCACAAGAAGTAGAATTGAAAAATGTGACAGAAAACTTTAACATGTGGAAAAATAACATGGTAGAACAGATGCATGAGGATATAATCAGTTTATGGGATGAAAGCCTAAAGCCATGTGTAAAATTAACTCCACTCTGTGTTACTTTGAATTGTTGCTCTTTCAATGTTACCACAGAAATAAGAGATAAGGTGAAGAAAGAATATGCTCTTTTTTATAAACCTGATATAGTACCAATATATATATTGATAAATTGTAACACCTCAGTCATTACACAGGCCTGTCCAAAGGTATCCTTTGAACCAATTCCCATACATTATTGTACCCCGGCTGGTTTTGCGCTTCTGAAGTGTAAGGATAAGAATTTCAATGGAACAGGACCATGTACAAATGTCAGCACAGTACAATGTACACATGGAATTAGGCCAGTAGTATCAACTCAACTGCTGTTAAATGGCAGTCTAGCAGAAGAAGAGGTAGTAATTAGATCTGAAAATTTCTCAAACAATGCAAAAATCATAATAGTACAGCTGAACGCATCTGTAGAAATTAATTGTATAAGACCCAACAACAATACAAGGAAAAGTATAGGTATAGGACCAGGGAGAGCAATTTATGCAACAGGAATAGGAGATATAAGACAAGCACATTGTAACATTAATGGAACAAAATGGAACAACACTTTAAAACAGATAGTTATAAAATTAAGAGAACAATTTAATAAAACAATAGTCTTTAATCAATCCTCAGGAGGGGACCCAGAGATTGTAGTGCACAGTTTTAATTGTGGAGGGGAATTTTTCTACTGTGATACAACAAAACTGTTGAATAGTACTTGGGTTACAATCACATGCAGAATAAAACAAATTATAAACAGGTGGCAGGAAGTAGGAAAAGCAATGTATGCCCCTCCCATCATTGGAGTAATTATATGCTCATCAAATATTACAGGACTGCTATTAACAAGAGATGGGGGGGAGATCTTCAGACCTGGGGGAGGAGATATGAGAGACAATTGGAGAAGTGAATTATATAAATATAAAGTAGTAAAAATTGAGCCATTAGGGATAGCACCCACCAAGGCAAGGAGAAGAGTGGTGCAGAGAGAAAAAAGAGCAGTGGGAATAGGAGCTATGTTCCTTGGGTTCTTGGGAGCAGCAGGAAGCACTATGGGCGCAGCGTCACTGACGCTGACGGTACAGGCCAGACTATTATTGTCTGGTATAGTGCAACAGCAGAATAATTTGCTGAGAGCTATTGAGGCGCAACAGCATCTGTTGCAGCTCACAGTCTGGGGCATCAAGCAACTCCAGGCAAGGGTCCTGGCTGTAGAAAGATACCTAAGGGATCAACAGCTCCTGGGGATTTGGGGATGCTCTGGAAAGCTCATCTGCACCACTAATGTGCCTTGGAATACTAGTTGGAGTAATAAAACTCTGGATTATATCTGGGATAACATGACCTGGATGGAGTGGGACAGAGAAATTAACAATTACACAGACTTAATATACACCTTACTTGAAAAATCGCAGATCCAGCAAGAAAAGAATGAACAGGATTTATTGGAATTGGATAAATGGGCAAGTTTGTGGAATTGGTTTGACATATCTAACTGGCTGTGGTATATAAAAATATTCATAATGATAGTAGGAGGCTTGATAGGTTTAAGAATAATTTTTTCTGTACTT
>B.TH.06.AA011a08R.JX446818
GCACAATCATGGGTCACAGTCTATTATGGGGTACCTGTGTGGAAAGAAGCAACCACCACTCTATTTTGTGCATCAGATGCTAAAGGATACAACACAGAGGCACATAATATTTGGGCCACACATGCCTGTGTACCCACAGATCCCAACCCGCAAGAAATAGTATTAGAAAATGTGACAGAAAAGTTTAATATGTGGAAAAATAACATGGTAGAGCAAATGCAAGAGGATATAATCAGTTTATGGGATCAAAGCCTAAAGCCATGTGTAAAATTAACCCCACTCTGTGTTACTTTACATTGCTGCTCTTTCAATGTCACCACAACTATAAGAGATAGGATAACAAAAGAACATGCACTCTTTTATAGACTTGATGTAGTACCAATATATAGATTGATAAATTGTAACACCTCAGTCATTACACAGGCCTGTCCAAAGGTATCCTTTGAGCCAATTCCCATACATTACTGTGCCCCGGCTGGTTTTGCGATTGTAAAGTGTAATGATAAGAATTTCAATGGAACAGGACTATGTAGAAATGTCAGCACTGTACAATGTACACATGGAATTAAGCCAGTAGTGTCAACTCAATTGCTATTAAATGGTAGTCTAGCAGAAGAAGATGTGGTAATTAGATCTGAAAATTTCACAGACAATGTTAAAACCATAATAGTACAGTTGAATGAATCGGTACAAATTAATTGTACAAGACCCAACAACAATACAAGAAAAAGTATACATATAGGGCCAGGGAGAGCATTTTATGCAGCAGGAATAGGAGATATAAGACAAGCACATTGTGACATTAGTAGTGAAAAATGGAATAAAGCTTTAGGACAGATAGTTATAAAATTAAGAGAACACTATAATAAAACAATAAAATTTAATTCATCCACAGGAGGGGATCCAGAAATTGTAATGCACAGTTTTAATTGTGGAGGGGAATTTTTCTACTGTAATACATCAAAATTATTTAATAGTACTTGGATCACACTCCCATGCAGAATAAAACAAATCATAAACATGTGGCAGCAAGTAGGAAAAGCAATGTATGCCCCTCCCATCCAGGGACAAATTAACTGTTCATCAAATATCACAGGGATACTATTAACAAGAGATGGTGGTGAGGTCTTCAGACCTGCAGGAGGGGATATGAGGAACAATTGGAGGAGTGAATTATACAAATATAAAGTAGTACAAATTGAACCAGTAGGAATAGCACCCACCAAGGCAAGGAGAAGAGTGGTGCAAAGAGAAAAAAGAGCAGTAACACTAGGAGCTGTGTTCCTTGGGTTCTTGGGAACAGCAGGAAGCACTATGGGCGCAGCGTCAATAGCGCTGACGGCACAGGCCAGACAATTGTTGTCTGGTATAGTGCAACAGCAGAACAATCTGCTGAGGGCTATTGAGGCGCAACAGCATCTGTTGCAACTCACGGTCTGGGGCATTAAACAGCTCCAGGCAAGAGTCCTGGCTGTGGAAAGATACCTAAGAGATCAACAGCTCCTAGGGCTTTGGGGTTGCTCTGGAAAACTCATTTGCACCACTAATGTGCCTTGGAACACTAGCTGGAGTAATAAATCTATAGATGACATTTGGAACAACATGACCTGGATACAGTGGGAAACAGAAATTGACAATTACACAGGCTTAATATACAACTTACTTGAACAATCGCAGAATCAGCAAGAAAAAAATGAACAAGAGTTATTGGAATTGGACAAGTGGGCAAGTTTGTGGAATTGGTTTGATATAACAAACTGGCTATGGTACATAAAAATATTCATAATGATAGTAGGAGGTTTGATAGGGTTAAGAATAGTTTTTGCTGTACTT
>B.TT.01.TT106C_A1.HQ217760
ACACAATTGTGGGTCACAGTCTATTATGGGGTACCTGTGTGGAAAGAAGCAACCACCACTCTATTTTGTGCATCAGATGCTAAAGCATATGATACAGAGGTACATAATGTATGGGCCACACATGCCTGTGTACCCACAGACCCCAACCCACAAGAAGTAGTATTGGGAAATGTGACAGAAAATTTTAACATGTGGAAAAATAATATGGTAGATCAGATGCATGAGGATGTAATCAGTTTATGGGATCAAAGTCTAAAGCCGTGTGTAAAATTAACCCCACTCTGTGTTACTTTAAATTGCTGCTCTTTTAATATCACCACAGGCATAAGAGGT---AATAGGCAAGAGTATTCACCTTTTTATAAACTTGATGTAATACCAATATATATATTGATAAATTGTAATACCTCAGTCATTACACAGGCCTGTCCAAAAGTGTCCTTCGACCCAATTCCCATACATTATTGTGCCCCGGCTGGTTTTGCGATTCTAAAGTGTAATGCTAAAGAGTTCAATGGAACAGGACCATGCACAAATGTCAGCACAGTACAATGTACACATGGAATTAAACCAGTAGTGTCAACTCAACTGCTGTTAAATGGCAGTCTAGCAGAAGAAGAGGTAGTAATTAGATCTGAAAATCTCACGGACAATGCTAAAACCATAATAGTACAGCTGAATCAGTCTGTAAAGATTACTTGTGTAAGACCCAATAACAATACAAGAAGAAGTATACCTATAGGACCAGGGAGAGCATTCTATACAGGAGAAATAGGAGATATAAGGAAAGCACATTGTAACCTTAGTAGAGCAGACTGGAATAACACTTTACAACGGATAGTTATAAAATTAAGAAAACAATTTAATAAAACAATAGTCTTTAATCAATCTTCAGGAGGGGACGTAGAAATTGTAATGCACAGTTTTAATTGTGGAGGGGAATTTTTCTATTGTAATACAACAGAGCTGTTTAATAGTACTTGGATCACACTCCCATGCAGAATAAAACAAATTATAAATATGTGGCAGAAAGTAGGCAAGGCAATGTATGCCCCTCCCATCAGAGGACAAATTAGATGTACATCAAAGATCACAGGGCTGCTATTAACAAGAGATGGT---GAGACTTTCAGACCTGGAGGAGGAAATATGAAGGACAATTGGAGAAGTGAGTTATATAAGTATAAAGTAGTAAAAATTGAACCATTAGGAGTAGCACCCACCATGGCAAGGAGGAGAGTGGTGCAGAGAGAAAAAAGAGCAGTGGGAATAGGAGCTATGTTCCTTGGGTTCTTGGGAGCAGCAGGAAGCACTATGGGCGCAGCGTCACTGACGCTGACGGTACAGGCCAGACTATTATTGTCTGGTATAGTGCAACAGCAGAACAATCTGCTGAGGGCTATTGAGGCGCAACAGCATCTGTTGCAACTCACGGTCTGGGGCATCAAACAGCTCCAGGCAAGAGTCCTGGCTGTGGAGAGATACCTAAGGGATCAACAGCTCCTAGGGATTTGGGGTTGCTCTGGAAGACTCATTTGCACCACTAATGTGCCTTGGAACGCGAGTTGGAGTAATAAATCTTACAATGAGATTTGGGACAACATGACCTGGATGCAGTGGGAGAGAGAGATTGACAATTACACAAGAACCATATATACCTTACTTGAAGAATCGCAGAACCAGCAAGAAAAGAATGAACAAGAATTATTAGAATTGGATAAGTGGGCAAGTCTGTGGAATTGGTTTGACATAACAAAATGGCTGTGGTATATAAAAATATTCATAATGATAGTAGGTGGCTTGATAGGTTTAAGAATAGTTTTTGCTGTACTT
>B.US.01.Z23_A2.EF593290
GAAAAATTGTGGGTCACAGTTTATTATGGGGTACCTGTGTGGAAAGAAGCAACCACCACTCTATTTTGTGCATCAGATGCTAAGGCATATAGTACAGAGGTACATAATGTTTGGGCCACGCATGCCTGTGTACCCACAGACCCCAACCCACGGGAAGTAGAATTGACAAATGTGACAGAACCTTTTAACATGTGGAAAAATAACATGGTAGAACAGATGCATGAGGATATAATCAGTCTATGGGATCAAAGCCTAAAGCCATGTGTAAAACTAACCCCACTCTGTGTTACTTTAAACTGCTGCTCTTTCAATATCACCTCAGGCATAAGAGATAAGGTGCGGAAAGAATATGCAGTTTTCTATAACCTTGATATAGTACAAATATATAGGTTGGTAAATTGTAATACCTCAGTCATTACACAGGCCTGTCCAAAGGTATCCTTTGAGCCAATTCCCATACATTATTGTACCCCGGCTGGTTTTGCACTCCTAAAATGTAATGATAAGAAGTTCAATGGAACAGGGCCATGTAAAAATGTCAGCACAGTACAATGCACACATGGAATTAAGCCAGTAGTGTCAACTCAATTGCTGTTAAATGGCAGTCTAGCAGAAGAGGGGATAGTAATTAGATCTGAGAATTTCTCGAACAATGCTAAAACTATAATAGTACAGCTGAATCAATCTGTAGCAATCAACTGTACAAGACCCAACAACAATACAAGAAAAAGTATACATATAGGACCAGGGAGAGCATTTTATGCAACAGGAATAGGGAATATAAGACAAGCACATTGTAACCTTAGTAGAGCAGCCTGGAATAACACTTTAGGACAGATAGTTATAAAATTAAGAGAACAATTTAATAAAACAATAGTCTTTAATCAATCCTCAGGGGGAGACCCAGAAATTGTGAGGCACAGCTTCAATTGCGGAGGGGAATTTTTTTACTGTGATACAACAGAGCTGTTTAATAGTACTTGGATCACCCTCCAATGTAGAATAAAACAAATTATAAACATGTGGCAGGAAGTAGGAAAAGCAATGTATGCCCCTCCCATCCAAGGACAAATTCAATGTAACTCAAGTATTACAGGGCTACTATTAACAAGAGATGGTGGGGAGATATTCAGACCTGGAGGAGGAGACATGAGGGATAATTGGAGAAGTGAATTATATAAATATAAAGTAGTAAAAATTGAACCATTAGGAGTGGCACCCACCAAGGCAAAGCGAAGAGTGGTACAGAGAGAAAAAAGAGCAATAACGATGGGAGCTATGTTCCTTGGGTTCTTGGGAGCAGCAGGAAGCACTATGGGCGCAGCGTCAATAGCGCTGACGGCACAGGCCAGACTATTATTGTCTGGTATAGTGCAACAGCAGAACAATCTGCTGAGAGCTATTGAGGCGCAACAGCATATGTTGCAACTCACAGTCTGGGGCATCAAGCAGCTCCAGGCAAGAGTCCTGGCTATAGAAAGATACCTACAGGATCAACAGCTCCTAGGAATTTGGGGTTGCTCTGGAAAACTCATTTGTACCACTGCTGTGCCTTGGAATGCTACTTGGAGTAATAAATCTCTGGATAGAATTTGGGATAACATGACCTGGATGGAGTGGGAGAGAGAAATTGACAATTACACAGGGGTAATATACAACTTACTTGAAAAATCGCAAAACCAGCAAGAAAAGAATGAACAAGAATTATTGGAATTGGACAAGTGGTCAAGTCTGTGGACTTGGTTTGACATATCAAATTGGCTGTGGTATATAAAAATATTCATAATGATAGTAGGAGGCTTGGTAGGTTTAAGAATAATTTTTGCTGTACTT
>B.US.03.04013321_2_2C12.GU330550
ACAAAG---TGGGTCACAGTCTATTATGGGGTACCTGTGTGGAAAGAAGCAAGCACCGTTCTGTTTTGTGCATCAGATGCTAAAGCATATGATACAGAGGCACATAATGTTTGGGCCACACATGCCTGTGTGCCCACAGACCCTAACCCACAAGAAGTATTAATGGAAAATGTGACAGAATATTTCAATGTGTGGAAAAATGACATGGTAGAACAAATGCATAAGGATATAATCAGTTTATGGGATCAAAGCCTAAAACCATGTGTAAAATTAACCCCACTCTGTGTTACTTTAAATTGCTGCTCTTTCAATGTCACCACAGTCGTAAAAGATAAGGTGAAAAAAGAATATGCACTTTTTTATAGCCTTGATGTAGTACCAATATATAGGTTAATAAGTTGTAACACCTCAGTCATTACACAGGCCTGTCCAAAAGTAACCTTTGAACCAATTCCTATACATTATTGTGCCCCAGCTGGTTTTGCGATTCTAAAATGTAACAATAAGACATTCAGTGGAGAAGGAGATTGTAAAAATGTCAGTACAGTACAATGTACACATGGAATTAGGCCAGTAGTATCCACTCAACTGCTGTTAAATGGCAGCCTAGCAGAAGAAGAGATAATAATTAGATCTGAGGATTTCACAAACAATGCTAAAACCATAATAGTACAGCTGAAAGACCCTGTAAAAATTAATTGTACAAGACCCAACAACAATACAAGAAAAGGCATACATATAGGACCAGGGAGAGCATTTTATACAACAGAAGTAGGAGATATAAGACAAGCATATTGTAACATTAGTAAAGAAGCATGGAATAAGACATTAGAACAGGTAGTTCAAAAATTAAGAGAACAATTTAATAAAACAATAACCTTTAATCAATCCTCAGGAGGGGACCCAGAAATTGTACTGCACAGTTTTAATTGTGGAGGGGAATTTTTCTACTGTAATTTAACACAACTGTTTAATAGTACTTGGATTCACCTCCCGTGCAGAATAAAACAAATTATAAACATGTGGCAAGAAGTAGGAAAAGCAATGTATGCCCCTCCCATCAGGGGGATAATTAGATGTTCATCAAATATTACAGGGCTGCTATTAACAAGAGATGGTGGTGAGGTCTTCAGACCTGGAGGAGGAGACATGAGGGACAATTGGAGAAGTGAATTGTATAAATACAAAGTAATACAAATTGAACCATTAGGAGTAGCACCCACTAAGGCAAAGAGAAGAGTGGTGCAGAGAGAAAAAAGAGCAGTGGGAATAGGAGCTGTGTTCCTTGGGTTCTTGGGAGCAGCAGGAAGCACTATGGGCGCAGCGTCAGTGACGCTGACGGTACAGGCCAGACAATTATTGTCTGGTATAGTGCAGCAGCAGAGCAATCTGCTGAGGGCTATTGAGGCGCATCAACATCTGTTGCAACTCACAGTCTGGGGCATCAAGCAGCTCCAGGCAAGAGTCCTGGCTGTGGAAAGATACCTAAAGGATCAACAGCTCCTGGGAATTTGGGGTTGCTCTGGAAAACTCATCTGCACCACTGCTGTGCCTTGGAACGATAGTTGGAGTAATAGATCTCTGGATGAGATTTGGGAAAACATGACCTGGATGCAGTGGGAAAAAGAAATTGACAATTACACAAACGTAATATACACCCTAATTGAAAAATCGCAGAACCAGCAGGAAATGAATGAAAAAGAATTATTGGAATTGGATAAATGGGCAAGTTTGTGGACTTGGTTTGACATAACAAACTGGCTGTGGTACATAAAAATATTCATAATGATAGTAGGAGGCTTGATAGGTTTAAGAATAGTTTTTGCTGTATTG
>B.US.04.4911_6.EU577862
ACACAGTTGTGGGTCACAGTCTATTATGGGGTACCTGTGTGGAAAGAAGCAAACACCACTCTATTTTGTGCATCAGATGCTAAAGCATATGATACAGAGGCACATAATGTTTGGGCCACACACGCCTGTGTACCCACAGACCCCAACCCACACGAAGTAGAATTGGAAAATGTGACAGAAAATTTTAACATGTGGAAAAATAACATGGTGGAACAAATGCATGAGGATATAATTAGCTTATGGGATCAAAGCCTAAAGCCATGTGTAAAATTAACTCCAATCTGTGTTACCTTAAAGTGCTGCTCTTTCAATGTTAGCTCAGGCCTAACAGATAAGGTGAAGAAACAATATGCAACTTTTTATAATTTTGATTTAGTAAAATTATATATGTTGACAAGTTGTAACACCTCAGTCATTACACAGGCCTGCCCAAAAATAACCTTTGAGCCAATTCCCATACATTATTGTGCCCCGGCTGGTTTTGCGATTCTAAAGTGTAATGACAAGAAGTTTAATGGAACAGGACCATGTAAAAATGTCAGTACAGTCCAATGTACACATGGGATTAGGCCAGTAATATCAACGCAACTGCTTTTAAATGGCAGTCTAGCAGAAGAAGAGGTAGTAATTAGATCTGAAAATTTTACAAATAATGCTAAAACCATAATAGTACAGCTGAATGAAACTGTAATGATTAATTGTACAAGACTCAACAACAACACAAGAAAAAGTATAACTATAGGACCAGGGAGAGCATTCTATGCAACAGGAACAGGAGATATAAGAAAAGCACATTGTAACATTAGTGGAACAGCTTGGAATAAAACTTTAGCACAGCTAGTTAAAAAATTAAGAGAACAATTTCATAAAACAATAGTCTTTAAACCCTCCTCAGGAGGAGACCCAGAAATTGTAATGCACAGTTTTAATTGTGGAGGGGAATTTTTCTATTGTAATACATCACAACTGTATGATAGTACTTGGATCCAACTCCCATGCAGAATAAAACAAATTATAAACATGTGGCAGGAAGTAGGAAAAGCAATGTATGCCCCTCCCATCAGAGGACTAATTAAGTGTTCATCAAATATTACAGGGCTGTTATTAACAAGAGATGGTGGTGAGACCTTCAGACCTGGAGGAGGAGATATGAGGGACAATTGGAGAAGCGAATTATACAAATATAAAGTAATAGAAATTAAACCAGTAGGATTAGCACCCACCAAGGCAAAGAGAAGAGTGGTGCAGAGAGAAAAAAGAGCAGCA---CTAGGAGCTATGCTCCTTGGGTTCTTGGGAGCAGCAGGAAGCACTATGGGCGCAGCGTCAATAACGCTGACGGTACAGGCCAGACAACTGTTGTCTGGTATAGTGCAACAGCAAAATAATTTGCTGAGAGCTATTGAGGCGCAACAGCATCTATTGCAACTCACAGTCTGGGGCATTAAGCAGCTCCAGGCAAGAGTCCTGGCTGTGGAAAGATACCTGGGGTATCAACAGCTCCTAGGAATTTGGGGCTGCTCTGGAAAACTCATTTGCACCACTACTGTGCCTTGGAATGCTAGTTGGAGTAATAGATCTCTAGATTCAATTTGGGATAACCTAACCTGGATGCAGTGGGAAAGAGAAATTGACAATTACACAAGCTTAATATACAACCTACTTGAAGAATCACAGAACCAACAGGAAAAGAATGAACAAGAATTATTGGAATTAGATAAATGGGCAAGTTTGTGGAATTGGTTTGACATAACAAATTGGCTGTGGTATATAAAAATATTTATAATGATAGTAGGAGGCCTGATAGGTTTAAGAATAGTTTTTGTTGTACTT
>B.US.06.06US_SAJ_C168_LS.JF689866
GCAAATTTATGGGTCACAGTCTATTATGGGGTACCTGTGTGGAAAGAAGCAAAGACCACTCTATTTTGTGCCTCAGATGCTAAAGCATATGAGACAGAGGTACATAATGTTTGGGCTACACATGCCTGTGTGCCCACAGACCCCAGCCCACAAGAAGTAGTATTGGCAAATGTGACAGAAAATTTTAACATGTGGAAAAATAACATGGTAGAACAAATGCATGAAGATATAATTAGTCTATGGGATCAAAGCCTAAAACCATGTGTAAAATTAACCCCACTCTGCGTTACTTTAAATTGCTGTTCTTTCTATGTCACCCCAAGCATAAGAGATAAATTTAAGACAGAATATGCAGTGTTTTATAAATCTGATCTAGTACAAATATATAGGTTGATAAGTTGTAACACCTCAGTCATTACACAGGCCTGTCCAAAGGTATCCTTTGAACCAATTCCCATACATTATTGTGCCCCAGCTGGTTTTGCGATTCTAAAATGTAATGATAAGAAGTTCAATGGAACAGGACCATGTAAAAATGTCAGCACAGTACAATGTACACATGGAATTAAGCCAGTAGTGTCAACTCAACTACTGTTAAATGGCAGTCTAGCAGAAGAAGATATAATAATTAGATCTGAAAATATCACAGACAATGCTAAAACCATAATAGTGCATCTGAATGAATCTGTAGAAATTAATTGTACAAGACCCAACAACAACACAAGGAAAAGTATAAATATAGGGCCAGGGAGAGCATTTTATGCACAAGGAATAGGAGATATAAGACAAGCACATTGCAACATTAGTGAAGCAAAATGGAATCAAACTTTACATAGGATAGTTATAAAGTTAAGAGAACAATTTAATACAACAATAGTCTTTAATAAATCCTCAGGAGGGGACCCAGAAATTGTAACACACAGTTTTAATTGTGGAGGGGAATTTTTCTACTGTAACACAACAAAACTGTTTAATAGTATTTGGATCACACTCAAATGCAGAATAAAGCAAATTATAAACATGTGGCAGGAGGTAGGAAAAGCAATGTATGCCCCTCCCATCAGAGGACAAATTAGATGTTCATCAAATATTACAGGGCTGATATTAACAAGGGACGGTGGGGAGATCTTTAGACCTGCAGGAGGAAATATGAAGGACAATTGGAGAAGTGAATTATATAAATATAAAGTAGTACAAATTGAACCATTAGGAATAGCACCCACCAAGGCAAAGAGAAGAGTGGTGCAGAGAGAAAAAAGAGCAGTGGGAATAGGAGCTCTGTTCCTTGGGTTCTTGGGAGCAGCAGGAAGCACTATGGGCGTAGCGTCAATAACGCTAACGGTACAGGCCAGACAATTATTGTCTGGTATAGTGCAGCAGCAGAACAATCTGCTGAGGGCTATTGAGGCGCAACAACATATGTTGCAACTCACAGTCTGGGGCATAAAGCAGCTCCAGGCAAGAGTCCTGGCTGTGGAAAGATACCTAAGGGATCAACAGCTCCTGGGAATTTGGGGTTGCTCTGGAAAACTCATCTGCACCACTACTGTGCCTTGGAATACTAGTTGGAGTAATAAATCTTTGGATTACATTTGGGGAAACATGACATGGATGGAATGGGAAAAAGAAATTGACAATTACACAGGCATAATATACAACTTAATTGAAGAATCGCAAATCCAACAAGAAAAGAATGAACATGACTTATTGGCATTAGATAAATGGGCAAGTTTGTGGAATTGGTTTGACATATCAAACTGGCTGTGGTATATAAAAATATTCATAATGATAGTAGGAGGCTTGATAGGTTTAAGAATAGTTTTTACTGTACTT
>B.US.06.502_1211_FL01.JF320151
ACACAATTGTGGGTCACAGTCTATTATGGGGTACCTGTGTGGAAAGAAGCAACCACCACTCTATTTTGTGCATCAGATGCTAAAGCATATGATACAGAGGCACATAATGTTTGGGCCACACATGCCTGTGTACCCACAGACCCTAACCCACAAGAAGTAGTATTGGGAAATGTGACAGAATATTTTAATGCATGGAAAAATGACATGGTAGAACAGATGCATGAGGATATAATTAGTTTATGGGATCAAAGCCTAAAGCCATGTGTCAAATTAACCCCACTTTGTGTTACTCTAAATTGCTGCTCTTTCAATGTCACCACAAGCATAAGAAATAAATTGCAAAAAGAATATGCACTTTTCTATAAACTTGATATAGTACCAATATATGCTTTAATAAGTTGTAACACCTCAGTCATTACACAGGCCTGTCCAAAGGTATCCTTTGAACCAATTCCCATACATTATTGTGCCCCGGCTGGTTTTGCGATTCTAAAGTGTAATGAGGAGAATTTCAATGGAACAGGACCATGTACAAATGTCAGCACAGTACAATGTACACATGGAATTAAGCCAGTAGTGTCAACTCAGTTGTTATTAAATGGCAGCCTAGCAGAAAAGGAGGTAGTAATTAGGTCTGAAAATATCACAGACAATGCTAAAACCATAATGGTGCATCTGAATAAATCTGTAATAATTAATTGTACAAGATACAATAACAACACAAGAAGAAGTATAAATATAGGACCGGGGAGAGCATTTTATGCAACAGGGATAGGAGATATAAGAAAATCACATTGTAATGTTAGTAAAGCAGATTGGATGAGAACTTTAAAAGATGTGGCTCAAAAATTAAGAGAAAAATTTGATACAAAAATAGCCTTTAATAAAACCTCAGGAGGAGACCCAGAAATTGTAATGCACAGTTTTAATTGCGGAGGGGAATTTTTCTACTGTAATACAACAGAGCTGTTTAATGATACTTGGATCGTACTCCCATGCAGAATAAAACAAATTATAAACAGATGGCAGGAAGTAGGAAAAGCAATGTATGCCCCTCCCATCAGTGGACTAATTAGATGCTCATCAAATATTACAGGGCTGCTCTTAACAAGAGATGGTGGTGAGACTTTCAGACCAGGAGGAGGAGATATGAGGGATAATTGGAGAAGTGAATTATATAAATATAAAGTAGTAAAAATTGAGCCATTAGGAGTAGCACCCACCAAGGCAAGGAGAAGAGTGGTGCAGAGAGAAAAAAGAGCAGTGGGACTAGGAGCTTTGTTCCTTGGGTTCTTGGGAGCAGCAGGAAGCACTATGGGCGCAGCATCAGTGACGCTGACGGTACAAGCCAGACAATTATTGTCTGGTATAGTGCAACAGCAAAACAATTTGCTGAGGGCTATTGAGGCGCAACAGCATATGTTGCAACTCACAGTCTGGGGCATTAAGCAGCTCCAGGCAAGAGTCCTGGCTGTGGAAAGATACCTAAAGGATCAACAGCTCCTAGGAATTTGGGGTTGCTCTGGAAAACTCATCTGCACCACTAATGTGCCTTGGAATGTTACTTGGAGTAATAAATCTCTAGATAACATTTGGAATAACATGACCTGGATGGAGTGGGAGAGAGAAATTGACAATTACACAAGCCTAATATACTCCTTAATTGAAGAATCGCAGAACCAACAGGAAAAGAATGAACAAGAATTATTGGCATTGGATAAGTGGGCAAGTTTGTGGAATTGGTTTAACATATCAAATTGGCTGTGGTACATAAAAATATTCATAATGATAGTAGGAGGCTTGATAGGGTTAAGAATAGTTTTTACTGTGCTT
>B.US.85.SFMHS11.AF025758
GAAGAATTGTGGGTCACAGTCTATTATGGGGTACCTGTGTGGAAAGAAGCAACCACCACTCTATTTTGTGCATCAGATGCTAAAGCATATGATACAGAGGTACATAATGTTTGGGCCACACATGCCTGTGTACCCACAGACCCCAACCCACAAGAAGTAGTATTGGAAAACGTGACAGAAAATTTTAACATGTGGAAAAATAACATGGTAGAACAGATGCATGGGGATATAATCAGTTTATGGGATCAAAGCCTAAAGCCATGTGTGAAATTAACCCCACTCTGTGTTACTTTAAATTGCTGCTCTTTCAATATCACCACATCCATAAGAGATAAGGTACAGAAAGAACATGCACTTTTTTATAAACTTGATATAGTACCAATATATAGGTTGATAAGTTGTAACACCTCAGTCATTACACAGGCCTGTCCAAAGGTATCCTTTGAGCCAATTCCCATACATTATTGTGCCCCGGCTGGTTTGGCGATTCTAAAGTGTAAAGACAAGAAGTTCAATGGAACAGGACCATGTACAAATGTCAGCACAGTACAATGTACACATGGAATTAGACCAGTAGTATCAACTCAACTGCTGTTAAATGGCAGTCTAGCAGAAGAAGAGGTAGTAATTAGATCTGAAAATTTCACGAACAATGCTAAAATCATAATAGTACAGCTGAACGAATCTGTAGAAATTAATTGTACAAGACCCAACAACAATACAAGAAAAGGTATACATATAGGACCAGGGGGAGCATTTTATACAACAAAAATAGGAGATATAAGACAAGCACATTGTAACATTAGTATAGCAAAATGGAATAACACTTTAAAACAGATAGTTAAAAAATTAAGAGAACAATTTAATAAAACAATAGTCTTTAATCAATCCTCAGGAGGGGACCCAGAAATTGTAACGCACAGTTTTAATTGTGGAGGGGAATTTCTCTACTGTAATACAACACAACTGTTTAATAGTACTTGGATCTCACTCCCATGCAGAATAAAACAAATTATAAACATGTGGCAGGAAGTAGGAAAAGCAATGTATGCCCCTCCCATCGAAGGACAAATTAGATGTTCATCAAATATTACAGGGCTATTATTAACAAGAGATGGTGGTGAGATCTTCAGACCTGGAGGAGGAGATATGAGGGACAATTGGAGAAGTGCATTATATAAATACAAAGTAGTAAAAATTGAGCCATTAGGAGTAGCACCCACTAAGGCAAAGAGAAGAGTGGTGCAGAGAGAAAAAAGAGCAGTGGGAATAGGAGCTGTACTCCTTGGGTTCTTGGGAGCAGCAGGAAGCACTATGGGCGCAGCGTCATTGACGCTGACGGTACAGGCCAGACTATTATTGTCTGGTATAGTGCAACAGCAGAACAATTTGCTGAGGGCTATTGAGGCGCAACAGCATCTGTTGCAACTCACAGTCTGGGGCATCAAGCAGCTCCAGGCAAGAGTCCTGGCTGTGGAAAGATACCTAAAGGATCAACAGCTCCTGGGAATTTGGGGCTGCTCTGGAAAACTCATTTGCACCACT------------------------------------------------------AACATGACCTGGATGCAGTGGGAAAGAGAAATTGACAATTACACAAGCTTAATATACACCTTAATTGAAGAATCGCAGGACCAACAAGAAAAGAATGAACAAGGGTTATTGGAATTAGATAAATGGGCAAGTTTGTGGAATTGGTTTGACATAACAAAATGGCTGTGGTATATAAAAATATTCATAATGATAGTAGGAGGCTTGGTAGGTTTAAGAATAGTTTTTACTGTACTT
>B.US.95.6240_08_TA5_4622.EU289190
ACAAAATTGTGGGTCACAGTCTATTATGGGGTACCTGTGTGGAAAGAAGCAACCACCACTCTATTTTGTGCATCAGATGCTAAAGCATATTCCCCAGAGAAACATAATATTTGGGCCACACATGCCTGTGTACCCACAGACCCCAACCCACAAGAACTAGTATTGGGAAATGTGACAGAAGATTTTAACATGTGGAAAAATAACATGGTAGAACAGATGCATGAGGATATAATCAGCTTATGGGATCAAAGTCTAAAACCATGTGTAAAATTAACCCCACTCTGTGTTACTTTAAATTGCTGCTCTTTCAATATCACCACAGGAATAGGAAATAAGATGCAAAAAGAATATGCACTTTTTTATAAACTTGATGTAGTACCAATATATAGGCTGATAAGTTGTAACACCTCAGTCGTTACACAGGCTTGTCCAAAGACATCCTTCGAGCCAATTCCCATACATTATTGTGCCCCGGCTGGTTTTGCGATTCTAAAATGTAACAATAAGACGTTCAGTGGAAAAGGACCATGTAAAAATGTCAGCACAGTACAATGTACACATGGAATTAGGCCAGTAGTATCAACTCAACTGCTGTTAAATGGCAGTCTAGCAGAAGAAGAGATAGTAATTAGATCTGAAAATTTCACAAACAATGCTAAAACCATAATAGTACAACTAAATGAATCTGTAATAATTAATTGTACAAGACCCAACAACAATACAAGAAAAGGTATACATATAGGACTAGGAAGAGCATTATATGCAACAGGAATAGGAGATATAAGACAAGCACATTGTAATCTTAGTAGCAAAAGTTGGAATAAAACTTTACAACAGGTAGTTAGAAAATTAAGAGAGCAATTTAATAAAACAATAGCCTTTAATCAATCCTCAGGAGGGGACCAAGAAATTGTAAAGCACAGTTTTAATTGTGGAGGGGAATTTTTCTACTGTGATACAACACAGCTGTTTAATAGTACTTGGATCACACTCCCATGCAGAATAAAACAAATTATAAACATGTGGCAGGAAGTAGGAAAAGCAATGTATGCCCCTCCCATCCAAGGACTAATTAGCTGTTCATCAAATATTACAGGGCTGCTATTAACAAGAGATGGTGGTGAGATCTTCAGACCAGGAGGAGGAGATATGAGGGACAATTGGAGAAGTGAATTATATAAATATAAAGTAGTAAAAATTGAACCATTAGGAATAGCACCCACCAAGGCAAAGAGAAGAGTGGTGCAAAGAGAAAAAAGAGCAGTGGGACTAGGAGCTGTGTTCATTGGGTTCTTGGGAGCAGCCGGAAGCACTATGGGCGCAGCGTCCGTGACGCTGACGGTACAGGCCAGACAATTACTGTCTGGTATAGTGCAACAGCAGAACAATCTGCTGAGAGCTATTGAGGCGCAACAACATATGTTGCAACTCACAGTCTGGGGCATCAAGCAGCTCCAGGCAAGAATTCTGGCTGTAGAAAGATACCTAAAGGATCAACAGATCCTGGGAATTTGGGGTTGCTCTGGAAAACTCATTTGCCCCACTGCTGTGCCTTGGAATGCTAGTTGGAGTAATAAATCTCTGACTGCTATTTGGAATAACATGACCTGGATGGAGTGGGAAAGAGAAATTGACAATTACACAGGCTTAATATACTCCTTAATTGAAGAATCGCAAATCCAACAAGAACAGAATGAAAAAGAATTATTGGAATTGGATAAGTGGGCAAGTTTGTGGAATTGGTTTGACATAACAAAATGGCTGTGGTATATAAAAATATTCATAATGATAGTAGGAGGTTTAGTAGGTTTAAGAATAGTTTTTACTGTACTT
>B.US.97.M02_3_SW.U84854
ACAAAATTGTGGGTCACAGTTTATTATGGGGTACCTGTGTGGAAAGAAGCAACCACCACTCTATTTTGTGCATCAGATGCTAAAGCATATGATACAGAGAGACATAATGTTTGGGCCACACATGCCTGTGTACCCACAGACCCCAACCCACAAGAAGTACTATTGGAAAATGTGACAGAAAATTTTAACATGTGGAAAAATAACATGGTAGAACAGATGCATGAGGATATAATCAGTTTATGGGATCAAAGCCTAAAGCCATGTGTAAAATTAACCCCACTCTGTGTTACTTTAAATTGTTGCTCTTTCAATATCACCACAAACATAAGAGATAAGATAAAGAAAGAATATGCGCTTTTTTACACACTTGATATAGTACCAATATATAGGTTAATAAGCTGTAACACCTCAGTCATTACACAGGCCTGTCCAAAGGTAACCTTTGAGCCAATTCCCATACATTATTGTGCCCCGGCTGGTTTTGCGATTCTAAAATGTAATAATAAGACATTCAGTGGAAAAGGACCATGCACAAATGTCAGCACAGTACAATGTACTCATGGAATTAGGCCAGTAGTATCAACTCAATTGCTGCTAAATGGCAGTCTAGCAGAAAAAGAGGTAATAATTAGATCTGACGATTTCTCGGACAATACTAAAACTATAATAGTACAGCTGAACGAATCTGTAGCAATTGATTGTATAAGACCCAGCAACAATACAAGAAAAAGCATACATATAGGACCAGGGAGAGCATTTTATGCAACAGGAATAGGAGATATAAGACAAGCACACTGTACCATTAATAGAACACAATGGAACCAAACTTTAGATAGGGTAATTAGAAAATTAAAAAAACAATTTAATAAAGAAATAGAATTTAAGGGCTCCTCAGGAGGGGATCCAGAAATTGTAATGCATAGTGTTAATTGTGGAGGGGAATTTTTCTACTGTAACACAACACAACTGTTCAATATTACTAATCACACACTCCCCTGCAGAATAAAACAAATTATAAACATGTGGCAGGAAGTAGGAAAAGCAATGTATGCCCCTCCCATCAGAGGACAAATTAGATGTAAATCAAATATTACAGGGCTGTTATTAACAAGAGATGGTGGTGAGATCTTCAGACCTGGAGGAGGAGATATGAGGGACAATTGGAGAAGTGAATTATATAAATATAAAGTAGTAAAAATTGAACCATTAGGAGTAGCACCCACCAAGGCAAAGAGAAGAGTGGTGCAGAGAGAAAAAAGAGCAGTGGGAATAGGAGCTATGTTCCTTGGGTTCTTGGGAGCGGCAGGAAGCACTATGGGCGCAGCGTCAGTGACGCTGACGGTACAGGCCAGACTATTATTGTCTGGAATAGTGCAACAGCAGAGCAATTTGCTGAGGGCTATTGAGGCGCAACAGCATCTGTTGCAACTCACAGTCTGGGGCATCAAGCAGCTCCAGGCACGAGTCCTGTCTGTGGAAAGATACCTAAAGGATCAACAGCTCCTGGGAATTTGGGGTTGCTCTGGAAAACTCATCTGCACCACTACTGTGCCTTGGAATGCTAGCTGGAGTAATAAATCTCTAAATGCAATTTGGGATAACACGACTTGGATGCAGTGGGAAAAAGAAATTAGCAATTACACAGTCTTAAAATACAGCTTAATTGAAGAATCGCAGAACCAACAAGAAAAGAATGAACTAGAATTATTGGAATTGGATAAATGGGCAAGTTTGTGGAATTGGTTTGACATAACAAATTGGCTGTGGTATATAAAAATATTCATAATGGTAATAGGAGGCTTGGTAGGTTTAAGAATAGTTCTCTTTGTACTT
>B.US.x.108069_005.JQ085295
GCAAACCTGTGGGTCACAGTCTATTATGGGGTACCTGTGTGGAAAGAAGCAACCACCACTCTATTTTGTGCATCAGATGCTAAAGCATATAAGACAGAGGTACATAATGTTTGGGCCACACATGCCTGTGTACCCACAGATCCCAACCCACAAGAAGTAGTATTGGAAAATGTGACAGAGAATTTCAACATGTGGAAAAATGACATGGTAGAACAGATGCATGAGGATATAATCAGTTTATGGGATCAAAGCCTAAAGCCATGTGTAAAATTAACCCCACTCTGTGTTACTTTAAACTGCTGCTCTTTCAATGTCACCACAAACCTAAGAGATAAGGTGACACAAGAACATGCACTTTTCTATAAACTGGATATGGTACCAATATATAGGTTGATAAATTGTAATACCTCAGTCATTACACAGGCCTGTCCAAAAGTATCCTTTGAGCCAATTCCCATACATTATTGTGCCCCGGCTGGTTTTGCGATTCTAAAATGTAATGATAAGAAGTTCAATGGATCAGGGCCATGTAAAAATGTCAGCACAGTACAATGTACACATGGAATTAGGCCAGTAGTGTCAACTCAATTGCTGTTAAATGGCAGTCTAGCAGAAGGAGAGGTCATAATTAGATCTAGCAATTTCACAGACAATGCTAAAACCATAATAGTACAGCTGAATGAGTCTGTAGTGATTAATTGCACAAGACCCAACAACAATACAAGAAAAAGTATACATATAGGACCAGGGAGAGCATTTTATGCAACAGGAATAGGAGATATAAGACAAGCATATTGTAACCTTAGTAGTACAAGATGGAATGACACTTTAAAAAAGATAGCTACAAAATTAGAAGAACAATTTAATAAAACAATAGTCTTTAGAAATTCCTCAGGGGGAGACCCAGAAATTGTAATGCACAGTTTTAATTGTGGAGGGGAATTTTTCTACTGTAATACAACACCACTATTCAATAGTATTTGGATCACACTCCAATGTAAAATAAAACAAATTGTAAACAGGTGGCAGGAAGTAGGAAAAGCAATGTATGCCCCTCCCATCAGAGGACAAATTACATGTATATCAAATATTACAGGGCTACTATTAACAAGAGATGGTGGTGAGATCTTCAGACCTGGAGGAGGAGATATAAGGGACAATTGGAGAAGTGAATTATATAAATATAAAGTAGTAAAAATTGAACCATTAGGAGTAGCACCCACCAAGGCAAAAAGAAGAGTGGTGCAGAGAGACAAAAGAGCAATAGGACTAGGGGCTATGTTCCTTGGGTTCTTGGGAGCAGCAGGAAGCACTATGGGCGCAGCGTCATTGACGCTGACGGTACAAGCCAGATTACTATTATCTGGTATAGTGCAACAGCAGAACAATCTGCTGAGAGCTATTGAGGCGCAACAGCATATGTTGCAACTCACAGTCTGGGGCATTAAGCAGCTCCAGGCGAGAGTCCTGGCTGTGGAAAGATACCTAAGGGATCAACAGCTCCTAGGGATCTGGGGTTGCTCTGGAAAACTCATTTGCACCACTGCTGTGCCTTGGAATGCTAGTTGGAGTAATAAAACTTATGATACAATTTGGCATAACATGACCTGGATGGAGTGGGAAAAAGAAATCGACAATTACACAAACATAATATACAGCTTAATTGAAGAATCGCAGAACCAACAGGAAAGGAATGAACAAGAGTTATTGGAATTGGATAAATGGGCAAGTTTGTGGAGTTGGTTTGACATAACACAATGGCTGTGGTATATAAAAATATTCATAATGATAGTAGGAGGCTTGATAGGTTTAAGAATAGTTTTTGCTGTAATT
>B.US.x.L896.FJ469750
GCAAAATTGTGGGTCACAGTCTATTATGGGGTACCTGTGTGGAAAGAAGCAACCACCACTCTATTTTGTGCATCAGATGCCAAAGCATATAACCGAGAGGTACATAATGTTTGGGCCACACATGCCTGTGTACCCACAGACCCCAACCCACAAGAAGTATTATTGGAAAATGTGACAGAAAAGTTTAACATGTGGAAAAATAACATGGTAGAACAGATGCATGAGGATATAATCAGTTTATGGGATCAAAGCCTAAAGCCATGTGTAAAATTAACCCCACTCTGTGTTACTTTAAATTGCTGCTCTTTCAACATCACCACAAGCATAAGAGATAAGATGCAAAGAGAATATGCGCTTTTTTATAAACTTGATGTAGTACCAATATATAGGTTGATAAGTTGTAACACCTCAGTTATTACACAGGCATGTCCAAAGGTATCCTTTGAGCCAATTCCCATACATTATTGTGCCCCGGCTGGTTTTGCGATTCTAAGGTGTAATGATAAGGGGTTCAATGGAACAGGACCATGTACAAATGTCAGCACAGTACAATGTACACATGGAATTAGGCCAGTAATATCAACTCAACTGCTGTTAAATGGCAGTCTAGCAGAAGAAGAGGTAGTAATTAGATCCGCCAATTTCTCGGACAATACTAAAATCATAATAGTACAGCTGAATGAAACTGTAGAAATTAATTGTACAAGACCCAACAACAATACAAGAAAAAGTATAACTATAGGACCAGGCAGAGCATTTTATGCAACAGACATAGGAAATATAAGACAAGCACATTGTACCATTAGGAGAGCAAAATGGAATGACACTTTACAAAGGATAGCTATAAAATTAGGAGGACAATTTAAGGAAAAAATAGTCTTTAATCGATCCTCAGGAGGGGACCCAGAAATTGTAATGCACAGTTTTAATTGTGGAGGGGAATTTTTCTACTGCGATTCAACACCACTGTTTAATAGTACTTGGATCACACTCCCATGCAGAATAAAACAAATTATAAACATGTGGCAAGAAGTAGGAAAAGCAATGTATGCCCCTCCCATCAAAGGACAAATTAGCTGTTCATCAAATATTACAGGGCTGATATTAACAAGAGATGGTGGTGAGATCTTCAGACCTGCAGGAGGAGATATGAGGGACAATTGGAGAAGTGAATTATATAAATATAAAGTAGTAAAAATTGAACCATTAGGAATAGCACCCACCACGGCAAAAAGAAGAGTGGTGCAGAGAGAAAAAAGAGCAGTAGGACTAGGAGCTATGTTCCTTGGGTTCTTGGGAGCAGCAGGAAGCACTATGGGCGCAGCGTCACTGACACTGACGGTACAGGCCAGACTATTATTGTCTGGTATAGTGCAACAGCAGAACAATTTGCTGAGGGCTATTGAGGCGCAACAGCATCTGTTGCAACTCACAGTCTGGGGCATCAAGCAGCTCCAGGCAAGAGTCCTGGCTGTGGAAAGATACCTAAAGGATCAACAGCTCCTGGGGATTTGGGGTTGCTCTGGAAAACTCATTTGCACCACTACTGTGCCTTGGAATACTAGTTGGAGTAATAAAAATCTGAGTCAGATTTGGAATAACATGACCTGGATGGAGTGGGAAAGAGAAATTGATAATTACACAGGCTTAATATATGCCTTGATTGAAGAATCGCAAAACCAACAAGAAAAGAATGAACAAGAATTATTGGCATTAGACAAATGGGCAAGTTTGTGGAATTGGTTTGACATAACAAATTGGCTGTGGTATATAAAAATATTCATAATGATAGTAGGAGGCCTAGTAGGGTTAAGAATAGTTTTTACTGTAATT
>B.YE.02.02YE508.AY795905
GAAGATATGTGGGTCACAGTCTATTATGGGGTACCTGTGTGGAAAGAAGCAGACACCACTCTATTTTGTGCATCAGAGGCTAAAGCATATGATACAGAGGCACATAATGTTTGGGCCACACATGCCTGTGTACCCACAGACCCCAACCCACAAGAACAAGTATTGGAAAATGTGACAGAAAATTTTAACATGTGGAAAAATAACATGGTAGAACAAATGCATGAGGATATAATCAATTTATGGGATCAAAGTCTAAAGCCCTGTGTAAAATTAACCCCACTCTGTGTTACTTTAAATTGCTGCTCTTTCAATGTCACCACTTTCATACAAAATAAGATGAAGAAAGAACATGCACTTTTTTATGGACTTGATGTAGTACCAATATATAGGTTGATAAGTTGTAACACCTCAGCCATTACACAGGCCTGTCCAAAGGTATCCTTTGAGCCAATTCCCATACATTATTGTGCCCCGGCTGGTTTTGCGATTCTAAAGTGCAATGATAAGAAGTTCAAGGGAACAGGAACATGTAATAATGTCAGCACAGTACAATGTACACATGGAATTAGGCCAGTAGTATCAACTCAATTGCTGTTAAATGGCAGTCTAGCAGAAGAAGAGGTAGTAATCAGATCCGCCAATTTCTCAGACAATGCTAAAGTAATAATAATACAGCTGAATGAAACTGTAGAAATTAATTGTACAAGACCCAACAATAATACAAGAAGAAGTATAAGTATAGGACCAGGCAAAGCATTTTATGCAACAGGAATAGGAAATATAAGACAAGCATATTGTGAGATTAATGAAGCAAAGTGGAATAAAACTTTAAAACAAATAGCCATAAAATTAGGAGAACAATTTACAAAAACAATAGTCTTTAATCAATCCTCAGGAGGGGACCCAGAAATTGTAATGCACAGTTTTAATTGTAGAGGGGAATTTTTCTACTGTGAAACAGGAAGACTGTTTAATAGTACTTGGATCACACTCCCATGCAAAATAAAACAAATTATAAACATGTGGCAGGAAGTAGGAAAAGCAATGTATGCCCCTCCCATCGCAGGACAAATTAACTGTTTATCAAATATTACAGGGCTGATTTTAACAAGGGATGGTGGTGAGATCTTCAGACCTGGAGGAGGAGATATGAGGGACAATTGGAGAAGTGAATTATATAAGTATAAAGTAGTAAAAATTGAACCATTAGGAATAGCACCCACCAAGGCAAAGAGAAGAGTGGTGCAGAGAGAAAGAAGAGCAGTAGGATTGGGAGCTTTGCTCTTTGGGTTCTTGGGAGCAGCAGGAAGCACTATGGGCGCAGCGTCAATAACGCTGACGGTACAGGCCAGACAATTATTGTCTGGTATAGTGCAGCAGCAAAATAATTTGCTGAGAGCTGTGGAGGCGCAACAACATCTGTTGCAACTCACAGTCTGGGGCATCAAGCAGCTCCAGGCAAGAGTCCTGGCTGTGGAAAGATACCTAAAGGATCAACAGCTCCTAGGGCTTTGGGGTTGCTCTGGAAAACTCATCTGCACCACTACTGTGCCTTGGAATGCTAGCTGGAGTAATAAAACTCTGAGTCAGATTTGGGATAACATGACCTGGATACAGTGGGAAAAAGAAATTGATAATTACACAGGCATAATATACAATTTAACTCAAGAATCGCAAAACCAACAAGAAAAGAATGAACAAGAATTACTGAAATTAGATAAATGGGCAAGTTTGTGGAATTGGTTTGACATATCAAATTGGCTGTGGTACATAAAGATATTCATAATGATAGTAGCAGGCTTGGTAGGTTTAAGAATAGTTTTTACTGTACTT
>C.BW.00.00BW20872.AF443104
TTGAACCTGTGGGTCACAGTCTACTATGGGGTACCTGTATGGAAAGAAGCAAAAACTACTTTATTCTGTGCATCAGATGCTAAAGCATATGAGAGAGAAGTGCATAATGTCTGGGCTACACATGCCTGTGTACCCACAGACCCCAACCCACAGGAAATGGAGTTGAAAAATGTAACAGAAAATTTTAACATGTGGAAAAATGACATGGTAGATCAGATGCATGAGGATATAATCAGTTTATGGGATGAAAGCCTAAAGCCATGTGTAAAGTTGACCCCACTCTGTGTCACTTTAAACTGTTGCTCTTTCAATGCAACCACAGAAATAAGAGATAAAAAACAGAAAGTGTATGCACTTTTTTATAAGCTTGATATAGTATCACTCTACAGATTAATAAATTGCAATACCTCAGCCATAACCCAAGCCTGTCCAAAGGTCTCTTTTGACCCAATTCCTATACATTATTGTGCTCCAGCTGGTTATGCGATTCTAAAGTGTAATAATAAGACATTCAATGGAACAGGACCATGTAATAATGTCAGCATAGTACAATGCACACATGGAATTAAGCCAGTGGTATCAACTCAACTACTGTTAAATGGTAGCCTAGCAGAAGAAGAGATAATAATTAGATCTGAAAATCTGACAAACAATGCCAAAACAATAATAGTACACCTTAATGACTCTGTAGAAATTGTGTGTACAAGACCCAACAATAATACAAGGAAGAGCATAAGGATAGGACCAGGACAGGCATTTTATGCAACAGATATAGGAGACATAAGACAAGCACATTGTAACATTAGTAGAGACAAATGGAACAAAACTTTACAACAGGTAGGGGAAAAGTTAGCAGAACACTTCAATAAAACAATAAAATTTGCACCATCCTCAGGAGGGGATCTGGGAATCACAACACATAGCTTTAATTGTAGAGGAGAATTTTTCTATTGCAATACATCAGGCCTGTTTAATGGAACGTTTATCACACTCCCATGCAGAATAAAACAAATTATAAACATGTGGCAAGAGGTAGGACGAGCAATGTATGCCCCTCCCATTGCAGGAAACATAACATGTAAATCAAATATCACAGGAATACTATTGACACGAGATGGAGGAGAGACATTCAGACCTGGAGGAGGAGATATGAGGGACAATTGGAGAAGTGAATTATATAAATATAAAGTGGTAGAAATTAAGCCATTGGGAGTAGCACCCACTAAAGCAAAAAGGAGAGTGGTGGAGAGAGAAAAAAGAGCAGTGGGAATAGGAGCTGTGTTCCTTGGGTTCTTGGGAGCAGCAGGAAGCACTATGGGCGCGGCGTCAATAACGCTGACGGTACAGACCAAACAATTGTTGTCTGGTATAGTGCAACAGCAAAGCAATTTGCTGAAGGCTATAGAGGCGCAACAGCATCTGTTGCAACTCACAGTCTGGGGCATTAAGCAGCTCCAGGCAAGAGTCCTGGCTATAGAAAGATACCTAAAGGATCAACAGCTCCTAGGGATTTGGGGTTGCTCTGGAAAACTCATCTGCACCACTGCTGTGCCTTGGAACTCCAGTTGGAGTAATAAATCGCAAGCAGAGATTTGGGATAACATGACCTGGATGCAGTGGGATAGAGAAATTAGTAATTACACAAACACAATATACAAGTTACTTGAGGACTCACAACTCCAGCAGGAGAACAATGAAAAAGATCTATTAGCATTGGACAGTTGGAACAATCTGTGGAATTGGTTTGACATAACAAAATGGCTGTGGTATATAAAAATATTCATAATGATAGTAGGAGGCTTGATAGGTTTAAGAATAATTTTTGCTGTGCTC
>C.CN.10.CNGX752_R11.KC807921
GAAAACTTGTGGGTCACAGTTTATTATGGGGTACCTGTGTGGAGAGAAGCAAAAACTACTCTATTCTGTGCGTCAGATGCTAAAGCATATGAGACAGAAGTGCATAATGTCTGGGCTACACATGCTTGTGTACCCACAGACCCCAACCCACAAGAAATGGTTATAAAAAATGTAACAGAAAATTTTAACATGTGGAAAAATGATATGGTGGATCAGATGCATGAGGATGTAATCAGTTTATGGGATCAGAGCCTAAAGCCATGTGTAAAGTTGACCCCACTCTGTGTCACTTTAAATTGTTGCTCTTTCAATGCAACCACATTAGTAAGAGATAAGGAGACAAAAGAGTATGCACTTTTTTATAGACTTGATATAGTACCCCTTTATAGATTAATAAACTGTAATACCTCAGCCATAACACAAGCCTGTCCAAAGGTCTCTTTTGATCCAATTCCTATACACTATTGCGCTCCAGCTGGTTATGCGATTCTAAAGTGTAATAATAAGACATTCAATGGGACAGGACCATGCAATAATGTTAGCACGGTACAATGTACACATGGAATTAAGCCAGTGGTATCAACTCAACTACTGTTAAATGGTAGCCTAGCAGAAGGAGATATAATAATTAAATCTAAAAATCTGACAAACAATGTCAACACAATAATAGTACATCTTAATGAATCTGTAGAAATTGTATGCACAAGACCCAACAATAATAGAAGAAAAAGTATAAGGATAGGACCAGGACAAACATTCTATGCAACAGGAATAGGAAACATAAGACAAGCATATTGTGACATTAATGGAACTAAATGGAATGAAACTTTACAGAGGGTAGGTAAAAAATTAGCAGAACGCTTCAATAAACCAATAATATTTACATCATCCTCAGGAGGGGACCTAGAAATTACAACACACAGCTTTAATTGTGGAGGAGAATTTTTCTATTGTAATACATCAAAACTGTTTAATAGTACATACATCAGAATACCATGCAAAATAAAGCAAATTATAAACATGTGGCAGGAGGTAGGACGAGCAATGTATGCCCCTCCCATTGAAGGAAACATAACATGTAACTCAAGTATCACAGGACTACTATTGGTACGTGATGGAGTAGAGACATTCAGACCTGGAGGAGGAGATATGAGAGACAATTGGAGAAATGAATTATATAAATATAAAGTGGTAGAAATTAAGCCATTAGGACTAGCACCCACTGCAGCAAAAAGGAGAGTGGTGGAGAGAGAAAAAAGAGCAGTGGGACTAGGAGCTGTGTTCCTTGGGTTCTTGGGAATGGCAGGAAGCACTATGGGCGCGGCGTCAATAACGCTGACGGTACAGGCCAGACAATTATTGTCTGGTATAGTGCAACAGCAAAACAATTTGCTGAGAGCTATAGAGGCGCAACAGCATATGTTGCAACTCACGGTCTGGGGCATTAAGCAGCTACAGGCAAGAGTCCTGGCTATAGAAAGATACCTAAAGGATCAACAGCTCCTAGGAATTTGGGGCTGCTCTGGAAAACTCATCTGCACTACTGCTGTACCTTGGAACTCCAGTTGGAGTAACAAATCTCACCAAGAGATTTGGAATAACCTGACCTGGATGCAGTGGGATAAGGAAATTAGTAATTACTCAGACACAATATACAGGTTGCTTGAAGAATCGCAAACCCAGCAGGAAAGAAATGAAAAAGATTTATTAGCATTGGACAGTTGGAAAAATCTATGGAGTTGGTTTGACATAACAAGGTGGCTGTGGTATATAAAAATATTCATAATGATAATAGGAGGCTTGATAGGTTTAAGAATAATTTTTGCTGTGCTT
>C.GB.08.S315_D10.HQ595800
ATGAACTTGTGGGTCACAGTCTATTATGGAGTACCTGTGTGGAAAGAAGCACAAACTACTCTATTTTGTGCATCAGATGCTAAAGCATATGAGAGAGAAGTGCATAATATTTGGGCTACACATGCCTGTGTACCCACAGACCCCAACCCACAAGAAATGAAATTGGTGAATGTAACTGAAAATTTTAACATGTGGAAAAATTACATGGTGGAGCAGATGCATGAGGATATAATTAGTTTATGGGATCAAAGCCTAAAGCCATGTGTAAAGTTGACCCCACTCTGTGTCACTTTAAGGTGTTGCTCTTTCAATGTAACCACAGAACTAAGAGATAAAAAACAGCAAACATACGCACTGTTTTATAAACTTGATATAATATCACTTTACAGATTAATAAATTGTAATACCTCAACCATAACACAAGCCTGTCCAAAGGTCACTTTTGACCCAATTCCTATACATTATTGTGCTCCAGCTGGTTATGCGATTCTGAAGTGTAACAATAATACATTCAACGGATCAGGACCATGCAATAATGTCAGCACAGTACAATGTACACATGGAATTAAGCCAGTGGTATCAACTCAATTACTGTTAAATGGTAGCCTAGCAGAAAAAGAAATAATAATTAGATCTGAGAATATAACAGACAATACCAAAACAATAATAGTACATCTTAATGAATCTGTAAGAATTGTGTGTACAAGACCTGGCAATAATACAAGAAGAAGTATAAGGATAGGACCAGGACAAACATTCTATACAACAGGAATAGGAGATATAAGGAATGCACATTGTAACATTACTAGACATAATTGGACTCAAACTTTGCAAAAGGTAGGTAAAAAATTACAAGAACACTTCAATAAAACACTAAAATTTAACTCATCCTCAGGAGGGGACCTAGAAATTACAACACATACCTTTAATTGTAGAGGAGAATTTTTCTATTGCAATACATCAGGATTGTTTAATGGCGTCTACATCACACTTCAATGCAGAATAAAACAAATTATAAACATGTGGCAGGAGGTAGGACGAGCAATATATGCCCCGCCCATTGCAGGAAATATAACATGTGTATCAAATATCACAGGACTACTGTTGACACGTGATGGAGGAGAGACATTCAGACCTGGAGGAGGAGATATGAGGGACAATTGGAGAAGTGAATTATATAAATATAAAGTGGTAGAAATTAAACCATTAGGAATAGCACCCACCGAGGCAAAAAGGAGAGTGGTGAGGAGAGAAAAAAGAGCAGTG---ATAGGAGCTGTGTTCCTTGGGTTCTTGGGAGCAGCAGGAAGCACTATGGGCGCGGCGTCAATAGCGCTGACGGCACAGGCCAGGCAATTACTGTCTGGTATAGTGCAACAGCAAAGCAATTTGCTGAGGGCTATAGAGGCGCAACAGCATATGTTGCAACTCACAGTCTGGGGCATTAAGCAGCTCCAGGCAAGAGTCTTGGCTCTAGAGAGATACCTAAGGGATCAACAGCTCCTAGGAATTTGGGGCTGCTCTGGAAAACTCATCTGCACCACTACTGTGCCTTGGAACTCTAGTTGGAGCAATAAATCTGTAAATCAGATTTGGAATAACATGACCTGGATGCAGTGGGAGAAAGAAATTGATAATTACACAGGCACAATATATAGGTTGCTTGAAGAATCGCAAAATCAGCAGGAAAGGAATGAAAAGGATTTACTAGAATTGAACAGTTGGAACAGTCTGTGGAATTGGTTTGACATAACAAACTGGCTGTGGTACATAAAAATATTCATAATGATAGTAGGGGGCTTGATAGGTTTAAGAATAACTTTTGCTGTGCTA
>C.MW.04.1172_H1.KC894080
GTGAACTTGTGGGTCACTGTCTATTATGGGGTACCTGTGTGGAAAGAAGCAAAAACTACTCTATTTTGTGCATCAGATGCTAAAGCATATGAGAAAGAGGTACATAATGTTTGGGCTACACATGCCTGTGTACCCACAGACCCCAACCCACAAGAATTGGTTTTGGAAAATGTAACAGAAAATTTTAACATGTGGAAAAATGACATGGTGGATCAGATGCATGAGGATATAATTAGTTTATGGGATCAAAGCCTAAAGCCTTGTGTAAAGTTGACCCCACTCTGTGTCACTTTAAACTGTTGCTCTTTCAATACAACCACAGAAATAAAAGATAAGAAGCATAAGGCGTTTGCACTTTTTTATAGACTTGATATAATACCACTTTATAGATTAATAAATTGTAATACCTCAACTGTAACACAAGCCTGTCCAAAGGTCTCTTTTGACCCAATTCCTATACATTATTGTGCTCCAGCTGGTTATGCGATTCTAAAGTGTAATAATAAGACATTCAATGGAACAGGACCATGCAATAATGTCAGCACAGTACAATGCACACATGGAATCAAGCCAGTAGTATCAACTCAACTACTGTTAAATGGTAGCCTAGCAGAGGAAGAGATAATAATCAGGTCTAAAAATTTAACAAATAATGCCAAGACAATAATAGTACATCTTAATAAATCTGTAGAGATTAATTGCACAAGACCCGGCAATAATACAAGAAAAAGTATAAGGATAGGACCAGGACAAACATTCTATGCAACAGGAATAGGAGATATAAGACAAGCACATTGTAACATTAGTAGAGAAAAGTGGAATACAACTTTAAAAGAGGTAAGAGAAAAATTAAAAAAGCACTTCAATAAAACAATATATTTTCAACCACACTCAGGAGGGGACTTAGAAATTACAACACATAGCTTTAATTGTAAAGGAGAATTTTTCTATTGCAATACATCAAACCTGTTTAATACTACTAATATCACGCTCCAGTGCAGAATAAAACAGATTATAAACATGTGGCAGGGGGTAGGACAAGCAATGTATGCCCCTCCCATTGCAGGAAACATAACATGTAAATCAAATATCACAGGACTACTCTTGACCCGTGATGGA---GAGACATTCAGACCTGGAGGAGGAGATATGAGGGACAATTGGAGAAGTGAATTATATAAATATAAAGTGGTAGAAATTAAGCCATTGGGACTAGCACCCACTACAGCAAAAAGGAGAGTGGTGGAGAAACAAAAAAGAGCAGTGGGATTAGGAGCTGTGTTCCTTGGGTTCTTGGGAGTAGCAGGAAGCACTATGGGCGCGGCGTCAATCACGCTGACGGCACAGGCCAGACAACTGTTGTCTGGTATAGTGCAACAGCAAAACAATTTGCTGAGAGCTATAGAGGCGCAACAGCATATGTTGCAACTCACGGTCTGGGGTATTAAGCAGCTCCAGACAAGAGTCCTGGCTATAGAAAGATACCTAAAGGATCAACAGCTCCTAGGGATGTGGGGCTGCTCTGGAAAACTCATCTGCACCACCGCTGTGCCTTGGAACAGCAGTTGGAGTAATAAAACTCAAGAGGAGATTTGGGATAACATGACCTGGATGCAGTGGGATAGAGAAATTAGTAACTACACAAACACAATATACAGGTTGCTTGAAGACTCGCATATCCAGCAGGAGAAAAATGAAAAAGATTTATTAGCATTGGACAGTTGGAACAATCTATGGACTTGGTTTGACATAACAAAGTGGTTGTGGTATATAAAAATATTCATAATGATAGTAGGAGGTTTAATAGGGTTAAGAATAATTTTTGCTGTGCTT
>C.MW.05.2060_G9.KC894085
GTGAACTTGTGGGTCACAGTTTATTATGGGGTACCTGTGTGGAAAGAAGCAAAAACTACTCTATTCTGTGCATCAGATGCTAAAGCTTATGAAAAAGAAGTGCATAATGTATGGGCTACACATGCCTGTGTACCCACAGACCCCAACCCACAAGAGCAAGTTTTGGGAAATGTAACAGAAAATTTTAACATGTGGAAAAATGATATGGTGGATCAGATGCATGAGGACATAATCAGTTTATGGGATCAAAGCCTAAAGCCATGTGTAAAGTTGACCCCACTCTGTGTCACTTTAAATTGTTGCTCTTTCAATATAACCACAGAAATAAGAGATAAGAAAAAGAATGAATATGCACTTTTTTATAGACTTGATATAGTACCACTTTATAGATTAATAAATTGTAATACCTCAACGGTAACACAAGCCTGTCCAAAGGTCACTTTTGATCCAATTCCTATACATTATTGTGCTCCAGCTGGTTATGCAATTCTAAAGTGTAATAATAAGACATTCAATGGAACAGGACCATGCAATAATGTTAGCACAGTGCAATGTACACATGGAATTAAGCCAGTGGTATCAACTCAACTACTGTTAAATGGTAGCCTAGCAGAAGGAGAAATAATAATCAGATCTGAAAATCTGACAAACAATGCCAAAAACATAATAGTACAGTTTAATGATTCTGTAGAAATTGAGTGTACAAGACCCGGCAATAATACAAGGAGAAGTGTAAGGATAGGACCAGGACAAACATTCTATGCAACAGGGATAGGAAACATAAGACAAGCATATTGTAACATTACGAAAGGGAAATGGGAGACAGCTTTAAAAGAGGTAAAAGAAAAATTAAAAACCTGCTTCGGAAAAAATATAAGCTTTGCACCATCCTCAGGAGGGGACCTAGAAATTACAACACATAGCTTTAATTGTAGAGGAGAATTTTTTTATTGCAATACAACAAAACTGTTTAATAGTACAGATATCATACTCCCATGCAGAATAAAACAGATTATAAACATGTGGCAAGAGGTAGGGCGAGCAATGTATGCCCCTCCCATTGCAGGAAACATAACATGTAAATCAAATATCACAGGGCTAATATTGACACGCGATGGAGGAGAGACATTCAGACCTGGAGGAGGAGATATGAGGGATAATTGGAGAAGTGAATTATATAAATATAAAGTGGTAGAAATTAAGCCATTGGGAATAGCACCCACTGAGGCAAAAAGGAGAGTGGTGCAGAGAGAAAAAAGAGCAGTGGGAATAGGAGCTATGTTCCTTGGGTTCTTGGGATTCGCAGGAAGCACTATGGGCGCGGCGTCAATAACGCTGACGGTACAGGCCAGACTACTGTTGTCTGGTATAGTGCAACAGCAAAACAATTTGCTGAGAGCTATAGAGGCGCAACAGCATATGTTGCAACTCACAGTCTGGGGCATTAAACAGCTCCAGGCAAGAGTCCTGGCTATAGAAAGATACCTAAGGGATCAACAGCTCCTAGGAATGTGGGGCTGCTCTGGAAAACTCATCTGCACCACTGCTGTGCCTTGGAACTCCAGTTGGAGTAATAAATCTAAAACAGAGATTTGGGAAAACATGACCTGGATGCAGTGGGATAAAGAAATTAACAATTACACAAACACAATATACAGGTTGCTTGAAGAATCGCAAAACCAGCAAGAACAAAATGAAAAAGATTTATTAGCATTGGACAGTTGGAACAATTTGTGGAATTGGTTTGACATAACAAACTGGCTGTGGTATATAAAAATATTCATAATGATAGTAGGAGGCTTGATAGGTTTGAGAATAGTTTTTGCTGTGCTT
>C.MW.07.CH010102_e_p2.HM204588
GGAAACTTGTGGGTTACAGTCTATTATGGGGTACCTGTGTGGAAAGAAGCAAAAACTACGCTATTCTGTGCATCAGATGCTAAAGCATATGAGAGAGAAGTGCATAATGTTTGGGCTACACATGCCTGTGTACCCACAGACCCCAACCCACAAGAAATAGTTTTGGAAAATGTAACAGAAAATTTTAACATGTGGAAAAATGATATGGTGGATCAGATGCATGAGGATATAATCAGTTTATGGGATCAAAGCCTAAAGCCATGTGTAAAGTTGACCCCACTCTGTGTCACTTTAAACTGTTGTTCTTTCAATATAACCACAGAACTAAGAGATAAGAAAAAGAAGGAATATGCACTTTTTTATAGACTTGATATATTACCACTTTATAGATTAATAAATTGTAATACCTCAGCCATAACACAAGCCTGTCCAAAGGTCACTTTTGACCCAATTCCTATACATTATTGTGCTCCAGCTGGTTATGCGATTTTAAAGTGTAACAATAAGACATTTAATGGAACAGGACCATGCAATAATGTCAGCACAGTACAATGTACACATGGAATTAAGCCAGTAGTGTCAACTCAACTACTGTTAAATGGCAGTCTAGCAGAAGAAGACATAATAATTAGATCTGAAAATCTGACAAACAATATCAAAACAATAATAGTACATCTTAGCAAACCTGTACAAATTGTGTGTACAAGGCCCAACAATAACAGAAGGAAAAGTGTGAGGATAGGACCAGGACAAACATTCTATGCAACAGGAATAGGAGATATAAGACAAGCAAATTGTAGCATTAGTGGAAAGGACTGGAATAACGCTTTAAAAAATGTAAGTAACAAATTAAGAGAACATTTCAATAAAACAATAAAATTTGCACCACACTCAGGAGGGGACCTAGAAATTACAACACATAGCTTCAATTGTAGAGGAGAATTTTTCTATTGCAACACATCAAAACTGTTTAATAGTACGTGGATCTACATCCAATGCAGAATAAAACAAATTATAAACATGTGGCAGGGGGTAGGACGAGCAATATATGCCCCTCCCATTGAAGGAAACATAACATGCAACTCAATTATCACAGGAATACTATTGACACGTGATGGAGGAGAGATATTCAGACCTGCAGGAGGAGATATGAGGGACAATTGGAGAAGTGAATTATATAAATATAAAGTGATAGAAATTAAGCCATTAGGAATAGCACCCACTAAGGCAAAAAGGAGAGTGGTGGAGAGAGAAAAAAGAGCAGTGGGAATAGGAGCTGTGTTCCTTGGGTTCTTGGGAGCAGCAGGAAGCACTATGGGCGCAGCATCAATAACGCTGACGGTACAGGCCAGACAATTGTTGTCTGGTATAGTGCAACAGCAAAACAATTTGCTGAGGGCTATAGAGGCGCAACAACATATGTTGCAACTCACAGTCTGGGGCATTAAGCAGCTCCAGGCAAGAGTCTTGGCTATAGAAAGATACCTAAAGGATCAACAGCTCCTAGGGATTTGGGGCTGCTCTGGAAAACTCATCTGCACCACTGCTGTGCCTTGGAACAGTAGTTGGAGTAATAAATCTGAGGATGATATTTGGAATAACATGACTTGGATGCAGTGGGATAGAGAAATTAACAATTACACAGACACAATATACAGGTTGCTTGAAGAATCGCAAACCCAGCAGGAGAAAAATGAAAAAGATTTACTAGCATTGGATAGTTGGAAAAATCTGTGGAATTGGTTTGACATATCAAACTGGCTGTGGTATATAAGAATATTCATAATGATAGTAGGAGGCTTGATAGGTTTAAGAATAATTTTTGCTGTGCTC
>C.MW.09.4015_CSF_Visit1_amplicon14.KC186242
---AACTTGTGGGTCACAGTTTACTATGGGGTACCTGTGTGGAAAGAAGCAAAAACTACTCTATTTTGTGCATCAGATGCTAAAGCATATGAGAAAGAAGTGCATAATGTCTGGGCTACACATGCCTGTGTACCCACAGACCCCGACCCACAAGAAATACATTTAACAAATGTAACAGAAAATTTTAACATGTGGAAAAATGACATGGTGGATCAGATGCATGAGGATGTAATCAGTTTATGGGATCAAAGCCTCAAACCATGTGTAAAGTTGACCCCACTCTGTGTCACTTTGAACTGTTGCTCTTTCAATGTAACCACAGAATTAAGGGATAAGAAAACAAATCAAAGTGCACTCTTTTATAGCATTGATATAGTACCACTTTATAGATTAATAAGTTGTAATACCTCAGTCATAACACAAGCCTGTCCAAAGGTCTCTTTTGATCCAATTCCTATACATTATTGTGCTCCAGCTGGTTATGCGATTTTAAGGTGTAATAATAAGACATTCAATGGAACAGGACCATGCAATAATGTCAGCACAGTACAATGTACACATGGTATTAAGCCAGTGGTCTCAACTCAACTACTATTAAATGGCAGCTTAGCAGAAGAAGACATAATAATTAGCTCTGAAAATATAACAGACAATGTCAAAACTATAATAGTACGTCTTAAAGAACCTGTAGAGATTGAGTGTATAAGACCCAACAATAACACAAGAAAAAGTATAAGAATAGGACCAGGACAAACATTCTATGCAACAGGAATAGGAAATATAAGAAAAGCATATTGTAACATTACTGGT---AACTGGAATGAAACTTTACAAGGGATAAAGGAAAAATTAAGAGAACACTTCGGTAAAAATATAACATTTAAACAACATTCAGGAGGGGACCTAGAAGTTACAACACATAGCTTTAATTGTGGAGGAGAATTTTTCTATTGCAATACATCAGGTCTGTTTAGAGATACAAACACTACGCTCCAATGCAGGATAAAACAAATTATAAATATGTGGCAGGGGGTAGGGCGAGCAATGTACGCCCCTCCCATTGCAGGAATCATAAAGTGTAAATCAAAGATCACAGGAATACTATTGACAAGGGATGGAGGGGAGACATTCAGACCTGCAGGAGGAGATATGAGGGACAATTGGAGAAGTGAATTATATAAATATAAAGTAGTAGAAATTAAGCCATTAGGAATAGCACCAACTGAGTCAAAAAGGAGAGTGGTGGAGAGAGAAAAAAGAGCAGTGGGAGTAGGAGCTATGTTCCTTGGGTTCTTGGGAGCAGCCGGAAGCACTATGGGCGCAGCGGCAGTGACGCTGACGGCACAGGCCAGACAATTATTGTCTGGTATAGTGCAACAGCAAAGCAATTTGCTGAGGGCTATAGAGGCGCAACAGCATATGTTGCAACTCACAGTCTGGGGCATTAAGCAACTCCAGGCAAGAGTCTTGGCTATAGAAAGATACCTAAAGGATCAACAGCTCCTAGGGATTTGGGGCTGCTCTGGAAAACTCATCTGCACCACTGCTGTGCCTTGGAACTCTAGTTGGAGTAAGAGAACTAAGGATGACATTTGGAGTAACATGACCTGGATGCAGTGGGATAGAGAAATTAGTAATTACTCAGACACAATATACAGGATGCTTGAAGAATCGCAAAACCAGCAGGAGAAAAATGAAAAAGATTTACTAGCATTGGGGAAGTGGGATAGTCTGTGGAATTGGTTCAGCATAACACATTGGCTGTGGTATATAAAATTATTCATAATGATAGTAGGAGGCTTGATAGGTTTAAGAATAATTTTTGCGGTGCTC
>C.TZ.08.707010562_G9.HQ615976
---AACTTGTGGGTCACAGTATATTATGGGGTACCTGTGTGGGAAGAAGCAAATCCTGATCTATTTTGTGCATCAGATGCTAAAGCATATGATACAGAAGTGCATAATGTCTGGGCTACACATGCCTGTGTACCCACAGACCCCAACCCACAAGAAATGATTTTGGAAAATGTAACAGAAAAGTTTGACATGTGGAAGAATGATATGGTGGAACAGATGCATCAGGATATAATCAGTTTATGGGATCAAAGTCTAAAGCCATGTGTAAAGTTGACCCCACTCTGTGTTATTTTAAACTGTTGCTCTTTCAATGTAACCACAGAAATATATGATAAGAAACAGAGAACACATGCACTTTTTTATAAACTTGATATAGTATCACTCTATAGATTAATAAATTGTAATACTTCAGCCATAGCACAAGCCTGTCCAAAGATCTCTTTTGACCCAATTCCTATACACTATTGTGCTCCAGCGGGTTATGCGATTCTCAAGTGTAACAATAAAACCTTTAATGGAACAGGACCATGCAATAATGTCAGCACAGTACAGTGTACACATGGAATTAAGCCAGTGGTATCAACTCAGCTACTGTTAAATGGTAGTTTAGCAGAAGAGGAGATAATAATTAGATCTGAAAACATATCAGACAATGGCAAAACAATAATAGTACAGCTTAAGGAACCTGTAGAAATTGAATGTATAAGACCCAACAATAATACAAGAAATAGTATAAGGATAGGGCCAGGACAAGCATTCTATGCAACAGGAATAGGAGATATAAGACAGGCACATTGTAACATTAATAAAACAAAATGGAATGAAACTTTACAAGGGGTAGGAGAAAAATTAGCAAAGTACTTCAATAAAACAATACAATTTGCACCATCCTCAGGAGGAGACCTAGAAATTACAACACATAGCTTTAATTGTAGAGGAGAATTTTTCTATTGCAATACATCAAAAATATTTAATAGTATATACCTCACACTCCCATGCAGAATAAAACAAATTGTAAACATGTGGCAGGGGGTAGGACGGGCAGTGTATGCCCCTCCCATTCAAGGGAACATAACATGTAAATCAAATATCACAGGACTGCTACTGACACGTGATGGAGGAGAAACATTCAGGCCTATAGGGGGAAATATGAGGGACAATTGGAGAAGTGAATTATATAAATATAAGGTGGTAGAAATTAAACCATTAGGAATAGCACCCACTAAGGCAAAAAGGAGAGTGGTGGAGAGAGAAAAAAGAGCGGTAGGAATAGGAGCTGTGCTCTTTGGGTTCTTGGGAGCAGCAGGAAGCACTATGGGCGCAGCGTCAATAACGCTGACGGTACAAGCCAGACAATTATTGTCTGGTATAGTGCAACAGCAAAACAATTTGCTGAGGGCTATAGAGGCGCAACAGCATATGTTGCAACTCACGGTCTGGGGCATTAAGCAGCTTCAGGCAAGAGTCCTGGCTATAGAAAGATACCTAAAGGATCAACAGCTCCTAGGGATTTGGGGCTGCTCTGGAAAACTCATCTGCACCACTTCTGTGCCTTGGAACTCTAGTTGGAGTAACAAATCTCAGGAGGAAATTTGGAATAACATGACCTGGATGCAGTGGGAGAAAGAAATTAGTAATTACACAGACACAATATACAGATTGCTTGAAGACTCGCAAACCCAGCAGGAGAAAAATGAAAAGGATTTACTAGCATTGGACAAATGGCAAAATTTATGGAGTTGGTTTAGTATAACAAATTGGCTGTGGTATATAAAAATATTCATAATGATAGTAGGAGGCTTAATAGGTTTAAGAATAATTTTTGCTGTGCTC
>C.TZ.x.304_F2_1_11.HM215286
GGAAACCTGTGGGTCACAGTCTATTATGGGGTACCTGTGTGGAAAGAAGCAAAAGCTACTCTATTTTGTGCATCAGACGCTAAAGCATATGAGAAAGAAGTGCATAATGTCTGGGCTACACATGCTTGTGTACCCACAGACCCCGACCCACAAGAATTGGTTTTAGAAAATGTAACAGAAACTTTTAACATGTGGAAAAATGATATGGTGGATCAGATGCATGAGGATATAATCAGTTTATGGGATCAAAGCCTAAAGCCTTGTGTAAAGTTGACCCCACTCTGTGTCACTTTAAGCTGTTGTTCTTTCAATATAACCACAGAAATAAGAGATAAAAGAAGGAAAGAATATGCACTTTTTTATAGACTAGATATAGTACCACTTTATATATTAATAAATTGTAATACCTCAGCCGTAACACAATCCTGTCCAAAGGTCTCTTGGGACCCAATTCCTATACATTATTGTGCTCCAGCTGGTTATGCGATTCTAAAGTGTAATAACAAGACATTTAATGGAACAGGACCCTGTAATAATGTCAGCACAGTACAATGTACACATGGAATTAAGCCAGTAGTATCAACTCAACTATTGTTAAATGGTAGCCTAGCAGAAGGAGAGACAATAATTAGATCTGAAAACCTGACAGACAATGTCAAAACAATAATAGTACAGCTTAATGACCCTGTAGGAATTGTGTGCACAAGGCCTAACAATAATACAAGGAAAAGTATGAGAATAGGACCAGGACAAACATTCTATGCAACAGGAATAGGAGATATAAGACAAGCATATTGTACCATTATTAAAGGGAAATGGAATAGCACTCTACAAAAGGTAGGCAGAAAATTACGAGAACACTTCAATAAAACAATACAGTTTGCACCGCACTCAGGAGGGGACCCAGAAATTACAACATTTAGCTTTAATTGTAGAGGGGAATTTTTCTATTGCAATACATTAGACCTGTTTAATAGTACATATATCACACTCCACTGCAGAATAAAACAAATTATAAACATGTGGCAGGAGGTAGGACGAGCAATGTATGCCCCTCCCATTGAAGGAAACATAACATGTATATCAAATATTACAGGACTACTATTAACACGTGATGGAGGAGAGACATTCAGACCTGGAGGAGGAGACATGAGGGATAATTGGAGAAGTGAATTATATAAATATAAAGTAGTAGAAATTAAACCATTAGGAATAGCACCCACACAGGCAAGAAGGAGAGTGGTGGAGAGAGAAAAAAGAGCAGTGGGAATAGGAGCTGTGTTCCTTGGGTTCTTGGGAGCAGCAGGAAGCACTATGGGCGCGGCGTCAATAACGCTGACGGTACAGGCCAGACAATTGTTGTCTGGTATAGTGCAACAGCAAAGCAATTTGCTGAGGGCCATAGAGGCGCAACAGCATATGTTGCAACTCACGGTCTGGGGCATTAAGCAGCTCCAGACAAGAGTCTTGGCTATAGAAAGATACCTAAAGGATCAACAGCTCCTAGGGATTTGGGGCTGCTCTGGAAAACTCATCTGCACCACTAATGTACCCTGGAATGCCAGTTGGAGTAATAAATCTGAAGAAGATATTTGGAATAATATGACCTGGATGCAGTGGGATAGAGAAATTAACAATTACACAAACACAATATACAGGTTGCTTGAAGACTCGCAAATCCAGCAGGAAAAGAATGAAAAAGATTTACTAGCATTGGACAGTTGGAAAAATCTGTGGAATTGGTTTGCCATAACAAATTGGCTGTGGTATATAAAAATATTCATTATGATAGTAGGAGGCTTGATAGGTTTAAGAATAGTTTTTGCTGTGCTT
>C.ZA.03.03ZAPS030MB1.DQ369996
TTGAACTTGTGGGTCACAGTCTACTATGGGGTACCTGTGTGGAAGGAAGCAAAAACTACTCTATTCTGTGCATCAGATGCTAAAGCATATGAGAGAGAAGTGCACAATGTCTGGGCCACACATGCCTGTGTACCCACAGACCCTAACCCACAAGAAATGGTTTTGGAAAATGTAACAGAAAATTTTAACATGTGGAAAAATGATATGGTGGATCAGATGCATGAGGATATAATCAGTTTATGGGATGAAAGTCTAAAGCCATGTGTAAAGTTGACCCCACTCTGTGTCACTTTAAATTGTTGCTCTTTCAATGCAACCACAGAAATAAGAGATAAGAAAAAGAAGGAATATGCACTTTTTTATAGACTTGATATAGTGCCACTCTATAGATTAATAAATTGCAATACCTCAGCCATAACACAAGCCTGTCCAAAGGTCACTTTTGACCCAATTCCTATACATTATTGTGCTCCAGCTGGTTATGCAATTTTAAAGTGTAATAATAAGACATTCAATGGAACAGGACCATGCACTAATGTCAGTACAGTACAATGTACACATGGAATTAAGCCAGTGGTATCAACTCAACTACTGTTAAATGGTAGTCTAGCAGAAAAAGAGGTAATAATTAGATCTGAAAATCTAACAAACAATGCCAAAGTAATAATAGTACAATTTAATAAATCTGTAGAAATTGTGTGTGCAAGACCCGGCAATAATACAAGAAAAAGTGTGAGGATAGGGCCAGGACAAACTTTCTATGCAACAGGAATAGGAAATATAAGAGAAGCACATTGTAACATTAGTGGACAGGATTGGAACACAACTTTACAAGAGGTAGGAAAAGTTTTAGAAAAACACTTCAATAAAACAATAAAATTTAACTCATCCTCAGGAGGGGATCTGGAAGTTACAACACATAGCTTTAATTGTAGAGGAGAATTTTTCTATTGCAATACATCAAAACTGTTTAATAGTACATACATCACACTCCCATGCAGAATAAAACAAATTATAAACCTGTGGCGGGAGGTAGGACGGGCAATGTATGCCCCTCCCATTGCAGGAAACATAACATGTAACTCAAGTATCACAGGACTACTATCGACACGTGATGGGGGAGAGACATTCAGACCTGGAGGAGGAGATATGAGGGACAATTGGAGAAGTGAATTATATAAATATAAAGTGGTAGGAATTGAGCCATTAGGAGTAGCACCCACCAAGGCAAAAAGGAGAGTGGTGGAGAGAGAAAAAAGAGCAATGGGAATAGGAGCTGTGTTCCTTGGGTTCTTGGGAGCAGCAGGAAGCACTATGGGCGCGGCGTCAATAACGCTGACGGTACAGGCCAGACAACTGTTGTCTGGTATAGTGCAACAGCAAAGCAATTTGCTGAAGGCTATAGAGGCGCAACAGCATCTGTTGCAACTCACAGTCTGGGGCATTAAGCAGCTCCAGGCAAGAGTCTTGGCTATAGAAAGATACCTAAAGGATCAACAGCTCCTAGGGATTTGGGGCTGCTCTGGAAAACTCATCTGCACCACTGCTGTGCCTTGGAACTCCAGTTGGAGTAATAAATCTCAAGAAGATATTTGGGGTAACATGACCTGGATGCAGTGGGATAGAGAAATTAGTAATTACACAAACACAATATACAGGTTGCTTGAGGAATCGCAAAACCAGCAGGAAGAAAATGAAAAAAATTTATTAGCATTGGACAGTTGGAACAGTCTGTGGAATTGGTTTAGCATAACAAACTGGCTGTGGTATATAAAAATATTCATAATGATAGTAGGAGGCTTGATAGGTTTAAGAATAATTTTTACTGTGCTC
>C.ZA.03.03ZASK061B1.AY901968
ATGAGCTTGTGGGTCACAGTCTATTATGGGGTACCTGTGTGGAGAGAAGCAAAAGCTACTCTATTCTGTGCATCAGATGCTAAAGCATATGAGAAAGAAGTGCATAATGTCTGGGCCACACATGCCTGTGTACCCACAGACCCCAATCCACAAGAATTAGTTTTGGAAAATGTAACAGAAAATTTTAACATGTGGAAAAATGACATGGTAGATCAGATGCATGAGGATATAATCAGCTTATGGGATCAAAGCCTAAAGCCATGTGTGAAGTTGACCCCACTCTGTGTCACTTTAAATTGTTGCTCCTTTAATGCAACCACAGTAATAAAGGATAAGAAAAAGAAAGAGTATGCACTTTTTTATAAACCTGATATAGTACCACTCTATATATTGATAAATTGCAATACCTCAACCATAGCACAAGCCTGTCCAAAGGTCTCTTTTGACCCAATCCCTATACATTATTGTGCTCCAGCTGGTTATGCGATTTTAAAGTGTAATAATAGGACATTCAATGGGACAGGACCATGCAATAATGTCAGCACAGTACTATGTACACATGGAATTAAGCCAGTGGTATCAACTCAACTACTGTTAAATGGTAGCCTAGCAGAAGAGGAAATAATAATTAGATCTGAAAATCTGACAAACAATATAAAAACAATAATAGTACACCTTAATGAATCTATGAAAATTGTGTGTGTAAGACCCAACAATAATACAAGAAAAAGTATAAGGATAGGACCAGGACAAACTTTCTTTGCAACCGGTATAGGAGACATAAGACAAGCACACTGTAACATTACTGGT------TGGAACAAAACTTTAGAACGAGTAAGGCAAAAATTAAAAGAACACTTTAATAAAAAAATAGAATTTGAACCAGCCGCAGGAGGGGATCTAGAAATTACAACACATAGCTTTAATTGTGGAGGGGAATTCTTCTATTGCAATACAACACAACTGTTTAATGATAGTGTGACTACTATCCCATGCAAGATAAAACAAATTGTAAACATGTGGCAGGGGGTAGGACAAGCAATGTATGCCCCTCCCATTGCAGGAAACATAACATGTGAGTCAAATATCACAGGACTATTATTGACACGTGATGGAGGAGAGATATTCAGACCTGGAGGAGGAAATATGAAGGACAATTGGAGAAGTGAATTATATAAATATAAAGTGGTAGAAATTAATCCATTGGGAGTAGCACCCACTGAGGCAAAAAGGAGAGTGGTGGAGAGAGAAAAAAGAGCAGTGGGACTAGGAGCTGTGTTCCTTGGGTTCTTGGGAGCAGCAGGAAGCACTATGGGCGCGGCGTCAATAACGCTGACGGTACAGGCCAGACAACTGTTGTCTGGTATAGTGCAACAGCAAAGCAATTTGCTGAGAGCTATAGAGGCGCAACAGCATATGTTGCAACTCACAGTCTGGGGCATTAAGCAGCTCCAGGCAAGAGTCCTGGCTATAGAAAGATACCTAAAGGATCAACAGCTCCTAGGGCTTTGGGGCTGCTCTGGAAAACTCATCTGCACCACTGCTGTGCCTTGGAACTCCAGTTGGAGTAATAAATCTAAAACAGATATTTGGGATAACATGACCTGGATGCAGTGGGATAGGGAAATTAGTAATTACACAAACACAATATACCAGTTGCTTGGAGAATCGCAAATCCAGCAGGAGAAAAATGAAAAAGATTTATTAGCATTGGACAGTTGGAAAAACCTGTGGAATTGGTTTGACATAACAAAATGGCTGTGGTATATCAAAATATTCATTATGATAGTAGGAGGCTTGATAGGTTTAAGAATAATTTTTGGTGTAATC
>C.ZA.03.03ZASK111B1.DQ056404
CTGAACATGTGGGTCACAGTCTATTATGGAGTACCTGTGTGGAGAGAAGCAAAAACTACTCTATTCTGTGCATCAGATGCTAAAGCATATGAGAAAGAAGTACATAATGTCTGGGCTACACATGCCTGTGTACCCACAGACCCCAACCCACAAGAATTAGTTTTGAAAGATGTAACAGAAAATTTTAACATGTGGAAAAATGACATGGTGGATCAGATGCATGAAGATATAATCAGTCTATGGGATCAAAGCCTAAAGCCATGTGTAAAGTTGACCCCACTCTGTGTCACTCTAAATTGTTGCCCTTTCAATATGACCACAGAACTAAGAGATAAGCAAAAGAATGTGTATGCACTCTTTTATAAACTTGATATAGTAGAAGTTTATAGATTAATAAATTGTAATACCTCAGCCATATCACAAGCCTGTCCAAAGATCACTTTTGACCCAATTCCTATACATTATTGTGCTCCAGCTGGTTATGCGATTCTAAAGTGTAATAATAAGACATTCAATGGGACAGGACCATGCCAGAATGTTAGCACAGTACAATGTACACATGGAATTAAGCCAGTGGTATCGACTCAACTACTGCTAAATGGTAGTCTAGCAGAAGAAGAGATAATAATCAGGTCTGAAAATCTGACAGACAATGTCAAAACAATAATAGTACATCTCAATAAATCTGTAGAAATTATATGTACAAGACCCAACAATAATACAAGGAAAAGTATAAGGATAGGACCAGGACAAACATTCTATGCAACAGGAATAGGAAATATAAGACAAGCACACTGTAACATTAGTAGAGAAAAGTGGATTAATACTACACGGGATGTAAGGAAAAAATTACAAGAACACTTTAACAAAACAATAATATTTAACTCATCCTCAGGAGGGGACCTAGAAATTACATATCATACCTTTAATTGTAGAGGAGAATTTTTCTATTGCAATGCATCACAACTGTTTAACGAGACACTGATCACACTCCCATGCAGAATAAAACAAATTATAAACATGTGGCAGGAGGTAGGACGAGCAATATATGCCCCTCCCATTGAAGGAAACATAACATGTACATCAAATATCACAGGACTACTATTGGTACGTGATGGAGGAGAGACATTCAGACCTGGAGGAGGAGATATGAGGAACAATTGGAGAAGTGAATTATATAAATATAAAGTGGTAGAAATTAAGCCACTGGGAGTAGCACCCACTGAGGCAAAAAGGAGAGTGGTGGAGAGAGAAAAAAGAGCAGCA---CTAGGAGCTATGCTCTTTGGGTTCTTGGGAGCAGCCGGAAGCACTATGGGCGCAGCATCAATAACGCTGACGGTACAGGCCAGACAATTGTTGTCTGGAATAGTGCAACAGCAAAGCAATTTGCTGAGGGCTATAGAGGCGCAACAGCATATGTTGCAACTGACGGTCTGGGGCATTAAGCAACTCCAGACAAGAGTCCTGGCTATAGAAAGATACCTAAAAGATCAACAGCTCCTAGGGTTGTGGGGCTGCTCTGGAAAACTCATCTGCACCACTAATGTACCTTGGAACACCAGTTGGAGTAATAAATCTCAAACAGAGATTTGGGATAACATGACCTGGATGCAGTGGGATAGAGAAATTAATAATTACACAGGAATAATATACAGTTTGCTTGAAGAATCGCAAAACCAGCAGGAAAGAAATGAAAAAGATTTATTAGCATTAGACAGTTGGAACAGTCTGTGGAATTGGTTTGGCATAACAAAGTGGCTGTGGTATATAAAAATATTTATAATGATAGTAGGAGGCTTGATAGGTTTGAGAATAATTTTTGCTGTGCTC
>C.ZA.03.SK040B1.AY703908
ACAAACTTGTGGGTCACAGTCTATTATGGGGTACCTGTGTGGAAAGAAGCAAAAACTACTCTATTCTGTGCATCAGATGCTAAAGCATATGAGAAAGAAGTGCATAATATCTGGGCTACACATGCCTGTGTTCCCACAGACCCCAACCCACAAGAAATGTTTTTGGAAAATGTAACAGAAAACTTTAACATGTGGAAAAATGACATGGTGGACCAGATGCATGAGGATATAATCAGTATATGGGAGCAAAGTCTAAAACCATGTGTAAAGTTGACCCCACTCTGTGTCACTTTAAACTGTTGCTCTTTCAATACAACCACAGAAATAAGAGATAGGAAAAAGAAGGAGTATGCACTTTTTTATAGACCTGATATAGTACCAATTTATATATTAATAAATTGCAATACCTCAACCATAACACAAGCTTGTCCAAAGGTCTCTTTTGACCCGATTCCTCTACACTACTGTGCTCCAGCTGGTTATGCGATTCTAAAGTGTAATGATAAGACATTCAATGGGACAGGACCATGCAATAATGTCAGCACAGTACAATGTACACATGGAATTAAGCCAGTGGTATCAACTCAACTACTGTTAAATGGTAGCCTAGCAGAAGAGGAGATAATAATTAGTTCTGAAAATCTGACAAACAATGCCAAAACAATAATAGTGCACCTTAATAGGTCTGTAGAAATTGTGTGTACAAGACCCCACAATAATACAAGGGAAGGTATAGGAATAGGACCAGGACAAACATTCTTTGTAACAAAGATAGGAAACATAAGACAAGCACATTGTAACATTAGTGGAGGAAATTGGAGCACTACTATAGATGAGGTAAAAAGGAAATTAGGAGAACACTTCAATACATCAATACAATTCGAACCATCCTCAGGAGGAGACCTAGAAATTACAACACATAGTTTTAATTGTAGAGGAGAATTTTTCTATTGCAATACAGCAGACCTGTTTACTAATGTAAGTATCACACTCCCATGCAGAATAAAACAAATTGTAAACATGTGGCAGGGGGTAGGACGAGCAATGTATGCCCCTCCCATTGAAGGAAACATAACATGTAAATCAAATATCACAGGATTATTATTGCTACGTGATGGAGGAGAGACATTCAGACCTGGGGGAGGAAATATGAAAGACAATTGGAGAAGTGAACTATATAAATATAAAGTGGTAGAAATTAAGCCATTGGGAGTGGCACCCACAGGGGCAAAAAGGACAGTGGTGGAGAGAGAAAAAAGAGCAGTGGGGATAGGAGCTGTGCTCTTTGGGTTCTTGGGAGCAGCAGGAAGCACTATGGGCGCGGCGTCAATAACGCTGACGGTACAGGCCAGACAATTGTTGTCTGGTATAGTGCAACAGCAAAGCAATTTGCTGAGAGCTATAGAGGCGCAACAGCATATGTTGCAACTCACAGTCTGGGGCATTAAACAACTCCAGGCAAGAGTCTTGGCTATAGAAAGATACCTAAAAGATCAACAGCTCCTAGGGCTTTGGGGCTGCTCTGGAAAACTCATCTGCACCACTACTGTGCCCTGGAACTCCAGTTGGAGTAATAGATCTGAAGCAGATATTTGGAATAACATGACCTGGATGCAATGGGATAGAGAAATTAATAATTACACAAACACAATATACAGGTTGCTTGAAGACTCACAAAACCAGCAGGAGAAAAATGAAAAAGATTTATTAGCATTGGACAGTTGGAAAAACTTGTGGAGTTGGTTTAGCATAACAAATTGGCTGTGGTACATAAAAATATTCATCATGATAGTAGGAGGCTTGATAGGTTTAAGAATAATTTTTGGTGTGCTC
>C.ZA.04.04ZAPS177MB1.DQ396394
GTGAACTTGTGGGTCACAGTCTATTATGGGGTACCTGTGTGGACAGAAGCAAAGACTACTCTATTCTGTGCATCAGATGCTAAAGCATATGAGAAAGAAGTACATAATGTCTGGGCTACATATGCCTGTGTACCCACAGACCCCAACCCACAAGAAATAGTTTTGGGAAATGTAACAGAAAATTTTAACATGTGGAAAAATGACATGGTAGATCAGATGCATGAGGATATAATCAGTTTATGGGATCAAAGTCTAAAACCATGCGTAAAGTTGACCCCACTCTGTGTCACTTTAAAGTGTTGCACTTTCAATACAACCACAGTAATAAGGGATAAAAAACAGCAAGTGTCTGCACTTTTTTATAGATCTGATGTAGTACCACTTTATATATTAATAAATTGCAATACCTCAACCATAACACAGGCCTGTCCAAAGGTCTCTTTTGACCCGATTCCTATACATTATTGTGCTCCAGCTGGTTATGCGATTCTAAAGTGTAATAATAAGACATTCAATGGGACAGGACCATGTCAGAATGTCAGTACAGTACAATGTACACATGGAATTAAACCAGTGGTGTCAACTCAACTACTGTTAAACGGTAGCATAGCAGAAGAAGGGATAATAATTAGATCTGAAAATCTGACAGACAATGCTAAAATAATAATAGTACAGCTTAATAAAGCCATAAATATTGTGTGCACGAGACCTAACAATGATACAAGAAAAAGTATAAGGATAGGACCAGGACAAGCATTCTATGCAACAAACATAGGAAACATAAGACAAGCACATTGTAACATTAGTGAACAAGACTGGGATGACACTTTAAAAAGGGTAAAGAAAAAATTAAAAGAACACTTCAACAAAACAATAAAATTTGAATCATCCTCAGGAGGGGACTTAGAGATTACAACACATAGCTTTAATTGTAGAGGAGAATTTTTCTATTGCAATACATCAGGCTTGTTTAATAATGCTACAATCACACTGCCATGCAAAATAAAACAAATAATAAACATGTGGCAGGAGGTAGGACGAGCAATGTATGCCCCTCCCATTGCAGGAAACATAACATGTAACTCAAGTATCACAGGACTACTATTGACACGGGATGGAGGAGAAATATTCAGACCTGGAGGAGGAAATATGAAGGACAATTGGAGAAGTGAATTATATAAATATAAAGTAGTAGAAATCAAGCCATTAGGAGTAGCACCCACCGAGGCAAAAAGGAGAGTGGTGGAGAGAGAAAAAAGAGCAGTGGGAATAGGAGCTGTTCTCCTTGGGTTCTTGGGAGCAGCAGGAAGCACTATGGGCGCGGCGTCAATAACGCTGACGGTACAGGCCAGACAACTGTTGTCTGGTATAGTGCAACAGCAAAGCAATTTGCTGAGAGCTATAGAGGCGCAACAGCATATGTTGCAACTCACAGTCTGGGGCATTAAGCAGCTCCAGACAAGAATCCTGGCTATAGAAAGATACCTAAAGGATCAACAGCTCCTAGGGCTTTGGGGCTGCTCTGGAAAACTCATCTGCATCACTAATGTGCCTTGGAACTCCAGTTGGAGTAATAAATCTCAAACAGATATTTGGAATAACATGACCTGGATGCAGTGGGATAGAGAAATTGGTAATTACACAGGCATAATATACAGGTTGCTTGAGGACTCGCAAACCCAGCAGGAGAACAATGAAAAAGATTTACTAGCATTGGACAGTTGGAAAAACCTGTGGAGTTGGTTTGACATATCAAATTGGCTGTGGTATATAAAAATATTCATAATGATAGTAGGAGGCTTGATAGGTTTAAGAATAATCTTTGCTGTGCTT
>C.ZA.04.04ZASK147B1.DQ164114
GTGAACTTGTGGGTCACAGTCTATTATGGGGTACCTGTGTGGAAAGAAGCAAACACTACTCTATTCTGTGCATCAGATGCTAAGGCATATGAGAAGGAAGTGCACAATGTCTGGGCCACACATGCCTGTGTACCCACAGACCCCAACCCACAAGAAATGGTTTTGAAAAAAGTAATAGAAAATTTTAACATGTGGAAGAATGACATGGTGGATCAGATGCATGAGGATATAATTAGTTTATGGGATCAAAGCCTAAAACCATGTGTAAAGTTGACCCCACTCTGTGTCACTTTAAATTGTTGCTCTTTCAATACAACCACAGAAATAAGAGATAGGAAACAGAAAGCGTATGCACTTTTTTATAAACCTGATTTAGTATCACTTTATATATTGATAAATTGCAATACCACAACCATAACACAAGCCTGTCCAAAGGTCTCTTTTGACCCAATTCCTATACATTATTGTGCTCCAGCTGGTTATGCGATTCTCAAGTGTAATAATAAGACGTTCAATGGAACAGGACCATGTAATAATGTCAGCACAGTACAATGTACACATGGAATTAAGCCAGTGGTATCAACTCAACTACTGTTAAATGGTAGCCTAGCAGAAGGGGGGATAATAATTAGATCTGAAAATCTGACAGACAATGCCAAGACAATAATAGTACACCTTAATGAATCTATAGCAATTAATTGTACAAGACCCAACAATAATTCAAGAAAAAGTATAAGGATAGGGCCAGGGCAAACATTCTATGCAACAAATATAGGAGACATAAGAGAAGCATATTGTAACCTTAATGGGAGCAAATGGAACATAACTTTAGGCAAGGTAAAGGAAAAATTAAAAGAACACTTCAATGGAACAATAAAATTTGAACCAGCCTCAGGAGGGGATCTAGAAATTACAACACATAGCTTTAATTGTAGAGGAGAATTTTTTTATTGCAATACAACACAACTGTTTAATGAAGATGTTATCACACTCCCATGCCGAATAAAACAAATTATAAACATGTGGCAGGGAGTAGGAAAAGCAATGTATGCCCCCCCCATTGAAGGACAAATAATATGTAACTCAAGTATCACAGGAATACTACTGACACGGGATGGAGGAGAGACATTCAGACCTGGGGGAGGAAATATGAAGGACAATTGGAGAAGTGAATTATATAAATATAAAGTGGTAGAAATTAAGCCATTAGGGGTAGCACCCACTGGGGCAAAAAGGAGAGTGGTGGAGAGAGAAAAAAGAGCAGTAGGAATAGGAGCTGTGTTCCTTGGGTTCTTGGGAGCCGCAGGAAGCACTATGGGCGCGGCGTCAATGACGCTGACGGTACAGGCCAGACAACTGTTGTCCGGTATAGTGCAACAGCAAAGCAATTTGCTGAGAGCCATAGAGGCGCAACAACATATGTTGCAACTCACGGTCTGGGGCATTAAGCAGCTCCAGACAAGAGTCTTGGCTATAGAAAGATACCTAAAGGATCAACAGCTCCTAGGGCTTTGGGGCTGCTCTGGAAAACTCATCTGCACCACTGCTGTGCCTTGGAACTCCAGTTGGAGTAATAAATCTGAAACAGACATTTGGGACAACATGACCTGGATGCAGTGGGATAGAGAAGTTAATAATTACACAAACATAATATATAGCTTGCTTGAAGACTCGCAAAACCAGCAGGAGAAAAATGAAAAAGATTTATTAGCATTGGACAGTTGGAAAAATCTGTGGAATTGGTTTAGCATAACAAATTGGCTGTGGTATATAAAAATATTCATCATAATAGTAGGAGGTTTGATAGGTTTGAGAATAATTTTAAGTGTGCTC
>C.ZA.05.05ZAFV11.DQ382369
ATGAACTTGTGGGTCACAGTCTATTATGGGGTACCTGTGTGGACAGATGCAAAAACTACTTTATTCTGTGCATCAGATGCTAAAGCATATGAGAGAGAAGTGCATAATGTCTGGGCTACACATGCCTGTGTACCCACAGACCCCAACCCACAAGAAATAGTTTTGGGAAATGTAACAGAAAATTTTAACATGTGGAAAAATAACATGGTGGATCAGATGCATGAGGATGTAATCAGTATATGGGATCAAAGTCTAAAACCATGTGTAAAATTGACCCCACTCTGTGTCACTTTGAACTGTTGCTCTTTCAATACAACCACAGAAATAAGGGATAAGAAACAGACAGCGTATGCACTTTTTTATAGACCTGATATAGTACCACTTTATATATTAATAAATTGCAATACCTCAACCATAACACAGGCCTGTCCAAAGGTCTCTTTTGACCCAATTCCTATACATTACTGTGCTCCAGCTGGTTATGCGATTCTAAAGTGTAATAATGAGACATTCAATGGGACAGGACCATGCCGTAATGTCAGCACAGTACAGTGTACACATGGAATTAAGCCAGTGGTATCAACTCAACTACTGTTAAATGGTAGCCTAGCAGAAGGGGAGATAATGATTAGATCTGAAAATCTGACAGACAATGCCAAAACAATAATAGTACACCTTAATGAATCTGTAGAAATTGTGTGTATAAGACCCGGCAATAATACAAGAAAAAGTGTAAGGATAGGACCAGGGCAAGCATTCTATGCAACAGGTATTGGAGACATAAGACAAGCACATTGTAACATTACTCGCAGGAATTGGACCGAAACTTTAGGAAAGGTAACGGAGAAATTAAAAGAACACTTTAATAAAACAATAAACTTTAAACCATCCTCAGGAGGGGACCTAGAAATTACAACACATAGTTTTAATTGTAGAGGAGAATTTTTCTATTGTAACACAACAGAACTGTTTAAAAATGATTCAATCACACTCCCATGCAGAATAAAACAAATTATAAACATGTGGCAAGAGGTAGGACGAGCAATGTATGCTCCTCCCATTGCAGGAAACATAACATGTAGATCAAATATCACAGGATTGCTATTGGTACGTGATGGAGGAGAGATATTCAGACCTGGAGGAGGAAATATGAAGGACAATTGGAGAAGTGAACTATATAAATACAAAGTGGTAGAAATTAAACCATTAGGAATAGCACCCACAACGGCAAAAAGGAGAGTGGTGCAGAGAGAAAAAAGAGCAGTAGGAATGGGAGCTGTACTCCTTGGGTTCTTGGGAGCAGCAGGAAGCACTATGGGCGCGGCGTCAATGACGCTGACGGTACAGGCCAGACAACTGTTGTCTGGTATAGTGCAACAGCAAAGCAATTTGCTGAGAGCTATAGAGGCGCAACAGCATCTGTTGCAACTCACAGTCTGGGGCATTAAGCAGCTCCAGACAAGAGTCCTGGCTATAGAAAGATACCTAAAGGATCAACAGCTCCTAGGCCTTTGGGGCTGCTCTGGAAAAGTCATCTGCCCCACTGCTGTGCCGTGGAACTCCAGTTGGAGTAATAGATCTCAAACAGATATTTGGGAGAACATGACCTGGATGCAGTGGGATAAAGAAATTAGTAATTACACAAACACAATATACTGGCTGCTTGAAGAATCACAAAACCAGCAGGAGAAAAATGAAAAAGATTTACTAGCATTGGACAATTGGAATTCCCTGTGGAATTGGTTTGACATAACAAGTTGGTTGTGGTATATAAAAATATTCATCATGATAGTAGGAGGCTTGATAGGCTTGAGAATAATTTTTGGTGTGCTT
>C.ZA.06.CHV0006091_CAP222.1.11A6.FJ443515
TTGAACTTGTGGGTCACAGTATATTATGGGGTACCTGTGTGGACAGATGCAAAAACTACTCTATTCTGTGCATCAGAGGCTAAAGCATATGAGAAAGAAGTGCATAATGTCTGGGCTACACATGCCTGTGTACCCACAGACCCCAACCCACAAGAAATAGTTTTGGAAAATGTAACAGAAAATTTTAACATGTGGAAAAATGACATGGTGGATCAGATGCATGAGGATATAATCAGTATATGGGACCAAAGTCTAAAACCATGTGTAAAATTGACCCCACTCTGTGTCACTTTAAACTGTTGCTCTTTCAATACAACCACAGAAATAAGAGATAAGAAACAGAAAGCATATGCACTTTTTTATAGACCTGATATAGTACCACTTTATATATTAATAAATTGCAATGCCTCAACCATAACACAAGCCTGTCCAAAGGTCACTTTTGACCCGATTCCTATACATTATTGTGCTCCAGCTGGTTATGCGATTCTAAAGTGTAATAATAAGACATTCAATGGGACAGGACCATGCAATAATGTCAGCACAGTACAATGTACACATGGAATTAAGCCAGTGGTATCCACTCAACTACTGTTAAATGGTAGCCTAGCAGAAGGGGAGATAATTATTAGATCTGAAGATCTGGAAGAAAATACCAAAACAATAATAGTACACCTTAATAAATCTGTAGAAATTGTGTGTACAAGACCCGGCAATAATACAAGAAAAAGTATAAGGATAGGACCAGGACAAACATTCTATGCAACAGGTATAGGAGACATAAGACAAGCACATTGTAACATTAGTAGGAAAAATTGGACCACAACTTTAGAACAAATAAAAGAGAAATTAAAAGAACACTTCAGTAAGAATATAACGTTTCAACCATCCTCAGGAGGGGACCCAGAAATTACAACACATAGCTTTAATTGTAGAGGAGAATTTTTCTATTGTAATACATCAAAACTGTTTAATAGTAATAGTATCACACTTCCATGCAAAATAAAACAAATTATAAACATGTGGCAGGGGGTAGGACGAGCAATGTACGCCCCTCCCATTGAAGGAAACATAACATGTAGCTCAAATATCACAGGATTGCTATTGACACGTGATGGAGAAGAGACATTTAGGCCTGGAGGAGGAAATATGAAAGACAATTGGAGAAGTGAATTATATAAATATAAAGTGGTAGAAATTAAGCCATTGGGAATAGCACCAACTGGGGCAAAAAGGAGAGTGGTGGAGAAAGAAAAAAGAGCAGTGGGAATAGGAGCTGTGATCCTTGGGTTCTTGGGAGCAGCAGGAAGCACTATGGGCGCGGCGTCAATAACGCTGACGGTACAGGCCAGACAACTGTTGTCTGGTATAGTGCAACAGCAAAATAATTTGCTGAGGGCTATAGAGGCGCAACAACATATGTTGCAACTCACAGTCTGGGGCATTAAGCAGCTCCAGGCAAGAGTCCTGGCTTTGGAAAGATACCTACAGGATCAACAGCTCCTAGGAATTTGGGGCTGCTCTGGAAAACTCATCTGCACCACTAATGTGCCTTGGAATTCCAGTTGGAGTAATAAAACTCAGGATGAAATTTGGGGTAATATGACCTGGATGCAGTGGGAGAAAGAAATTAGCAATTACACAGACACAATATACAGGTTACTTGAAGAATCGCAAACCCAGCAGGAGCAGAATGAAAAAGATTTATTAGCATTGGACAAGTGGCAAAATCTGTGGAGTTGGTTTAACATAACAAATTGGCTGTGGTATATAAAAATATTCATAATGATAGTAGGAGGCTTGATAGGTCTAAGAATAATTTTTGCAGTGTTA
>C.ZA.07.2969249.HQ595766
GTGAACTTGTGGGTCACAGTTTATTATGGGGTACCTGTGTGGAGAGAAGCAAAAACTACTCTATTCTGTGCATCAGATGCTAAAGCATATGTCGCAGAAGCGCATAACATCTGGGCTACACATGCCTGTGTACCCACAGACCCCAACCCACAAGAAATAGTTTTGGGAAATGTGACAGAAAATTTTAACATGTGGAAAAATGACATGGCGGATCAGATGCATGAGGATATAATCAGTATATGGGATCAAAGTCTAAAACCATGTGTAAAGTTGACCCCACTCTGTGTCACTTTAAGCTGTTGCTCTTTCGATACAACCACAGAAATAAGAGATAAGACACAGAAAGCATATTCACTTTTTTATAGACCTGATATAGTGCCAACTTATATATTAATAAATTGTAATACCTCAACCATAACACAAGCCTGTCCAAAGGTCACTTTTGACCCAATTCCTATACATTATTGTGCTCCAGCTGGTTATGCGATTCTAAAGTGTAATAATAAGACATTCAATGGGACAGGACCATGCCAGAATGTCAGTACAGTACAATGCACACATGGGATTAAGCCAGTGGTATCAACTCAACTACTGTTAAATGGTAGCCTAGCAGAAGGGGATATAATAATTAGATCTGAAAATTTGACAAACAATGTCAAAACAATAATAGTCCACCTTAATGAATCTGTCATGATTAATTGTACAAGACCTGGCAATAATACAAGAAAAAGTATAAGGATAGGACCAGGACAAACATTCTATGCACCAGGAATAGGAGACATAAGAAAGGCACACTGTAACATTAATAAAACGCATTGGAATACAACTTTAGAAAGGGTAAAGAAAAAATTAAGAGAACTCTACAATAAGAGCATAACATTTGAACCATCCTCAGGAGGGGATCTAGAAGTTACAACACATACCTTTAATTGTAGAGGAGAATTTTTCTACTGCAATACCACACATCTGTTTTCAAATGTAACAATCACACTCCCATGCAAAATAAAACAAATTATAAACATGTGGCAAGAGGTAGGACGAGCAATGTATGCCCCTCCCATTGCAGGAAACATAACATGTAACTCAAATATCACAGGAATACTATTGACACGTGATGGAGGAGAGACATTCAGACCTGCAGGAGGAAATATGAAAGACAATTGGAGAAGTGAATTATATAAATATAAAGTGGTAGAGATTAAACCATTGGGAATAGCACCCACTGGATCAAAAAGGAGAGTGGTGGAGAGAGAGAAAAGAGCAGTAGGAATAGGAGCTGTGTTCCTTGGGTTCTTGGGAGCAGCAGGAAGCACTATGGGCGCGGCGTCAATAACGCTGACGGTACAGGCCAGACAACTGTTGTCTGGTATAGTGCAACAGCAAAGCAATTTGCTGAGAGCTATAGAGGCGCAACAACACATGTTGCAACTCACAGTCTGGGGCATTAAGCAGCTCCAGGCAAGAGTCCTGGCTATAGAAAGATACCTAAAGGATCAACAGCTCCTAGGGCTTTGGGGCTGCTCTGGAAAACTCATCTGCACCACTGCTGTGCCTTGGAACTCCAGTTGGAGTAATAAATCTCAAACAGATATTTGGGACAACATGACCTGGATGCAATGGGATAGAGAAATTAACAATTACACAGACACAATATACAGGTTGCTCGAAGACTCGCAAAACCAGCAAGAGAAAAATGAAAAAGATTTATTAGCATTGGACAGTTGGAAAAATTTGTGGAATTGGTTTAATATAACAAATTGGTTGTGGTATATAAAAATATTCATCATGATAGTAGGAGGCTTAATAGGTTTAAGAATAATTTTTGCTGTACTT
>C.ZA.07.CH010316_w16_p1.HM204602
CTGAACTTGTGGGTCACAGTCTACTACGGGGTACCTGTGTGGAAAGAAGCAAAAACTACTTTATTTTGTGCATCGGATGCTAAAGCATATGAGAGAGAAGTACATAATGTCTGGGCTACACATGCCTGTGTACCCACAGACCCCAACCCACATGAAATGGAGTTAAAAAATGTAACAGAAAATTTTAACATATGGAAAAATGACATGGTAGATCAGATGCATGAGGATATAATCAGCTTATGGGATCAAAGCCTAAAGCCATGTGTAAAGTTGACCCCACTCTGTGTCACTTTGAATTGTTGCTCTTTCAATGCAACCACAGAAATAAGAGATAGGAAGAATAAAGTGTATGCACTTTTTTATAAACTTGATATAGTACCACTTTATAGATTAATAAATTGCAATACCTCAGCCATAACGCAAGCCTGTCCAAAGGTCTCTTTTGACCCAATTCCTATACATTATTGTGCTCCAGCTGGTTATGCGATTCTAAAGTGTAACAATAAAACATTCAATGGAACAGGACCATGCAATAATGTTAGCATAGTACAATGTACACATGGAATTAAGCCAGTGGTATCAACTCAACTACTGTTAAATGGTAGTCTAGCAGAGGGAGAGATAATAATTAGCTCTAAAAATCTGACAAACAGTGGCGACACAATAATAGTACACCTTAATAAATCTGTAGAAATTAAGTGTACAAGACCCAACAATAATACAAGAAAAAGTATAAGGATAGGACCAGGACAAGCATTTTATGCAACAGGTATAGGAGACATAAGACAAGCACATTGTAACATTAGTAGGACAGATTGGAACAAAACTATAGAACAGATAAAGGGAAAACTGAAAGAACACTTCAATAAAACAATAAAATTTCAACCATCCGCAGGAGGGGATCTAGAAATTACAACACATAGCTTTAATTGTAGAGGAGAATTTTTCTATTGCAACACATCAGACCTGTTTAATAATACAGAAATCACACTCTCATGCAGAATAAAACAAATCATAAACATGTGGCAGGAGGTAGGACGAGCAATGTATGCCCCTCCTATTGAAGGAAACATAACATGTAAATCAAATATCACAGGACTACTATTGACACGTGATGGAGGAGAGATATTCAGACCTGGAGGAGGAGATATGAGGGACAATTGGAGAAGTGAATTATATAAATATAAAGTGGTAGAAATTAAGCCATTAGGAGTAGCACCCACTCCAGCAAGAAGGGTAGTGGTGAAAAGACCAAAGAGAGCAGTGGGAATAGGAGCTGTGTTCCTTGGGTTCTTGGGGGCTGCAGGAAGCACTATGGGCGCGGCGTCAATAACGCTGACGGTACAGACCAGACAACTGTTGTCTGGTATAGTGCAACAGCAAAGCAATTTGCTGAGAGCTATAGAGGCGCAACAGCATATGTTGCAACTCACGGTCTGGGGCATTAAGCAGCTCCAGGCAAGAGTCTTGGCCATAGAAAGATACCTAAAGGATCAACAGCTCCTGGGGATGTGGGGCTGCTCTGGAAAACTCATCTGCACCACTGCTGTGCCTTGGAACTCCAGTTGGAGTAATAAATCTCAACATGATATATGGGATAACATGACCTGGATACAGTGGGATAGAGAAATTAGTAATTACACAAACACAATATACAGATTGCTTGAGGACTCGCAGATCCAGCAAGAACAAAATGAAAAAGATTTATTAGCATTGGACAAGTGGAGCGATTTATGGAATTGGTTTAGCATAACAAACTGGCTGTGGTATATAAGAATATTCATAATGATAGTAGGAGGCTTGATAGGTTTAAGAATAATTTTTGCTGTGCTC
>C.ZA.07.CT349_39_16.JQ061131
ATGAACTTGTGGGTCACAGTCTATTATGGGGTGCCTGTGTGGAAAGAAGCAAAAACTACTCTATTCTGTGCATCAGATGCTAAAGCATATGAGCGCGAAGTACATAATGTTTGGGCTACACATGCCTGTGTACCCACAGACCCCAACCCACAAGAATTGGTTTTGGAAAATGTAACAGAAAACTTTAACATGTGGAAAAATGACATGGTAGATCAGATGCATGAGGATATAATCAGTTTATGGGATCAAAGCCTAAAGCCATGTGTAAAGTTGACCCCACTCTGTGTTACGTTAACCTGTTGCTCTTTCAATGCAACCACAGAAGTAAGAGATAAGAAAAAGCAAGTGTTTGCACTTTTTTATAAACTTGATATAGTGTCACTTTATAGATTAATAAATTGTAATATCTCAACCATAACACAAGCCTGTCCAAAGGTCTCTTTTGACCCAATTCCTATACATTATTGTGCACCAGCTGGTTATGCGATTCTAAAGTGTAATAATAAGACATTTAATGGGACAGGACCATGCAATAATGTCAGCTCAGTACAATGCACACATGGAATTAAGCCAGTGGTATCAACTCAACTATTGTTAAATGGTAGCCTAGCAGAAGGAGAGATAGTAATTAGATCTAAAAATCTGACAGACAATGCTAAAACAATAATAGTACAACTTAATGAGTCTGTACCAATTGTGTGTATAAGACCCCAAAATAACACAAGAAAAAGTATAAGGATAGGACCAGGACAAACACTCTATGCAACAGGTATAGGAGACATCAGACAAGCACATTGTAACATTAGTAAGAATGGATGGAACCGTACTTTACAACAGGTAGGAAGAAAATTAGCAGAACACTTCAATAAAACAATAAAATTTGAGGGACACTCAGGAGGGGATCTAGAAATCACAATGCATAGCTTTAATTGTAGAGGAGAATTTTTCTATTGTAATACATCAGGACTGTTTAATGGTACATACATCACACTCCCATGCAAAATAAAACAAATTATAAACATGTGGCAGGAGGTAGGAAGAGCAATATACGCCCCTCCCATTGCAGGAAATCTAACATGTATGTCAAACATCACAGGACTTCTCTTGGTACGGGATGGAGGTGAGGTATTCAGACCTGGAGGAGGAGATATGAGGGACAATTGGAGAAGTGAATTATATAAATATAAAGTGGTAGAAATTGAGCCATTGGGAATAGCACCCACTAAGGCAAAAAGGAGAGTGGTGGAGAGAGAAAAAAGAGCAGTGGGAATAGGAGCTGTACTCCTTGGGTTCTTGGGAGCAGCAGGAAGCACTATGGGCGCGGCGTCAATAACGCTGACGGTACAGGCCAGGCAACTGTTGTCTGGTATAGTGCAACAGCAAAATAATTTGCTGAGAGCTATAGAGGCGCAACAGCATATGTTGCAGCTCACGGTCTGGGGCATTAAGCAGCTCCAGGCAAGAATCCTGGCTATAGAAAGATACCTAAAGGATCAACAACTCCTAGGACTTTGGGGCTGCTCTGGAAGACTCATCTGCACCACTAATGTGCCTTGGAACTCCAGTTGGAGTAATAAATCTCATGAAGCTATATGGGATAACATGACCTGGATGCAGTGGGATAGGGAAATTAGTAATTACACAAACACAATATATAAGTTGCTTGAAGAATCACAAAACCAGCAAGAAAAAAATGAAAAAGATTTATTAGCATTGGACAGTTGGAATAATCTATGGGACTGGTTTAACATAACAAAGTGGCTGTGGTATATAAAAATATTTATAATGATAGTAGGAGGTTTGATAGGTTTAAGAATAATTTTTGCTGTGCTC
>C.ZA.08.707PKE26F5.HM623569
---AACTTGTGGGTCACAGTCTATTATGGGGTACCTGTGTGGAAAGAAGCAAAAACTACTCTATTCTGTGCATCAGATGCTAAAGCATATGAGAAAGAAGTGCATAATGTCTGGGCTACACATGCCTGTGTACCCACAGACCCCAACCCACAAGAAATGGTTTTGCAAAATGTAACAGAAAATTTTAACATGTGGAAAAATGACATGGTGGATCAGATGCATGAGGATATAATCAGTCTATGGGATCAAAGTCTAAAGCCATGTGTAAAGTTGACCCCACTCTGTGTCACTCTAAACTGCTGCTCTTTCAATACAACTACAGAAATAAGAGATAAAAAACAGAAAGCGTACGCACTTTTTTATAGACCTGATCTAGTACCACTTTATATATTAATAAATTGCAATTCCTCAACCATAACACAAGCCTGTCCAAAGGTCAACTTTGATCCAATTCCTATACATTATTGTGCTCCAGCTGGTTATGCGATTTTAAAGTGTAACGATAAGACATTCAATGGGACAGGACCATGCAAAAATGTCAGCACAGTACAGTGTACACATGGAATTAAGCCAGTGGTATCAACTCAACTACTGTTAAATGGTAGTCTAGCAGAAAAGGAGATAATCATTAGATCTGAAAATCTGACAAACAATGCCAAAACAATAATAGTGCAACTTAATGAATCTGTAACCATTGTGTGTGTAAGACCCAACAATAATACAAGAACAAGTATAAGGATAGGACCAGGGCAAGTATTCTATGCAACAGGTATAGGAGACATAAGGCAAGCACATTGTAACATTAGTAGAGAAAGATGGAATAAAACCTTAGAAGGGGTAAAGAGGAAGTTAAAAGAATATTTCAAGAAAAACATAAGCTTTGAACCATCCTCAGGAGGGGACTTAGAAATTACAACACATAGTTTTAATTGTAGAGGAGAATTTTTCTATTGCAATACAACAAACCTGTTTAATACAACATATATTACACTCCCATGCAGAATAAAACAAATTGTAAACATGTGGCAGGGGGTAGGAAGAGCAATGTATGCCCCTCCCATTGCAGGAAACATAACATGTAACTCCAGTATCACAGGACTACTATTGGTCCGTGATGGAGGGGAGACATTCAGGCCTGGAGGAGGAAATATGAAGGACAACTGGAGAAGTGAATTATATAAATATAAAGTGGTAGAAGTTAAGCCATTGGGAATAGCACCCACAGAGGCAAAAAGGAGAGTGGTGGAGAGAGAAAAAAGAGCAGTAGGAATAGGAGCTTGGTTCCTTGGGTTCTTAGGAGCAGCAGGAAGCACTATGGGCGCGGCGTCACTAACGCTGACGGTACAGGCCAGACAACTATTGTCTGGTATAGTGCAACAGCAAAGCAATTTGCTGAGAGCTATAGAGGCGCAACAGCATATGTTGCAACTCACGGTCTGGGGCATTAAGCAGCTCCAAGCAAGAGTCCTGGCTCTAGAAAGATACCTAAAGGATCAACAGCTCCTAGGGCTTTGGGGCTGCTCTGGAAAACTCATCTGCACCACTACTGTGCCTTGGAACTCCAGTTGGAGTAATAAATCTCAAGCAGACATTTGGGATAACATGACATGGATGCAGTGGGATAGAGAAATTAATAATTTCACAGGCATAATATACAACTTGCTTGAAGAATCGCAAAACCAACAGGAGAAAAATGAAAAGGAGTTATTAGCACTGGACAGTTGGCAAAATTTGTGGAATTGGTTTGACATAACAAAGTGGTTGTGGTATATAAAAATATTCATCATGATAGTAGGGGGCTTAATAGGGTTAAGAATAATTTTGGGTGTACTT
>C.ZA.09.707PKE24N5.HM623605
GTGAACTTGTGGGTCACAGTCTATTATGGGGTACCTGTGTGGACAGAAGCAAAAGCTACTCTATTCTGTGCATCAGATGCTAAAGCATATGACACAGAAGTGCATAATATCTGGGCTACACATGCCTGTGTACCCACAGACCCCAACCCACAAGAAATAGTTATGGAAAATATAACAGAAAACTTTAACATGTGGAAAAATGATATGGTGGATCAGATGCATGAGGATGTAATCAGTATATGGGATCAAAGTCTAAAACCATGTGTAAAGTTAACCCCACTCTGTGTCACTTTAAATTGTTGCTCTTTCAATACAACCACAGAAATAAGAGATAAGAAACAGAAAGGGTATGCACTTTTTTATAGATCTGATGTAGTACCACTCTATATATTAATAAATTGCAATACCTCAACCATAACACAAGCCTGTCCAAAGGTCACCTTTGACCCGATTCCTCTACATTATTGTGCTCCAGCTGGTTATGCGATTCTCAGGTGTAATAATAAGACATTCACTGGGAAAGGACCATGCCTTAATGTTAGCACAGTACAATGTACACATGGAATTAAGCCAGTGGTGTCAACTCAACTACTGTTAAATGGTAGCCTAGCGGAAGAGGGGATAATAATTAGATCTGAAAATCTGACAGACAATGGCAAGACAATAATAGTACACCTTAATGAATCTATATACATTAATTGTACAAGACCTAACAATAATACAAGAAAAGGTATAAGGATAGGACCAGGACAAACATTCTATGCAACAGGAATAGGAGATATAAGGAAAGCATATTGTAGCATTAATAAAACCCAATGGAACACAACTTTAGAAAAGATAAGAGAGAAATTAAAAGAATACTTCAATAGAACAATACAGTTTGCACCACACTCAGGAGGGGACCTAGAAGTTACAACACATAGTTTTAATTGTAGAGGAGAATTTTTCTATTGCAATACAACTAAGCTGTTTAATGAAAGTCTGATACATATCCCATGTAGAATAAAACAAATCATAAACATGTGGCAGAAGGTAGGACGAGCAATGTATGCCCCTCCCATTGCAGGAAAAATAACATGTAACTCAACTATCACAGGACTACTATTAACACGAGATGGAGGAGAGACATTCAGACCTGGAGGAGGAAATATGAAAGACAATTGGAGAAGTGAATTATATAAATATAAAGTGGTAGAAGTTAAGCCATTGGGAATAGCACCCACGAAGGCAAAAAGGAGAGTGGTGGAGAGAGAAAAAAGAGCAGTGGGACTAGGAGCTGTGTTCCTTGGGTTCTTGGGAGCAGCAGGAAGCACTATGGGCGCGGCGTCAGTGACGCTGACGGTACAGGCCAGACAACTGTTGTCTGGTATAGTGCAACAGCAAAGTAATTTGCTGAGAGCCATAGAGGCGCAACAGCATATGTTGCAACTCACAGTCTGGGGCATTAAGCAGCTCCAGGCAAGAGTCCTGGCTATAGAAAGATACCTAAAGGATCAACAGCTCCTAGGGCTTTGGGGCTGCTCTGGAAAACTCATCTGCACCACTGTTGTACCTTGGAACTCCAGTTGGAGTAATAAATCTCAGGATGACATTTGGAATAACATGACCTGGATGCAGTGGGATAGAGAAATTAATAACTACACAGACACAATATATAAATTGCTTGAGGTCTCGCAAAACCAGCAGGAGAAAAATGAACAAGATTTGTTAGCATTGGACAGTTGGAAAAACCTGTGGAATTGGTTTGACATAACAAATTGGTTGTGGTATATAAAAATATTCATCATGATAGTAGGAGGCTTAATAGGTTTAAGAATAATTTTTGGTGTACTC
>C.ZA.10.MSM179.KF725944
GGGAACTTGTGGGTTACAGTCTACTATGGGGTACCTGTGTGGAGAGATGCAAAGACCACCCTATTCTGTGCATCAGATGCTAAAGCATATGAAAAGGAAGTGCATAATGTCTGGGCTACACATGCCTGTGTACCCACAGACCCAAACCCACAAGAAATAGTGTTGAAAAATGTAACAGAAAATTTTAACATGTGGAAAAATGACATGGTGGATCAGATGCATGAGGATGTCATCAGTTTATGGGATCAAAGCCTAAAGCCATGTGTAAAGTTGACCCCACTTTGTGTCACTTTAAATTGTTGTACTTTCAATGTAACCACAGAAATAAGGGATAAGCAAAAGAAAGAGCGTGCACTTTTTTATAGACTTGATATAATACCACTTTATGTATTAATAAATTGTAATACTTCAACCATAACACAAGCCTGTCCAAAGGTCTCTTTTGATCCAATTCCTATACATTTTTGTACTCCAGCTGGATATGCGATTCTAAAATGTAATAACAAGACATACAATGGGACAGGACCATGCCAGAATGTAAGCACAGTACAATGTACACATGGAATTAAGCCAGTGGTATCAACTCAACTACTGTTAAATGGTAGTCTAGCAGAAGGAGACATAATAATTAGATCTGAAAATCTGACAGATAATGCCAAAACAATAATAGCACATCTTAATGAATCTGTAGAAATTGTGTGTACAAGACCCAACAATAATACAAGAAAAAGTATAAGGATAGGACCAGGACAGGCATTCTATGCAAACAATATAGGAGACATAAGACAAGCATATTGTAATATTAGTAAAGCAAACTGGACTAGGACTTTATACAGAGTAAGTGAAAAGCTAAGAGAACATTTCAATAAAACAATAAGATTTAATTCATCCTCAGGAGGGGACCTAGAAATTACAAAACATAGCTTTAATTGTATGGGAGAATTTTTCTATTGCAATACATCAAGCCTGTTTAATAGTACATATATCACAATCCCATGCAGAATAAAACAAATTATAAACATGTGGCAGACGGTAGGACAAGCAATGTATGCCCCTCCTATTGCAGGAAACATAACATGTAAGTCAAATATCACAGGACTATTATTAGTACGTGATGGAGGCGAGACATTCAGACCTGGAGGAGGAGATATGAAGGACAATTGGAGAAGTGAATTATATAAATATAAAGTGGTAGAAATTAAACCATTGGGAATAGCACCCACTACAGCAAAAAGGAGAGTGGTGGAGAGAGAAAAAAGAGCAGTGGGAGTAGGAGCTGTGTTCCTTGGGTTCTTGTCAGCAGCAGGAAGCACTATGGGCGCGGCGTCAGTGACGCTGACGGTACAGGCCAGACAATTGTTGTCTGGTATAGTGCAACAGCAAAGCAATTTGCTGAGAGCTATAGAGGCGCAACAGCATCTGTTGCAACTCACGGTCTGGGGCATTAAGCAGCTCCAGACAAGAGTCCTGGCTATAGAAAGATACCTAAAGGATCAACAGCTCCTAGGAATTTGGGGCTGCTCTGGAAAAATCATCTGCACCACTGCTGTGCCTTGGAATGCCAGTTGGAGCAATAAATCTCAAAATGAGATTTGGGATAACATGACCTGGATGCAATGGGATAAAGAAGTTAGTAATTATACAGACACAATATACAAGTTGCTTGAAGAATCGCAAACCCAGCAGGAACAAAATGAAAAGGATTTATTAGCATTGGACAAGTGGCAAAATCTGTGGAATTGGTTTAGTATAACAAATTGGCTGTGGTATATAAAAATATTCATAATGATAGTAGGAGGCTTGATAGGTTTAAGAATTATTTTTGCTGTGCTT
>C.ZA.10.MSM219.KF725958
GTGAAATTGTGGGTCACAGTCTATTATGGGGTACCTGTGTGGAGAGAAGCAAAAGCTACACTATTCTGTGCATCAGATGCTAGAGCATATGACCAAGAAGTGCATAATGTCTGGGCTACACATGCCTGTGTACCCACAGACCCCAACCCACAAGAAGTGCCTTTGGAAAATGTAACAGAAAATTTTAACATGTGGAAAAATGACATGGTGGATCAAATGCATGAGGATATAATCAGTTTATGGGATCAAAGCCTAAAGCCATGTGTGAAGTTGACCCCACTCTGTGTCACTTTAACTTGTTGCTCTTTCAATGCAACCACAGAATTAAAAGATAAGCAAAAGAGGGAGTATGCACTTTTTTATAAACTTGATGTAGTACCACTTTATAGGTTAATAAATTGTAATACCTCAACCATAACACAGGCCTGTCCAAAGGTTACTTTTGACCCAATTCCTATACATTATTGTGCTCCGGCTGGCTTTGCGATTCTAAAGTGTAAGGATATAACATTCAATGGGACAGGACCATGTAGTAATGTCAGCACAGTACAATGTACACATGGAATTAAGCCAGTAGTATCAACTCAACTACTGTTAAATGGAAGTCTAGCAGAAGGAGAGATAATAATTAGATCTGAGAATCTAACAAACAATGTTAAAACAATAATAGTACATCTTAATGACTCTGTAAGAATTGAATGTATAAGACCCAACAATAATACAAGGAAAAGTATAAGGATAGGACCAGGACAGGCATTCTATGCAACAGGAATAGGAAACATAAGAGAAGCACATTGTAATGTTAGCAGAGCAGAATGGAAGAAAACTTTACAAAAGGTAAGGGAAAAATTAAAAGAACACTTCAACAAAACAATAAAGTTTAATTCAAGTGCAGGAGGGGACCTAGAAGTTACAACACATAGTTTTACTTGTAGAGGAGAGTTTTTCTATTGCAATACATCAAGACTGTTTAATCATACAGACATCACACTCCCATGCAGAATAAAACAAATTATAAACCTGTGGCAGCAAGTGGGACGAGCAATGTATGCCCCTCCCATTGCAGGAAACATAACATGTACATCAAATATTACAGGGATATTATTGACACGTGATGGAGGAGAGACATTCAGACCTGCAGGAGGAGACATGAGGGACAATTGGAGAAGTGAATTATATAAATATAAAGTGGTAGAAATCAGGCCATTGGGACTAGCACCCACTGGGGCAAAAAGGAGAGTGGTGGGGAGAGAAAAAAGAGCAGTAGGAATAGGAGCTGTGTTCCTTGGATTCTTGGGAGCTGCAGGAAGCACTATGGGCGCAGCGTCATTAACGCTGACGGTACAAGCCAGACAATTGTTGTCTGGTATAGTGCAACAGCAAAGCAATTTGCTGAAGGCTATAGAGGCGCAACAGCATCTGTTGCAACTCACAGTCTGGGGCATTAAGCAGCTCCAGACAAGAGTCCTGGCTATAGAAAGATATCTAAGGGATCAACAGCTCCTAGGGATTTGGGGCTGCTCTGGAAAACTCATCTGCACCACTAATGTGCCTTGGAACTCTAGTTGGAGTAATAGATCTCAAGACAGTATTTGGGGTAACATGACCTGGATGCAGTGGGATAGAGAAGTTAGTAATTACACAGGCACAATATACAGACTGCTTGAAGAATCGCAAAACCAGCAGGAAAGAAATGAAAGGGACTTATTGGCCTTGGACAAGTGGGACAATCTGTGGAGTTGGTTTGACATATCAAATTGGCTGTGGTATATAAAAATATTCATCATGATAGTAGGAGGCTTGATAGGTTTGAGAATAATTTTTGGTGTACTC
>C.ZA.98.98ZA445.AY158533
AAGGTCTTGTGGGTCACAGTCTATTATGGGGTACCTGTGTGGAAAGAAGCAAAAACTACTCTATTTTGTGCATCAGATGCTAAAGCATATGAAAAAGAAGTGCATAATGTCTGGGCTACACATGCCTGTGTACCCACAGACCCCAATCCACAAGAATTGGTTTTGGACAATGTAACAGAAAATTTTAACATGTGGAAAAATGACATGGTGGATCAGATGCATGAAGATATAATTAGTTTATGGGATGAAAGCCTCAAGCCATGTGTAAAGTTAACCCCACTCTGTGTCACTTTAAACTGTTGCTCTTTCAATATAACCACAGAAGTAAGTGATAAGAAAAAGAAAGAAAGAGCAATCTTTTATGGACTTGATATAGTACCACTTTATAGATTAAGACATTGTAACACCTCAACCATAACACAAGCCTGTCCAAAGGTCTCTTTTGACCCAATTCCTATACATTATTGTGCTCCAGCTGGTTATGCGATTCTAAAGTGTAATAATAAGACATTTGAGGGAAAAGGACCATGTAATAATGTCAGCACAGTACAATGTACACATGGAATTAAGCCAGTGGTTTCAACTCAACTACTGTTAAATGGTAGCCTATCAGAAGAAGGGATAATAATTAGATCTGAAAATCTGACAGACAATGTCAAGACAATAATAGTACAGTTCAATAAATCTGTAGAGATTGAGTGTACAAGACCCAACAATAATACAAGAAAAAGTATGAGAATAGGACCAGGACAAACATTTTTTGCAACAGGAATAGGAAATATAAGACAAGCACATTGTAACATTAGTAAAGAAAATTGGAATGAAGCTTTACACATGGTAAGTGAAAAATTAAAAGAACACTTCAATAAGACAATAACATTTAACTCATCCTCAGGAGGGGACTTAGAAGTTACAACACATAGCTTTAATTGTGGAGGAGAATTTTTCTATTGCAATACATCAGGCCTGTTTAATGGTACGTACATCACACTCCAATGCAGAATAAGACAAATTGTAAACATGTGGCAGGAGGTGGGACGAGCAATGTATGCCCCTCCCATTGCAGGAAACATAACATGTAAATCAAATATCACAGGACTACTATTAACACGTGATGGAGGAGAGGTATTCAGACCTGGAGGAGGAGATATGAGGGACAATTGGAGAAGTGAATTATATAAATATAAAGTGGTAGAAGTTAAGCCATTAGGAGTAGCACCCACTGAGGCAAAAAGGAGAGTGGTGGAAGGAGAGAAAAGAGCAGTGGGAATAGGAGCTGTGTTCCTTGGGTTCTTGGGAGCAGCAGGAAGCACTATGGGCGCGGCGTCAATGACGCTGACGGTACAGGCCAGACAGTTATTGTCTGGTATAGTGCAACAGCAAAGCAATTTGCTGAGGGCCATAGAGGCGCAACAGCACATGTTGCAACTCACGGTCTGGGGCATTAAGCAGCTCCAGGCAAGAGTCCTGGCCATAGAAAGATACCTAAAGGATCAACAGCTCCTAGGGATGTGGGGCTGCTCTGGAAAACTCATCTGCACCACTAATGTGCCTTGGAACTCTAGTTGGAGTAATAAAACTAAAGATGAGATTTGGGATAACATGACCTGGATGCAGTGGGATAGAGAAATTAGTAATTACACAAACACAATATACAGGTTGCTTGAAGACTCGCAAAACCAGCAGGAAAGAAATGAAAAAGATTTACTAGCATTGGACAGTTGGAACAATCTGTGGAATTGGTTTAATATAACAAAGTGGCTGTGGTATATAAAAATATTCATAATGATAGTAGGAGGCTTGATAGGTTTAAGAATAATTTTTGCTGTGCTC
>C.ZA.98.98ZA528.AY158535
GCAAACAGGTGGGTCACAGTATATTATGGGGTACCTGTGTGGAAAGAAGCAAAAACTACTCTATTCTGTGCATCAGATGCTAAAGCATATGAAAAAGAAGTGCATAATGTCTGGGCTACACATGCCTGTGTACCCACAGACCCCAACCCACAAGAAATGTTATTGGAAAATGTAACAGAAAATTTTAACATGTGGGAAAATGACATGGTGGATCAGATGCATGAGGATATAATCAGTTTATGGGACCAAAGCTTAAAGCCATGTGTAAAGTTGACCCCACTCTGTGTCACTTTAAAATGTTGCACTTTCAATATAACCACAGAAATAAGAAATAGGAAAAAGGAAGTGTATGCACTTTTTTATAGACTTGATATAGTACCACTTTATATATTAATAAATTGTAATACTTCAACCATAACACAAGCCTGTCCAAAAGTCTCTTTTGATCCAATTCCTATACATTATTGTACTCCAGCTGGTTATGCGATTCTAAAGTGTAATAATAAGACATTCAATGGGACAGGACCATGCAATAATGTCAGCACAGTACAATGTACACATGGAATTAAGCCAGTGGTATCAACTCAATTACTGTTAAATGGTAGCCTGGCAGAAGAAGAATTTATAATTAGATCTAAAAATCTGACAGACAATACCAAAACAATAATAGTACAGCTTAATAAAAATATATCAATTACGTGTATAAGACCAGGCAATAATACAAGACAAAGTATAAGGATAGGACCAGGACAAACATTCTTTGCAACAGGGATAGGAGATATAAGACAAGCACTTTGTAACATTAGCGGAGCTGTATGGAAGGAAACCTTACAAAATGTAAGTAAAAAATTAAAAGAACACTTCAATAAAACAATAAAATTTGCACCACCTTCAGGAGGGGACATAGAAATTACAACACATAGCTTTAATTGTAGAGGAGAATTTTTTTATTGCAATACATCACAACTGTTTAATAGTACATACATCACACTCCCATGCAGAATAAAACAAATTATAAACATGTGGCAGCAGGTAGGACGAGCAATGTATGCTCCCCCCATTGCAGGAAACATAACATGTCTATCAAATATCACAGGATTACTATTGACAAGGGATGGAGGAGAGACATTCAGACCTGGAGGAGGAGATATGAGGGACAACTGGAGAAGTGAATTATATAAATATAAAGTGGTAGAAATTAAGCCATTGGGAATAGCACCCACTAAGGCAAAAAGGAGAGTGGTGGAGAGAGAGAAAAGAGCAGTGGGAATAGGAGCTGTGTTCCTTGGGTTCTTGGGAGCAGCAGGAAGCACTATGGGCGCGGCGTCAATAACGCTGACGGTACAGGCCAGACAGTTGTTGTCTGGTATAGTGCAACAGCAAAGCAATTTGCTGAGGGCCATAGAGGCGCAACAGCATATGTTGCAACTCACTGTCTGGGGCATTAAGCAGCTCCAGACAAGAGTCTTGGCCATAGAAAGATACCTAAAGGATCAACAGCTCCTAGGACTTTGGGGCTGCTCTGGAAAACTCATCTGCACCACTACTGTGCCTTGGAACTCCAGTTGGAGTAATAAATCTCAAACAGATATTTGGGATAACATGACCTGGATGCAGTGGGATAAAGAAATTAATAATTACACAGACACAATATACAGATTGCTTGAAGTCTCGCAAAACCAGCAAGAACAAAATGAAAGAGATTTATTAGCATTGAACAGTTGGCAAAATCTGTGGAATTGGTTTGACATATCAAAGTGGCTATGGTATATAAAAATATTCATAATGATAGTAGGAGGCTTGATAGGTTTAAGAATAATTTTTGCAGTACTC
>C.ZA.98.CTSC2.AY043176
GGGAATTTGTGGGTCACAGTCTATTATGGGGTACCTGTGTGGAGGGAAGCAAAAACCACTCTATTCTGTGCATCAGACGCTAAAGCATATGAAAGGGAAGTGCATAATGTCTGGGCTACACATGCCTGTGTACCCACAGACCCCAACCCACAAGAAGTAGTTTTGGGAAATGTAACAGAAAATTTTAACATGTGGAAAAATGACATGGTGGATCAGATGCATGAGGATATAATCAGTTTATGGGATGAAAGCCTAAAGCCATGTGTAAAGTTGACCCCACTCTGTGTCACTTTAAATTGCTGCTCTTTCAATACAACCACAGAACTAAGAGACAAGAAACAACAAGTGTATGCACTTTTTTATAAGCTTGATGTAGTACCACTTTATAGATTAATAAATTGTAATACCTCAGCCATAACACAAGCCTGTCCAAAGGTCTCTTTTGACCCAATTCCTATACATTATTGTGCTCCAGCTGGTTATGCGATTCTAAAGTGTAATAACAAGACATTCAATGGGACAGGACCATGCACTAATGTCAGCACAGTACAATGTACACATGGAATTAAGCCAGTGATATCAACTCAACTACTGTTAAATGGTAGCCTAGCAGAAGGAGAGATAATAATTAGATCTGAAAATCTGACAAACAATCTCAAAACAATAATTGTACATCTTAAGGAAGCAATAGAAATTAATTGTACAAGACCTGGCAATAATACAAGAAAAAGTATAAGGATAGGACCAGGACAAGCCTTCTATGCAACAGGAATAGGAGACATAAGACAAGCACATTGTAACATTAGTGAAGAAAATTGGAATAAAACGTTACAAGAGGTAGGTAAAATGTTAGAAAAACACTTCAATAAAACAATAAAATTTGCACCATCCTCAGGAGGGGACTTAGAAATTACAACACATAGCTTTAATTGTGGAGGAGAATTTTTCTATTGTAATACATCAAACCTGTTTAATAGTACATACATCACCCTCCAATGCAGAATAAAACAATTTATAAACATGTGGCAGGAGGTAGGACGAGCAATGTATGCCCCTCCCATTGCAGGAAACATAACATGTAAATCAAACATCACAGGACTACTATTGACACGTGATGGCGGCGAGACATTCAGACCTGGAGGAGGAGATATGAGAGACAATTGGAGGAGTGAATTATATAAATACAAAGTGGTAGAAATTAAGCCATTGGGAATAGCACCCACTAAGGCAAAAAGAAGAGTGGTAGAGAGAGAAAAAAGAGCAGTAGGGATAGGAGCTATGTTCCTTGGGTTCTTGGGAGCAGCCGGAAGCACTATGGGCGCGGCGTCGATGGCGCTGACGGTACAGGCCAGACAAGTATTGTCTGGTATAGTGCAACAGCAAAGCAATTTGCTGAGGGCCATAGAGGCGCAACAGCATATGTTGCAACTCACGGTCTGGGGCATTAAGCAGCTCCAGACAAGAGTCCTGGCTGTAGAAAAATACCTAAAGGATCAACAGCTCCTAGGGATTTGGGGCTGCTCTGGAAAACTCATCTGCCCTACTGCAGTACCTTGGAACTCCAGTTGGAGTAATAAATCTCAAACAGATATTTGGGATAACATGACCTGGATGCAGTGGGATAAAGAGATTAGTAATTACACAAACACAATATACAGGTTGCTTGAAGAATCGCAAAACCAGCAGGAAAGAAATGAAAAAGATTTATTAGCATTGAACAGTTGGGGAAATCTGTGGAATTGGTTTGACATATCAAATTGGCTGTGGTATATAAAAATATTCATAATGATAGTAGGAGGCTTGATAGGTTTGAGAATAATTTTTGCTGTACTC
>C.ZA.99.Du156_12.DQ411852
GCGAACTCGTGGGTCACAGTCTATTATGGGGTACCTGTGTGGACAGAAGCAAAAACTACTCTATTCTGTGCATCAGATGCTAAAGCATATGAGAAAGAAGTGCATAATGTATGGGCCACACATGCCTGTGTACCCACAGACCCCAACCCACAAGAAATATTTTTGAAAAATGTAACAGAAAACTTTAACATGTGGAAAAATGACATGGTGGATCAGATGCATGAGGATATAATCAGTTTATGGGATCAAAGTCTAAAACCCTGTGTAAAGTTGACCCCACTCTGCGTCACTTTAAATTGTTGCTCTTTCAATACAACCACAGAACTAAGAGATAAGAAACAGAAAGTGTATGCACTTTTTTATAGAACTGATGTAGTACCACTTTATATATTAATAAATTGCAATACCTCAACCATAACACAAGCCTGTCCAAAGGTCTCTTTTGACCCAATTCCTATACATTATTGTGCTCCAGCTGGTTATGCGATTCTAAAGTGTACTGATAAGAAATTCAATGGGACAGGATCATGCAATAATGTCAGCACAGTACAATGTACACATGGAATTAAGCCAGTGGTATCAACTCAACTACTGTTGAATGGTAGCCTAGCAGAAGAGGAGATAATAATTAAATCTGAAAATCTGACAGACAATATCAAAACAATAATAGTACAACTTAATCAATCTATAGGAATTAATTGTACAAGACCCAACAATAATACAAGAAAAAGTGTAAGGATAGGACCAGGACAAACATTCTATGCAACAGGTATAGGAGACATAAGACAAGCACACTGTAACATTAGTAGAAATCAATGGAACGAAACTTTAGAACAGGTAAAGAAAAAATTAGGAGAACACTTCCAAACAAAAATAAAATTTGAACCACCCTCAGGAGGGGATCTAGAAATTACAACACACAGCTTTAATTGTAGAGGAGAATTTTTCTATTGCAATACAGCAGACCTGTTTACTAATGCAACAATCACAATCCCATGCAGAATAAAGCAAATTATAAACATGTGGCAGGGGGTAGGACGAGCAATGTATGCCCCTCCCATTGAAGGAAACATAACATGTAACTCAAATATCACAGGACTACTATTGACACGTGATGGAGGAGAGATATTCAGACCTGGAGGAGGAAACATGAAGGACAATTGGAGAAATGAATTATATAAATATAAAGTGGTAGAAATTAAGCCATTGGGAGTAGCACCCACTGGGGCAAAAAGGAAGGTGGTGAAGAGAGAAAAAAGAGCAGTGGGACTAGGAGCTGTGCTCTTTGGGTTCTTGGGAGCAGCAGGAAGCACTATGGGCGCGGCGTCAATAACGCTGACGGCACAGGCCAGACAACTGTTGTCTGGTATAGTGCAACAGCAAAGCAATTTGCTGAGAGCTATAGAGGCGCAACAGCATATGTTGCAACTCACGGTCTGGGGCATTAAGCAGCTCCAGGCAAGAGTCTTGGCTATAGAAAGATACCTAAAGGATCAACAGCTCCTAGGACTTTGGGGCTGCTCTGGAAAACTCATCTGCACCACTAATGTGCCTTGGAACTCCAGTTGGAGTAATAAATCTCAAACAGATATTTGGAATAACACGACATGGATGCAGTGGGAGAGAGAAATTAGTAATTACACAGACACAATATACAGGTTGCTTGAAGACTCGCAAAACCAGCAGGAAGAAAATGAAAAAGATTTATTAGCATTGGACAGGTGGCAAAATCTGTGGAATTGGTTTGATATAACAAATTGGCTGTGGTATATAAAAATATTCATCATGATAGTAGGAGGCTTAATAGGTTTAAGAATAATTTTTGGTGTGCTC
>C.ZM.02.Z153MPL13MAR02ENV5_1.HM068596
GTGAGCTTGTGGGTCACAGTCTATTATGGGGTACCTGTATGGAAAGAAGCAAAAGCTACTCTATTCTGTGCATCAGATGCTAAAGCATATGAGAGAGAAGTGCATAATGTTTGGGCTACACATGCCTGTGTACCCACAGACCCCAACCCACAAGAAATGGTTTTGGAAAATGTGACAGAAAATTTTAACATGTGGAAAAATGATATGGTGGATCAGATGCATGAGGATATAATCAGCTTATGGGATCAAAGCTTAAAGCCATGTGTAAAGTTGACCCCACTCTGTGTCACTTTAAATTGTTGCTCTTTCAATGCAACCCCAGAACTAACAGACAAAAGACGGAAAGAATATGCATTATTTCATAGTCTTGATATAGTACCACTTTATAGATTGATAAGTTGTAATACCTCAACCATAACACAAGCCTGCCCAAAGGTCTCTTTTGACCCAATGCCTATACATTATTGTGCTCCAGCTGGTTATGCGATTCTAAAATGCAATAATAAGACATTCAATGGGTCAGGACCATGTAATAATGTCAGCACAGTACAATGTACACATGGAATAAAGCCAGTGGTATCAACTCAACTACTGTTAAATGGTAGCCTAGCAGAAAAAGATATAATAATTAGATCTGAAAATCTGACAAACAATGCCAAAATAATAATAGTACATCTTAACGACTCTGTAGAAATTGAGTGTGTAAGACCAAACAATAATACAAGGAAAAGTGTGAGGATAGGACCAGGACAAACATTCTATGCAACAGGAATAGGAGATATAAGAAAAGCACATTGTACCATTGATGGAGGGAAATGGAATACAACTTTACAAGGGGTAATAAGAAAATTAGAGGAACACTTCGGTAAAACAATAAAATTTGAGCCATCCTCAGGAGGGGACCTAGAAATTACAACACATAGCTTTAATTGTAGAGGAGAATTTTTCTATTGCAATACATCAAACTTGTTTAATACATCAAACATCACACTCCAATGCAGGATAAAACAAATTATAAACATGTGGCAGGGGGTAGGACGAGCAATGTATGCGCCTCCCATTGCAGGAAAAATAACATGTAAATCAAATATCACAGGATTACTGTTGACACGTGATGGAGGCGAGACATTCAGGCCTGGAGGGGGAGATATGAGGGACAATTGGAGAAGTGAATTATATAAATATAAAGTAGTAGAAATTAAACCATTAGGAATAGCACCCACCAAGGCAAAAAGGAGAGTGGTGGAGAGAGAAAAAAGAGCAGTGGGAATAGGAGCTGTGTTCCTTGGGTTCTTGGGAGCAGCAGGAAGCACTATGGGCGCGGCATCAATAACGCTGACGGTACAGGCCAGACAATTATTGTCTGGTATAGTGCAACAGCAAAGCAATTTGCTGAGGGCTATAGAGGCGCAACAGCATATGTTGCAACTCACGGTCTGGGGCATTAAACAGCTCCAGACAAGAGTCCTGGCTCTGGAAAGATACCTACAGGATCAACAGTTCCTAGGAATTTGGGGCTGCTCTGGAAAACTTATCTGCACCACTAATGTGCCTTGGAACTCTAGTTGGAGTAATAAATCTCAAGAAGATATTTGGAATAACATGACCTGGATGCAGTGGGATAGAGAAATTAGTAATTACACAGACACAATATTCAAATTGCTTGAGGACTCGCAAAACCAGCAGGAAAGGAATGAAAAGGATTTGCTAGCATTGGACCGTTGGCAAAATTTGTGGAGTTGGTTTAACATAACAAACTGGTTGTGGTATATAAAAATATTCATAATGATAGTAGGAGGCTTGATAGGTTTAAGAATAATTTTTGCTGTGCTT
>C.ZM.07.235080.JN977604
GAGAAATTGTGGGTCACTGTTTACTATGGGGTACCTGTGTGGAAAGAAGCAAAAGCTACTCTATTCTGTGCATCAGATGCTAAAGTATATGAGAAAGAAGCACATAATGTCTGGGCTACACATGCCTGTGTACCCACAGACCCCAACCCACAAGAAATAGTTATGGAAAATGTGACAGAAAATTTCAACATGTGGAAAAATGACATGGTAAATCAAATGCATGAGGATATTATCAGTTTATGGGATCAAAGTCTAAAGCCATGTGTAAGATTGACCCCACTCTGTGTCACTTTAAATTGTTGCTCTTTCAATACAACCACAGACTTAAGAGATAAGAAGCAGAGACAATATGCACTTTTTTATAGACCTGACATAGAATCAATTTATAAGTTAATAAGTTGTAAGACCTCAACCCTAACACAAGCCTGTCCAAAGGTCTCTTTTGAACCAATTCCTATACATTATTGTGCTCCAGCTGGTTATGCGATTCTAAAGTGTAATAGTAAGACATTCAATGGAACAGGACCATGCAAGAATGTTAGTACAGTACAATGCACACATGGAATTAAGCCAGTGGTGTCAACTCAACTACTGTTAAATGGTAGCCTATCAGAAGAAGGGATAATAATTAGATCTGAAAATCTGACAAACAATGCCAAAACAATAATAGTACATCTTAATGAGTCGGTAGAGATTGTGTGTACAAGACCCAACAATAATACAAGAAAAAGTATAAGGATAGGACCAGGACAAGAATTCTTTGCAACAGGAATAGGAAATATAAGACAAGCACATTGTAACATTAGTAAAAGTAAATGGAATAATACTTTACAAAGGGTAAGTGAAAAATTAAGAGAATATTTTAATAAAACAATAAAATTTGAGCAACACTCAGGAGGGGACCTAGAAGTTAAAACACATAGCTTTAATTGTAGAGGAGAATTTTTCTATTGCAATACATCAAACCTGTTTAATGGTATATTTATCACACTCCAATGTAACATAAAACAAATTATAAACATGTGGCAGGAGGTGGGACGAGCAATGTATGCCCCACCCATTGCAGGAAACATAACATGTAAATCAAATATCACAGGAATACTATTGACACGTGATGGAGGAGAGATATTCAGACCTGCAGGAGGAAATATGAGAGACAATTGGAGAAGCGAATTATATAAGTATAAGGTGGTAGAAATTAAGCCATTAGGAATAGCACCCACCAAGGCAAAAAGGAGAGTGGTGGAGAGAGAAAAAAGAGCAGCA---CTAGGAGCTGTGTTCCTTGGGTTCTTGGGAGCAGCAGGAAGCACTATGGGCGCAGCGTCAATAGCGCTGACGGCACAGGCCAGACAATTATTGTCTGGTATAGTGCAACAGCAAAACAATTTGCTGAGAGCTATAGAGGCGCAACAGCATATGTTGCAACTCACAGTCTGGGGCATTAAGCAGCTCCAGACAAGAGTCCTGGCTATAGAAAGATACCTACAGGATCAACAGCTCCTAGGGATTTGGGGCTGCTCTGGAAAACTCATCTGCACCACTACTGTGCCTTGGAACTCTAGTTGGAGTAATAAATCCCAAAATGAGATTTGGAATAACATGACCTGGATGGAGTGGGATAGAGAAATTAATAATTACTCAGACACAATATATAGGCTGCTTGAAATCTCGCATACCCAGCAGGAGAAAAATGAAAAGGACTTATTAGCATTGGACAAGTGGAGCAATCTGTGGAATTGGTTTGACATAACAAATTGGCTGTGGTATATAAGAATATTTATAATGATAGTAGGAGGCTTAATAGGCTTAAGAATAATTTTTGCTATGCTA
>D.CM.01.01CM_0009BBY.AY371155
GCAAATTTGTGGGTCACAGTATATTATGGGGTGCCTGTATGGAAAGAAGCAAACGCCACTCTATTTTGTGCATCAGATGCTAAAGCATATAAAGCAGAGGCACATAATATCTGGGCTACACATGCCTGTGTACCCACGGACCCCAATCCACAAGAAATAGAACTGAAAAATGTCACAGAAAATTTTAATATGTGGAAAAATAACATGGTGGAACAAATGCATGAGGATATAATCAGTTTATGGGAACAAAGCCTAAAACCATGTGTAAAATTAACCCCACTATGTGTCACTTTAAACTGCTGCTCTTTTAATATAACCACAGAATTAAGGGATAAGAAAAAGCAAGAATATGCACTTTTTTATAAACTTGATATAGTAGAAATATATAGGTTAATAAATTGTAATACCTCAGCCATTACACAAGCTTGTCCAAAGGTATCCTTTGAGCCAATTCCCATACATTATTGTGCCCCAGCTGGATTTGCAATTCTCAAATGCAATGACAAGAGGTTCAATGGAACAGGCCCATGCACAAATGTCAGCACAGTACAATGTACACATGGAATCAAGCCAGTAGTGTCAACTCAATTGCTGTTAAATGGCAGTCTAGCAGAAGAAGACATTATGATTAGATCTGAAAATTTCACAGACAATGTTAAAAACATAATAGTGCAGTTTAACACAACTATAAACATTACCTGTATAAGGCCTGGTAACAATACAAGAAAAAGTATACATTTCGGACCAGGGCAGGCACTCTATGCAAATGATATAGGAGACATAAGAAAAGCTCATTGTAATATTAGTGGAAAAGATTGGAATAACACTCTACAAGAGGTAGCTAGAAAATTAGGAAATCTCTATAACAAAACAATAAGTTTTAGACCATCCTCAGGAGGGGACCCAGAAATTACAACACACAGTTTTAATTGTGGAGGGGAATTTTTCTACTGTAATACATCAAAACTGTTTAATAGAACATGGATAACCCTCCCATGTAGAATAAAACAAATTATAAACATGTGGCAGGAAGTAGGAAAAGCAATGTATGCCCCTCCCATCGCAGGACAAATTAAATGTACATCAAATATTACAGGGCTATTATTGACAAGAGATGGTGGTGAGATCTTCAGGCCTGGAGGAGGAAATATGAAGGACAATTGGAGAAGTGAATTATATAAATATAAAATAGTAAGAATTGAACCACTAGGAGTAGCACCCACCAGGGCAAAGAGAAGAGTGGTGGAAAGAGAAAAAAGAGCAATAGGATTAGGAGCTATGTTCCTTGGGTTCTTGGGAGCAGCAGGAAGCACGATGGGCGCAGCGTCAATGACGCTGACGGTACAGGCCAGACTATTATTGTCTGGTATAGTGCAACAGCAAAATAATTTGCTGAGAGCTATAGAGGCGCAACAACATCTGTTGCAACTCACAGTCTGGGGCATTAAACAGCTCCAGGCAAGAATCCTGGCTGTGGAAAGATACCTGAAGGATCAACAGCTCCTAGGAATTTGGGGTTGCTCTGGAAAACACATCTGCACCACTAATGTGCCCTGGAATTCTAGTTGGAGTAATAAATCTCTAGATGATATTTGGGAGAACATGACCTGGATGCAATGGGAAAAAGAAATTGAGAATTACACAGGTGTGATATACAATTTAATTGAAGAGTCGCAAATCCAGCAAGAAAAAAATGAAAAAGAATTATTAGAATTGGATAAGTGGGCAAGTTTGTGGAATTGGTTTAGCATAACTAACTGGCTGTGGTATATAAGAATATTCATCATGATAGTAGGAGGCTTAATAGGCTTAAGAATAGTTTTTGCTGTGCTG
>D.CM.10.DEMD10CM009.JX140670
GCAAATTTGTGGGTCACAGTATATTATGGGGTGCCTGTATGGAAAGAAGCAAAAACCACTCTATTTTGTGCATCAGATGCTAAAGCAACTAAAGCAGAGGCACATAATATCTGGGCTACACATGCCTGTGTACCCACGGACCCCAGTCCCCAAGAAATAATATTGGAAAATGTCACAGAACCTTTTAACATGTGGAAAAATGACATGGTGGAACAGATGCATGAGGATATAATCAGTTTATGGGATCAAAGCCTAAAACCATGTGTAAAATTAACCCCACTCTGTGTCACTTTAAACTGCTGCTCTTTCAATATAACCACAATGTTACAAGATAAGAAGCAGAAAAAATATGCACTCTTTTATAAAATGGATCTGGTAGAAATATATAGGTTAATAAATTGTAATACCTCAGCCATTACACAAGCTTGTCCAAAGGTGAGCTTTGAGCCAATTCCCATACATTATTGTGCCCCAGCTGGTTTTGCGATTCTAAAATGTAATGATAAGCAGTTCAATGGAACAGGCCCATGCAAAAATGTTAGCTCAGTACAATGTACACATGGAATCAGACCAGTGGTGTCAACTCAATTGCTGTTGAATGGCAGTCTAGCAGAAGAAGAGATCATAATTAGATCTGAAAATATTACAGACAATGTTAAAAATATAATAGTGCAGTTTAAGGAAACTGTAAACATCACGTGTGAGAGGCCCAATAACAATACAAGAAGCAGTATACATATAGGACCAGGACGGTCACTCTATACAACAGACATAGGAGACATAAGAAACGCATATTGTAATGTTAGT---ACAAATTGGAATAACACTCTACATCAAGTAGCAGAAAAATTAGGAAAGCTTCTTAAAACAACAATAAAATTTGAGCCAGCTGCAGGAGGGGACCCAGAAATTACAGCACACAGTTTCAATTGTGGAGGGGAATTTTTCTACTGTAACACATCATACCTGTTTAATGGCACATGGACAATAATCCCATGTAGAATAAAACAAATTATAAACATGTGGCAGGGAGTAGGAAAAGCAATGTATGCCCCTCCTATTAAAGGACAAATTAAATGTTCATCAACTGTGACAGGGCTAATACTGACAGTAGATGAAGTTGCGACCTTCAGGCCTGGAGGAGGAGATATGAGGGACAATTGGAGAAGTGAATTATATAAATATAAAGTGGTGAGAATTGAACCATTAGGAATAGCACCAACCAAGGCAAAGAGAAGAGTGGTGGAAAGAGAAAAGAGAGCAATAGGACTGGGAGCTATGTTCCTTGGGTTCTTGGGAGCAGCAGGAAGCACGATGGGCGCAGCGTCAATAACGCTGACGGTACAGGCCAGACAATTATTGTCTGGTATAGTGCAACAGCAAAATAATTTGCTGAGGGCTATAGAGGCGCAACAGCATCTGTTGCAACTCACAGTCTGGGGCATTAAACTGCTCCAGGCAAGAATCCTGGCTGTGGAAAGATACCTAAAGGATCAACAGCTCCTAGGGATTTGGGGTTGCTCTGGAAAACACATTTGCACCACTAATGTACCTTGGAACTCTAGTTGGAGTAATAGATCTCTAAATGATATTTGGGGGAACATGACCTGGATGCAATGGGAGAGAGAAATTGACAAGTACACAGGGGTAATATACAACTTAATTGAAGACTCGCAAATCCAGCAAGAAAAAAATGAAAAGGAATTATTAGAATTGGACAAGTGGGCAAGTTTGTGGAATTGGTTTAGCATAACTCAATGGCTGTGGTATATAAAAATATTCATCATGGTAGTAGGAGGCTTAATAGGTTTAAGAATAGTCTTTGCTGTGCTT
>D.KE.11.DEMD11KE003.KF716476
GCACAGTTGTGGGTTACAGTGTATTATGGGGTACCTGTGTGGAAAGAAGCAACCACTACTCTATTTTGTGCATCAGATGCTAAATCATATAAAGAAGAAGCACATAATATCTGGGCTACACATGCCTGTGTACCAACAGACCCCAACCCACAAGAAGTACTATTAGAAAATGTTACAGAAAATTTTAACATGTGGAAAAATAACATGGTGGAACAGATGCATGAGGATATAATCAGTTTATGGGACCAAAGCCTAAAACCATGTGTAAAGTTAACCCCACTCTGTGTCACTTTAAACTGCTGCTCTTTCAACATAACCACAGAGATAAGAGATAGGAAAAAGAAATTCTATGCACTTTTTTATAAGCTTGATGTGGTACAAATATATAGATTAATAAATTGTAATACCTCAGCCATTACTCAGGCATGTCCAAAGATATCCTTTGAGCCAATTCCAATACATTATTGTGCCCCAGCTGGATTTGCAATCCTAAAGTGTAACGATAAGATGTTCAATGGTACGGGTCCATGCAAAAATGTCAGCTCGGTACAGTGTACACATGGGATTAGGCCCGTAGTGTCAACTCAGCTATTGCTGAATGGCAGTCTAGCAGAGGAAGATATAGTAATTAGATCTGAAAATATCAGTAGTAATGCTAAAACCATAATAGTACAGCTTGATAAGACTGTAGTAATTAATTGCACAAGGCCCTACAATAATACAAGAAAGAGTGTACACATGGGACCAGGGCGAGCATTCTTTACAACAAACGTAGGGTCCATAAGACAGGCACATTGTAATCTTAGTAGAATAGAATGGAATAGAACTTTAGATAGGGTAATTGAAAAATTAAAAAACCTTACTATTACAAAAATAAGTTTTGCATCATCCTCGGGAGGGGACCCAGAAATTACACACCACAGCTTTACTTGTGGAGGAGAATTTTTCTACTGCAATACATCAAAATTGTTTACAACAAATATAATCACACTCCCATGCAGAATAAAACAAATTATAAACATGTGGCAGGGAGTAGGAGGAGCAATGTATGCCCCTCCTAGGGAAGGATTGATCACATGTTCATCAAATATCACAGGACTACTGTTGACAAGAGATCAAGAGGAGACCTTCAGACCTGGAGGAGGAAATATGAAAGACAATTGGAGAAGTGAATTATACAAATATAAAGTAGTAAGAATTGAACCACTAGGTCTAGCACCCACCAGGGCAAAAAGAAGAGTGGTGGAAAGAGAAAAAAGAGCAATAGGCCTGGGAGCTATGTTCCTTGGGTTCTTGGGAGCAGCAGGAAGCACAATGGGCGCAGCGTCACTGACGCTGACGGTACAGGCCAGACAGTTACTGTCTGGTATAGTGCAACAGCAAAACAATTTGCTGAGAGCTATAGAGGCGCAACAGCATCTGTTGCAACTCACAGTCTGGGGCATTAAACAGCTCCAGGCAAGAATCCTGGCTGTGGAAAGCTACCTAAAGGATCAACAGCTCCTAGGAGTTTGGGGTTGCTCTGGAAAACACATTTGCACCACTAATGTGCCCTGGAACTCTAGCTGGAGTAATAAATCTCAAAATGAGATTTGGGGTAACATGACCTGGATAGAGTGGGAAAGAGAAATTGACAATTACACAGAGTTAATATACAGCTTAATTGAAAGTTCACAAATCCAGCAAGAAGCAAATGAACAAGAGCTATTGAAATTGGATCAATGGGCAAGTTTGTGGAATTGGTTTAGCATAACAAAATGGCTGTGGTATATAAAAATATTCATAATAATAGTAGGAGGCTTAATAGGGTTAAGAATAGTTTTTGCTGTACTG
>D.KE.99.QD435_100M_ENV_E1.FJ866141
ACACAGTTATGGGTCACAGTTTATTATGGGGTACCTGTGTGGAAAGAAGCAACCACTACTCTATTTTGTGCATCAGATGCTAAAGCATATAAAGCAGAGGCACATAATATCTGGGCTACACATGCCTGTGTACCAACAGACCCCAACCCACAAGAAATACAATTAGAAAATGTCACAGAAAATTTTAACATGTGGAAAAATAACATGGTGGAACAAATGCATGAGGATATAATCAGTTTATGGGATCAAAGCCTAAAACCATGTGTAAAATTAACCCCACTCTGTGTCACTTTAAACTGCTGCTCTTTCAATACAACCACAGAAGTAAGAGATAGGAAGCAGCAAGTACATGCACTTTTTTATAAACTTGATGTGGTACCAATGTATAGACTAATAAATTGTAATACCTCAGCCATTACACAGGCGTGTCCAAAGGTAACCTTTGAGCCAATTCCCATACATTATTGTGCCCCAGCTGGATTTGCAATTCTAAAGTGTAACAATAAGAAGTTCAATGGGATGGGATCATGCAACAATGTCAGCACAGTACAGTGTACACATGGGATTAAGCCAGTAGTGTCAACCCAATTGTTGTTGAATGGTAGTCTAGCAGAGGAGGAAATAATAATTAGAACTGAAAATATCTCAGATAATGCAAAAATCATAATAGTACAGCTTAATGAGTCTGTAACAATTAATTGCACAAGGCCCTACAACAATACAAGAAAAGGTACACACATAGGACCAGGGCGAGCATGGTATACAACAGGAGTAGGAGATATAAGACAAGCACACTGTAAGGTTAATAAAACAGAATGGAATAAAACTTTAGAACGGGTAGCTAAAAAATTAAGAGACCTTATTAAGACAACAATAAAGTTTAGTCCACCCTCGGGAGGGGACCTAGAAATTACAACACACAGCTTTAATTGTGGAGGGGAATTTTTCTACTGCAATACATCAAGACTGTTTAATAGTACATGGATCACCATCCCATGTAGAATAAAACAAATTATAAACATGTGGCAAGGAGTAGGAAAAGCAATGTATGCCCCTCCCATTGAAGGACTAATCAGATGTTCATCAAATATTACAGGATTACTGTTAACATATGATGGGGGTGAGATCTTCAGACCTGGAGGAGGAGATATGAGAGACAATTGGAGAAGTGAATTATACAAATATAAAGTAGTAAGACTTGAACCACTAGGTCTAGCACCCACCAAGGCAAAAAGAAGAGTGGTGGAAAGAGAAAAAAGAGCAATAGGCCTAGGAGCTATGTTCCTTGGGTTCTTGGGAGCAGCAGGAAGCACGATGGGCGCAGCGTCATTGACGCTGACGGTACAGGCCAGACAATTATTGTCTGGTATAGTGCAGCAGCAAAACAATCTGCTGATGGCTATAGAGGCGCAACAGCATCTGTTGCAACTCACAGTCTGGGGCATTAAACAGCTCCAGGCAAGAGTCCTGGCTGTGGAAAGATACCTAAAGGACCAACAGCTCCTAGGAATTTGGGGTTGCTCTGGAAGACTCATTTGCACCACTAATGTGCCATGGAACTCTAGCTGGAGTAATAAATCCATAGATGAGATTTGGAATAACATGACCTGGATGCAGTGGGAAAGTGAAATTGACAATTACACAGGTTTAATATATAAATTAATTGAAGAATCGCAAATCCAGCAAAACAAAAATGAAAAAGAACTATTGGAATTGGACAAATGGGCAAGTTTGTGGACTTGGTTTGACATAACAAACTGGCTGTGGTATATAAAAATATTCATAATGATAGTAGGAGGCTTGATAGGTTTAAGAATAGTTTTTGCTGTGCTT
>D.KR.04.04KBH8.DQ054367
GCAAACTTGTGGGTCACAGTTTATTATGGGGTACCTGTGTGGAAAGAAGCAACCACCACTCTATTTTGTGCATCGGATGCTAACTCACTTAAAGCAGAGGCACATAATATCTGGGCCACACATGCTTGTGTACCCACGGATCCCAGCCCACAGGAGGTAGTACTGGCAAATGTCACAGAGAACTTAACATGTTGGAAAAATAACATGGTGGACCAGATGCATGAGGATATAATCAGTTTATGGGAGCAAAGCCTAAAACCATGTGTAAAATTAACCCCACTCTGTGTCACTTTAAACTGTTGCTCTTTCAATGTAACTACAGTGGTAAGGGATAAGAAGAAGCAAGAATATGCACTTTTTTATAGACTTGATATAGTACCAATGTATAGATTAATAAACTGTAATACCTCAACCGTTACACAGGCTTGTCCAAAGATATCCTTTGAACCAATTCCTATACATTATTGTGCCCCAGCTGGTTTTGCAATTCTAAAGTGTAACAATAAAACATTCAATGGAACAGGCCCATGCACAAATGTCAGCACAGTACAATGTACACATGGAATTAAGCCAGTGGTATCAACTCAACTGCTGTTAAATGGCAGTCTAGCAGAAAAGGAAATAATAATTAGATCTGAAAATCTCACAAACAATGCTAAAAACATAATAGTACAGCTTAATGTATCTGTACCAATTAAATGTGAAAGGCCCAACAACAATACAAGACGAGGTATACATATAGCACCAGGACAAGCACTCTTTGCAACAACAATAGGAGATATAAGAAGAGCACATTGTAATATCAGTAGCACAAAATGGAATGAAACTTTACAACAGTTAGCAAAAAAATTAGGAGACCTCTTTAAGACAGAAATAAATTTTAAGCCATCTTCAGGAGGGGACCTAGAGATTACAACACACAGTTTTGTTTGTGGAGGGGAATTTTTCTACTGCAATACATCAGGACTGTTTAATAGTACCTGGATCACACTCCAATGCAGAATAAAACAAATTATAAACATGTGGCAAGAAGTAGGAAGAGCAATGTATGCCCCTCCCATTGAAGGAGTAATCAAATGTTCATCAAACATTACAGGGCTAATATTGACAAGAGATGGTGCAGAGACTTTCAGACCTGGAGGAGGAAATATGAAAGACAATTGGAGAAGTGAACTATATAAATATAAAGTAGTACAAGTTGAACCAATAGGACTAGCACCTACCAAGGCAAAGAGAAGAGTGGTGGAAAGGGAAAAAAGAGCAATAGGGCTAGGAGCTATGTTCCTTGGGTTCTTGGGAGCAGCAGGAAGCACAATGGGCGCAGCGTCAGTGACGCTGACGGTACAGGCCAGACAGTTATTGTCTGGTATAGTGCAACAGCAAAACAATTTGCTGAGGGCTATAGAGGCGCAACAGCATCTGTTGCAACTCACGGTCTGGGGCATTAAACAGCTCCAGGCAAGAGTCCTGGCTCTAGAAAGATACCTAAAGGATCAACAGCTCCTAGGAATTTGGGGTTGCTCTGGAAAACTCATTTGCACCACTACTGTGCCTTGGAACTCTAGTTGGAGCAATAGATCTGTAGATACAATTTGGGATAACATGACCTGGATGCAGTGGGAAAGAGAAATTGACAATTACACAGGCATAATATATGACTTACTTGAAGAATCACAAAACCAGCAAGAAAAGAATGAAAAAGACTTGTTGGAATTGGACAAATGGGCAAGTTTGTGGAATTGGTTTAGCATAACAAGATGGTTGTGGTATATAAAAATATTTATAATAATAGTAGGAGGCTTGATAGGTTTAAGAATAATTTTTGCTGTGCTT
>D.TD.99.MN011.AJ488926
GCAGATTCGTGGGTCACAGTATACTATGGGGTGCCTGTGTGGAAAGAAGCAAAAGCCACTCTATTTTGTGCATCAGATGCTAAATCAATTAAAACAGAGGCACATAATATCTGGGCTTCACATGCCTGTGTACCCACGGACCCCAGTCCCCAAGAAATAGAGCTGGAAAATGTCACAGAAAACTTTAACATGTGGAAAAATAACATGGTGGAGCAGATGCATGAGGATATAATCAGTTTATGGGATCAAAGCCTAAAACCATGTGTAAAATTAACCCCGCTCTGTGTTACTTTGAACTGCTGCTCTTTCAATATAACCACAGTAGTAAGGGATAAGAAGAAGCAAGAATATGCACTTTTTTATAGACTTGATATAGTAGAAATGTATAGATTAATAAATTGTAATACCTCAGCCATTACACAGGCTTGTCCAAAGGTATCCTTTGAGCCAATTCCCATACATTATTGTGCCCCAGCTGGTTTTGGGATTCTAAAATGTAATGATAAGAAGTTCAATGGAACAGGTCCATGTACAAATGTCAGCACAGTACAGTGTACACATGGAATCAAGCCAGTGGTGTCAACTCAATTTCTATTAAATGGCAGTCTGGCAGAAGAAGAGATCGTGATTAGATCTGAAAATCTCACAGACAATACTAAAAACATAATAGTGCAGCTTAATGAAACTATAAACATTACTTGTATAAGGCCCAACAATAATACAAGAAGAAGTGTACATATAGGACCAGGGCAAGCACTCTATACAACAAATATAGGAGATATAAGACAAGCACATTGTAATATTAGTGGAGCAAAATGGAATAACACTCTACAAGAGGTAGCTAGAAAATTAGGAGCAGCTCTTACCACACAAATAATTTTTAAACCATCCTCAGGAGGGGACCCAGAAATAACAACACACAGTTTTAATTGTGGAGGGGAATTTTTTTACTGCAATACATCAAAACTGTTTGATAGAGAATTTATAACCATCCCATGCAGAATAAAACAAATTATAAACATGTGGCAGGGAGTAGGAAAAGCAATGTATGCCCCTCCCATCGCAGGACAAATTAAATGTTCATCAAATATTACAGGGCTACTATTGACAAGAGATGGTGGTGAGACCTTCAGACCTGGAGGAGGAGATATGAGGGACAATTGGAGAAGTGAATTATATAAATATAAAGTAGTAAGAATTGAACCACTAGGAGTAGCACCCACCAAGGCAAGGAGAAGAGTGGTGGAAAGAGAAAAAAGAGCAATAGGATTAGGAGCTATGTTCCTTGGGTTCTTGGGAGCAGCAGGAAGCACGATGGGCGCAGCGTCAGTGACGCTGACGGTACAGGCCAGACAATTATTGTCTGGTATAGTGCAACAGCAAAACAATTTGCTGAGGGCTATAGAGGCGCAACAGCATCTGTTGCAACTCACGGTCTGGGGCATTAAACAGCTCCAGGCAAGACTCCTGGCTGTGGAAAGATACCTAAAGGATCAACAGCTCCTAGGAATTTGGGGTTGCTCTGGAAAACACATTTGCACCACTACTGTGCCTTGGAACTCTAGTTGGAGTAATAGATCTCTAAATGATATTTGGCAAAACATGACCTGGATGCAATGGGAAAAAGAAATAGAAAATTACACAGGTGTAATATACAACTTAATTGAAGAATCACAAATCCAGCAAGAGAAAAATGAAAAAGAATTATTAGAATTGGACAAGTGGGCAAGTTTGTGGAATTGGTTTAACATAAGTCAATGGCTGTGGTATATAAAAATATTCATCATGATAGTAGGAGGCTTAATAGGTTTAAGAATAGTTTTTGCTGTGCTT
>D.UG.05.394MP1.KF986058
GCAAAGTTGTGGGTTACAGTGTATTATGGGGTACCTGTGTGGAAAGAAGCAAGCACTACTCTGTTTTGTGCATCAGATGCTAAATCCTATGAAACAGAGGCACATAATATATGGGCTACACATGCCTGTGTACCAACAGACCCCAACCCAAGAGAAATAAGACTAGAAAATGTCACAGAAAACTTTAACATGTGGAAAAACAACATGGTGGAGCAGATGCATGAGGATATAATCAGTTTATGGGAGCAAAGCCTAGCACCATGTGTAAAGTTAACCCCACTCTGTGTCACCTTAAACTGCTGCTCCTTCAATATAACCACAGAAGTAAGAGATAAGAAGAAGCAAGTATCTGCACTTTTTTATAAGCTTGATGTAGTACCAATATACAGATTAATAAATTGTAATACCTCAGTCATTACACAGGCATGTCCAAAGGTATCTTTTGAACCAATTCCCATACATTATTGTGCCCCAGCTGGATTTGCAATTCTAAAATGCAATGATAAGAAGTTCAATGGGACGGGTACATGTAAAAATGTCAGCACAGTACAATGTACACATGGAGTTAGGCCAGTAGTGTCAACTCAACTGTTGTTAAATGGCAGTCTAGCAGAAGAAGAGATAATAATTAGATCTGAAAACCTCACAAATAATGCAAAAATCATAATAGTACAGCTTAATGAGTCAGTAACAATTAATTGCACAAGGCCCAGTAATAATACAAGAAAAGGTATACGCATAGGACCAGGGCAAGCATACTTT---ACACAAACAGGAGATATAAGACAAGCACATTGTAATGTTAGTGGAGAAGAATGGGATAAGACTTTACAACAGGTAGCTAACAAATTAAGAGTCCTTCTTAAGACAGTCATAAATTTTAACCAATCCTCGGGAGGGGACCTAGAAATTACAAAACACACCTTTAATTGTGGAGGGGAATTTTTCTACTGCAATACATCAAGACTGTTTAATAGTACATGGATCACACTCCCATGCAGAATAAAACAACTTATAAACATGTGGCAGAGAGTGGGAAAAGCAATGTATGCCCCTCCCATTGCAGGAGTAATCAGTTGTACATCAAATATTACAGGACTATTGTTGACAAGGGATGGTGGTGAGACCTTCAGACCTGGAGGAGGAGATATGAGAGACAATTGGAGAAGTGAATTATACAAATATAAAGTAGTAAGAATTGAACCACTAGGTCTAGCACCCACCAAGGCAAAAAGAAGAGTGGTGGAAAGAGAGAAAAGAGCAATAGGACTAGGAGCTCTGTTCCTTGGGTTCTTGGGAGCAGCAGGAAGCACAATGGGCGCAGCGTCACTGACGCTGACGGTACAGGCCAGACAATTATTGTCTGGTATAGTGCAACAGCAAAACAATTTGCTGAGGGCTATAGAGGCGCAACAGCACCTGTTGCAACTCACAGTCTGGGGCGTTAAACAGCTCCAGGCAAGAGTCCTAGCTGTGGAAAGTTACCTAAGGGATCAACAGCTCCTAGGAATTTGGGGTTGCTCTGGAAAACACATTTGCACCACTAATGTGCCCTGGAACTCTAGCTGGAGTAATAGATCTCTAGGGGAGATTTGGAATAACATGACCTGGATGGAGTGGGAAAGAGAAATTGACAATTACACAGGGTTAATATACAGCTTAATTGAAGAATCACAAATCCAGCAAGAAAAAAATGAACAAGAACTATTGAAATTGGACAAATGGGCAAGTTTGTGGAATTGGTTTAGCATAACAAATTGGCTGTGGTATATAAAAATATTCATAATGATAGTAGGAGGCTTAATAGGTTTAAGAATAGTTTTTGCAGTGCTT
>D.UG.05.p190049.JX236668
ACACAGTTGTGGGTCACAGTTTATTATGGGGTACCTGTGTGGAAAGAAGCGACCACTACTCTATTTTGTGCATCAGATGCTAAGTCATATAAAGCAGAGGCACATAATATCTGGGCTACACATGCCTGTGTACCAACAGACCCCAACCCACGAGAAATAACATTAGAAAATGTCACAGAAAATTTTAACATGTGGAAAAATAACATGGTGGAGCAGATGCATGAAGATATAATTAGTTTATGGGAGCAAAGCCTAAAACCATGTGTAAAATTAACCCCACTCTGTGTCACTTTAGACTGCTGCTCTTTCAATATAACCACAGAAGTGAGAGATAAGAAGAAGCAAGTATATGCACTTTTTTATAAACTTGATGTGGTACAAATGTATAGATTAATAAATTGTAATACCTCAGCCATTACACAGGCGTGTCCAAAGATAAATTTTGAGCCAATTCCCATACATTATTGTGCCCCAGCTGGATTTGCAATTCTAAAATGTAATGATAAAGAGTTCAATGGGACAGGTCCATGCAAAAACGTCAGTACAGTGCAGTGTACACATGGGATTAGGCCAGTGGTGTCAACTCAATTGTTATTGAATGGCAGTCTAGCAGAAGAAGAAATAATAATTAGGTCTGAAAATATCACAGATAATACTAAAAACATAATAGTACAGCTTAATGAGCCTGTAACAATTAAGTGCATAAGGCCCTACAACAATACAAGACAAGGTATACATATAGGACCAGGGCAAGCACTCTATACAACAGATATAGGAGATATAAGACGAGCACATTGTGAGATTAATAAAACAGAATGGAATACAACTTTACAACAGGTAGCTAAAAAGTTAGGAGATCTTCTTAACCAGACAGCAATTTTTCAACCATCCTCGGGAGGGGACCTAGAAATTACAACACACAGCTTTAATTGTGGAGGGGAATTTTTCTACTGTGATACATCAGAACTATTTAATAAGACATCAATTACACTCCCATGCAGAATAAAACAAATCATAAACATGTGGCAGGGAGTAGGAAAAGCAATGTATGCCCCTCCCATTGAAGGACTAATCAAATGTTCATCAAATATTACAGGACTATTGTTGACAAGAGATGGGGGTGAGACTTTCAGACCTGGAGGAGGAGATATGAGAGACAATTGGAGAAGTGAATTATACAAATATAAAGTAGTAAGAGTTGAACCACTAGGTCTAGCACCCACCAGGGCAAAGAGAAGAGTGGTGGAAAGAGAAAAAAGAGCGATAGGACTAGGAGCTGTGTTCCTTGGGTTCTTGGGAGCAGCAGGAAGCACGATGGGCGCAGCGTCACTGACACTGACGGTACAGGCCAGACAGTTATTGTCTGGAATAGTGCAACAGCAAAATAATTTGCTGATGGCTATAGAGGCGCAACAGCATCTGTTGCAACTCACAGTCTGGGGCATTAAACAGCTCCAGGCAAGAGTCCTGGCTGTGGAAAGATACCTAAAGGATCAACAGCTCCTAGGAATTTGGGGTTGCTCTGGAAAACACATTTGCACCACTAATGTGCCCTGGAACTCTAGCTGGAGTAATAAATCTCTAGGGGAGATTTGGAATAACATGACCTGGATGGAGTGGGAAAGAGAAATCGACAATTACACAGGGTTAATATATAGCTTAATTGAAGAATCGCAAATCCAGCAAGAAAAGAATGAACAAGAACTATTGCAAATGGACAAATGGGCAAGTTTGTGGAATTGGTTTAGCATAACAAACTGGCTGTGGTATATAAAAATATTCATAATGATAGTAGGAGGCTTAATAGGTTTAAGGATAGTTTTTGCTGCGCTT
>D.UG.07.pSC191727.JX236679
GCAAATTTGTGGGTTACAGTTTATTATGGGGTACCTGTGTGGAAAGAAGCAACCACTACTCTATTTTGTGCATCAGATGCTAAATCATATGTACCAGAAGCACATAATATCTGGGCTACACATGCCTGTGTACCAACAGACCCCAACCCACAAGAAATAATACTAGACAATGTCACAGAAAACTTTAACATGTGGAAAAATAACATGGTGGAGCAAATGCATGAGGATATAATCAGTTTATGGGATCAGAGCCTAAAACCATGTGTAAAATTAACCCCACTCTGTGTTACTTTAAACTGCTGCTCTTTCAATATAACCACAGAAGTAAGAGATAAGAAGAAGCAAGTACATGCAGTTTTCTATAGACCTGATGTAGTACCAATGTATAGATTAATAAATTGTAATACCTCAGCCGTTACACAAGCGTGTCCAAAGATAACCTTTGACCCAATTCCCATACATTATTGTGCCCCAGCTGGATATGCGATTCTAAAATGTAATAACAAGAAGTTCAATGGGACAGGTCCATGCAAAAATGTCAGCACAGTACAGTGTACACATGGGATTAAGCCAGTGGTGTCAACTCAATTGTTGTTGAATGGCAGTCTAGCAGAAGAAGAGATAATAATTAGATCTGAAAATCACACAAATAATGCTAAAATCATAATAGTACAGCTTAATGAGTCTGTACCAATTAATTGCACAAGGCCCTCCAACAATACAAGACAAAGCATGCATATAGGACCAGGGCAAGCAATCTATACAACAAAAATAGGAAATATAAGACAAGCACATTGTAACATAAGTGAAGAAAAATGGAATAAAACTTTAAGAGGAGTAGCTAAAAAATTAAAAGACCTTTATAAGACAACAATAATCTTTGAGCCATCCTCGGGAGGGGACCTAGAAATTACAACACACAGTTTTAATTGTGGAGGGGAATTTTTCTACTGCAATACATCAGGACTGTTTAATAGTAAATGGATCACACTCCAGTGCAAAATAAAACAAATTATAAACATGTGGCAGGGAGTAGGCAGGGCAATGTATGCCCCTCCCATTGAAGGACAAATTAAATGTTCATCAAATATTACAGGATTATTATTGACAAGAGATGGTGGTGAGACCTTCAGGCCGGGAGGAGGAGATATGAGAGATAATTGGAGAAGTGAATTATACAAATATAAAGTAGTAAAAATTGAACCATTAGGTCTAGCGCCCACCAGGGCAAAGAGAAGAGTGGTGGAAAGAGAAAAAAGAGCAATAGGACTAGGAGCTGTGTTCCTTGGGTTCTTGGGAGCAGCAGGAAGCACGATGGGCGCAGCGTCACTGACGCTGACGGTACAGGCCAGACAGGTATTGTCTGGTATAGTGCAACAGCAAAACAATTTGCTGAGGGCTATAGAGGCGCAACAGCATCTGTTGCAACTCACAGTCTGGGGCATTAAACAGCTCCAGGCAAGAGTCCTGGCTGTGGAAAGCTACCTAAAGGATCAACAGCTCCTAGGAATTTGGGGTTGCTCTGGAAAACACATTTGCACCACTACTGTGCCCTGGAACGCTAGCTGGAGTAATAAATCTCTAGATGTGATTTGGAATAACATGACCTGGATGGAGTGGGAAAGAGAAATTGACAATTACACAGGGGAGATATACAGATTAATTGAAGAATCGCAAACCCAGCAAGAAAAGAATGAACAAGAGCTATTGCAATTGGACAAATGGGCAAGTTTGTGGAATTGGTTTAGCATAACAAACTGGCTGTGGTATATAAGAATATTCATAATGATAGTAGGAGGCTTAATAGGTTTAAGAATAGTTTTTGCTGTGCTT
>D.UG.10.DEMD10UG004.KF716479
ACACAATTGTGGGTCACAGTTTATTATGGGGTGCCTGTGTGGAAAGAAGCAAAAACTACTCTATTTTGTGCATCAGATGCTAAAGCATACAAACCAGAAGCACATAATATCTGGGCTACACATGCCTGTGTACCAACAGACCCCAACCCACAAGAAATATACTTAGAAAATGTCACAGAAAACTTTAACATGTGGAAAAATAACATGGTGGAACAGATGCATGAGGATATAATTAGTTTATGGGATCAAAGCCTAAAACCATGTGTTAAGCTAACCCCATTATGTGTCACTTTGAACTGCTGCTCGTTCAATGTAACCACAGAAGTAAGAGATAAGAAGAAGCAAGTACAAGCACTTTTTTATAGCCATGATGTAGTACAAATATATAGATTAATAAGTTGTAATACCTCAGCCATTACACAAGCATGTCCAAAGATAACCTTTGAACCAATTCCCATACATTATTGTGCCCCAGCTGGATTTGCGATTCTAAAATGTAATGATAAGAAGTTCAATGGACAGGGTCGATGTACAAATGTCAGCACAGTACAGTGTACGCATGGGATTAGGCCAGTAGTGTCAACTCAGCTATTGTTGAATGGCAGTCTAGCAGAAGAAGAAATGGTGATTAGAACTGAAAACCTCACAAATCATTTGAAAACCATAATAGTACAGTTTAATAAGTCTGTAACAATTAATTGCACAAGGCCCTACAACAATACAAGACAAAGTACACATATAGGACCAGGGGCAGCAATCTATACAACAAAGATAGGAGATATAAGACAGGCACATTGTAATATTAGTAGAGTAGACTGGGATACCACCTTACAACAGGTAGCTAAAAAATTAAGAGACCTTCTTAAAATAGAAATAGTCTTTGGACCATCCTCGGGAGGGGACCTAGAAGTTACAACACACAGCTTTAATTGTGGAGGGGAGTTTTTCTACTGCAATACATCAGGACTGTTTAATAGTACATGGATCACACTCCCATGCAGAATAAAACAAATTATAAATATGTGGCAGAGAATAGGAAAAGCAATGTATGCCCCTCCCATTGAAGGACTAATCAAATGTTCCTCAAATATTACAGGACTATTGTTGGAAAGAGATGGTAGTGAGACTGTCAGACCTGTAGGAGGAGAGATGAGAAACAATTGGAGAAGTGAATTATACAAATATAAAGTAGTAAGAATTAAACCAATAGGTCTAGCACCCACCAGGGCAAAGAGAAGAGTGGTGGAAAAACAAAAAAGAGCAATAGGACTAGGAGCTATGTTCCTTGGGTTCTTGGGAGCAGCGGGAAGCACGATGGGCGCAGCGTCAATGGCGCTGACGGTACAGGCCAGACAAGTACTGTCTGGTATAGTGCAACAGCAAAACAATTTGCTGAGGGCTATAGAGGCGCAACAGCATCTGTTGCAACTCACAGTCTGGGGCATTAAACAGCTTCAGGCAAGAGTTCTCGCTGTGGAAAGCTACCTAAGGGATCAACAGCTCCTAGGAATTTGGGGTTGCTCTGGAAGACACATTTGCACCACTGCTGTGCCCTGGAACTCTACCTGGAGTAATAAAACTCTAGAGGACATTTGGGGTAACATGACCTGGATGGAGTGGGAAAAAGAAATTGACAATTACACAGAGTTAATATATAACTTAATTGAAGTATCGCAAACCCAGCAAGAAAAGAATGAACAAGAACTATTGCAATTGGACCAATGGGCAAGTTTGTGGAATTGGTTTAATATATCAAACTGGCTGTGGTATATAAGAATATTCATAATGATAGTAGGAGGCTTAATAGGTTTAAGAATAGTTTTTGCTGTGCTT
>D.UG.11.DEMD11UG003.KF716480
GCACAATTGTGGGTCACAGTTTATTATGGGGTACCTGTGTGGAGAGAAGCAACCACTACTCTATTCTGTGCATCAGATGCTAAATCATATGAAACAGAGGTGCATAATGTCTGGGCCACACATGCATGTGTACCAACAGACCCCAACCCACAAGAAATACATCTAGAAAATGTCACAGAAAACTTTAACATGTGGAAAAATAACATGGTAGAGCAGATGCATGAGGATATAATCAGTTTATGGGATCAAAGTCTAAAACCATGTGTAAAATTAACCCCACTCTGTGTCACTTTAAACTGCTGCTCTTTCAAGGTAACCACAGAAATAAATGATAAGAAGAAGAAAGTACATGCACTTTTTTACAAACTTGATGTAGTAAAAATATATAGATTAATAAATTGTAATACCTCAGCCCTTACACAGGCGTGTCCAAAGGTAACCTTTGAGCCAATTCCCATACATTATTGTGCCCCAGCTGGATTTGCGATTCTAAAATGTAATGATAAGAATTTCACTGGAACAGGTCCATGCAACAATGTTAGCTCAGTACAGTGTACACATGGGATTAAGCCAGTAGTGTCAACTCAACTGTTGTTGAATGGCAGTCTAGCAGAAGAAGAGGTCATAGTTAGGACTAAAAATCTCACAGATAATACTAAAACTATAATAATACAACTTAAGGAGTCTGTAAACATTACTTGCATAAGGCCCTACAATAATACAAGGAAAAGTATAAATATGGGACCAGGGCGAGCATTCTATACAAACGACATAGGAGATATAAGACAAGCACATTGTAATGTTAGTAGAACAGCTTGGGATAAAACTTTACAACAGGTAGCTGCAAAATTAGGAAACCTTTATGAGACAACAATAATTTTTGAACCATCCTCAGGAGGGGACCCAGAAATTGCAACACACAGCTTTAATTGCAGAGGGGAATTTTTCTACTGCAATACATCAGAACTGTTTAATAGTATATGGATCACACTTCCATGCAGAATAAAACAAATTATAAACATGTGGCAGGGAGTAGGAAAAGCAATGTATGCCCCTCCCATTGAAGGAGAAATCAAATGTATATCAAATATTACAGGACTATTGTTGACAAGGGATGGTGGTGAGACCTTCAGACCTGGAGGAGGAGATATGAGAGACAATTGGAGAAGTGAATTATACAAATATAAAGTAGTAACAATTGAACCACTGGGTATAGCACCCACCAAGGCAAAGAGAGGAGTGGTGGAAAGAGAAAAAAGAGCAATAGGACTAGGAGCTATGTTCCTTGGGTTCTTGGGAGCAGCAGGAAGCACGATGGGCGCAGTGTCATTGACGCTGACGGTACAGGTCAGACAGCTATTGTCTGGCATAGTGCAACAGCAAAACAATTTGCTGAGGGCTATAGAGGCGCAACAGCATATGTTGCAACTCACAGTCTGGGGTGTTAAACAGCTCCAGGCAAGAATCCTGGCTGTGGAAAGCTACCTAAAGGATCAACAGCTCCTAGGAATTTGGGGTTGCTCTGGAAAACACATTTGCACTACTAATGTGCCTTGGAACTCTAGCTGGAGTAATAAATCTGTAGAATACATTTGGGAAAACATGACCTGGATGCAATGGGAAAAAGAAATTGAAAATTATACAGGGGTAATATACAGTTTAATTGAGGAATCGCAAATCCAGCAAGAAAAGAATGAACAAGAGCTATGGCAATTGGATAAATGGGCAAGTTTGTGGAATTGGTTTACCATAACAAATTGGCTGTGGTATATAAAGATTTTCATAATGATAGTAGGAGGCTTGATAGGTTTAAGAATAGTTTTTGCTGTGCTT
>D.UG.91.UG270.AB485651
ACACAGTTGTGGGTCACAATATATTATGGGGTACCTGTGTGGAAAGAAGCAACCACTACTCTATTTTGTGCATCAGATGCTAAATCATATGAAACAGAGGCACATAATATCTGGGCTACTCATGCCTGTGTGCCAACAGACCCCAACCCACAAGAAATAATACTGGAAAATGTCACAGAAAACTTTAACATGTGGAAAAATAACATGGTGGATCAGATGCATGAGGATATAATCAGTCTATGGGATCAAAGCCTAAAACCATGTGTAAAGTTAACCCCACTATGTGTCACTTTAAACTGCTGCTCTTTCAATATAACCACAGAATTAAGAGATAGGAAAAAGCAAGTACATGCACTTTTTTACAAACTTGATGTAGTACAAATATATAGATTGATAAATTGTAATACCTCAGCCATTACACAAGCGTGTCCAAAGATAACCTTTGAGCCAATTCCCATACATTATTGTGCCCCAGCTGGATTTGCGATTCTAAAATGTAACAGTAAGAAGTTCAATGGGACGGGTCCATGTAAAAATGTCAGCACAGTACAGTGTACACATGGGATCAGGCCAGTAGTGTCAACTCAACTGTTGTTGAATGGCAGTTTAGCAGAAGAAGAGATAATAATTAGATCTGAAAATCTCACAAATAATGCTAAAATCATAATAGTACAGCTTAATGAGTCTGTAACAATTAATTGCACAAGGCCCTACCAAAATATAAGAAAATATACACATATGGGACCAGGACGAGCATGGTATACAACAAAAAATGGAGATATAAAACGAGCATATTGTAATGTTACTAGAGCTGGATGGAATAAAACTTTACAACAGGTAGCTAAAAAATTAGGAGACCTTCTTAAGACAACAATAATTTTTAAACCATCCTCGGGAGGGGACCCAGAAATTACAACACACACCTTCAATTGTGGAGGGGAATTTTTCTACTGTAATACATCAAGATTGTTTAATAGTGAATGGATCAAACTCCCATGCAGAATAAAACAGCTTATAAACATGTGGCAGAGAGTAGGAAAAGCAATGTATGCCCCTCCCATTGAAGCACTAATTAACTGTTCATCAAACATTACAGGACTATTGTTGTCAAGAGATGGTGGTGAGACCTTCAGACCTGGAGGAGGAGATATGAGAGACAATTGGAGAAGTGAATTGTACAAATATAAAGTAATAAGAATTGAACCAATAGGTCTAGCACCCACCAAGGCAAAAAGAAGAGTGGTGGAAAGGGAAAAAAGAGCAATAGGACTAGGAGCTATGTTCCTTGGGTTCTTGGGAGCAGCAGGAAGCACGATGGGCGCAGCGTCATTGACGCTGACGGTACAGGCCAGACAGTTAATGTCTGGTATAGTGCAACAGCAAAATAATTTGCTGAGGGCTATAGAGGCGCAACAACATCTGTTGCAACTCACAGTCTGGGGCATTAAACAGCTCCAGGCAAGAATCCTGGCTGTAGAAAGATACCTAAAGGATCAACAGCTCCTAGGACTTTGGGGTTGCTCTGGAAGACACATTTGCACCACTATTGTACCCTGGAACTCTAGCTGGAGTAATAGATCTCTAGGGGACATTTGGGGAAACATGACATGGATGGAATGGGAAAGAGAAATTGACAATTACACAGGTTTAATATACAACTTAATTGAAGAATCGCAAATCCAGCAAGAAAAGAATGAACAAGAACTATTACAATTGGACAAATGGGCAAGTTTGTGGAATTGGTTTGACATAACAAACTGGCTGTGGTATATAAAAATATTCATAATGATAGTAGGAGGCTTGATAGGTTTAAGAATAGTTTTTACTGTGCTT
>D.UG.92.92UG001.AJ320484
GCAAAGAAGTGGGTCACAGTGTATTATGGGGTACCTGTGTGGAAAGAAGCAACAACCACTCTATTTTGTGCATCAGATGCTAAATCATATAAAACAGAGGTACATAATATCTGGGCTACACATGCCTGTGTACCAACAGACCCCAACCCACGAGAAATAGAACTGGAAAATGTCACAGAAAACTTTAACATGTGGAAAAATAACATGGTGGAGCAGATGCATGAGGATATCATCAGTTTATGGGATCAAAGCCTAAAACCATGTGTAAAATTAACCCCACTCTGTGTCACTTTAAACTGCTGCTCTTTCAATATAACCACAAAATTAATAGATAAGAAGAAGCAAGTACATGCACTTTTTTATAGACTTGATGTGGTACAAATATATAGATTAATAAATTGCAATACCTCAGCCATTACACAGGCTTGTCCAAAGGTAACTTTTGAGCCAATTCCCATACATTATTGTGCCCCAGCTGGTTTTGCAATTCTAAAGTGTAGAGATAAGAAGTTCAATGGAACAGGACCATGCAAAAATGTCAGCACAGTACAATGCACACATGGAATTAGGCCAGTAGTGTCAACCCAACTGCTGTTGAATGGCAGTCTAGCAGAAGAAGAGATAATAATTAGATCTGAAAATCTCACAAACAATGCTAAAACCCTAATAGTACAGCTTAATGAGTCTGTAGAAATCAATTGTACAAGGCCCTACTACAACCAGATAAGACAAACATCTATAGGACAAGGGCAAGCACTCTATACAACAAGAACGGGAGATATAAGAAAAGCATATTGCAATATTAGTAAAGCAGGATGGAATAAAACTTTACAGCAGGTAGCAAAAAAATTAGGAGACCTCTTTCAGACAACAATAATTTTTAAACCATCCTCGGGAGGAGACCCAGAAATTACAACACACAGCTTTAATTGTGGAGGGGAATTTTTCTACTGCAATACATCAAAACTGTTTAACAGTGCATGGATCATTATCCCATGCAGAATAAAACAAATTATAAACATGTGGCAGGGAGTAGGAAAAGCAATGTATGCCCCTCCCATCGAAGGATGGATCAATTGTGCATCAAATATTACAGGGCTCTTACTGGTAAGGGATGGTGGTGAGACCTTCAGACCTCAAGGAGGAGATATGAGAGACAATTGGAGAAGTGAATTATACAAGTATAAAGTAGTAAAAATTGAACCACTAGGAATAGCACCCACCAAGGCAAAGAGAAGAGTGGTGGAAAGAGAAAAAAGAGCAATAGGACTAGGAGCTATGTTCCTTGGGTTCTTGGGAGCAGCAGGAAGCACGATGGGCGCAGCGTCATTGACGCTGACGGTACAGGCCAGACAATTATTGTCTGGTATAGTGCAACATCAAAACAATTTGCTGATGGCTATAGAGGCGCAACAGCATCTGTTGCAACTCACAGTCTGGGGCATTAAACAGCTCCAGGCAAGAATCCTGGCTGTGGAAAGATACCTACAGGATCAACAGCTCCTAGGAAGTTGGGGGTGCTCTGGAAGACACATTTGCACCACTACTGTGCCCTGGAACTCTAGTTGGAGTAATAAATCTATAGATGACATTTGGAATAACATGACCTGGATGGAGTGGGAAAAAGAAATTGACAATTACACAGGTGTAATATACAGATTAATTGAGGAATCGCAAACCCAGCAAGAAAAGAATGAACAAGAACTATTGCAATTGGACAAATGGGCAAGTTTGTGGAATTGGTTTAGCATAACAAAATGGCTGTGGTATATAAAAATATTCATAATGATAGTAGGAGGCTTAATAGGGTTAAGAATAGTTTTTACTGTGCTT
>D.UG.92.CD4_dependent_92UG046.AY623599
GGAGAATTGTGGGTCACAGTTTATTATGGGGTACCTGTGTGGAAAGAAGCAACCACTACTCTATTTTGTGCATCAGATGCTAAATCATATGAACCAGAGGCACATAATATCTGGGCTACACATGCCTGTGTGCCAACAGACCCCAACCCACGAGAAATAAAACTGGAAAATGTCACAGAAAACTTTAACATGTGGAAAAATGACATGGTGGAGCAGATGCATGAGGATGTAATCAGTCTATGGGATCAAAGCCTGAAACCATGTGTAAAATTAACCCCACTCTGTGTCACTTTACATTGCTGCTCTTTCAATGTAACCACAGAAGTAATAGATAAGAAGAAGCAAGAACATGCACTTTTTTATAAACTTGATGTGGTACAAATGTATAGATTAATAAATTGTAATACCTCAGTCATTACACAGGCGTGTCCAAAGGTAACCTTTGAGCCAATTCCCATACATTATTGTGCTCCAGCTGGATTTGCGATTCTAAAGTGTAATGATAAGAAGTTCAATGGGACGGGTCCATGCAAAAACGTCAGCACAGTGCAGTGTACACATGGGATTAGGCCAGTAGTGTCAACCCAACTGTTGTTGAATGGCAGTCTAGCAGAAGAAGAGATAATAATTAGATCTGAAAATCTCACAAATAATGCTAAAACCATAATAGTACAGCTTAATGAGTCTGTACCAATTAATTGCTCAAGGCCCTACGAAAATAAAAGACGACGTACACCTATAGGACTAGGGCAAGCGTACTATACAACAAAAAAAGGATATATAAGACCAGCACATTGTAATATTAGTGGAGCAGAATGGAATAAAACTTTACAACAGGTAGCTAAAAAATTAGGAGACCTTTTCCAGACAACAATAATTTTTCAACCACACTCGGGAGGGGACCCAGAAATTACAACACACAGCTTTAATTGTGGAGGGGAATTTTTCTACTGCGATACATCAAGACTGTTTAATAGGACTTATATCAAACTCCCATGCAGAATAAAACAAATTATAAACATGTGGCAGGGAGTAGGAAAAGCAATGTATGCCCCTCCCATTGAAGGACTAATCAAATGTTCATCAAACATTACAGGACTATTGTTGACAAGAGATGGGGGAGAAACCTTCAGGCCTGGAGGAGGGGATATGAGAGACAATTGGAGAAGTGAATTATACAAATATAAAGTAGTAAGAATTGAACCACTAGGTCTAGCACCCACTGAGGCAAAGAGAAGAGTGGTGGAAAGAGAAAAAAGAGCAATAGGACTAGGAGCTATGTTCCTTGGGTTCTTGGGAGCAGCAGGAAGCACGATGGGCGCAGCGTCAATGACGCTGACGGTACAGGCCAGACAGTTAATGTCTGGTATAGTGCAACAGCAAAACAATTTGCTGAGGGCTATAGAGGCGCAACAGCATCTGTTGCAACTCACAGTCTGGGGCATTAAACAGCTCCAGGCAAGAATCCTGGCTGTGGAAAGCTACCTAAAGGATCAACAGCTCCTAGGAATTTGGGGTTGCTCTGGAAGACACATTTGCACCACTGCTGTGCCCTGGAACTCTAGCTGGAGTAATAAATCTCTAAACGAGATTTGGGGTAACATGACCTGGATGGAGTGGGAAAAAGAAATTGACAATTACACAGAATTAATATACAGCTTAATTGAAGAATCGCAAACCCAGCAAGAAAAGAATGAACAAGAACTATTGAAATTGGACCAATGGGCAAGTTTGTGGAATTGGTTTAGCATAACAAAATGGCTGTGGTATATAAAAATATTCATAATGATAGTAGGAGGCTTGATAGGTTTAAGAATAGTTTTTGCTGTGCTT
>D.UG.96.HFFP1.KF986082
ACAGAGTGGTGGGTCACAGTTTATTATGGGGTACCTGTGTGGAAAGAAGCAACCACTACTCTATTTTGCGCATCAAATGCCAAAGCATATGAAACAGAGGCACATAATATCTGGGCTACACATGCCTGTGTACCAACAGACCCCAACCCAAGAGAAATAATACTAGAAAATGTTACAGAAAACTTTAACATGTGGAAAAATAACATGGTGGAGCAAATGCATGAGGATATAATCAGTTTGTGGGATCAAAGCCTAAAACCATGTGTGAAATTAACCCCACTCTGTGTTACTTTAAACTGCTGCTCTTTCAATATAACCACAGAAATAAGAGATAAGAAGAAACAAGTACATGCACTTTTTTATAAACTTGATGTGGTACAAATATATAGATTAATAAACTGCAATACCTCAGCCATTACACAAGCATGTCCAAAGATAACCTTTGAACCAATTCCCATACATTACTGTGCCCCAGCTGGATTTGCAATTCTAAAATGTAATGATAAGAAGTTCAATGGGACGGGTCCATGTAAAAATGTCAGCACAGTACAGTGCACACATGGGATCAGGCCAGTAGTGTCAACTCAACTGTTGTTGAATGGCAGTCTAGCAGAAGAAGAGATAATAATTAGGTCTGAAAATCTCACAAATAATGCTAAAATCATAATAGTACATCTTAATGAATCTGTAGCAATTAATTGCACAAGGCCCTACAACAACACAAGACAAGGTATACATATAGGACCAGGGCGAGCATACTGGACAACAAGGATAGGAAAGATAAGACAAGCGCATTGTAACATTAGTGGGGACGACTGGAATAAAACTTTATACCAGGTAGCAGAGAAATTAAGAGACCTTTTTAACAAGACAATAATTTTTAAACCATCCTCGGGAGGGGACCCCGAAATCACAACACACAGCTTTAATTGTGGAGGGGAATTTTTCTACTGCAATACATCAGGACTGTTTAATAATAATACGATCATACTCCCATGTAGAATAAAACAAATTATAAACATGTGGCAGGAAGTAGGAAAAGCAATGTATGCCCCTCCCATTGAAGGACTAATCCATTGTTCATCAAACATTACAGGATTATTGTTGACAAGAGATGGAGGTGAAACCTTCAGGCCTGGAGGAGGAGATATGAGGAACAATTGGAGAAGTGAATTGTACAAATATAAAGTAGTAAGAATCGAACCACTAGGTCTAGCACCCACCAGGGCAAGGAGAAGAGTGGTGGAAAGAGAAAAAAGAGCAATAGGACTGGGAGCTATGTTCCTTGGGTTCTTGGGAGCAGCAGGAAGCACGATGGGCGCAGCGTCATTGACGCTGACGGTACATGCCAGACAGTTATTGTCTGGTATAGTGCAACAGCAAAACAATTTGCTGAGGGCTATAGAGGCGCAACAGCATCTGTTGCAACTCACAGTCTGGGGCATTAAACAGCTCCAGGCAAGAGTCCTGGCTGTGGAAAGCTACCTAAAGGATCAACAGCTCCTAGGAATCTGGGGTTGCTCTGGAAAACACATTTGCACCACTAATGTGCCCTGGAACTCTAGCTGGAGTAATAAAAGTCTAGAGGAGATTTGGAATAACATGACATGGATGGAGTGGGAAAGAGAGATTGACAATTACACAGGGTTAATATACAGCTTAATTGAGGAATCGCAAATCCAGCAAGAAAATAATGAAAAAGAACTATTGGAATGGGACAAATGGGCAAGTTTGTGGAATTGGTTTAGCATAACAAAATGGCTGTGGTATATAAAGATATTCATAATGATAGTAGGAGGCTTGATAGGTTTAAGAATAGTTTTTGCTGTGCTT
>D.UG.97.295FP01.EU852982
ACACAGTTGTGGGTCACAGTTTACTATGGGGTACCTGTGTGGAAAGAAGCAACCACTACTCTATTTTGTGCATCAGATGCTAAATCATATAAAACAGAGGCACATAATATCTGGGCTACACATGCTTGTGTACCAACAGACCCCGACCCACAAGAAATAGTATTGGAAAATGTCACAGAAAAATTTAATATGTGGAAAAATGCCATGGTGGAGCAGATGCATGAGGATATAATCAGTTTATGGGATGAAAGCCTAAAACCATGTGTAAAATTAACCCCACTCTGTGTCACTTTAAACTGCTGTACCTTCAACATAACCACAGAACTACAAGATAAGAAGAAGAAAGTACATGCACTCTTTTATAAACTTGATCTGGTACAAATATATAGATTAATAAGTTGTAATACCTCAGCCCTTACACAGGCATGTCCAAAGACATCCTTTGAGCCAATTCCCATACATTATTGTGCCCCAGCTGGATTTGCAATTCTAAAATGTAATGATAAAAAGTTCAATGGGACGGGTCCATGCAAAAATGTCAGCACAGTACAGTGTACACATGGGATTAAGCCAGTAGTGTCAACTCAACTGTTGTTAAATGGCAGTCTAGCAGAAGAAGAAATAATAATTAGATCTGAAAATATCACAAATAATGCTAAAATCATAATAGTACAGCTTAAAGAGAATGTAACAATTGAGTGCATAAGGCCCAACAACAACACAAGACAAAGTACACACATAGGACCAGGGCAAGCACTCTATACAACACAAATAGGAGATATAAGACAAGCACATTGTAATATTAGTAGAACAGACTGGAATAAAATGTTGCAAAATGTGTCTAAAAAATTAGAAGACCTTTTTAACAAAACAATAATTTTTAAACCATCCTCAGGAGGGGACCCAGAAATTGAAATGCACAGCTTTAATTGTGGAGGGGAATTTTTCTACTGCAATACATCAGGACTGTTTAACAATACGTTTATCACACTCCCATGCAGAATAAAACAAATTATAAACATGTGGCAGGGAGTAGGAAAAGCAATGTATGCCCCTCCCATCGCAGGACTAATTAAATGTTCATCAAATATTACAGGACTATTATTGACAAGGGATGGTGGTGAGACCTTTAGACCTGGAGGAGGAGATATGAGGGACAATTGGAGAAGTGAATTATATAAATATAAAGTAGTAAAAATTGAACCACTAGGTCTAGCACCCACCAAGGCAAAGAGAAGAGTGGTGGAAAGAGAAAAAAGAGCAATAGGACTGGGAGCTTTGTTCCTTGGGTTCTTGGGAGCAGCAGGAAGCACGATGGGCGCAGCGTCAATAACGCTGACGGTACAGGCCAGACAGTTATTGTCTGGTATAGTGCAGCAGCAAAATAATTTGCTGAGAGCTATAGAGGCGCAACAGCATCTGTTGCAACTCACAGTCTGGGGCATTAAACAGCTCCAGGCAAGAATCCTGGCTGTGGAAAGCTACCTAAAGGATCAACAGCTCCTAGGAATTTGGGGTTGCTCTGGAAAACACATTTGCACCACTAGTGTGCCTTGGAATTCTAGCTGGAGTAATAAATCTCTAGATGATATTTGGCATAACATGACCTGGATGGAGTGGGAAAGAGAAATAGCCAATTACACAGATTTAATATACAACTTAATTGAAGAATCGCAAACCCAGCAAGAAAAGAATGAATTAGATTTATTGAAATTGGACAAATGGGCAAGTTTGTGGAATTGGTTTGACATAACAAGATGGCTGTGGTATATAAAAATATTCATAATGATAGTAGGAGGCTTGATAGGTTTAAGAATAGCTTGTGCTGTGTTT
>D.UG.98.98UG57131.AF484505
ACACAGTGGTGGGTCACAGTTTATTATGGGGTACCTGTGTGGAAAGAAGCAACCACTACTCTATTTTGTGCATCAGATGCTAAGTCATATAGTACAGAGGCACATAATATCTGGGCTACACATGCCTGTGTGCCAACAGACCCCAATCCACACGAAATAAAATTAGAAAATGTCACAGAAAACTTTAACATGTGGAAAAATACCATGGTAGAGCAGATGCACGAGGATATAATCAGCTTATGGGATCAAAGCCTAAAACCATGTGTAAGATTAACCCCACTCTGTGTCACCTTAAACTGCTGTTCTTTCAATATAACCACAGAATTAAAAGATAAGAAGAAGCAAGCATATGCACTTTTTTATAAACTTGATGTAGTACCAATATATAGATTAATAAATTGTAATACCTCAGCCATTACACAGGCGTGTCCAAAGATAAACTTTGAACCAATTCCCATACATTATTGTGCTCCAGCTGGATTTGCAATTCTAAGATGTAACAATAAGAAGTTCAATGGGACGGGTCCATGCAAAAACGTCAGCACAGTACAGTGTACACATGGGATTAGGCCAGTAGTGTCAACTCAACTGTTGTTGAATGGCAGTCTAGCAGAAGACGAGATAATAATTAGATCTGAAAATATCAAGGAGAATACAAAAATCATAATAGTACAGCTTAATGAGTCTGTAATAATTAATTGCACAAGACCCTCCAACAATACAAGAAAGAGTACACATATAGGACCAGGGCAAGCACTCTTTACAACAACAATAGGAGATATAAGACAGGCACATTGTAACATTAGTAGAGCAGAATGGAATAAAACTTTAGAACAGGTAGCTAAAAAATTAGGAAACCTTTTTAAGACAAAGATAATTTTTAGCCCATCCTCGGGAGGAGACCCAGAAATTACAACACACAGCTTTAATTGTGGAGGGGAATTTTTCTACTGCAATACATCAGGACTGTTTAATAATAGTGTAATCACACTCCAATGCAGAATAAAACAAATTATAAATATGTGGCAGAGCGTAGGAAGAGCAATGTATGCTCCTCCCATTGCAGGACCGATCAACTGTTCATCAAATATTACAGGACTATTGTTGACAAGAGATGGTGGTGAGACCTTCAGACCTGGAGGAGGAGATATGAGAGACAATTGGAGAAGTGAACTATACAAATATAAAGTAGTAAGAATTGAACCAATAGGTCTAGCACCCACCAAAGCAAAGAGAAGAGTGGTAGAAAGAGAAAAAAGAGCAATAGGACTGGGAGCTGTGTTCCTTGGGTTCTTGGGAGCAGCAGGAAGCACGATGGGCGCAGCGTCAGTGACGCTGTCAGTACAGGCCAAACAGTTAATGTCTGGTATAGTGCAACAGCAATACAATTTGCTGAGGGCTATAGAGGCGCAACAGCATCTGTTGCAACTCACAGTCTGGGGCAATAAACAGCTCCAGGCAAGAGTCCTGGCTGTGGAAAGCTACCTAAGGGATCAACAGCTCCTAGGACTGTGGGGTTGCTCTGGAAAAACCATATGCAGCACTAATGTGCCCTGGAACTCTAGCTGGAGTAATAAATCTCTCACTGAGATTTGGGAGAACATGACCTGGATGGAGTGGGAAAGAGAAATTAACAATTACACAGGTTTAATATATACCTTAATCGAAGAATCGCAAAACCAGCAAGGAAGAAATGAACAAGAACTATTGAAATTGGACACATGGGCAAGTCTGTGGAATGGGTTTAGCATATCAAAATGGCTGTGGTATATAAAAATATTCATAATGATAGTAGGAGGCTTGATAGGTTTAAGGATAGTTTTTGCTGTGCTT
>D.UG.98.98UG57140.AF484511
GCACAGTTGTGGGTCACAGTTTACTATGGGGTACCTGTGTGGAAAGAAGCAACCACCACTCTATTTTGTGCATCAGATGCTAAATCATATGAGGCAGAGGCACATAATATCTGGGCTACACATGCCTGTGTACCAACAGACCCCAACCCACGAGAAATAAAACTAGAAAATGTCACAGAGAACTTTAACATGTGGAAAAATAACATGGTGGAGCAGATGCATGAGGATATAATTAGTTTATGGGATCAAAGCCTAAAGCCATGTGTAAAATTAACTCCACTCTGTGTTATTTTAGACTGCTGCTCGTTCAATATAACCACAAGA------GATAAGAAGCAGAAAGTACATGCATTTTTTGATAGACTTGATGTAGTACCAATATATAGATTAATAAATTGTAATACCTCAGCCATTACACAGGCGTGTCCAAAGATAACCTTTGAGCCAATTCCCATACATTATTGTGCCCCAGCTGGGTTTGCGATTCTAAAATGTAACGATAAGAAGTTCAATGGGACGGGTCCATGTAAAAATGTCAGCACAGTACAGTGTACACATGGGATTAAGCCAGTAGTGTCAACTCAACTGTTGTTGAATGGCAGTCTAGCAGAAGAAGAGATAATAATTAGATCCGAAAATCTCACAAATAATGCTAAAACCATAATAGTACAGCTTAATGAGTCTGTACCAATTACTTGCATAAGGCCCAACAACAATACAAGACAAAGTACACATCTAGGACCAGGGCGAGCATTATTTACAACAAACGTAGGAGATATAAGACAAGCACATTGTAATATTAGTGGAGAAAAATGGAATAAAACTTTACAACAGGTAGCTAAAAAATTAAGGGGCCTTTTTTCAACAACAATGATTTTTAAACCATCCTCGGGAGGGGACCCAGAAGTTGAACACCACAGCTTTAATTGTGGAGGGGAATTTTTCTACTGCAATACATCAGGATTGTTTAATAATAGTGTAATCACACTCCCATGCAGAATAAAACAAATTATAAACCTGTGGCAGGAAGTAGGAAAAGCAATGTACGCCCCTCCCATTGCAGGAATAATCAAGTGTTCATCAAATATTACAGGACTATTGTTGCAAAGGGATGGTGGGGAGATCTTCAGACCTGGAGGAGGAGATATGAGAGACAATTGGAGAAGTGAATTATATAAGTATAAAGTAGTAAGACTTGAACCACTAGGTATAGCACCTACCAGGGCAAAGAGAAGAGTGGTGGAAAGAGAAAAAAGAGCAATAGGACTAGGAGCTATGTTCCTTGGGTTCTTGGGAGCAGCAGGAAGCACGATGGGCGCAGCGTCAATGACGCTGACGGTACAGGCCAGACTGTTATTGTCTGGTATAGTGCAACAGCAAAACAATTTGCTGAGGGCTATAGAGGCGCAACAGCATCTGTTGCAACTCACAGTCTGGGGCATTAAACAGCTCCAGGCAAGAGTCCTGGCTGTGGAAAGCTACCTAAGGGATCAACAGCTCCTAGGAATTTGGGGTTGCTCTGGAAGACACATTTGCACCACTTCTGTGCCCTGGAACTCTAGCTGGAGTAATAAATCTCTAGATAAGATTTGGAATAACATGACCTGGATGGAATGGGAAAAAGAAATTGAGAATTACACAGGGCTAATATACAGCTTAATTGAGGAATCGCAAACCCAGCAAGAAAGGAATGAACAAGAATTATTGCAACTGGACCAGTGGGCAAGTTTGTGGAATTGGTTTAGCATATCAAACTGGCTGTGGTATATAAGAATATTTATAATGATAGTAGGAGGCTTGATAGGTTTAAGAATAGTTTTTACTGTGTTC
>D.UG.99.99UGA08483.AY304496
ACACAGTTGTGGGTTGCAGTTTATTATGGGGTACCTGTATGGAAAGAAGCATCCACTACTCTATTTTGTGCATCAGATGCTAAAGCATATAAAGAAGAGGCACATAACATCTGGGCTACACATGCCTGTGTACCAACAGACCCCAACCCACAAGAAATAGAACTAGAAAATGTCACAGAAAACTTTAACATGTGGAAAAATAACATGGTGGAGCAGATGCATGAGGATATAATTAGTTTATGGGATCAAAGTCTAAAACCATGTGTGAAATTAACCCCACTCTGTGTCACTTTAAACTGCTGCTCTTTCAATGTAACCACAGAAGTAAGAGATAAGAAGAAGCAAGTATATGCACTTTTTTATAACCTTGATGTGGTACAAATGTATAGGTTAATACATTGTAATACCTCAGCCATTACACAGGCATGTCCAAAGGTAACCTTTGAGCCAATTCCTATACATTATTGTGCCCCAGCTGGATTTGCGATTCTAAAATGTAATGATAAGAAGTTCAATGGGATGGGTCCATGTAACAATGTCAGCACAATACAGTGTACACATGGGATTAAGCCAGTAGTGTCAACTCAACTGCTGTTGAATGGTAGTCTAGCAGAGGAAGATATAATTATTAGATCTGAAAATCTCACAAATAATGCTAAAATTATAATAGTACAGCTTAATGAGTCTGTAGAAATTAATTGCACAAGGCCCTACAACAATACAATACAAAGTGTACAGATGGGACCAGGGCGAGCATGGTATACATCAGGTATAGGAGATATAAGACAAGCACATTGTAACATTAGCGGAGCAAAATGGAATAATACTTTACAACAGGTAGCTAAAAAATTAGGAGGCCTTTTCAAGACAACAATAATTTTTAAACCATCCTCGGGAGGGGACCCAGAAATTACAACACACAGCTTTAATTGTGGAGGGGAACTTTTCTACTGCAATACATCAGGACTGTTTAATGGTGTATGGATAACAATCCCATGCAGAATAAAACAAATTATAAACACGTGGCAAGGAGTAGGAAGAGCAATGTATGCCCCTCCCATTAGAGGACTAATCCGATGTTCATCAAACATTACAGGACTATTGTTAACAAGAGATGGTGGTGAGACCTTCAGACCCGGAGGAGGAGATATGAGAGACAATTGGAGAAGTGAATTATACAAATATAAAGTAGTAAAAATTGAACCATTAGGTCTAGCACCCACCAGGGCTAAAAGAAGAGTGGTGGAAAGAGAAAAAAGAGCAATAGGACTAGGAGCTATGTTCCTTGGGTTCTTGGGAACAGCAGGAAGCACGATGGGCGCAGTGTCACTGACGCTGACGGTACAGGCCAGACAGGTACTGTCTGGTATAGTGCAGCAGCAAAACAATTTGCTGAGGGCCATAGAGGCGCAACAGCATCTGTTGCAACTCACAGTCTGGGGCATTAAACAGCTCCAGGCAAGAGTCCTGGCTGTGGAAAGCTACCTAAGGGATCAACAGCTCCTAGGAATTTGGGGTTGCTCTGGAAAACACATTTGCACCACTAATGTGCCCTGGAACTCTAGCTGGAGTAATAAATCTCTAGATCAGATTTGGGGTAACATGACCTGGATAGAGTGGGAAAAAGAAATTGATAATTACACAGGCTTAATATACAGCTTACTTGAAGAATCGCAAGTCCAGCAAGAAAAGAATGAGCAAGAACTATTGCAATTGGACAAATGGGCAAGTTTGTGGAGTTGGTTTTCCATAACAAACTGGCTGTGGTATATAAGACTATTCATAATGATAGTAGGAGGCTTAATAGGGTTAAGAATAGTTTTTGCTGTGCTT
>D.UG.99.99UGB25647.AF484481
ACACAGTTGTGGGTCACAGTTTATTATGGGGTACCTGTGTGGAAAGAAGCAACCACTACTCTATTTTGTGCATCAGATGCTAAATCATATAAAGCAGAGGCACATAATATTTGGGCTACACATGCCTGTGTACCAACAGACCCCAACCCACATGAAATAAAACTAGAAAATGTCACAGAAAACTTTAACATGTGGAAAAATAACATGGTGGAGCAGATGCATGAGGATATAATCAGTTTATGGGATCAAAGCCTAACACCATGTGTAAAATTAACCCCACTCTGTGTCACTTTAAACTGCTGCTCTTTCAATGTAACCACAGAACTAAGAGATAGGAAGAAGAGAGTACATGCACTTTTTTATAAACTTGATGTAGTACCAATATATAGATTAATAAATTGTAATACCTCAACCATTACACAGGCGTGTCCAAAGATATCTTTTGAGCCAATTCCCATACACTATTGTGCCCCAGCTGGATTTGCAATTCTAAAATGTAACAATAGGAAGTTCAATGGGACGGGTCCATGCAGAAACGTAAGCACAGTACAGTGTACACATGGGATCAAGCCAGTAGTGTCAACCCAATTGTTGTTGAATGGCAGTCTAGCAGAAGAAGAGATAATAATTAGATCTGAAAATCTCACAGATAATGCAAAGATCATAATAGTACAGCTTAATGAGTCTGTAACAATTAATTGCACAAGGCCCAACAACAATACCAGAAAAAGTACACGTATAGGACCAGGAGCTTCTCTCTATACAACAGATATAGGAGATATAAGACAAGCACACTGTAATATTAGTAGAGAGAGATGGAATAAAACTTTACAACAGGTAGCTAAAAAATTAAGAGACCTTCTTACAACAACAATAAAGTTTAAACCACACTCGGGAGGGGACCCAGAAATTACAACACACATGTTTAATTGTGGAGGGGAATTTTTCTACTGCAACACATCAGGACTGTTTAATAGTACATGGATCACACTCCGATGCAACATAAAACAAATTATAAACATGTGGCAGGGAGTAGGAAAAGCAATGTATGCCCCTCCCATTAAAGGAGTAATCAGCTGTTCATCGAATATTACAGGACTATTGTTGACAAGAGATGGTGGAGAGACCGTCAGACCTGGAGGAGGAGATATGAGAGACAATTGGAGAAGTGAATTATACAAATATAAAGTAGTAAAAATCGAGCCACTAGGTCTAGCTCCCACCAGGGCAAAGAGAAGAGTGGTGGAAAGAGAAAAAAGAGCAGTAGGACTAGGAGCTTTGTTCCTTGGGTTCTTGGGAGCAGCAGGAAGCACGATGGGCGCAGCGTCACTGACGCTGACGGTACAGGCCAGACAGTTATTGTCTGGTATAGTGCAACAGCAAAACAATTTGCTGAGGGCTATAGAGGCGCAACAGCATCTGTTGCAACTCACAGTCTGGGGCGTTAAACAGCTCCAGGCAAGAATCCTGGCTGTGGAAAGCTACCTAAAGGATCAACAGCTCCTAGGAATTTGGGGTTGCTCTGGAAAACACATTTGCACCACTAATGTGCCCTGGAACACTAGCTGGAGTAATAAAACTGTAGAAGAGATTTGGAATAACATGACCTGGATGGAGTGGGAAAAGGAAATTGACAAATACACAGGGTTAATATACAGTTTAATTGAAGAATCGCAAACCCAGCAAGAAAAGAATGAACAAGAACTATTGCAATTGGACCAATGGGCAAGTTTGTGGAATTGGTTTAACATAACAAAATGGCTGTGGTATATAAAAATATTCATAATGATAGTAGCAGGCTTGATAGGTTTAAGGATAATTTCTGCTGTGCTT
>D.UG.99.99UGD23550.AF484485
ATAAATTTGTGGGTCACAGTTTATTATGGGGTACCTGTGTGGAAGGAAGCAACCACTACTCTATTTTGTGCATCAGATGCTAAATCATATGAAACAGAGGCACATAATATCTGGGCTACACATGCCTGTGTACCAACAGACCCCAACCCACAAGAAATAAAACTAGAAAAGGTAACAGAAAACTTTAACATGTGGAAAAATAACATGGTGGAGCAGATGCATGAGGATATAATCAGTTTATGGGATCAAAGCCTAAAACCATGTGTAAAATTGACTCCACTCTGTGTCACTTTAAACTGCTGCTCTTTCAATGTAACCACAGAAGTAAGAGATAAGAAGAAGCAAGTATATGCACTTTTCTATAAACTTGATGTGGTACAAATATATAGATTAATAAATTGTAATACCTCAGCCATTACACAGGCGTGTCCAAAGGTATCCTTTGAGCCAATTCCCATACATTATTGCGCCCCAGCGGGATTTGCGATTCTAAAATGTAATAATAAGAAGTTCAATGGGACAGGTCCATGCAACAATGTCAGCACAGTACAGTGTACACATGGGATTAGGCCAGTAGTGTCGACTCAATTGTTGTTGAATGGCAGTCTAGCAGAAGGAGAAATAATAATTAGATCTGAAAAACTCGAAGATAATGCTAAAGTTATAATAGTACAGCTTAATGAGTCTGTAGTAATTAATTGCACAAGGCCCTACAACAATACAAGAAGAAGTACACGTATAGGACCAGGGCAAGCATTATATACAACAGGAATAGGACAAATAAGACAAGCACATTGTGACATTAGTAGAGCAGAATGGAATAAAATTTTAGACCAAGTAGCTAAAAAATTAAGAGACCTTTTTAAAACAACAATAATTTTTAAACCACCCTCAGGAGGGGACCTAGAAATTACAACACACAGCTTTAATTGTGGAGGGGAATTTTTCTACTGCAATACATCAGAATTGTTTAATAATAGTGTAATCACACTCCCGTGCAGAATAAAACAAATTATAAACATGTGGCAGGGAGTAGGAAAAGCAATGTATGCCCCTCCCATTGCAGGACAAATCAGATGCTCGTCAAATATTACAGGATTATTGTTGACAAGAGATGGTGGTGAGACCTTCAGACCTGGAGGAGGAGATATGAAAGACAATTGGAGAAGTGAATTATACAAATATAAAGTAGTAAGACTTGAACCACTAGGTCTAGCACCCACCAAGGCAAAGAGAAGAGTGGTGGAAAGAGAAAAAAGAGCAATAGGACTGGGAGCTATGTTCCTTGGGTTCTTGGGAGCAGCAGGAAGCACGATGGGCGCAGCGTCGCTGACGCTGACGGTACAGGCCAGACTATTATTGTCTGGTATAGTGCAACAGCAAAACAATTTGCTGAGGGCTATAGAGGCGCAACAGCATCTGTTGCAACTCACAGTCTGGGGCATTAAACAGCTTCAGGCAAGAGTCCTGGCTGTGGAAAGGTACCTAAAGGATCAACAGCTCCTAGGAATTTGGGGTTGCTCTGGAAGACACATTTGCACCACTACTGTGCCTTGGAACTCTAGCTGGAGTAATAAAACTCAAAAGGAGATTTGGGATAACATGACCTGGATGGAGTGGGAAAAGGAAATTGACAATTACACAGGTGTAATATACAACTTACTTGGAGAATCGCAAATCCAACAAGAAAAGAATGAACAAAAACTATTGCAATTGGACGAATGGGCAAGTTTGTGGAATTGGTTTGACATAACACAATGGCTGTGGTATATAAAAATATTCATAATAATAATAGGAGGCTTGATAGGTCTAAGAATAATTTTTGCTGTGCTT
>D.UG.99.99UGE08364.AF484487
ACAAACTTGTGGGTCACAGTTTATTATGGGGTACCTGTATGGAAAGAAGCAACCACTACTCTATTTTGTGCATCAGATGCTAAATCATATAAAGCAGAGGCACATAATATCTGGGCTACACATGCCTGTGTACCAACAGACCCCAACCCACAAGAAATAATATTAGAAAATGTCACAGAAAATTTTAATATGTGGAAAAACAACATGGTGGAGCAGATGCATGAGGATATAATCAGTTTATGGGACCAAAGCCTAAAGCCATGCGTAAAGTTAACCCCACTCTGTGTCACCTTAAACTGCTGCTCTTTCAATGTAACCACAGAAGTAAGAGATAGGCAGAAGAAAGTACATGCACTTTTTTATAAACTTGATGTGGTACAAATATATAGATTAATAAATTGTAATACCTCAGCCATTACACAAGCGTGTCCAAAGGTAACCTTTGAGCCAATTCCCATACATTATTGTGCCCCAGCTGGATATGCAATTCTAAAATGTAATAATAAGACATTCAATGGGACGGGTCCATGCAACAACGTCAGCACAGTACAGTGTACACATGGGATCAAGCCAGTGGTGTCAACTCAACTGTTGTTGAATGGCAGTCTAGCAGAAGAAGATATAATAATTAGATCTGAAAATATCACAAATAATGTTAAAAACATAATAGTACAGCTTAATGAGTCTGTAGTAATTAATTGCACAAGGCCCTCCAACAATACAAGACAAAGTATACGTATAGGACCAGGGCTAGCATTCTATACAACAAAAATAGGAGATATAAGACAAGCACATTGTAACATTAGTAGAGAAAATTGGACTGAAACGTTAGAACGGGTAAGGACAAAATTAAAAGGCTATTTTACCACCAACATAACTTTTCAACCATCCTCGGGAGGGGACCCAGAAACTACAACACACAGCTTTAATTGTGGAGGGGAATTTTTCTACTGTGATACAACAGGACTGTTTAATGGTACAAATATCACACTCCAATGCAGAATAAAACAAATTATAAACATGTGGCAGGGAGTAGGAAGAGCAATGTATGCCCCTCCCATTGCAGGGCAAATCTATTGCTCATCAAATATTACAGGACTATTGCTGACAAGAGATGGTGGTGAGATTTTCAGACCTGTAGGAGGAGATATGAGAGACAATTGGAGAAGTGAATTATACAAATATAAAGTAGTAAGAATTGAACCACTAGGTCTAGCACCCTCCAAGGCAAGGAGAAGAGTGGTGGAAAGAGAAAAAAGAGCAATAGGACTAGGAGCTGTGTTCCTTGGGTTCTTGGGAGCAGCAGGAAGCACGATGGGCGCAGCGTCGCTGACGCTGACGGTACAGGCCAGACAGTTATTGTCTGGTATAGTGCAACAGCAAAACAATTTGCTGCAGGCTATAGAGGCGCAACAGCATCTGTTGCAACTCACAGTCTGGGGCATTAAACAGCTCCAGGCAAGAGTCCTGGCTGTGGAAAGATACCTAAAGGATCAACAGCTCCTAGGAGTTTGGGGTTGCTCTGGAAAACACATTTGCACCACTAATGTGCCTTGGAACTCTAGTTGGAGTAACAAATCTCTAGAAGAAATTTGGAATAACATGACCTGGAGGGAGTGGGAACAGGAGATTGACAAGTACACAAATACAATATACAGCTTAATTGAAGAATCGCAAACCCAGCAAGAAAAGAATGAACAAGACTTATTGCAATTGGACCAATGGGCAAGTTTGTGGAATTGGTTTAGCATAACAAAATGGCTGTGGTATATAAAAATATTCATAATGATAGTAGGAGGCTTGATAGGATTAAGGATAGTTTTTGCTGTGCTT
>D.UG.99.99UGF03726.AF484519
AAACAGTTGTGGGTTACAGTGTATTATGGGGTACCTGTGTGGAAAGAAGCAACCACTACTCTATTCTGTGCATCAGATGCTAAATCATATGAAACAGAGGCACATAATATCTGGGCTACACATGCCTGTGTACCAACAGACCCCAACCCACAAGAAATGAAACTAGAAAATGTCACAGAAAATTTTAACATGTGGAAAAATGACATGGTGGAGCAGATGCATGAGGATATAATCAGTTTATGGGACCAAAGCCTAAAACCATGTGTAAGATTAACCCCACTCTGTGTCACTTTAAACTGTTGCTCTTTCAATATAACCACAGAAATAAGAGATAAAAAG---AAAAAGTATGCACTTTTTTATAAGCTTGATGTGGTACCAATATATAGATTAATAAATTGTAATACCTCAGTCATTACACAGGTGTGTCCAAAGATAAGCTTTGAGCCAATTCCCATACATTATTGTGCCCCAGCTGGATATGCAATTCTAAAATGTAACGATAAGAAATTCAATGGAACGGGTCCATGCAAAAACGTCAGCACAGTACAGTGTACACATGGGATTAGGCCAGTAGTGTCAACTCAGCTGTTATTGAATGGCAGTCTAGCAGAAGAAGAGATAATAGTTAGATCTGAAAATCTCACAGATAATGCTAAAACCCTAATAGTACAGCTTAACGAGTCTGTAACAATCAATTGCACAAGGCCCCACAACAATACAAGACAAGGTATAAACATAGGACCAGGGCGAGCATGGTATACCTATTCAGTAGGAGATATAAGACAAGCACATTGTAATATTAGTAAAGCAGAATGGAATAAAACTTTACAACATGTAGCTAAAACATTAGGAGACCTTTTTCAGACAACAGTAATTTTTAAACCATCCTCGGGAGGGGACCCAGAAATTACAACACACAGCTTTAACTGTGGAGGGGAATTTTTCTATTGCAACACATCAGGACTGTTTAATAGTACATGGATCACACTCCAATGCAGAATAAAACAAATTATAAATATGTGGCAGGGAGTAGGAAGAGCAATGTATGCCCCGCCCATTGAAGGACTAATTCATTGTTCATCAAATATTACAGGACTACTGTTGACAAGAGATGGTGGTGAGACTTTCAGACCTGGAGGAGGAAATATGAGAGACAATTGGAGAAGTGAATTATACAAATATAAAGTAGTAAGAATTGAACCAATAGGTCTAGCACCCACCAAGGCAAAGAGGAGAGTGGTGGAAAGAGAAAAAAGAGCAATAGGACTAGGAGCTATGTTCCTTGGGTTCTTGGGAACAGCAGGAAGCACGATGGGCGCAGCGTCAATAACGCTGACGGTACAGGCCAGACAGTTACTGTCTGGTATAGTGCAGCAGCAAAACAATTTGCTGAGGGCTATAGAGGCGCAACAGCATCTGTTGCAACTCACAGTCTGGGGCATTAAACAGCTCCAGGCAAGAATCCTGGCTGTGGAAAGTTACCTAAAGGATCAACAGCTCCTAGGAATTTGGGGTTGCGCTGGAAAACACATCTGCACCACTAATGTGCGCTGGAACTCTAGCTGGAGTAATAAATCTCTAGGGGACATTTGGGGTAACATGACCTGGATGGAATGGGAAAAAGAAATTGACAATTACACAGGCTTAATATATAGCTTAATTGAAGAATCGCAAATCCAGCAAGAAAAGAATGAACAAGACCTATTGCAATTGGACCAATGGGCAAGTTTGTGGAATTGGTTCAGCATAACAAAATGGCTGTGGTATATAAAAATATTCATAATGATAGTAGGAGGCTTAATAGGTTTAAAGATAGTTTTTGCTGTGCTT
>D.UG.99.99UGG10555.AF484494
ACACAGTTGTGGGTCACAGTTTATTATGGGGTACCTGTATGGAAAGAAGCAACTACTACTCTATTTTGTGCATCAGATGCTAAATCATATGAAACAGAAGCACATAATATCTGGGCTACACATGCCTGTGTACCAACAGATCCCAACCCACGAGAAATAAAACTAGAAAATGTCACAGAAAATTTTAACATGTGGAAAAATAACATGGTGGAGCAGATGCATGAAGATATAATCAGCTTATGGGATCAAAGCCTAAAACCATGTGTAAAACTAACCCCACTCTGTGTCACTTTAGAATGTTGTTCTTTCAATATGACTACAGAAGTAAGAGATAAGAAGAAGCGAGTAGATGCACTTTTTTATAAACTTGATGTGGTACAAATATATAGATTAATAAATTGTAATACCTCAGCCATTACACAGGCGTGTCCAAAAGTAAACTTTGAGCCAATTCCCATACATTATTGTGCCCCAGCTGGATATGCAATTCTAAAATGTAACGATAAGAAGTTCACTGGGACGGGTCCATGCAAAAACGTCAGCACAGTACAGTGTACACATGGGATTAGGCCAGTAGTGTCAACTCAGCTGTTGTTGAATGGCAGTCTAGCAGAAGAAGAGATAATAATTAGATCCGAAAATCTCACAAATAATGCTAAAATCATAATAGTACAGCTTAATGAGTCTATAACAATTAATTGCACAAGGCCCAACAACAATACAAGACAAAGCATACATATAGGACCAGGGCAAGCACTCTATACAACAAAAATAGGAAATATCAGACAGGCACATTGTAACATTAGTAAAGTAAGATGGAATAACACTTTACAACAGATAGCTAACAAATTAGGGGACATGCTTCAGACCACAATAATTTTTAAACCATCCTCGGGAGGGGACCCAGAAATTACAACACACAGCTTTAATTGTGGAGGGGAATTTTTCTACTGCAATACATCAGGACTGTTTAATAATAGTGTAATCACACTCCCATGCAGAATAAAACAAATTATAAACATGTGGCAAGGAGTAGGAAAAGCAATGTATGCCCCTCCCATTGAAGGACGAATCAGTTGTTCATCAAATATTACAGGACTATTGTTGACAAGAGATGGTGGTGAGACCTTCAGACCTGGAGGAGGAGATATGAGAGATAATTGGAGAAGTGAATTATACAAATACAAAGTAATAAGAATTGAACCACTAGGTCTAGCACCCACCAAGGCAAAAAGAAGAGTGGTGGAAAGAGAAAAAAGAGCAATAGGACTAGGAGCTATGTTCCTTGGGTTCTTGGGAGCAGCAGGAAGCACGATGGGCGCAGCGTCACTGACGCTGACGGTACAGGCCAGACAGTTATTGTCTGGTATAGTGCAGCAGCAAAACAATTTGCTGAGGGCTATAGAGGCGCAACAACATCTGTTGCAACTCACAGTCTGGGGCATTAAACAGCTCCAGGCAAGAGTCCTGGCTGTGGAAAGATACCTAAAGGATCAACAGCTCCTAGGAAGTTGGGGTTGCTCTGGAAGACACATTTGCACCACTAATGTGCCCTGGAACTCTAGCTGGAGTAATAAATCTCTAGAGGTGATTTGGGGAAACTTGACTTGGATGGAGTGGGAAAGAGAAATTGACAATTACACAGGTTTAATATATAGCTTAATTGAAGAATCGCAAACCCAGCAAGAAAAGAATGAACAAGAACTATTGCAATTGGACAAATGGGCAAGTCTGTGGAATTGGTTTAGCATAACAAAATGGCTGTGGTATATAAAAATATTCATAATGATAGTAGGAGGCTTGATAGGTTTAAGGATAGTTTTTGCTGTGCTT
>D.UG.99.99UGG35093.AF484495
GCAAAGATGTGGGTCACAGTTTATTATGGGGTACCTGTGTGGAAAGAAGCAACCACTACTCTATTTTGTGCATCAGATGCTAAATCATATAAAACAGAGGCACATAATATCTGGGCTACACATGCCTGTGTACCAACAGACCCCAACCCACAAGAAATACAACTAGGAAATGTCACAGAAAACTTTAACATGTGGAAAAATAAGATGGTGGAGCAAATGCAGGAGGATATAATCAGTTTATGGGATCAAAGCTTAAAACCATGTGTAAAACTAACCCCACTCTGTGTTACTTTAAACTGCTGCTCTTTCAATATAACCACAGAAGTAAAAGATAAGAAAAAGAAAGTATATGCACTTTTTTATAAACTTGATGTAGTACCAGTATATAGATTAATAAATTGTAATACCTCAGCTGTTACACAGGCTTGTCCAAAGATAACCTTTGAGCCAATTCCCATACATTATTGTGCTCCAGCTGGATTTGCGATTCTAAAATGTAATGATAACAATTTCAATGGGACAGGTCCATGCATCAATGTCAGCTCAGTACAATGTACACATGGGATTAAGCCAGTAGTGTCAACTCAACTGTTGTTGAATGGCAGTCTAGCAGAGGAAGACATAATGATTAGATCTGAGAACCTCACAAATAATGCTAAAATCATAATAGTACAGCTTAATGAGTCTGTAACAATTAATTGCACAAGGCCCGGCAATAATACAAGACAAAGTACGCGTATAGGACCAGGGCAAGCATTCTTTACAACAAAGATAGGAGATATAAGACAAGCATATTGTAACATTAGTGAAGCAAAATGGAACAAAATTTTACAACAGGTAGCTAGCAAATTAAGGGACCTTCTTACAACAACAATAATTTTTGAACCATCCTCGGGAGGAGACGTAGAAATTGAAACGCACAGCTTTAATTGTGGAGGGGAATTTTTCTACTGCAACACAACAGGATTGTTTAATCATAGTAAAATCACACTCCCATGCAGACTAAAACAAATTATAAACATGTGGCAGGGAGTAGGAAGAGCTATGTATGCCCCTCCCATTGAAGGAGAAATTAAATGTTCATCAAATATTACAGGACTATTGTTAACAAGAGATGGAGGTGAGACCTTCAGACCTGGAGGGGGAGATATGAGAGACAATTGGAGAAGTGAATTATACAAATATAAAGTAGTAAGAATTGAACCACTAGGTCTAGCACCCACCAGAGCAAAGAGAAGAGTGGTGCAAAGAGAAAAAAGAGCAATAGGACTGGGAGCTATGTTCCTTGGGTTCTTGGGAGCAGCAGGAAGCACGATGGGCGCAACGTCGATGGCGTTGACGGTACAGGCCAGACAATTGTTGTCTGGTATAGTGCAACAGCAAAACAATTTGCTGAGGGCTATAGAGGCGCAACAGCATCTGTTGCAACTCACAGTCTGGGGCATTAAACAGCTCCAGGCAAGAATCCTGGCTGTGGAAAGATACCTAAAGGATCAACAGCTCCTAGGAATTTGGGGTTGCTCTGGAAAACACATTTGCACCACTACTGTGCCCTGGAACTCTAGCTGGAGTAAATCTTATGATCAGATTTGGAGGAGTAACATAACCTGGATGGAGTGGGAAAGAGAAATTGACAATTACACAGGTTTAATATTCAGCTTAATTGAAGAATCGCAAGTTCAGCAGGAAAGGAATGAAAAGGAACTATTGGAATTGGATACATGGGCAAGCTTATGGAATTGGTTTGACATATCAAACTGGCTGTGGTATATAAGAATATTCATAATGATAGTAGGAGGCTTGATAGGTTTAAGAATAGTTTTTGCTGTTTTT
>D.UG.x.C971_412.U36871
GCACAATTGTGGGTCACGGTTTATTATGGGGTACCTGTGTGGAAAGAGGCAACCACTACTCTATTCTGTGCATCAGATGCTAAATCATATAAAGCAGAGGCACATAATATCTGGGCTACACATGCCTGTGTGCCAACAGACCCCAACCCGCGAGAAATAATCCTAACAAATGTCACAGAAAACTTTAACATGTGGAAAAATGACATGGTGGAGCAGATGCATGAGGATATAATCAGTTTATGGGATCAAAGCTTAAAACCATGTGTAAAATTAACCCCTCTCTGTGTCACTTTAAACTGCTGCTCTTTCAATATAACCACAGAAGTAAGAGATAAGAAAAAGCAAGTACATGCACTTTTTTATAAACTTGATGTGGTACAAATATATAGATTAATAAATTGTAATACCTCAGCCATTACACAAGCGTGTCCAAAGGTATCCTTTGAGCCAATTCCCATTCATTATTGTGCCCCAGCTGGATTTGCAATTCTAAAATGTAACGATAAGGAGTTCAATGGGACGGGTGCATGCAAAAACGTCAGCACAGTACAGTGTACACATGGGATTAGGCCAGTAGTGTCAACTCAACTGTTGTTGAATGGCAGTTTAGCAGAGAAAGAAATAATAATTAGATCTGAAAATATCACAAATAATGCTAAAATCATAATAGTACAGCTTAATGAATCTGTAACAATTAATTGCACAAGGCCCTACCAAACTACAAGACGAAGGACACCTATAGGATTAGGGCAAGCAGTCTATACATCAAAAGCAGGATATGCAGGACCAGCATATTGTAATATTAATGGAATAGCATGGAATAAAACTTTACAACAGGTAGCTAAAAAATTAGGAGACCTTCTTCGGACAACAATACTCTTTCAACCACCCTCGGGAGGGGACCCAGAAATTACAACACACACCTTTAATTGTGGAGGGGAATTTTCCTACTGCAATACATCAAAACTGTTTAATAGTACATGGATCAAACTCCCATGCAGAATAAAACAAATTGTAAATATGTGGCAGGGAGTAGGAAAAGCAATGTATGCCCCTCCCATTGAAGGGCTAATCAATTGTTCATCAAATATTACAGGACTATTGTTGACAAGAGATGGTGGTGAGACCTTCAGACCTGGAGGAGGAGATATGAGGGACAATTGGAGAAGTGAATTATACAAATATAAAGTAGTAAAACTTGAACCACTAGGTCTAGCACCCACCAGGGCAAAGAGAAGAGTGGTGGAAAGAGAAAAAAGAGCAATAGGACTAGGAGCTATGTTCCTTGGGTTCTTGGGAGCAGCAGGAAGCACGATGGGCGCAGCGTCACTGACGCTGACGGTACAGGCCAGACAGTTAATGTCTGGTATAGTGCAACAGCAAGACAATTTGCTGAGGGCTATAGAGGCGCAACAGCATCTGTTGCAACTCACAGTCTGGGGCATTAAACAGCTCCAGGCAAGAATCCTAGCTGTGGAAAGCTACCTAAAGGATCAACAGCTCCTAGGAATTTGGGGTTGCTCTGGAAAACACATTTGCACCACTACTGTGCCCTGGAACTCTAGCTGGAGTAATAAATCTCTAGATGACATTTGGAATAACATGACTTGGATAGAGTGGGAAAAAGAAATTGACAAATACACAGGTGTAATATACAACTTAATTGAAGAATCGCAAACCCAGCAAGAAAAGAATGAACAAGAACTATTGGAATTGGACAACTGGGCAAGTTTGTGGAATTGGTTTAGCATAACAAAATGGCTGTGGTATATAAAAATATTCATAATGATAGTAGGAGGCTTGATAGGTTTAAGAATAGTCTTTGCTGTGTTT
>D.UG.x.DM4_032.EF575400
ACACAAGGATGGGTCACAGTTTATTATGGGGTACCTGTATGGAAAGAAGCAACCACTACTCTATTTTGTGCATCAGATGCTAAAGGTTATAAAGCAGAGGCGCATAATATCTGGGCTACACATGCCTGTGTACCAACAGACCCCAACCCACGAGAAATAATACTAGAAAATGTCACAGAAAACTTTAACATGTGGAAAAATAACATGGTGGAGCAGATGCATGAGGACATAATCAGTTTATGGGATCAAAGCCTAAAACCATGTGTAAAATTAACCCCACTCTGTGTCACTTTAAATTGCTGCTCTTTCAATATAACCACAGAAGTGAGAGATAAGAAGAAGCAAGTACATGCCCTTTTTTATAAACTTGATGTGGTACAAATGTATAGATTAATAAATTGTAATACCTCAGCCATTACACAAGCATGTCCAAAGGTATCCTTTGAGCCAATTCCCATACATTATTGTGCCCCAGCTGGATTTGCGATTCTAAAATGTAATAATAAGACGTTCAATGGAACGGGCCCATGCAGAAATGTCAGTACAGTACAATGTACACATGGGATTAGGCCAGTAGTGTCAACTCAACTGTTGTTGAATGGTAGTCTAGCAGAAGAAGAGATAATAATTAGATCTGAAAATCTCACAGATAATGCTAAAACTATAATAGTACACCTTAATGAGTCTGTAACAATTAATTGCACAAGGCCCTACAGCAATAGAAAAGGTGTAGGACACGTGGGACCAGGGCGAGCATTCTGGACACAAAACGTAGGAAATATAAGACATGCACATTGCAATATTAGTAGAACAAAATGGAATAACACTTTACAGCAGGTAGCTAAAAAATTAAGAAACCTTCTTATACCAACAATAATTTTTAATTCATCCTCGGGAGGGGACCCAGAAATTACAACACACAGCTTTAATTGTGGAGGGGAATTTTTCTACTGCAATACATCACAATTGTTTAATAGTACATGGATCACACTCCCATGCAGAATAAAACAAATTGTAAATCTGTGGCAGGAGGTAGGAAAAGCAATGTATGCCCCTCCCATTGAAGGAATAATCAACTGTGCATCAAATATTACAGGATTATTGTTAACAAGAGATGGTGGTGAGACCTTCAGACCTGGAGGAGGAGATATGAGAGACAATTGGAGAAGTGAATTATACAAATATAAAGTAGTAAGAATTGAACCACTAGGTCTAGCACCCACCACGGCAAGGAGAAGAGTGGTGGAAAAAGAAAAAAGAGCAATAGGAATGGGAGCTATGTTCCTTGGGTTCTTGGGAGCAGCAGGAAGCACGATGGGCGCAGCGTCAGTGACGCTGACGGTACAGGCCAGACAATTATTGTCTGGTATAGTGCAACAGCAAAACAATTTGCTGAAGGCTATAGAGGCGCAACAGCATCTGTTGCAGCTCACAGTCTGGGGCATTAAACAGCTCCAGGCAAGGATCCTGGCTGTGGAAAGCTACCTAAAGGATCAACAGCTCCTGGGAATGTGGGGTTGCTATGGAAAACACATTTGCACCACTAATGTGCCCTGGAACTCTAGTTGGAGTAATAAATCTCTAGACTATATTTGGAACAACATGACCTGGATGGCGTGGGAAAAAGAAATTGACAATTACACAGGTTTAATATACACTTTACTTGAAGAATCGCAAGTCCAGCAAGAAGAGAATGAAAAGGAATTATTGCAATTGGACAAATGGGCAAGTTTGTGGAATTGGTTTAGCATAACAAACTGGCTGTGGTATATAAGAATATTCATAATCATAGTAGGGGGCTTGATAGGTTTAAGAATAGTTTTTACTGTGCTT
>D.UG.x.DM6_11.EF575429
GCAGAGTTGTGGGTCACAGTCTATTATGGGGTACCTGTGTGGAGAGAAGCAACCACTACTCTATTTTGTGCATCAGATGCTAAGTCATATAAAGATGAGGCACATAATGTCTGGGCTACACATGCCTGTGTACCAACAGACCCCAACCCACGAGAAATAAAACTAGAAAATGTCACAGAAAATTTTAACATGTGGAAAAATAACATGGTGGAACAAATGCATGAGGATATAATCAGTTTATGGGATCAAAGCCTAAAACCATGTGTAAAAATGACCCCACTCTGTGTCACTTTAAACTGCTGCTCTTTTAATATAACCACAGAAATAAGAGACAAGAAGGAAAAAGTACATGCACTCTTTTATAAACTCGATGTGGTACCAATATATAGATTAATAAATTGTAATACCTCAACCATTACACAGGCGTGTCCAAAAGTATCCTTTGAACCAATTCCAATACATTACTGTGCCCCAGCTGGATTTGCAATTCTACAATGTAACAACAAGAAGTTCAATGGGACAGGTCCATGCAAAAATGTCAGCACAGTACAGTGTACACATGGGATTAGGCCAGTAGTGTCAACTCAACTGTTGTTGAATGGCAGTCTAGCAGAAGAAGAGATAATAATTAGATCTGAAAATCTCACAAATAATGCTAAAATCATAATAGTACAGCTTAATGAGTCTGTATCAATTAATTGCACAAGGCCCTACAACAATACAAGACGAGGTACACATATAGGACCAGGGCAAGCATACTTTACAACAAAAATAGGAGATATAAGACAAGCACATTGTAACATTAGTAGGACAGAATGGAATAAAACTTTACAACAGGTAGCTAAAAAATTAGGAGACCTTTTAAAGACAACAATAATTTTTAAACCATCCTCGGGAGGGGACCCAGAAATTACAACACACAGCTTTAATTGTGGAGGGGAATTTTTCTACTGCAATACATCAGGACTGTTTAATAATACATTTATCATACTCCCATGCAGAATAAAACAAATTACAAACATGTGGCAGAAAGTAGGAAAAGCAATGTATGCCCCTCCTATTGAAGGACTAATCAGCTGTTCATCAAATATCACAGGACTATTGTTGACAAGAGATGGTGGTGAGACCTTCAGGCCTGCAGGAGGAGATATGAGAGATAATTGGAGAAGTGAATTATACAAATATAAAGTAGTAAGAATCGAACCACTAGGTCTAGCACCCACCAAGGCAAGGAGAAGAGTGGTGGAAAGGGAAAAAAGAGCAATAGGACTGGGAGCTTTGTTCCTTGGGTTCTTGGGAACAGCAGGAAGCACGATGGGCGCAGCGTCACTGACGCTGACGGTACAGGCCAGACAGTTATTGTCTGGTATAGTGCAACAGCAAAACAATTTGCTGAGGGCTATAGAGGCGCAACAGCATCTGTTGCAACTCACAGTCTGGGGCATTAAACAGCTCCAGGCAAGAATCCTGGCTGTGGAAAGCTACCTAAAGGATCAACAGCTCCTAGGAATTTGGGGTTGCTCTGGAAAACACATTTGCACCACTAATGTGCCCTGGAACTCTAGCTGGAGTAATAAATCTCTAGATGAGATTTGGCATAACATGACCTGGATGGAGTGGGAAAGAGAAATTGACAATTACACAGGGTTAATATACAGCTTAATTGAAGAATCGCAAATCCAGCAAGACAAGGATGAACAAGAACTATTGCAATTGGACAAATGGGCAAGTTTGTGGAATTGGTTTAGCATAACAAAATGGCTGTGGTATATAAAAATATTCATAATGGTAGTAGGAGGCTTGATAGGTTTAAGAATAGTTTTTGCTGTGCTT
>D.US.07.HIV_US_BID_V3121_2007.JQ403079
ACAAATTTGTGGGTCACAGTTTATTATGGGGTACCTGTTTGGAGAGAAGCAACCACTACTCTATTCTGTGCATCAGATGCTAAATCATATAAAGAAGAAGCACATAATATCTGGGCTACACATGCCTGTGTACCAACAGACCCCAACCCACAAGAAGTACTACTAGAAAATGTCACAGAAAACTTTAACATGTGGAAAAATAAAATGGTGGAGCAGATGCATGAGGATATAATTAGTTTATGGGATCAAAGTCTAAAACCATGCGTAAAATTAACCCCACTCTGTGTCACTTTAAACTGCTGCTCTTTTAATGTAACCACAGAAATAAGAGATAAGAAGCAGCAAGTGCAGGCACTTTTTTATAAACTTGATGTGGTACCGATATATAGATTAATACATTGTAATACCTCAACCATTACACAGGCGTGTCCAAAGGTATCCTTTGAGCCAATTCCCATACATTATTGTGCCCCAGCTGGATATGCAATTCTACAATGTAACAATAAGACTTTCAATGGGACGGGTCCATGTAACAATGTCAGCTCAGTACAGTGTACACATGGGATTAGGCCAGTAGTGTCAACTCAACTGTTGTTGAATGGCAGTCTAGCAAAA---GAGATAATAATTAGATCTGAAAACATCACAGATAATACTAAAGTCATAATAGTACAGCTTAATAAGTCGGTAAAGATTCATTGCACAAGGCCCTATAAATATATAGGAGTACAAACATCCATAGGAACAGGACAAGTACTCCATACAGCAAAAGAAGGAATTGGAAGACAGCCATATTGTAATGTTAGTAGAAAAGACTGGAATGAAACTTTAGACCTAGTAGCTAAAAAATTGGGAGGCCTTCTTAAGACAACAATAATTTTTAAACCACACTCGGGAGGGGACCCAGAAGTTACAACACACAGCTTTAATTGTGGAGGAGAATTTTTCTACTGCAATACATCAGGACTGTTTAATAATATATGGATCACACTCCGATGCAGAATAAAACAAATTATAAACATGTGGCAGGGAGTAGGAAAAGCAATGTATGCCCCTCCCATTGAAGGAGTAATTAATTGTACATCAAATATTACAGGACTAATATTAACAAGAGATGGTGGTGAGACCTTCAGACCTGGAGGAGGAGATATGAGGGACAATTGGAGAAGTGAGTTATACAAATATAAAGTAGTAAAAATTGAACCATTAGGTCTAGCACCCACCAGGGCAAAAAGGAGAGTGGTGGAAAGAGAAAAAAGAGCAATAGGACTGGGAGCTTTGTTCCTTGGGTTCTTGGGAGCAGCAGGAAGCACGATGGGCGCAGCGTCAATGGCGCTGACGGTACAGGCCAGACAAGTATTGTCTGGTATAGTGCAACAGCAAAACAATTTGCTGAGGGCTATAGAGGCGCAACAGCATTTGTTGCAACTCACAGTCTGGGGCATTAAACAGCTCCAGGCAAGAATCCTGGCTGTGGAAAGCTACCTAAGGGATCAACAGCTCCTAGGAATTTGGGGTTGCTCTGGAAGACACATTTGCACCACTACTGTGCCCTGGAACTCTAGCTGGAGTAATAAATCTCACGATTATATTTGGGAAAACATGACCTGGATGCAGTGGGAAAGAGAAATTGACAATTACACAAGTACAATATACACCTTACTTGAAGAATCGCAAACCCAGCAAGAACAAAATGAAAAAGACTTATTGGAATTGGACAAATGGGCAAGTTTGTGGAATTGGTTTACCATAACAAACTGGCTGTGGTATATAAAAATATTCATAATGATAGTAGGAGGCTTGATAGGTTTAAGAATAGTTTTTGCTGTGCTT
>D.ZA.86.R482.AY773341
GCAAATTTGTGGGTCACAGTTTATTATGGGGTGCCTGTCTGGAGGGAAGCAACCACTACTCTATTTTGTGCATCAGATGCTAAAGCATATAAAACAGAGGCACATAATATCTGGGCTACACATGCCTGTGTACCCACGGACCCCAGCCCACAAGAAATAGAACTGGTAAATGTGACCGAAAACTTTAACATGTGGAAAAATAACATGGTAGACCAGATGCATGAGGATATAATCAGTTTATGGGATCAAAGTCTAAAACCATGTGTAAAATTAACCCCACTCTGTGTCACCTTAAACTGCTGCTCTTTCAATGTAACTACAGTAGTAAGAGATAAGAAAAAGCAAGTATATGCGCTTTTTTATAAACCTGATATCGTACCAAAATATAGGTTTATATGTTGTAATACCTCAGCCATTACGCAGGCTTGTCCAAAGATATCCTTTGAGCCAATTCCAATACATTATTGTGCCCCAGCTGGTTTTGCGATTCTTAAGTGTAGAAATAAGAAGTTCAATGGAACAGGCCCATGCAAAAATGTCAGCACAGTACAATGTACACATGGAATTAAGCCAGTGGTGTCAACTCAACTGCTGTTCAATGGCAGTCTACCAGAAGAAGAGATCATTATTAGATCTGAAAATCTCACAAACAATGCTAAAAACATTATACTACAGTTTAATGCATCTGTTAAAATTAATTGTACAAGGCCCTACGAAATTAGAATACAAAAGACATCAATAGGACAAGGGCAAGCACTCAATACAAACAAGATACGAGACAATAGACAAGCAAATTGTACCATTAGTGGAGAAAAATGGAATAAAACTTTACAACAGGCAGCTATACAATTGGGAAACCTTCTTAAAACAACAATACCTTTTCGACCACCCTCAGGAGGGGACCCAGAAATTACAACACACAGTGTTAATTGTGGAGGGGAATTTTTCTACTGTAATACATCAGGGCTGTTTAATAATACATGGGTCACACTCCCATGCAGAATACGACAAATTATATACATGTGGCAGAAAGTTGGAAAAGCAATGTATGCCCCTCCCATACAAGGAACACTTAGATGCTCATCAAATATTACAGGACTACTATTCACAAGAGATGGTGGTGAGACCTTCAGACCTGGCGGAGGAGATACGAGGGACAATTGGAGAAGTGAATTATATAAATACAAAGTACTACAAATTGAACCAAGAGGAGCAGCGCCCACCAAGGCAAAGAGAAGAGTGGTGGAAAGGGAAAAAAGAGCAATACGACTCGGAGCTATGTTCCTTGGGTTCTTGGGAGCAGCAGGAAGCACAATGGGCGCAGCGTCAGAGACGCGGACGGTACAGGCCAGACAGGTATTGTCTGGTATACTGCAACAGCAAAACAATTTGCTCAGGGCTATCGAGGCGCAACAGCATCTGTTGCAACTCACGGTCTGGGGCATTAAACAGCTCCAGGCAAGAATCCTGGCTGTGGAAAGATACCTCAAGGATCGACGGCTCCTATGCCTTTGGGGTTGCTCTGGAAAACACATTTGCACCACTACTGTGCCCTGGAACTCTAGTTGGAGTAATAAAACTCAAACTGAGATTTGGCAGAACATTACCTGGGTGCAGTGGGAAAGAGAAATTGAAAATTACACAGGACTATTATACAACTTATTTGAGGAATCGCAGATCCAGCAAGAAAAGAATGAACAAGAATTATTGGAATTGGACAAGTGGGCAAGTCTGTGGAATTGGTTTGACAAAACAAGCTGGCTGTGGTATAGAAAAATATTCATTATGCTACTACGAGGTTTGCTACGTTTTAGAATATTTTTTGCTGTGCTT
>F1.AO.06.AO_06_ANG125.FJ900269
ACAAACTTGTGGGTCACAATTTACTATGGGGTACCTGTGTGGAAAGAAGCAACCACTACTCTATTTTGTGCATCAGATGCTAAAGGATATGAAAGAGAGGTGCATAATGTCTGGGCTACACATGCCTGTGTACCCACAGACCCCGACCCACAGGAAATATGGCTAAAAAATGTACCAGAAAATTTTGATATGTGGAAAAATAACATGGTGGAACAAATGCATAAAGATATAATCAGTTTATGGGATGAAAGCCTAAAGCCATGTGTAAAGTTGACCCCACTCTGTGTTACTTTAACCTGTTGTACTTTCAATATGACCACAGAAGTAAGAGATAAGAAGAAGAGTGTATCTGCACTTTTTTATAGACTTGATATAGTACAAATCTATAGGCTAATAAATTGTAATACCTCAACCATTAAACAGGCTTGCCCAAAGGTATCTTGGGATCCAATCCCTATCCATTATTGTGCTCCAGCTGGTTTTGCGATTCTAAAATGTAATAATAAAACGTTCAATGGGACAGGGCCATGCAATAATGTCAGTACAGTACAATGCACACATGGAATTAAGCCAGTGGTATCAACTCAATTGCTATTAAATGGCAGCCTAGCAGAAGGAGATATAATAATCAGAACTCAGAATATCTCAGACAATACAAAAACCATAATAGTACATCTTAATGAATCTGTACAGATTAATTGTACAAGACCAAACAACAATACAAGGAAAAGTATACATATAGGACCAGGACAAGCATTCTATGCAACAGGTATAGGAGATATAAGAAAGGCACATTGTAACATCAGTAAAACACAATGGAATAACACTCTAAACTGGGTACGTAAAAAGTTGGAGACTTATTTCAATAAAACAATAGCATTTAACCAATCCTCAGGAGGGGACCTAGAAGTTACAATGCATAGTTTTAATTGTAGAGGAGAATTTTTCTACTGCAATACATCAGGATTGTTTAATGACACATTGATCACTCTCCCATGTAGAATAAAACAAATTGTAAACATGTGGCAGGGAGTAGGACAAGCAATGTATGCCGCTCCTATTGCAGGAAACATTACCTGTAACTCAAATATTACAGGCCTACTATTGACAAGAGATGGTGGTGAGATCTTCAGACCTGAGGGAGGAAATATGAAAGACAATTGGAGAAGTGAACTATATAAATATAAAGTAGTAGAAATTGAACCACTAGGAGTAGCACCCACCAAGGCAAAAAGACAAGTGGTGGAGAGAAAAAAGAGAGCAGTGGGAATAGGAGCTTTGTTCCTTGGGTTCTTGGGAACAGCAGGAAGCACCATGGGCGCAGCGTCAATAACGCTGACGGTACAGGCCAGACAATTATTGTCTGGAATAGTGCAACAGCAGAACAATCTGCTGAGGGCTATTGAAGCGCAGCAGCATCTGCTGCAGCTCACAGTCTGGGGCATTAAACAGCTCCAGGCAAGAGTCCTGGCTGTGGAAAGATACCTAAAGGATCAGCAGCTCCTAGGGATTTGGGGCTGCTCTGGAAAACTCATCTGCACCACTAATGTGCCTTGGAACTCTAGTTGGAGTAATAAATCTCAGGAGGAGATTTGGGGAAATATGACCTGGATGGAATGGGAAAAAGAGATTAGCAATTACTCAAGCACAATATACAGATTAATTGAACAATCACAGAACCAGCAGGAAATAAATGAAAAAGAATTATTGGCATTGGACAAGTGGGCAAGTCTGTGGAATTGGTTTGACATATCACACTGGTTGTGGTATATAAGATTATTCATAATGATAGTAGGAGGACTGATAGGTTTAAGAATAGTTTTTGCTGTGCTT
>F1.AO.06.AO_06_ANG32.FJ900266
GCAAACTTGTGGGTCACAGTATATTATGGGGTACCTGTGTGGAAAGAAGCAACCACTACTTTATTTTGTGCATCAGATGCTAAAGGATATGAAAGAGAAGTACATAATGTCTGGGCTACACATGCCTGTGTACCCACAGACCCCAACCCACAGGAAATATTGCTGAAAAATGTAACAGAAAATTTTAATATGTGGCAAAATAACATGGTAGAACAAATGCATACAGATATAATCAGTTTATGGGATCAAAGCCTAAAGCCATGTGTAAAATTAACCCCACTCTGTGTTACTTTACACTGTTGTTCTTTTAATATGACCACAGAAATAAGAGATAAGAGGTTGAAAGTAAATGCACTTTTCTATAGACTTGATATAGTACCAATCTATAGGTTAATAAATTGTAATACCTCAACCATTAAACAGGCTTGTCCAAAAGTATCTTGGGATCCAATCCCAATCCACTATTGTGCTCCAGCTGGTTTTGCGATTCTAAAGTGTAATAATAAAACATTTAATGGGACAGGGCCATGCAATAATGTCAGTACAGTACAATGCACACATGGAATTAAGCCAGTGGTATCCACTCAATTGCTGTTAAATGGCAGCCTAGCAGAAGAAGATATAATAATCAGAACTCAGAATATCTCAGACAACACAAAAACCATAATAGTACACCTTAATGAATCTGTACAGATTAATTGTACAAGACCCAACAACAATACAAGGAGAAGTATACATCTAGGACCAGGACAAGCATTCTATGCAACAGGTATAGGAGATATAAGGAAGGCACATTGTAATATTAGTGGGGACCAATGGAATAACACCCTACAAAAGGTAAGGGCAAAGTTAAAATCTCTTCTAAATAAAACAATAGTATTTAACCAATCCTCAGGAGGGGACCTAGAAATTACAATGCATAGTTTTAATTGTAGAGGAGAATTTTTCTACTGCAATACATCAGGATTGTTTAATAACAGTGATATTACTCTCCCATGTAGAATAAAACAAATTGTAAACATGTGGCAGGGAGTAGGACAAGCAATGTATGCCGCTCCTGTTGCAGGAAAAATTACCTGTAACTCAAACATTACAGGCCTACTATTGACAAGAGATGGTGGTGAGACCTTCAGACCTGGGGGAGGAAATATGAAAGACAATTGGAGAAGTGAACTATATAAATATAAAGTAGTAGAACTTGAACCATTAGGAGTAGCACCCACCAAGGCAAGAAGAAGAGTGGTGGGGAGAGAAAAAAGAGCAGTGGGAATAGGAGCTTTGTTCTTTGGGTTCTTGGGAGCAGCAGGAAGCACTATGGGCGCAGCGTCAATAACGCTGACGGTACAGGCCAGACAATTATTGTCTGGAATAGTGCAACAGCAGAACAATCTGCTGAGAGCTATTGAAGCGCAGCAGCATATGTTGCAGCTCACAGTCTGGGGCATTAAACAGCTCCAGGCAAGACTCCTGGCTGTGGAAAGATACCTAAAGGATCAACGGCTCCTAGGGATTTGGGGCTGCTCTGGAAAACTCATCTGCCCCACTAATGTGCCTTGGAACTCTAGTTGGAGTAATAAATCTCAGGCTGAGATTTGGGAAAACATGACCTGGATGGAGTGGGAAAAAGAGATTAGTAACTACTCAAACACAATATATGAGTTAATTGAAAAATCACAGAACCAGCAGGAAATAAATGAGCAGGAATTATTGGCATTGGACAAGTGGGCAAGCCTGTGGAGTTGGTTTGACATAACAAACTGGTTGTGGTATATAAAAATATTCATAATGATAGTAGGAGGCTTAATAGGCTTAAGAATAGTTTTTGCTGTGCTT
>F1.AO.06.AO_06_ANG40.FJ900267
GAAAACTTGTGGGTCACAGTCTATTATGGGGTACCTGTGTGGAAAGAAGCAACCACTACTTTATTTTGTGCATCAGATGCTAAAGCATATGAAGAGGAGGTACATAATGTCTGGGCTACACGTGCCTGTGTACCCACAGACCCCGACCCACAAGAAATATGGCTAAGAAATGTAACAGAAAATTTTAATATGTGGAAAAATAACATGGTGGAACAAATGCATACAGATATAATCAGTTTATGGGATGAAAGCCTAAAGCCATGTGTAAAGTTGACCCCACTCTGTGTTACTTTAATCTGTTGTTCTTTCAATATGACCACAGAAGTAAGAGATAAGAAGTTGAAAGTAAATGCACTTTTTTATAGACTTGATATAGTACCAATCTATAGGCTAATAAATTGTAATACCTCAACCATTAAACAGGCTTGTCCAAAGGTATCTTGGGATCCAATCCCTATCCATTATTGTGCTCCAGCTGGTTTTGCGATTCTAAAATGTAATAATAAAATGTTCAATGGGACAGGGCCATGCAATAATGTCAGTACAGTACAGTGCACACATGGAATCAAGCCAGTGGTATCAACTCAATTGCTGTTAAATGGCAGCCTAGCAGAAGAAGACATAATAATCAGAACTCAGAATATCTCAGATAATACAAAAACCATAATAGTACATCTTAATGAATCTGTACAGATTAATTGCTCAAGACCCAACAACAATACAAGAAGAAGTATACATATAGGACCAGGACAAGCATTCTATGCAACAGGTATAGGAGATATAAGAAAGGCACATTGTAACATTAGTGGACTACAATGGAATAAAACTCTAGAACGGGTGCGTGCAAAGCTAAAAGCTCAATTCAAGAAAACAATAACATTTAACCAATCCTCAGGAGGGGACCTAGAAATTACAATGCATAGTTTTAATTGTAGAGGAGAATTTTTCTACTGCAATACATCAAAATTGTTTAATAATAACACAATCACTCTTCCATGTAAAATAAAACAAATTGTAAACATGTGGCAGGGAGTAGGACAAGCAATGTATGCCGCTCCTATTGCAGGAAACATTACCTGTAACTCAAATATTACAGGCTTACTATTGACAAGAGATGGTGGTGAGACATTCAGACCTGGGGGAGGAAATATGAAAGACAATTGGAGAAGTGAGCTATATAAATATAAAGTAGTACAAATTGAACCACTAGGAGTAGCACCCACCAAGGCAAAAAGACGAGTGGTGGAGAGACCAAAGAGAGCAGTGGGAATAGGAGCTCTGTTCCTTGGGTTCTTGGGAGCAGCAGGAAGCACTATGGGCGCAGCATCAATAACGCTGACGGCACAGGCCAGACAATTATTGTCTGGAATAGTGCAACAGCAGAACAATCTGCTGAGGGCTATTGAAGCGCAGCAGCATCTGTTGCAGCTCACAGTCTGGGGCATTAAACAGCTCCAGGCAAGAGTCCTGGCTGTAGAAAGATACCTACAGGATCAACGGCTCCTAGGGATTTGGGGCTGCTCTGGAAAACTCATCTGCACCACTAATGTGCCTTGGAACTCTAGTTGGAGTAATAAATCTCAGGAAGAGATTTGGGGAAACATGACTTGGATGGAGTGGGAACGAGAGATTAGCAATTACTCATACACAATATACAAGTTACTTGAACAATCACAGGACCAGCAGGAAATAAATGAAAAAGAATTATTGGAATTGGACAAGTGGGCAAGTCTGTGGAATTGGTTTGACATATCAAACTGGCTGTGGTATATAAAAATATTCATAATGATAGTAGGAGGCTTGATAGGCTTAAGAATAGTTTTTGCTGTGCTT
>F1.BR.02.02BR082.FJ771006
GCAAACTTGTGGGTCACAGTTTATTATGGGGTACCTGTGTGGAAAGAAGCAACCACTACTCTATTCTGTGCATCAGATGCTAAGTCATATGTCACAGAGGTGCATAATGTCTGGGCTACACATGCCTGTGTACCCACAGATCCCAATCCACAAGAAATAGTTCTGGGAAATGTAACAGAGAATTTTGATATGTGGAAAAATAACATGGTAGAACAAATGCATTCAGATATAATCAGTTTATGGGATCAAAGCCTAAAGCCATGTGTAAAGTTAACCCCACTCTGTGTTACTTTACATTGTTGTTCTTTTAATATGACCACAGAAGTAAGAGATAAGAAGAAGAAAGTATATGCATTTTTTTATAGGCTTGATATAGTACCAATCTACAGGCTGATAAATTGTAATACCTCAACCATTACACAGGCTTGTCCAAAGGTCTCTTGGGATCCAATTCCCATACATTATTGTGCTCCAGCTGGTTATGCGATTCTAAAGTGTAATGATAAAAAATTTAATGGGACGGGGCCATGCACGAATGTCAGCACAGTACAATGTACACATGGAATTAAACCAGTGGTATCAACTCAATTGTTGTTAAATGGCAGCCTAGCAGAAGAAGATATAGTAATCCGATCTCAAAATCTCACAGATAATACAAAAACCATAATAGTACATCTTAATGAATCTGTACAGATTAATTGTACAAGACCCAACAACAATACAAGAAAAAGTATACATATAGGACCAGGACAAGCATTTTATGCAACAGGAATAGGAGACATCAGAAAGGCACATTGCAACGTTAGTGGAACACAATGGAATAAAACGTTAGAACAGGTAAAGGCACAGTTAAAATTATATTTTAATAAAACCATAACATTTAAATCATCCTCAGGAGGGGACCTAGAAATTACAATGCATAGTTTTAATTGTAGAGGAGAATTTTTCTACTGCAATACATCAGGACTGTTTAATGACACAGTAATCACTCTCCCATGTCAAATAAAACAAATTGTAAATATGTGGCAGGAAGTGGGACGAGCAATGTATGCCGCTCCCATTGAAGGGAACATTACCTGTAACTCCAATATTACAGGTCTACTATTGACAAGAGATGGTGGTGAGATCTTCAGACCTGGGGGAGGAGATATGAGAGACAATTGGAGAAGTGAATTATATAAATATAAAGTAGTAGAAATTGAACCACTAGGAGTAGCACCCACCAGGGCAAAAAGACAAGTGGTGAAGAGAGAAAAAAGAGCAGTAGGAATGGGAGCTGTTTTCCTTGGGTTCTTGGGAGCAGCAGGAAGCACTATGGGCGCAGCGTCAATAACGCTGACGGTACAGGCCAGACAATTATTGTCTGGCATAGTGCAACAGCAAAACAATTTGCTGAGGGCTATTAAAGCGCAACAGCATCTGTTGCAGCTCACAGTCTGGGGCATTAAACAGCTCCAGGCAAGAGTCCTGGCTGTGGAAAGATACCTAAAGGATCAACAGCTCCTAGGGCTTTGGGGCTGCTCTGGAAAACTCATCTGCACCACTACTGTGCCCTGGAACTCTAGTTGGAGTAATAAATCTCAGGAAGAGATTTGGGATAACATGACCTGGATGCAGTGGGAAAAAGAGATTAGCAACTACTCACAGGAAATATACAGGTTAATTGAAGAGTCACAAAACCAGCAGGAAAAGAATGAACAAGAATTATTGGCATTGGACAAATGGGCAAGTCTGTGGAATTGGTTTGACATATCAAACTGGCTGTGGTATATAAAAATATTCATCATGATAGTAGGAGGCTTAATAGGCTTAAGAATAGTTTTTGCTGTGCTT
>F1.BR.02.02BR170.FJ771007
GAAAAATTGTGGGTCACAGTCTATTATGGGGTACCTGTGTGGAAAGAAGCAACCACTACTCTATTCTGTGCATCAGATGCTAGATCATATGAAAAAGAGGCACATAATGTCTGGGCTACACATGCCTGTGTACCCACAGATCCCAACCCACAAGAACTAGATCTGGAAAATGTAACAGAAGAGTTTGATATGTGGAAAAATAGCATGGTAGAACAAATGCATGAAGATGTAATCAGCTTATGGGATCAAAGCCTAAAGCCATGTGTGAAGTTAACCCCACTCTGTGTTACTTTAGATTGTTGCTGTTTTTTCATGACCACAGAAGTAAAAGATAAGATGATGAAAGTTGCTGTTTTTTTTTATATTGTTGATATACTACCCATCTACAGGCTAATAAATTGTAATACCTCAACCATTACACAGGCTTGTCCAAAGGTATCTTGGGATCCAATTCCCATACATTATTGTGCTCCAGCTGGCTATGCGATTCTAAAGTGTAAGGATAAAAAGTTCAATGGGACGGGACCATGCAAGAATGTCAGCACAGTACAATGTACACATGGAATTAAACCAGTGGTATCAACTCAATTGTTGTTAAATGGCAGCCTAGCAGAAGAAGATATAATAATCAGATCTCAGAATATCTCAGATAATGCAAAAACCATAATAGTACACCTTAATGAATCTGTGCAGATTAATTGTACAAGACCCAACAACAATACAAGAAAAAGTATACAAATAGGACCAGGACGAGCATTTTATGCGACAGGAATAGGAGACATCAGAAAGGCACATTGTAATGTTAGTGGAGCACAATGGAATAAAACATTAGAGAGGGTAAGGGCAAAGTTAGGGTCTTATTTCAATACAACAATAAAATTTAACTCATCCTCAGGAGGGGACCTAGAAATTACAATGCATAGTTTTAATTGTAGAGGAGAATTTTTCTACTGCAATACATCAGAACTGTTTAATGACACAGTAATCACTCTCCCATGTAAAATAAAACAAATGATAAACATGTGGCAGGAAGTGGGGCGAGCAATGTATGCCGCTCCCGTTGCAGGAAACATTACCTGTAACTCAAATATTACAGGTCTACTATTGACAAGAGATGGTGGTGAGACCTTCAGACCTGGGGGAGGAAATATGAAAGACAACTGGAGAAGTGAATTATATAAATATAAAGTAGTAGAAATTGAGCCACTAGGAGTAGCACCCACCAGGGCAAAAAGACAAGTGGTGAGGAGAGAAAAAAGAGCAGTGGGAATAGGAGCTTTGTTCCTTGGGTTCTTGGGAGCAGCAGGAAGCACGATGGGCGCGGCGTCAATAACGCTGACGGTACACGCCAGACAATTATTGTCTGGCATAGTGCAACAGCAGAACAATTTGCTGAGAGCTATTGAAGCGCAACAGCATCTGTTGCAGCTCACAGTCTGGGGCATTAAACAGCTCCAGGCAAGAATCCTGGCTGTGGAAAAATACCTAAAGGATCAACAGCTCCTAGGGCTTTGGGGCTGCTCTGGAAAACTCATCTGCACCACTAATGTGCCCTGGAACTCTAGTTGGAGTAAATCTCAGGGGGAGATTTGGGAGAGCAACATGACCTGGATGCAGTGGGAAAAAGAGATTAGCAATTACTCAAGCGAAATATATAGGTTAATTGAAGAGTCGCAGAGCCAGCAGGAAAAGAATGAAAAAGAATTATTGGCATTTGACAAATGGGCAAGTCTGTGGAATTGGTTTGACATATCAAACTGGCTGTGGTATATAAGAATATTCATAATGATAGTAGGAGGCTTGATAGGCTTAAGAGTAGTTTTTGCTGTGATT
>F1.BR.06.06BR564.FJ771008
GACAACTTGTGGGTCACAGTCTATTATGGGGTACCTGTGTGGAAAGATGCAGCCACTACTCTATTCTGTGCATCAGATGCTAAAGCATATGAAAAGGAGGTGCATAATGTCTGGGCTACATATGCCTGTGTACCCACAGATCCCAGTCCACAAGAATTAGTCCTGGAAAATGTAACAGAAAATTTTGATATGTGGAAAAATAACATGGTAGAACAAATGCATACAGATATAATCAGTTTATGGGATCAAAGCCTAAAGCCATGTGTAAAGTTAACCCCACTCTGTGTTACTTTAAATTGTTGTTCTTTTAACATGACCACAGATGTAGGTGATAAGCAGCAGAGAGTACATGCTCTTTTTTATAAACTTGATATAGTTCCAATCTACAGGTTAATACATTGTAATACCTCAACCATTACACAGACTTGTCCAAAGGTAACTTGGGATCCAATTCCCATACATTATTGTGCTCCAGCTGGTTATGCGATTCTAAAGTGTAATGATAAAAAGTTCAATGGGACAGGGCCATGCACGAATGTCAGCACAGTACAATGTACACATGGAATTAAACCAGTGGTATCAACTCAATTGTTGTTAAATGGCAGCCTAGCAGAAGAAGATATAATAATCAGATCTCAAAATATCTCAGATAATGTAAAAAACATAATAGTACACCTTAATGAATCTGTACAGATTAATTGTTCAAGACCCAACAACAATACAAGAAAAAGTATACAGTTAGGACCAGGACGAGCATTTTATGCAACAGGAATAGGAGATATCAGAAAAGCACATTGCAATGTTAGTAGAGAACAATGGAATAAAACAATAGAGCAGGTAAGGGCAAAGTTAAAGACTTATTTCAATAAGACAATACAATTTAACACATCCTCAGGAGGGGACCCAGAAATTACAATGCATAGCTTCAATTGTGGAGGAGAATTTTTCTACTGTAATACATCAGGACTGTTTAAATTCAATGCCATCACTCTCCCATGTAGAATAAAACAAGTTATAAACATGTGGCAGGAAGTAGGACGAGCAATGTATGCCGCTCCTATTGAAGGAAAAATTTATTGTAGCTCAAATATTACAGGTCTACTATTGACTAGAGATGGTGGTGAGACCTTCAGACCTGGGGGAGGAGATATGAGAGACAATTGGAGAAGTGAATTATATAAATATAAGGTAGTAAGAATTGAACCACTAGGAGTAGCACCCACCAAGGCAAAAAGACAAGTGGTGCAGAGAGAAAAAAGAGCAGTGGGACTAGGAGCTGTGTTCCTTGGGTTCTTGGGAGCAGCAGGAAGCACTATGGGCGCAGCGTCAATAACGCTGACGGTACAGGCCAGACAATTATTGTTTGGAATAGTGCAACAGCAGAACAATCTGCTGAGGGCTATTGAAGCACAACAGCATATGTTGCAGCTCACAGTCTGGGGCATTAAACAGCTCCAGGCAAGAATCCTGGCTGTAGAAAGATACCTAAAGGATCAACAGCTCCTAGGAATTTGGGGCTGCTCTGGAAAGCTCATCTGCGCCACTAGTGTGCCTTGGAACTCTAGTTGGAGTAATAAATCGCATGATGTGATTTGGGGAAACATGACCTGGATGCAGTGGGAAAGGGAGATTAGCAATTACTCACAAGAAATATACAGGTTAATTGAAGAATCGCAGAGCCAGCAGGAAAAGAATGAACAAGACTTATTGGCATTAGACAAATGGGCAAGTCTGTGGAATTGGTTTGACATATCAAACTGGCTGTGGTATATAAAAATATTCATAATGATAGTAGGAGGCTTGATAGGCTTAAGAATAGTTTTTACTGTGCTT
>F1.BR.07.07BR844.FJ771010
AAAAACTTGTGGGTCACAGTCTATTATGGGGTACCTGTGTGGAAAGAAGCAACCACTACTTTATTCTGTGCATCAGATGCTAAAGCATATGACAAAGAGGCACATAATGTCTGGGCTACACATGCTTGTGTACCCACAGATCCCAATCCACAAGAAGTAGTTCTGAAAAATGTAACAGAAAATTTTGATATGTGGAAAAATAACATGGTAGAACAAATGCATACAGATATAATCAGTTTATGGGAACAAAGCCTAAAGCCATGTGTGAAGTTAACCCCACTCTGTGTTACTTTAAATTGTTGTTCTTTCAAAATAACCACAGAAGTAAGAGATAAGACTAGAGAAGCAGCGGCACTTTTTTATAATCCTGATATAGTACCACTCTACAGGCTAATACATTGTAATACCTCTACCCTTACACAGGCTTGTCCAAAGGTATCTTGGGATCCCATTCCCATACATTATTGTGCTCCAGCTGGTTATGCGATACTAAAATGTAATGATAAACAGTTCAATGGAACAGGATCATGCAAGAATGTCAGCACAGTACAATGTACACATGGAATTAAACCAGTAGTATCCACTCAATTGTTGTTAAATGGCAGCCTAGCAAAACAAGATATAATAATCAGATGTCAAAATATCTCAGATAATGCAAAAACCATAATAGTACACCTTAATGAATCTGTACAGATTAATTGTACAAGACCCAACAACAATACAAGAAAAAGTATATATTTAGGACCAGGGCATGCATTTCATGCAACAGAAATAGGAGACATCAGAAAGGCACATTGTAACGTTAGTGGAGAACAATGGAATAAAACAGTACAACGGGTAAGGGAAAAGTTAAAGTCTTATTTCAATAAAACAATAGTGTTTAACCAATCCTCAGGAGGGGACCTAGAAATTACAATGCATAGTTTTAATTGTAGAGGAGAATTTTTTTACTGTAATACATCAAAACTGTTTAATGACACAGACATCACTCTCCCATGTCGAATAAGACAAATTATAGGGATGGGGCGGGAAGAAGGACGAGCAACGTATGCCCCTCCTACTGATGGAAACATTACCTGTAGTTCGAATATTACAGGTTTACTATGGACAAGAGGTGGTGGTGAGACCTTCAGACCTGGGGGAGGAAATATGAAAGACAATTGGAGGAGTGAATTATATAAATATAAAGTAGTAGAAATTGAGCCACTAGGAGTTACACCTACCAAGGCAAAGAGACAAGTGGTGAAGAGAGAAAAAAGAGCAATACTGATGGGAGCTGTGTTCCTCGGGTTCTTGAGTGCAGCAGGAAGCACTATGGGCGCAGCGTCAATAACGCTGACGGTACAGACCAGACAACTATTGGCTGGAATAGTGCAACAGCAGAGCAATCTGCTGAGGGCTATTGAAGCGCAACAACATCTGTTGCAGCTCACAGTCTGGGGCATTAAACAGCTCCAGGCAAGAGTCCTGGCTGTGGAAAGATACCTACAGGATCAACAGTTCCTAGGGCTCTGGGGTTGCTCTGGAAAACGCATCTGCACCACTAATGTGCCTTGGAATTCTAGTTGGAGTAATAAATCTTATGAGACAATTTGGGACAACATGACCTGGATGGAGTGGGAAAGAGAAATTAGCAATTACTCAGGTGAAATATACAGGTTAATTGCAGAATCGCAGAACCAGCAGGAAAAGAATGAACAGGAATTATTGGCATTGGACAAATGGACAAACCTGTGGAATTGGTTTAACATAACAAATTGGCTATGGTATATAAAAATATTCATAATGATAGTAGGAGGCTTGATAGGCTTAAGAATAGTCTTTGCTGTGATT
>F1.BR.10.10BR_PE107.KJ849782
ACAAACCTCTGGGTAACAGTCTATTATGGGGTACCAGTGTGGAAAGAAGCAGACACTACTCTATTCTGTGCATCAGATGCTAAAGCATATGACAAAGAGGTGCATAATGTCTGGGCTACATATGCCTGTGTACCCACAGATCCCAATCCACAAGAAATGCATCTGGAAAATGTAACAGAAAATTTTAATATGTGGAAAAATAACATGGTAGAACAAATGCATACAGATATAATCAGTCTATGGGATCAAAGCCTAAAACCATGCGTAAAGTTAACCCCACTCTGCGTTACTTTAAATTGTTGTTCTTTTAATATGACCACAGAAGTAAAAAATAAGCAGCAGAAAGTATATGCCCTTTTTTATAGACTTGATATAGTACCAGTCTACAGGTTAATACATTGTAATACATCAACCATTACACAGGCTTGTCCAAAGGTAACTTGGGATCCAATTCCCATACATTATTGTGCTCCAGCTGGTTATGCGATTCTAAAGTGTAATGAGAAAGAGTTCAATGGGACGGGACCTTGTAGCAATGTCAGTACAGTACAATGTACACATGGAATTAAACCAGTGATATCAACTCAATTATTGTTAAATGGCAGCCTAGCAGAAAAAGATATAATAATCAGAGCTCAAAATCTCTCAGATAATGCAAAAACCATCATAGTACACCTTAATGAATCTGTACAAATTAATTGTACAAGACCCAACAACAATACAAGAAAAAGTATACAGTTAGGACCAGGAAAGGCATTCTATACAACAGGAATAGGAGATATCAGAAAAGCACATTGTAACATTAGTAGAACACAATGGAATAAAACGTTAAGCCGGGTAAAGGAAAAGTTAGGGTCTCATTTCAATAAAACAATAAAATTTAATTCATCTGCAGGAGGGGACCTAGAAATTACAATGCATAGTTTTAATTGTAGAGGGGAATTCTTCTACTGCAATACATCAGAACTGTTTAATGACACAGGCATCACTCTCCCATGTAAAATAAAACAAGTTATAAACATGTGGCAGGAAGTAGGAAAAGCAGTGTATACTGCTCCCATTGCAGGAAACCTTGCCTGTAACTCAACTATTACAGGTCTACTATTGACAAGAGATGGTGGTGAGATCTTCAGACCTGGGGGAGGAAATATGAAAGACAATTGGAGAAGTGAGTTATATAAATATAAAGTAGTAGAAATTGAACCACTAGGAGTAGCACCCACCAGGGCAAAAAGACAAGTGGTGCAGAAGCAAAAAAGAGCAGTGGGGCTGGGAGCTATGTTCCTTGGGTTCTTGGGAGCAGCAGGAAGCACTATGGGCGCAGCGTCAATAACGCTGACGGCACAGGCCAGACAAGTATTGTTTGGAATAGTGCAACAGCAGAGCAATTTGCTGAGGGCTATTGAAGCGCAACAGCACATGTTGCAGCTCACAGTCTGGGGCATTAAACAGCTCCAGGCAAGGATCCTGGCTGTAGAAAGATACCTAAAGGATCAACAACTCCTAGGGCTTTGGGGCTGCTCTGGAAAACGCATCTGCACCACTAGTGTGCCCTGGAACTCTAGTTGGAGTAATAAAACTCAGAAGGAGATTTGGGATAACATGACCTGGATGCAATGGGAAAAAGAGATTAGCAATTACTCAGCAGAAATATACAGGTTAATTGAAGAATCGCAGAACCAGCAGGACAAGAATGAACAAGAATTATTGGCATTGGACAAATGGGCAAGTCTATGGAATTGGTTTGACATATCAAATTGGCTGTGGTATATAAAAATATTCATAATAATAGTAGGAGGCTTGATAGGCTTAAGAATAGTTTTTACTGTGCTT
>F1.BR.93.93BR020_1.AF005494
GCAAACTTATGGGTTACAGTCTATTATGGGGTACCTGTGTGGAAAGAAGCAACCACTACTCTATTCTGTGCATCAGATGCTAAATCATATGAAAAAGAGGCACATAATGTCTGGGCTACACATGCTTGTGTACCCACAGATCCCAATCCACAAGAAGTAGTTCTGGAAAATGTAACAGAAAGGTTTAATATGTGGGAAAATAACATGGTAGAACAAATGCATACAGATATAATCAGTTTATGGGATCAAAGCCTAAAGCCATGTGTGAAGTTAACCCCACTCTGTGTTACTTTAGATTGTTGTTCTTTCAATACAACCACAGAAATAAGAGATAAGCAGCTGAAAGTACATGCACTTTTTTATAAACTTGATATAGTACAAATCTACAGACTAATAAATTGTGATGCCTCAACCATTACACAGGCTTGTCCAAAGGTATCTTGGGATCCAATTCCCATACATTATTGTGCTCCAGCTGGTTATGCGATTCTAAAGTGTAATGAGAAAAATTTCACAGGGACAGGGTCATGCAAGAATGTCAGTACAGTACAATGTACACATGGAATTAAACCAGTGGTATCCACTCAATTGTTGTTAAATGGCAGCCTAGCAGAAGGAGAGATAGTAATCAGATCTCAAAATATCTCAGATAATGCAAAAACCATAATAGTGCACCTTAATGAATCTGTACAGATTAATTGTACAAGACCCAACAACAATACAAGAAAAAGAATATCTTTAGGACCAGGACGAGTATTTTATACAACAGGAATAGGAGACATCAGAAAGGCACATTGTAACGTTAGTGGAACACAATGGAGGAACACGTTAGCAAAGGTAAAGGCAAAGTTAGGGTCTTATTTCAATGCAACAATAAAATTTAACTCATCCTCAGGAGGGGACCTAGAAATTACAAGGCATAATTTTAATTGTATGGGAGAATTTTTCTACTGTAATACAGATGAACTGTTTAATGACACAAAAATCACTCTCCCATGTCGAATAAAACAAATTGTAAACATGTGGCAGGAAGTGGGACGAGCAATGTATGCCAATCCCATTGCAGGAAACATTACCTGTAACTCAAATATTACAGGTCTGCTATTGACAAGAGATGGTGGTGAGACCTTCAGACCTGGGGGAGGAAATATGAAAGACAATTGGAGAAGTGAATTATATAAATATAAAGTAGTAGAAATTGAACCACTAGGAGTAGCACCCACCAAGGCAAAAAGACAAGTGGTGAAGAGAGAAAGAAGAGCAGTGGGACTAGGAGCTCTGTTCCTTGGGTTCTTGGGAGCAGCTGGAAGCACTATGGGCGCGGCGTCAATAACGCTGACGGTACAGGCCAGACAATTATTGTCTGGAATAGTGCAACAGCAGAGCAATCTGCTGAGGGCTATTGAAGCGCAACAGCATCTGTTGCAGCTCACAGTCTGGGGCATTAAACAGCTCCAGGCAAGAGTCCTGGCTGTGGAAAGATACCTAAAGGATCAACAGCTCCTAGGGCTTTGGGGCTGCTCTGGAAAACTCATCTGCACCACTAATGTGCCCTGGAACTCTAGTTGGAGTAATAAATCTCTTGAGGAGATTTGGGGGAACATGACCTGGATGGAGTGGGAAAAAGAGGTTAGCAATTACTCAAAAGAAATATACAGGTTAATTGAAGACTCGCAGAACCAGCAGGAAAAGAATGAACAAGAATTATTAGCATTGGACAAATGGGCAAGTCTGTGGAATTGGTTTGACATAACACAGTGGCTGTGGTATATAAAAATATTCATAATGATAGTAGGAGGCTTGATAGGCTTAAGAATAGTTTTTACTGTGCTT
>F1.DE.x.MVP_30846.EU446022
GAAAACTTGTGGGTCACAGTCTATTATGGGGTACCTGTGTGGAAAGAAGCAACCACTACTCTATTTTGTGCATCAGATGCTAAAGGATATGAAAGAGAAGTACATAATGTATGGGCTACACATGCCTGTGTACCCACAGACCCCAGCCCACAGGAAATGGTTTTGGAAAATGTAACAGAAAATTTTAATATGTGGAAAAATGAAATGGTAGAACAAATGCATACAGATATAATCAGTTTATGGGATCAAAGCTTAAAGCCATGTGTGAAGTTAACCCCACTCTGTGTTACTTTAAACTGTTGTTCTTTCAATATGACCACAGAAGTAAAAGATAAGAGATTGAAAGTATCTGCACTTTTTTATAGACTTGATGTAGTACCAATCTATAGGCTAATAAATTGCAATACCTCAACCATTAAACAGGCTTGTCCAAAGGTATCTTGGGATCCAATTCCCATACATTATTGTGCTCCAGCTGGTTATGCGATTCTACAGTGTAGGGATAAACAGTTCAATGGGACAGGGCCATGCAAGAATGTCAGCACAGTACAATGTACACATGGAATTAAACCAGTGGTATCAACTCAATTACTGTTAAATGGCAGCCTAGCAGAAAAAGATATAATAATCAGATGTCAAAATATCTCAGATAATACAAAAACCATAATAGTGCATTTGAATGAATCTGTACAGATTAACTGTACAAGACCCAACAACAATGTAGTGGAAAGTATACATTTAGGACCAGGACAAGCATTCTATGCAACAAGAACAGGAAACATAAGAAAGGCATATTGTAACATTAATGGAACACAGTGGAATAACACTTTAGAACGAGTAAAGACAAAGTTAAAGACTTATTTCAATAAAACAATAACATTTAACTCAGCCTCAGGAGGAGACCTAGAAGTTACAATGCATAGTTTTAATTGTAGGGGAGAATTTTTCTATTGCAATACATCAGAACTGTTTAAGAATGCCATCATCATTCTCCAATGTAGAATAAAACAAATTATCAACATGTGGCAGGGAGTAGGACAAGCAATGTATGCTTCTCCCATTGCAGGAAGCATTACCTGTAACTCAAGTATTACAGGCCTACTATTAACGAGAGATGGTGGTGAGATCTTCAGACCTGGGGGAGGGAATATGAAAGACAATTGGAGAAGTGAACTGTATAAATATAAAGTAGTAAAAATTGAACCATTAGGAGTAGCACCCACCAGAGCAAAAAGACAAGTGGTGAAGAGAGACAAAAGAGCAGTGGGATTAGGAGCTGTGTTCCTTGGGTTCTTGGGAGCAGCAGGAAGCACTATGGGCGCTGCGTCAATAACGCTGATGGTACAGGCCAGACAATTACTGTCTGGGATAGTGCAACAGCAAAATAATTTGCTGAGGGCTATTGAAGCGCAACAGCATATGTTGCAGCTCACAGTCTGGGGCATTAAACAGCTCCAGGCAAGACTCCTGGCTGTGGAAAGATACCTAAAGGATCAACAGCTCCTAGGGATTTGGGGCTGCTCTGGGAAACTCATCTGCACCACTAATGTGCCCTGGAACTCTAGTTGGAGTAATAAATCTCAGGAGGAAATTTGGGGCAACATGACTTGGATGGAGTGGGAAAAGGAGATTAGCAACTACTCAAGCACAATATACAGTTTAATTGAACAATCACAGAACCAGCAGGAAAAGAATGAACAAGAATTATTGGCATTGGACAAATGGACAAGTCTGTGGAATTGGTTTGACATATCGAACTGGCTGTGGTATATAAAAATATTTATAATGATAGTAGGAGGCTTAATAGGCTTAAGAATAGTTTTTGCTGTGCTT
>F1.ES.08.X2674_C4.HQ236616
AAAAACTTATGGGTCACAGTCTATTATGGGGTACCTGTGTGGAAAGAAGCAACCACTACTCTATTCTGTGCGTCAGATGCTAAAGCTTATGATAAAGAAGTACATAATGTCTGGGCTACACATGCTTGTGTACCCACAGATCCCAATCCACAAGAAATGTTTCTGGGAAATGTAACAGAAAATTTTGATATGTGGAACAATAGCATGGTAGAACAAATGCATACAGATATAATCAGTTTATGGGATCAAAGCCTAAAGCCCTGTGTGCGGTTAACCCCACTCTGTGTTACTTTAAATTGTTGTTCTTTCAACATAACCACAGAAATAAGAGATAAGCGGAAGCAAGTGCAGGCACTTTTTTACAGACTTGATATAGTACCAATCTACAGGCTAATAAATTGTAACACCTCAACCCTTACACAGGCTTGTCCAAAGATATCTTGGGATCCAATTCCCATACATTATTGTGCTCCAGCTGGTTTTGCGATTCTAAAATGTAATGAAGAAGAGTTCAATGGAACGGGGCTATGCACGAATGTCAGTACAGTGCAATGTACACATGGAATTAAACCAGTAGTATCAACTCAATTGTTGTTAAATGGCAGCCTAGCAGAAAAAGATATAATAATCAGCTCACAAAATATCTCAGAAAATACAAGAACCATAATAGTACACCTTAATGAATCTGTACAAATTAATTGTACAAGACCCAACAACAATATCAGAAAAAGTATACCTATAGGACCAGGACAAGCATTTTATGCAACAGGGATAGGAGACATTAGAAAGGCATATTGTAACACTAGTAGAATACAATGGAATAAAACGTTAGAATGGGTAAAGGCAAAACTACAGTCTTATTTCAATAAGACAATAGAATTTAACACACACGCAGGAGGGGACCTAGAAATTACAACGCATAGTTTTAATTGTAGAGGAGAATTTTTCTACTGTAATACATCAGGATTGTTTAATGACACAGCAATCACTCTCCCATGTCGAATAAAACAAATTGTAAACATGTGGCAGAGAGTAGGACGAGCAATGTATGCCGCTCCCATTGCAGGAAACATTGTCTGTAGCTCAAATATTACAGGAATGCTATTGACAAGAGATGGTGGCGAGACCTTCAGACCTGGGGGAGGAGATATGAAAGACAATTGGAGAAGTGAATTATATAAATATAAAGTAGTAAGAATTGAACCACTAGGAGTAGCACCCACCAGGGCAAAAAGACCAGTGGTGCAGAGAGAAAAAAGAGCAGTGGGAATGGGAGCTGTGCTCCTTGGGTTCTTGGGAGCAGCAGGAAGCACTATGGGCGCAGCATCAATAACGCTGACGGTACAGGCCAGACAATTGCTGTCTGGAATAGTGCAACAGCAGAACAATTTGCTGAGGGCTATTGAAGCGCAACAGCATCTGTTGCAGCTCACAGTCTGGGGCATTAAACAGCTCCAGGCAAGAGTCCTGGCTGTGGAAAGATACCTACAGGATCAACAGCTCCTAGGGCTTTGGGGCTGCTCTGGAAAACTCATCTGCACCACTAATGTACCCTGGAACTCTAGTTGGAGTAATAAATCTCAGGAGCAGATTTGGCAGAACATGACCTGGATGCAGTGGGAAAAAGAGATTAGCAATTACTCAAAGGAAATATACAGGTTAATTGAAAAGTCACAGAACCAGCAGGAAAAGAATGAACAAGACTTATTGGCATTTGACAAATGGACAAGTCTGTGGAATTGGTTTGACATATCAAAATGGCTGTGGTATATAAAAATCTTCATAATGATAGTAGGAGGCTTGATAGGCTTAAGAATAGTTTTTGCTGTGCTT
>F1.ES.09.P2165_d2_2.HM068554
AACAATTTGTGGGTCACAGTCTATTATGGGGTACCTGTGTGGAAAGAAGCAACCACTACTCTATTCTGTGCATCAGATGCTAAAGCATATGACAGGGAGGTACATAATGTCTGGGCTACACATGCTTGTGTACCCACAGATCCCAATCCACAGGAACTAGTTCTGGAAAATGTAACAGAAAATTTTGATATGTGGAAAAATAGCATGGTAGAACAAATGCATACAGATATAATCAGTTTATGGGAGCAAAGCCTAAAGCCGTGTGTGAAGATAACCCCACTCTGTGTCACCTTACATTGTTGTTCTTTCAACACGACCACAGAATTAACAGATAAGAAGCAGAAAGAATATGCACTTTTTTATAGACTTGATATAGTACCACTCTACAGGCTAATAAATTGTAATACCTCAACCATTACACAGGCTTGTCCAAAGGTGTCTTGGGATCCAATTCCCATACATTATTGTGCTCCAGCTGGTTATGCGATTCTAAAGTGTAATGAAAAAGGGTTCAATGGGGCGGGGCCATGCAAGAATGTCAGCACAGTACAATGTACCCATGGAATTAAACCAGTGGTATCAACTCAATTGTTGTTAAATGGCAGCCTAGCAGAGGGAGAAATAATAATTAGATCTCAAAATATCTCAGATAATGCAAAAACCATAATAGTACATCTTAATGAATCTGTACAGATTAATTGTACAAGACCCAACAATAACACAAGGAAGAGTATACGTTTCGGACCAGGACAAGCATTTTATGCAACAGGAATAGGAGACATCAGAAAGGCACATTGCAACATTAGTGGAGAACAATGGAATAAAACGGTAACAAGGGTAAAAGCAAAGCTAAGGTCTTATTTTCATACAATAATAAACTTTAATTCATCATCAGGAGGGGACCTAGAAATTACAACGCATAGTTTTAATTGTAGAGGAGAATTTTTCTACTGCAATACATCAAAACTGTTTAACAACACAGAAATCATTCTCCCATGTCGAATAAAGCAAATTGTAAACATGTGGCAGGAAGTAGGACAAGCAATGTATGCTAATCCTATTGCAGGAAACATCACCTGTAACTCAAGTATTACAGGTATACTATTGACAAGAGATGGTGGTGAAATCTTCAGACCTGGGGGAGGAAATATGAAAGACAATTGGAGAAGTGAATTATATAAATATAAAGTAGTAGAAATTGAACCACTAGGAGTAGCACCCACCAGGGCAAAAAGACAAGTGGTGAAGAGAGAAAAGAGAGCAGCGGGAATGGCAGCTTTGCTCCTTGGGTTCTTGGGCGCAGCAGGAAGCACTATGGGCGCAGCGTCAATAACGCTGACGGTACAGGCCAGACAATTATTGTCTGGAATAGTGCAGCAGCAGAACAATCTGCTGAGGGCTATTGAAGCTCAACAGCATATGTTGAAGCTCACAGTCTGGGGCATTAAACAGCTCCAGGCAAGAGTCCTGGCTGTGGAAAGATACCTAAAGGATCAACAGCTCCTAGGGCTTTGGGGCTGCTCTGGAAAACTCATCTGCACCACTGATGTGCCCTGGAACGAGACTTGGAGTAATAAATCTCAGAATGAGATCTGGGATAACATGACCTGGATGCAGTGGGAAAAAGAGATTAGCAATTACTCAGACGAAATATACAGGTTAATTGAAAAATCGCAGATCCAGCAGGAATGGAATGAACAAGAATTATTGGCATTGGACAAATGGGCAAGTCTGTGGAATTGGTTTGACATATCAAACTGGCTGTGGTATATAAGAATATTCATAATGATAATAGGAGGCTTGATAGGATTAAGAATAATTTTTGCTGTGCTT
>F1.ES.11.DEMF110ES001.JX140671
GAAAATTTGTGGGTCACAATCTATTATGGGGTACCTGTGTGGAAGGAAGCAACCACTACTCTATTCTGTGCATCAGATGCTAAAGCATATGAAGAAGAGGTACATAATGTCTGGGCTACACATGCCTGTGTACCCACAGATCCCAATCCACGAGAAGTACTTCTAGTAAATGTAACAGAAAATTTTAACATGTGGAAAAATAACATGGTAGAACAAATGCATGAAGATATAATCAGTTTATGGGATCAAAGCCTAAAACCATGTGTAAAGTTAACCCCACTCTGTGTTACTTTATACTGTTGTTCTTTCAATATAACCACAGAAGTAAGAGATAAGCATCAGAAAGTATTTGCACTTTTTTATAAACTTGATATAGTATCAATTTACAGGTTAATAAATTGTAATACCTCAACCATTACACAGGCTTGTCCAAAGGTATCTTGGGATCCAATTCCCATACATTATTGTGCTCCAGCTGGTTTTGCGCTTCTAAAGTGTAATGATAAAAACTTCACTGGGATGGGGATATGCAAAAATGTCAGCACAGTACAATGTACACATGGGATTAAACCAGTGGTATCAACTCAATTATTGTTAAATGGCAGCCTAGCAGAAGGAGAGATAGTAATCAGGTCTCAAAATATCTCAGATAATGCAAAAACCATAATAGTACACTTTAATCAATCTGTACAGATTAATTGTTCAAGACCTAACAACAATACAAGAAAAAGTATACCCATGGGGCCAGGAAAAGCATTCTATACAACAGGAATAGGAGACATCAGAAAGGCACACTGTAACATTAGTAGAACACAATGGAATGAAACATTGGAAAGGGTAAAGGAAAAGTTAAGGGATCATTTTAATAAAACAATAAAATTTAACTCATCCTCAGGAGGGGACCTAGAAGTTACAATGCATAGTTTTAATTGTAGAGGAGAATTCTTCTACTGTAATACATCAAAACTGTTTAATGAAACAGAAATCATACTCCCATGTAGAATAAAACAAATTATAAACCTGTGGCAGCAAGTAGGGCGAGCAATGTATGCCGCTCCCATTGCAGGACACATTACATGTAATTCAAGTATTACAGGGCTACTACTAATAAGAGATGGTGGTGAGATCTTCAGACCTGGGGGAGGAGATATGAGAGACAATTGGAGAAGTGAATTATACAAATATAAAGTAGTAGAAATTGAACCACTAGGAGTAGCACCCACCAAGGCAAAAAGACAAGTGGTGAGGAGAGAAAAAAGAGCAGTGGGACTAGGAGCTCTGTTCCTTGGGTTCTTGAGTACAGCAGGAAGCACTATGGGCGCAGCGTCAATAACGCTGACGGTACAGGCCAGACAATTATTGTCTGGAATAGTGCAACAGCAAAACAATTTGCTGAGGGCTATTGAAGCGCAACAGCATATGTTGCAGCTCACAGTCTGGGGCATTAAACAGCTCCAGGCAAGAGTCCTGGCTGTAGAAAGATACCTAAAGGATCAACAGCTCCTAGGGCTTTGGGGCTGCTCTGGAAAACTCATCTGTACCACTAGTGTGCCTTGGAACACTAGTTGGAGTAATAAATCTCTGGACCAGATTTGGGACAACATGACCTGGATGCAGTGGGAAAAAGAGATTAGCAATTACTCAAATGAAATATACAGGTTAATTGACCAATCGCAGAACCAGCAGGAAAAGAATGAACAAGAATTGTTGGCATTGGACAAATGGACAAGTCTGTGGAATTGGTTTAACATATCAAATTGGCTGTGGTATATAAAAATATTCATAATGATAGTAGGAGGCTTGATAGGCTTAAGAATAGTTTTTGCTGTGCTT
>F1.ES.x.P1146.DQ979023
ACAGACTTGTGGGTTACAGTTTATTATGGGGTACCTGTGTGGAAGGAAGCAACCACTACTCTATTTTGTGCATCAGATGCAAAAGGATATGTACAAGAGGCACATAATGTCTGGGCTACACATGCCTGTGTACCCACAGACCCCAACCCACAGGAAATATATCTGGAAAATGTAACAGAAAATTTTAATATGTGGGAAAATAACATGGTAGAACAAATGCATGAAGATATAATCAGTCTATGGGATCAAAGCCTAAAGCCATGTGTAAAGTTAACCCCACTCTGTGTTACTCTAAATTGTTGTTCTTTCAATATGACCACAGTAGTAAATGACAAGAAGTTAAAAGTACAGTCACTTTTTTATAGACTTGATATCGTACCACTCTATAGACTAATAAATTGTAATACCTCAACCATTAAACAGGCTTGTCCAAAGGTGTCCTGGGATCCAATTCCCATACATTATTGTGCTCCAGCTGGTTATGCGATTCTAAAATGTAATGAGGAAGAGTTCAATGGGACGGGGCCATGCAGGAATGTCAGCACAGTACAATGTACACATGGAATTAAGCCAGTTGTATCAACTCAACTGCTATTAAATGGCAGCCTAGCAGGAGAAGATATAATAATCAGATTTCAAAACATCTCAGATAATACAAAGACCATAATAGTACACCTTAATGAATCTGTACAGATTAATTGTACAAGACCCAACAACAATACAAGGAAAAGTATACGCATAGGGCCAGGACAAGCATTCTATGCAACAGGTATAGGAGATATAAGAAAGGCACATTGTAACGTTAGTGGAGCACAATGGAATAAAACTGTAGAACGGATAAGTGCAAAGTTAAAGTCTTATTTCAATAAAACAATACAATTTAACTCATCCTCAGGAGGGGATCTAGAAATTACAATGCATAGTTTTAATTGTAGAGGAGAATTTTTCTACTGCAATACATCAAAATTGTTTACAAATAACATAATCACTCTCCCATGTAGAATAAAACAGATTATAAACATGTGGCAGGGAGTAGGACAAGCAATGTATACCGCCCCCATTGCAGGAAACATTACATGTAACTCAAATATTACAGGCTTACTCATAACAAGAGATGGTGGTGAAATATTCAGACCTGGGGGAGGAAATATGAAAGACAATTGGAGAAGTGAACTATATAAATATAAAGTAGTAGAAATTAAACCACTAGGAATAGCACCCACCGAGGCAAGGAGACAAGTGGTGAAGAGAGAAAAAAGAGCAGCAGGACTAGGACTTTTGTTCCTTGGGTTCTTGGGAGCAGCAGGAAGCACTATGGGCGCAGCGTCAATAACGCTGACGGTACAGGCCAGACATTTATTGTCTGGAATAGTGCAACAGCAAAACAATTTGCTGAAGGCTATTGAAGCACAACAGCATATGTTGCAGCTCACAGTCTGGGGCATTAAACAGCTCCAGGCACGAGTCCTGGCTCTGGAAAGATACCTAAAGGATCAACAGCTCCTAGGGATTTGGGGCTACTCTGGAAAACTCATCTGCACCACTAATGTCCCCTGGAACTCTAGTTGGAGTAATAAAACCTATGACCAGATTTGGGACAACATGACCTGGATGGAATGGGAAAAAGAGATTGGTAATTACTCAAACACAATCTACCGGTTACTTGAACAATCGCAAAACCAGCAGGAAATAAATGAACAAGAATTATTATCCTTGGACAAGTGGGCAAGTCTGTGGAGTTGGTTTGACATAACAAATTGGCTGTGGTACATAAGAATATTCATAATGATAGTAGGAGGCTTGATAGGCTTAAGGATAGTTTTTGCTGTATTT
>F1.ES.x.X1093_2.DQ979025
GCAAACTTGTGGGTCACAGTCTATTATGGGGTACCTGTGTGGAAAGAAGCAACCACTACTTTATTTTGTGCATCAGATGCTAAAGGATATGAAAGAGAGGTACATAATGTCTGGGCTACACATGCCTGTGTACCCACAGACCCCGACCCACAGGAAATATGGCTAGAAAATGTAACAGAAACTTTTGATATGTGGAAAAATAACATGGTAGAACAAATGCATAAAGATATAATCAGTTTATGGGATCAAAGCCTAAAGCCATGTGTGAAATTGACCCCACTCTGTGTTTCTTTAAACTGTTGTTCTTTCAATATGACCACAGAAGTAAGAGACAAGCAGCGGAAAGTAAATGCACTATTTTATAGAGTTGATATAGTACCAATCTATAGGCTAATAAATTGTAATACCTCAACCATTAAACAGGCTTGTCCAAAGGTATCTTGGGATCCAATCCCCATCCATTATTGTGCTCCAGCTGGTTTTGCGATTCTAAAATGTAATAACAAAACGTTCAATGGGACAGGGCCATGCAATAATGTTAGTACAGTACAATGCACACATGGAATTAAGCCAGTGGTATCAACTCAAATGCTGTTAAATGGCAGCTTAGCAGAAGGAGATATAATAATCAGAACTCAGAATATCTCAGATAATACAAAAACCATAATAGTACACCTTAATGCATCTGTACAGATTAATTGTACAAGACCCAACAACAATACAAGAAAAAGTATACATTTAGGACCAGGACAAGCATTCTATGCAACAGGTATAGGAGATATAAGAAAGGCACATTGTAACATTAGTAGAATACAATGGAATACCACTCTAGAACAGGTAAAGAAAAAGTTAGGGTCCTATTTCAATAAAACAATAGCATTTAACCAATCCTCAGGAGGGGACCTAGAAATTACAATGCATAGTTTTAATTGTAGAGGAGAATTTTTCTACTGCAATACATCAGAACTGTTTAATGACACAGGAATTACTCTCCCATGTAAAATAAAACAAATTGTAAGAATGTGGCAGGGAGTAGGACAAGCAATGTATGCTGCTCCTATTGCAGGAAACATTACCTGTAACTCAAATATTACAGGCCTAATGTTGACAAGAGATGGTGGTGAGATCTTCAGACCTGGGGGAGGAAATATGAAAGACAACTGGAGAAGTGAACTATATAAATATAAAGTAGTAGAAATTGAACCACTAGGAATAGCACCCACCAAGGCAAGAAGACGAGTGGTGGAGAGAGAAAAGAGAGCAGTGGGAATAGGAGCTTTGTTCCTTGGGTTCTTGGGAGCAGCAGGAAGCACTATGGGCGCAGCGTCACTAACGCTGACGGTACAGGCCAGACAATTATTGTCTGGAATAGTGCAACAGCAGAACAATCTGCTGAAGGCTATTGAAGCGCAACAGCATCTGTTGCAGCTCACAGTCTGGGGCATTAAACAGCTCCAGGCAAGAGTCCTGGCTGTGGAAAGGTACCTAAAGGATCAACAGCTCCTAGGGATTTGGGGCTGCTCTGGAAAACTCATCTGCACCACTAATGTGCCTTGGAACTCTAGTTGGAGTAATAGATCTCAGGAGGAGATTTGGGGAAACATGACCTGGATGGAGTGGGAAAAAGAGATTAGTAATTACTCAGACACAATATACAAGTTAATTGAACAATCACAGAACCAGCAGGAAATAAATGAAAAAGACTTATTGGCATTGGACAAATGGGCAAGTCTGTGGAATTGGTTTGACATATCACACTGGCTGTGGTATATAAGAATATTCATAATGATAGTAGGAGGCTTGATAGGCTTAAGAATAGTTTTTGCTGTGCTT
>F1.ES.x.X1670.DQ979024
GCAAACTTGTGGGTCACAGTATATTATGGGGTACCTGTGTGGAAAGAAGCAACCACTACTCTATTTTGTGCATCAGATGCTAAAGGATATGTACAAGAGGCACATAATGTCTGGGCTACACATGCCTGTGTACCCACAGACCCCAACCCACGGGAAATATTTCTGGAAAATGTAACAGAAGATTTTAATATGTGGAAAAATAACATGGTAGAACAAATGCATGAAGATGTAATCAGTTTATGGGATCAAAGCTTAAAGCCATGTGTAAAGTTAACCCCACTCTGTGTTACTTTAAACTGTTGTTCTTTTAATATGACCACAGAAATAAGAGACAAGAGGCAGCAAGTACATGCACTTTTTTATAGACTTGATATAGTACCAATATATAGGCTAATAAATTGCAATACCTCAACCATTAAACAGGCTTGTCCAAAGGTATCTTGGGATCCAATTCCCATACATTATTGTACTCCAGCTGGTTATGCGATTCTAAAGTGTAGAGATATAAAGTTCAATGGAACAGGGCCATGCAAAAATGTCAGCACAGTACAATGTACACATGGAATCAAGCCAGTGGTGTCCACTCAATTGTTGTTAAATGGCAGCCTAGCAGTAGGAGATATAATAATCAGATCTCAAAATATCTCAGACAATGCAAAAACCATAATAGTACACCTTAATGAATCTGTACAAATTAATTGTACAAGACCCAACAACAATACAAGAAGTATA---CCTATAGGACCAGGACAAGCATTCTATGCAACAGGTATAGGAGACATAAGAAAGGCACATTGTAACATTAGTGGATTACAATGGGGTAACACTCTAAAAGGGGTACGTGAAAAATTACAGCCTTATTTTAATAAGACAATAGCTTTTAACTCATCCTCAGGAGGGGACCTAGAAATTACAATGCATAGTTTTAATTGTAGAGGAGAATTTTTCTATTGCAATACAACAAAATTGTTTAATGGTAGTGGAATCACTATCCCATGTAGAATAAAACAAATTGTAAACATGTGGCAGGGAGTAGGACAAGCAATGTATGCCGCTCCCATTGCAGGACAAATTACCTGTAACTCAAATATTACAGGCATAATATTGACAAGAGATGGTGGTGAGATCTTCAGACCTGCAGGAGGAAATATGAAAGACAATTGGAGAAGTGAACTCTATAAATATAAAGTAGTAGAAATTGAACCACTAGGAGTAGCACCTACCAAGGCAAAAAGACGAGTGGTGACGAGAGAAAAAAGAGCATTGGGAATGGGAGCCTTGTTCCTTGGGTTCTTGGGAGCAGCAGGAAGCACTATGGGCGCAGCGTCAATAACGCTGACGGTACAGGCCAGACAATTATTGTCTGGAATAGTGCAACAGCAAAACAATCTGCTGAAGGCCATTGAAGCGCAACAGCATCTGTTGCAGCTCACAGTCTGGGGCATTAAGCAGCTCCAGGCAAGAGTCCTGGCTGTGGAAAGATACCTAAAGGATCAACAGCTCCTAGGGATTTGGGGCTGCTCTGGAAAACTCATCTGCACCACTAGTGTGCCCTGGAACTCTAGTTGGAGTAATAGATCTCAGGAGGAGATTTGGGAAAACATGACATGGATGGAATGGGAAAGAGAGGTTGGCAATTACACAGACATAATATACAGTTTACTTGAACAATCGCAGAACCAACAGGAAAAGAATGAGAAAGACTTGTTGGAATTTGACAAGTGGGCAAGCCTGTGGAATTGGTTTGACATAACAAAATGGCTGTGGTATATAAAAATATTCATAATGATAGTAGGAGGCTTAATAGGATTAAGAATAGTTTTTGCTGTGCTT
>F1.FI.93.FIN9363.AF075703
GCGGACTTGTGGGTCACAATCTATTATGGGGTACCTGTGTGGAAAGAAGCAAACACCACTTTATTCTGTGCATCAGATGCTAAATCATATGAAAAAGAAGTACATAATGTCTGGGCTACACATGCCTGTGTACCCACAGACCCCAATCCACAAGAAGTAGCTCTA---AATGTGACAGAAAATTTTAATATGTGGGAAAATGACATGGTAGAACAAATGCATAAAGATATAATCAGTTTATGGGATCAAAGTCTAAAGCCATGTGTAAAGCTAACCCCACTCTGTGTTACTTTAAATTGTTGTTCTTTCAATATGACCACAGAAGTAGAAGATAAGAAGCAGAAAGTACATGCGCTTTTTTATAGACTTGATATAGAACCAATCTATAGGCTAATAACTTGTAATACCTCAACCATTACACAGGCTTGTCCAAAGGTATCTTGGGATCCAATTCCCATACATTATTGTGCTCCAGCTGGTTATGCGATTCTAAAGTGTAAGGATAAAAGGTTCAATGGGACGGGGCCATGTAGGAATGTCAGCACAGTACAATGTACACATGGAATTAGGCCAGTGGTATCAACTCAATTGTTGTTAAATGGCAGCCTATCAGAAGGAGGTATAATAATCAGATCTCAAAATCTCTCAGATAATGCAAAAACTATAATAGTACACCTTAATGAATCTGTACAGATCAATTGTACAAGACCCAACAACAATACAAGAAAAAGTATACGTATAGGACCAGGACAATCATTTTATGCAACAGGAATAGGAGACATAAGAAAGGCACATTGTAACATTAGTGGAGAACAATGGAATAAAACTTTAGACCGAGTAAAGGCAGAGTTAAAGCTTCATTTTAATAAAACAATACAATTTAACTCATCCTCAGGAGGGGACCTAGAAATTACAATGCATAGTTTTAATTGTAGAGGAGAATTTTTCTACTGCAATACATCACTACTGTTTAATAATACAGTAATCACTCTCCCATGTCGAATAAAACAATTTGTAAACATGTGGCAGGAAGTAGGACGAGCAATGTATGCCGCTCCCATTGCAGGAAACATTACCTGTAACTCAAATATTACAGGTCTGCTATTGACAAGAGATGGTGGTGAGACCTTCAGACCTGGGGGAGGAGATATGAAAGACAATTGGAGAAGTGAACTATATAAATATAAAGTAGTAGAAATTGAACCACTAGGAGTAGCACCCACCAGGCCCAAAAGACCAGTGGTGAGGAGAGAAAGAAGAGCAGTGGCAATAGGAGCTGTATTCCTTGGGTTCTTGAGCGCAGCAGGAAGCACTATGGGCGCGGCGTCACTAACGCTGACGGTACAGGCCAGACAATTATTGTCTGGAATAGTGCAACAGCAGAACAATCTGCTGCAGGCTATTGAAGCGCAACAGCATATGTTGCAGCTCACAGTCTGGGGCATTAAACAGCTCCAGGCAAGAGTCCTGGCTGTGGAAAGATACCTAAAGGATCAACAGCTCCTAGGGCTTTGGGGATGCTCTGGAAAACTCATCTGCACCACTAATGTGCCCTGGAACTCTAGTTGGAGTAATAAATCTCAGGATGAGATTTGGAATAACATGACCTGGATGCAGTGGGAAAAAGAGATTAGCAATTACTCAAAAACAATATACATGTTAATTGAAAAATCGCAGAGCCAGCAGGAACGGAATGAACAAGAATTGTTGGAATTGGACAAGTGGGATAGTCTGTGGAGTTGGTTTGATATAACAAACTGGTTATGGTATATAAAAATATTCATAATGATAGTAGGAGGCTTGATAGGCTTAAGAATAGTTTTTGCTGTGCTT
>F1.FR.96.96FR_MP411.AJ249238
GCAAACTTGTGGGTTACAGTCTATTATGGGGTACCTGTGTGGAAAGAAGCAACTACTACGTTATTTTGTGCATCAGATGCTAAAGGATATGAAAGAGAAGTGCATAATGTCTGGGCCACACATGCCTGCGTACCCACAGACCCCAACCCACAGGAAATATGGCTGAAAAATGTAACAGAAAATTTTGATATGTGGAAAAATAACATGGTAGAACAAATGCATGAAGATATAATCAGTTTATGGGATCAAAGCCTAAAGCCATGTGTAAAGTTAACTCCACTCTGTGTTACTTTACACTGTTGTTCTTTCAATATGACCACAGAAGTAAAAGACAAGAAGCTGAGAGTAAATGCACTCTTTTATAAACTTGATATAATACCAATCTATAGGCTAATAAATTGTAATACCTCAACCATTAAACAGGCTTGTCCAAAGGTATCTTGGGATCCAATTCCCATACATTATTGTGCTCCAGCTGGTTATGCGATTCTAAAGTGTAGGGATCCAAGGTTCAATGGGACAGGGCCATGCAAGAATGTCAGCACAGTACAATGTACACATGGAATTAGGCCAGTGGTATCAACTCAATTGCTGTTAAATGGCAGCCTGGCAGAAGAAGATATAATAATCAGATCTCAAAATATCTCAGATAATGCAAAAACCATAATAGTACACCTTAATGAAAGTGTACAGATTAATTGTACAAGACCCAACAACAATACAAGAAAAAGTATACATTTAGGACCAGGACAAGCATTCTATGCAACAGGTATAGGAGATATAAAAAAGGCATATTGTGAAATTAATGGAACACAATGGAGTAAAACTAAAACACAGGTACAAGAAAAGTTACGGGCTCTTTTTAATAAAACAATAAAATTTAACCAATCCTCAGGAGGGGACCTAGAAATTACAATGCATAGTTTTAATTGTAGAGGAGAGTTCTTCTACTGCGATACATCAGGATTGTTTAATGAAAGTGAAATCATTCTCCCATGTAAAATAAAACAAATTATAAACATGTGGCAGGGAGTAGGACAAGCAATGTATTCCGCTCCCATTGCAGGACGCATTAACTGTAACTCAACTATTACAGGCCTACTATTAACAAGAGATGGTGGTGAGACTTTCAGACCTGAGGGAGGAAACATGAAAGACAATTGGAGAAATGAACTATATAAATATAAAGTAGTAGAAATTGAACCACTAGGAGTAGCACCCACCAAGGCAAGAAGACGAGTGGTGCAGAGAGAAAGAAGAGCAGTGGGAATAGGAGCTCTGTTCCTTAGATTCTTGGGAGCAGCAGGAAGCAACATAGGCGCAGCGTCAATAACGCTGACGGTACAGGCCAGACAATTACTGTCTGGAATAGTGCAGCAGCAAAACAATTTGCTGAGGGCTATTGAAGCGCAACAGCATCTGTTGCAGCTCACAGTCTGGGGCATTAAACAGCTCCAGGCAAGAGTCCTTGCTGTAGAAAGATACCTAAAGGATCAACAGCTCCTAGGGATTTGGGGCTGCTCTGGAAAACTCATCTGCACCACTAACGTGCCTTGGAACACTAGTTGGAGTAATAAATCTCATGATGAGATTTGGAACAACATGACCTGGATGCAGTGGGAAAAAGAGATTAACAATTACTCAAACACAATATACAGGTTAATTGAAGAATCGCAGAACCAACAGGAAAAGAATGAACAAGAATTATTGGCATTGGACAAATGGGCAAGTCTGTGGAGTTGGTTTGACATATCAAATTGGCTGTGGTATATAAAAATATTCATAATGATAGTAGGAGGAATGATAGGCTTAAGAATAGTTTTTGCTGTGCTT
>F1.FR.96.PHI420.AY231157
GCAAACTTGTGGGTCACAGTCTATTATGGGGTACCTGTGTGGAAAGAAGCAACCACTACCTTATTCTGTGCATCAGATGCTAAAGCATATGACAGAGAAGTACATAATGTCTGGGCTACACATGCCTGTGTACCCACAGACCCCAACCCACAAGAAATAACTCTGGTAAATGTAACAGAAAATTTTAATATGTGGAAAAATGATATGGTAGAACAAATGCATACAGATATAATCAGTTTATGGGATCAAAGCCTAAAGCCATGTGTGAAGTTAACCCCACTCTGTGTTACTTTAAGCTGTTGTTCTTTCAATATGACCACAGAAGTAAGAGATAAGAAGCAGAAAGTACATGCACTTTTTTATAGCCTTGATATAGTACCAATCTATAGGCTGATAAATTGTAATACCTCAACCATTACACAGGCTTGTCCAAAGGTATCTTGGGATCCAATTCCCATACATTATTGTGCTCCAGCTGGTTATGCGATTCTAAAGTGTAATAATAAAATGTTCAATGGGACGGGGCCATGCAACAATGTCAGCATAGTACAATGTACACATGGAATTAAACCAGTGGTATCAACTCAATTGTTGTTAAATGGCAGCCTAGCAGAAGAAAGTATAATAATCAGATCTCAAAATATCTCAGATAATGTAAAAACCATAATAGTACACCTTAATGAATCTGTACAGATTAATTGTACAAGACCCAACAACAATACAAGAAAAAGTATACATTTAGGACCAGGACAAGCATTCTATGCAACAGGAATAGGAGACATAAGAAAGGCATATTGTAACATTAGTGGAACACAATGGAATAAAACTTTAGAACAGGTAAAGGGAGAGTTACAGTCTAAGTTCAATAAAACAATACTATTTAACTCATCCTCAGGAGGGGACCTAGAAATTACAATGCATAGTTTTAATTGTAGAGGAGAATTTTTCTACTGCGATACATCACAGCTGTTTGATAGTACAGTAATCACTCTCCCATGTCGAATAAAACAAATTGTAAACATGTGGCAGGGAGTAGGAAAAGCAATGTATGCTGCGCCCATTGCAGGAAGCATTACCCGTCATTCAAATATTACAGGTCTACTATTGACAAGAGATGGTGGTGAGACCTTCAGACCTGGGGGAGGAGATATGAAAGACAATTGGAGAAGTGAACTATATAAATATAAAGTAGTAGAAATTGAACCACTAGGAATAGCACCCACCAGGGCAAAAAGACCAGTGGTGAAGAGAGAAAAAAGAGCGTTGGGAATGGGAGCTTTGTTTCTTGGGTTCTTGAGCGCAGCAGGAAGCACTATGGGCGCAGCGTCAATAACGCTGACGGCACAGGCCAGACAATTATTGTCTGGAATAGTGCAACAGCAGAACAATCTGCTGAGGGCTATTGAAGCGCAACAGCATCTGTTGCAGCTCACAGTCTGGGGCATTAAACAGCTCCAGGCAAGAGTCCTGGCTGTGGAAAGATACCTAAAGGATCAACAGCTCCTAGGGCTTTGGGGCTGCTCTGGAAAACTCATCTGCACCACTGATGTGCCCTGGAACTCTAGTTGGAGTAATAGATCTCAGGATGAGCTTTGGAATAACATGACCTGGATGGAGTGGGAAAAAGAGATTAGTAATTACTCAAACACAATATACAGGTTAATTGAAAAGTCGCAGAACCAGCAGGAAATGAATGAAAAAGACTTATTGTCATTGGACAAGTGGGCAAGTCTGTGGAGTTGGTTTGATATAACAAACTGGCTGTGGTATATAAAAATATTCATAATGATAGTAGGAGGCTTGATAGGCTTAAGAATAGTTTTTGCTGTGCTT
>F1.FR.x.FGIL.AF321084
GCAAACTTGTGGGTCACAGTCTATTATGGGGTACCTGTGTGGAAAGAAGCAAACACTACTCTATTCTGTGCTTCAGATGCTAAAGCATATGAAAGAGAAGTACATAATGTCTGGGCTACACATGCCTGTGTACCCACAGACCCCAACCCACACGAAGTATTTCTGGAAAATGTAACAGAAAATTTTAATATGTGGAAAAATGGCATGGTAGAACAAATGCATACAGATATAATCAGTTTATGGGATCAAAGCCTAAAGCCATGTGTGAAGTTAACCCCACTCTGTGTTACTTTAACTTGTTGTTCTTTCAATATGACCACAGTAATAACAGATAAGAAGCAGAAAGTACAGGCACTTTTTTATAAACTTGATATAGTACCAATTTATAGGCTAATAAATTGTAATACCTCAGCCATTACACAGGCTTGTCCAAAGGTATCATGGGACCCAATTCCCATACATTATTGTGCTCCAGCTGGTTATGCGATTCTAAAGTGTAATGAAGAAAGGTTCAATGGAACAGGGCCATGCACGAATGTCAGCACAGTACAATGTACACATGGAATTAAACCAGTGGTATCAACTCAATTGTTGTTAAATGGCAGCCTATCAGAAGAAGGTATAATAATCAGATTTCAAAATATCTCAGATAATGCAAAAACCATAATAGTACAACTAAATGAGTCTCTATGGATTAATTGTACAAGACCCAACAACAATACAAGAAAGAGTATACATTTTGGACCAGGACAAGCATTTTATGCAACAGGAATAGGGGACATAAGACAGGCACATTGCAACATTAGTAGAGAAAAATGGAAGACAACTTTGGAACAGGTAAGGGCAGAGTTAAAGACTTATTTCAATGATACAATAAAATTTAACTCATCCTCAGGAGGGGACCTAGAAATTACAACACATAGTTTTAATTGTAGAGGAGAATTTTTCTACTGCAATACATCAGAACTGTTTAATGATACAGTAATCACTCTCCCATGTAGAATAAAACAAATTGTAAACATGTGGCAGGAAGTGGGACGAGCAATGTATGCCGCTCCCATTGCAGGACAAATTACCTGTAATTCTAATATTACAGGCCTACTATTAACAAGAGATGGTGGTGAGATCTTCAGACCTGGGGGAGGAGATATGAGAGACAATTGGAGAAGTGAACTATATAAATATAAAGTAGTAGAAATTGAACCACTAGGAGTAGCACCCACCAGGGCAAAAAGACGAGCGGTGCAGAGAGAAAAAAGAGCAGTGGGAGTAGGAGCTTTGTTCCTTGGGTTCTTGAGCGCAGCAGGAAGCACTATGGGCGCAGCGTCAATAACGCTGACGGTACAGGCCAGGCAATTATTGTCTGGTATAGTGCAACAGCAGAACAATCTGCTGATGGCTATTGAAGCGCAACAGCATCTGTTGCAGCTCACAGTCTGGGGCATTAAACGGCTCCAGGCAAGAGTCCTGGCTATGGAAAGATACCTAAGGGATCAACGGCTCCTAGGGCTTTGGGGTTGCTCTGGAAAACTCATCTGCACCACTACTGTGCCCTGGAACTCTAGTTGGAGTAATAAATCTTATGAGGAAATTTGGGATAACATGACCTGGATGCAGTGGGAAAAGGAGATAAGCCAGTACTCAAACACAATATATAGGTTAATTGAACAATCGCAGAACCAGCAGGAAATAAATGAACAAGAATTATTGGCATTAGACAAGTGGGCAAGTCTGTGGAATTGGTTTGATATATCAAGCTGGCTGTGGTATATAAAAATATTCATAATGATAGTAGGAGGCTTGATAGGCTTAAGAATAGTTTTTGCTGTGCTT
>F1.RU.04.RUSP816_B4.HQ236605
ACAAACTTGTGGGTCACAGTCTATTATGGGGTACCTGTGTGGAGAGATGCAGAGACTACTCTATTTTGTGCATCAGATGCTAAAGCATATGACGCAGAGGCCCATAATATTTGGGCCACACATGCCTGTGTACCCACAGATCCCAACCCACAAGAATTAGTTATGGGAAATGTAACAGAAAATTTTAATATGTGGAAAAATAACATGGTAGAACAAATGCATACAGATATAATAAGTTTATGGGATCAAAGCCTAAAGCCATGTGTAAAGCTAACCCCACTCTGTGTTACTTTAGAATGTTGCTCTTTCAATATGACCACAGAGTTAAATGATAAGAAGGCGCAAGTACATGCACTTTTCTATAGACTTGATATAGTGCCACTCTATAGGCTAATAAATTGTAATACCTCAACCATTACACAGGCTTGTCCAAAGATATCTTTTGAGCCAATTCCTATACATTATTGTGCTCCAGCTGGTTATGCGATTCTAAAGTGTAATGCTAAGGATTTCAATGGGACAGGGCCATGCACTAATGTCAGCACAGTACAATGTACACATGGAATTAAGCCAGTGGTATCAACTCAACTGCTGTTAAATGGCAGCTTAGCAGAAGAAGAGATAATAATCAGGTCTGAAAATATCACAGATAATGCAAAAACCATAATAGTACACCTGAATGAGTCTGTACAGATTAATTGTACAAGACCCAATAACAACACAAGAAAAAGTGTACGTATAGGACCAGGACAAGCATTCTATACAACAGGTATAGGAGACATAAGAAAGGCACATTGTAACATTAGTGGAGAACTATGGAATAAAACTTTAGCAAGGGTAAGTGCAAAGTTAGGGTCTCATTTCAATAAAACAATAAAATTTAACTCATCCTCAGGAGGGGACCTAGAAATTACAATGCATAGTTTTAATTGTGGAGGAGAATTTTTCTACTGCAATACAACACAACTGTTTAACTACACAAGAATCACTCTCCCATGCAGAATAAAACAAATTGTAAACATGTGGCAGGAAGTAGGACGAGCAATATATGCCGCTCCAATTGCAGGGAACATCACCTGTCACTCAAATATTACAGGCCTACTATTGACAAGAGATGGTGGTGAGATCTTCAGACCTGGAGGGGGAAACATGAAAGACAATTGGAGAAATGAATTATATAAATATAAAGTAGTAAGAATTGAACCACTAGGAATAGCACCCACCAGGGCACACAGACGAGTGGTGAAGAGACAAAAAAGAGCACTCGGAATGGGAGCCATGTTCATTGGGTTCTTGGGAGCAGCAGGAAGCACTATGGGCGCAGCGTCAGTGACGCTGACGGTACAGGCCAGACAATTGATGTCTGGAATAGTGCAACAGCAAAATAATTTGCTGATGGCCATTAAAGCGCAACAGCATCTGTTGCAGCTCACAGTCTGGGGCATTAAACAGCTCCAGGCAAGAATCCTGGCTGTGGAAAGATACCTACAGGATCAACGGCTCCTAGGGATTTGGGGTTGCTCTGGAAAACTCATCTGCACCACTGCTGTGCCCTGGAACTCTAGTTGGAGTAATAAATCTTATGACAAAATTTGGGATAACATGACATGGATGCAGTGGGAAAAAGAGATTGGCAATTACTCAGACACAATATACAGGTTGCTTGAGGAATCGCAGATCCAGCAGGAGCGGAATGAAAAAGAATTATTAGAGCTGGATAGGTGGGCAAGTCTGTGGAGTTGGTTTGACATAACAAATTGGCTGTGGTATATAAAGATATTCATAATGATAGTAGGAGGCTTGATAGGCTTAAGAATAGTTTTTGCTGTGCTT
>F2.CM.02.02CM_0016BBY.AY371158
GCAAACTTGTGGGTCACAGTCTATTATGGAGTACCAGTGTGGAAAGAAGCAACCACTACTCTATTTTGTGCATCGGATGCTAAAGCATATGAAAAAGAGGCACATAATGTCTGGGCTACACATGCCTGTGTACCTACAGACCCTGACCCACAAGAAATATTTCTGGACAATGTAACAGAAAATTTTAACATGTGGAAAAATAACATGGTAGACCAGATGCATGAAGATATAATCAGTTTATGGGATCAAAGCCTAAAACCATGTGTAAAGATAACCCCACTCTGTGTTACCTTACACTGTTGTTCTTTCAATATCACCACAGAGATAAAAGATAAGAGGAAAAATGAATTTGCAACTTTTTATAAACATGATATAGTACCAATTTATAGGCTAACAAGTTGTAATACCTCAACCGTTACACAGGCTTGTCCGAAGGTGTCCTTTGATCCAATTCCTATATATTATTGTGCTCCTGCTGGTTATGCGATTCTAAAGTGTAATGATAAAAGGTTCAATGGGAAAGGGTTATGCACGAATGTCAGCACAGTACAATGTACACATGGAATTAAACCAGTGGTATCAACTCAACTACTGTTAAATGGCAGCTTAGCAGAAAAAAATATAATAATTAGATCTGAAAATATCACAGATAATGCAAAAACCATAATAGTACAGTTTAATGAATCAGTAAAAATTAACTGTACAAGACCCAACAACAATACAAGAAAAAGTATACGTATAGGACCAGGACAAGTATTTTATGCAACAGGTATAGGAGACATAAGAAAGGCACATTGTACCATTAATGGAACACTGTGGAATGCAACTTTAAATAGGGTAGCTGCAGAGGTCAAAAACCTCACTAATATTACAATAAAATTTGAGCCATCATCAGGAGGGGACCTAGAAGTTACAACACATAGTTTTAGTTGTGGAGGAGAGTTTTTCTACTGCGACACAACAGCACTGTTTAACACAACATTAATCATTATTCCATGTAGAATAAAACAAATTGTAAACGTGTGGCAAAGAGTAGGGCGAGCAATGTATGCCCCTCCCATTGCAGGAAAAATTCAGTGCAACTCAAATATCACAGGTCTACTATTGACAAGAGATGGTGGAGACATCCTCAGACCTATAGGGGGAGAGATGAGAGACAATTGGAGAAGTGAATTATATAAATATAAGGTAGTACAAATTCAACCACTAGGAATAGCACCCTCCAGGGCAAAAAGACAAGTGGTGAAGAGAGAAAGAAGAGCAGTAGGAATAGGAGCTGTGTTCCTTGGGTTCTTGGGAGCAGCAGGAAGCACTATGGGCGCAGCGTCAATAACGCTGACGGTACAGGCCAGACAATTATTGTCTGGTATAGTGCAACAGCAAAACAATTTGCTGAAGGCTATAGAAGCGCAACAGCATCTGTTGCAGCTCACAGTCTGGGGCATTAAACAGCTCCAGGCGAGAATCCTGGCTGTGGAAAGATACCTAAAGGACCAACAGCTCCTAGGGATTTGGGGCTGCTCTGGAAAGCTCATCTGCACCACTAATGTGCCCTGGAATTCTAGTTGGAGTAATAAATCTCAGGAAGAAATTTGGGGAAACATGACGTGGATGCAGTGGGAAAAAGAGATCGATAATTACACAGACACAATATACAGATTAATAGAGGAGGCGCAAAACCAGCAGGAAAAGAATGAACAGGACTTATTGGCATTGGACAAGTGGGACAGTCTGTGGAGTTGGTTTACTATAACAAACTGGTTGTGGTACATAAGAATATTCATCATGGTAGTAGGAGGCTTGATAGGATTAAGAATAGTTTTTGCTGTGCTT
>F2.CM.10.DEMF210CM001.JX140672
ACAAACTTGTGGGTTACAGTCTATTATGGAGTACCAGTGTGGAGAGAAGCAAACACAGTTCTATTTTGTGCATCAGATGCTAAAGGATATGAAAGAGAGGTACATAATGTCTGGGCTACACATGCCTGTGTACCTACAGACCCCAACCCACAAGAAATGGTTCTAGCAAATGTAACAGAAAGTTTTAACATGTGGGAAAATAACATGGTAAACCAGATGCATGAAGACATAATCAGTTTATGGGATCAAAGTCTACAGCCATGTGTGAAGTTAACTCCACTCTGTGTTACTTTAAACTGTTGCTCTTTCAATGTAACCACAGAAATAAGAGACAAACAGAAGAAAGAATATGCACTTTTTTATAGACTTGATGTAGTACCGATTTATAGGCTAATAAATTGTAATACCTCAACCGTTACACAGGCTTGTCCAAAGGTGTCCTTTGAGCCAATTCCCATACACTATTGTGCTCCTGCTGGTTTTGCGATTCTAAAATGTAATGATAAAAAGTTTAATGGAACAGGGCTGTGCAAGAATGTCAGTACAGTACAATGTACACATGGAATTAGACCAGTGGTAACAACTCAGCTATTGTTAAATGGCAGCCTATCAGAAGATGGCATAATACTTAGATCTAAAAATCTCACAGATAACACAAAGAACATAATAGTACAGCTTAACAGATCTATAGAAATTAATTGTACAAGACCCAACAACAATACAAGAAAAAGCATACATCTGGGACCAGGAAGAGCATTCTTTGCCACAGGTATAGGAGATATAAGAAAGGCATATTGTACCATTAATGGAACACTGTGGAATGACACTTTAACAAAGATAATTGCAGAGTACAAAGACAAAAGC---AAAAATATATCGTTTAGCCCATCATCAGGAGGGGACCTAGAAATTGCAACGCATAGTTTTAATTGTAGAGGGGAATTTTTCTACTGCAATACATCAGCTCTGTTTAATACAGAAGCTACCACCATTTATTGTAGAATAAAACAAATTATAAATATGTGGCAAAGAGTAGGAAAAGCAATGTATGCCCCTCCCATTGCAGGAAAAATTCAGTGTAACTCAAGTATCACAGGTCTAATATTAACAATAGATGGT---GAGACCCTCAGACCTGGAGGGGGAGATATGAAAGACAATTGGAGAAGTGAACTGTATAAATATAAGGTAGTGAAAATTGAACCATTAGGAGTAGCACCCACCAGGGCAAAAAGACGAGTGGTGAGCAGAGAGAAAAGAGCAGTGGGACTAGGAGCTATGTTCCTTGGGTTCTTGGGAGCAGCAGGAAGCACTATGGGCGCGGCGTCAATAACGCTGACGGTACAGGCCAGACAATTGTTGTCTGGTATAGTGCAACAGCAAAGCAATTTGCTGAAGGCTATTGAAGCGCAGCAGCACTTGTTGCAGCTCACAGTCTGGGGCATTAAACAGCTCCAGGCAAGACTCCTGGCTGTGGAAAGATACCTAAAGGACCAACAGCTCCTAGGGATTTGGGGATGCTCTGGAAAACTCATCTGCACCACTACTGTGCCCTGGAATTCTAGTTGGAGCAGTAAACCTCATGATGACATTTGGCAAAACATGACCTGGATGCAGTGGGAAAAAGAGATTGCCAATTACACAGGCACCATATACCAATTAATTGAAGAAGCACAAGACCAGCAGGAAAAGAATGAACAAGACTTATTGTCATTGAGCCAGTGGGACAGTCTGTGGAATTGGTTTAGCATAACACAATGGTTGTGGTACATAAAAATATTCATAATGATAGTAGGAGGCTTAATAGGATTAAGAATAGTTTTTGCTGTGCTT
>F2.CM.10.DEMF210CM007.JX140673
GCAAACTTGTGGGTCACAGTCTATTATGGAGTACCTGTTTGGAAAGAAGCAACCACTGTTCTATTCTGTGCATCAGAAGCTAAAGCATATGAAAAAGAGGTGCATAATGCCTGGGCTACATATGCCTGTGTACCTACAGACCCCAACCCACAAGAATTAGTTCTGGAAAATGTAACAGAAAATTTTAACATGTGGAAAAATGACATGGTAGATCAGATGAATGAAGATATAACCAGTTTATGGGATCAAAGCCTAAAGCCATGTGTGAAGCTAACCCCACTCTGTGTTACTTTAAGCTGTTGTTCTTTTAATGCAACCACAGAGGTAAAAGATAAAAAGAAGAAAGAATATGCGCTTTTTTATAGACTTGATGTAGTACCACTCTATAGGTTAATAAATTGTAATACTTCAACCATTACACAGGCTTGTCCAAAGGTGTCCTTTGAGCCAATTCCCATCCATTATTGTGCTCCTGCTGGTTTTGCGATTCTAAAATGTAATGAGAAAAACTTCACTGGGAAAGGGCTATGTAGAAATGTCAGCATAGTACAATGTACACATGGAATAAAACCAGTGGTGTCAACTCAACTACTGTTAAATGGCAGCCTAGCAGAAGAAGATATAATAATTAGATCTGAAAATATTACATCGAATTCAAAAAACATAATAGTACAACTTAATGAATCTGTAGCAATTAATTGCACAAGACTTGGCAACAATACAAGAAAAAGTATACGTATAGGACCAGGACAAGTATTCTATGCAACAGGTATAGGAGATATAAGAAAAGCATTTTGTATCATTAATGGAACACAGTGGAAGAACACTTTAACAAAGATAAAGGAAAAGTTCCAAAACCTAAAGATAACTAATATAACTTTTAGTCCATCAGCAGGAGGGGACTTAGAAATTACAACACATAGTTTTAATTGTGGAGGGGAATTTTTCTACTGTGACACAGATCAGCTGTTTAACATAAGTCAGATCTTCCTTCCATGCAGAATAAGACAAATTGTAAACATGTGGCAAAAGGTAGGACGAGCAATGTATGCCCCTCCCATTGCTGGAGTAATTCGGTGTAACTCAAGTATCACAGGTCTGTTATTAACAAGAGATGGTGGGGACACCCTCAGACCTGGAGGGGGAGATATGAAAGATAATTGGAGAAGTGAACTGTATAAATATAAGGTAGTAAAAATTGAACCACTAGGTGTGGCACCCACCAGGGCAAAAAGACAAGTGGTGAACAGAGAAAAAAGAGCAGTGGGAATAGGAGCTGTGTTCCTTGGATTCTTGGGAACAGCAGGAAGCACTATGGGCGCGGCGTCAATAACGCTGACGGTACAGGTCAGACAATTATTGTCTGGTATAGTGCAACAGCAAAGCAATTTGCTGAGGGCTATAGAAGCGCAACAGCATATGTTGCAGCTCACAGTCTGGGGCATTAAACAGCTCCAGGCGAGACTCCTGGCTGTAGAAAGATTCCTAAAGGACCAACAGCTCCTAGGGCTTTGGGGCTGCTCTGGAAAACTCATCTGCACCACTAGTGTGCCCTGGAATTCTAGTTGGAGTAATAAATCTTATGAGGAAATTTGGGACAACATGACCTGGATGCAATGGGAAAAAGAGATTAGCAATTACACCGAAACCATATACAGTTTAATTGAAAATGCACAAAACCAGCAGGAAAAGAATGAACAGGACTTATTGGCATTGGACAAGTGGGACAGTCTATGGAATTGGTTTGCCATAACACACTGGCTGTGGTACATAAAAATATTCATAATGATAGTAGGAGGCTTGATAGGGTTAAGAATAGTTTTTGCTGTGCTT
>F2.CM.93.CA20.AJ277824
GCAAAATTGTGGGTCACAGTCTATTATGGAGTACCTGTGTGGAAAGAAGCAACCACTACTCTATTTTGTGCATCAGATGCTAAAGCATACGAAAGGGAGGTACATAATGTTTGGGCTACATATGCCTGTGTACCTACAGATCCAAGCCCACAAGAAGTGGTTCTGGGAAATGTAACAGAAAATTTTAACATGTGGAAAAATAACATGGTAGACCAGATGCATGAAGATATAATCAGTTTATGGGATGAAAGCCTAAAGCCATGTGTAAAGTTAACCCCACTCTGTGTTACTTTAAACTGTTGTTCTTTCAATATAACCACAGAGATAAAAGATAAGAAGAAGAAAGAATATGCGCTTTTTTATAGACTTGATGTAGTACCAATCTATAGGTTAATAAATTGTAATACCTCAGCCATTACACAGGCTTGTCCAAAGGTGTCCTTTGAGCCAATTCCCATACATTTTTGTGCTCCTGCTGGGTTTGCAATTCTAAAGTGTAATGATAAAAAGTTCAATGGGACAGGGCCATGCAGGAATATCAGCACAGTACAATGCACACATGGTATTAGACCAGTGGTGTCAACTCAACTACTGTTAAATGGCAGCCTAGCAGAAGAAGATATAATAATTAGATCTGAAAATATCTCAGATAATACAAAAACCATAATAGTACAGTTTAATAGATCTGTAGAAATTAATTGTACAAGACCCAACAACAATACAAGAAAAAGTATACATATAGGACCAGGAAGAGCATTCTATGCAACAGGTATAGGAGATATAAGAAAGGCATACTGTGTCATTAATAGAACACTGTGGAATGATACTTTAAACAAGGTAGTTGAGGCGTTCCAACGCAAAAGCAACCTTACTGTAACCTTTAATAGATCAGCAGGAGGGGACCTAGAAATTACAACACATAGTTTTAATTGTAGAGGAGAATTTTTCTACTGCAACACAGATGAGCTGTTTAATAACAGCTTGATCACTCTTCCATGTAGAATAAAACAATTTGTAAACATGTGGCAAAGGGTAGGACAAGCAATGTATGCCCCTCCTATAGCCGGACAAATTCAGTGCAACTCAAGTATCACAGGTCTACTATTGACAAGAGATGGT---GAGACCCTCAGACCTGGAAGGGGAGATATGAGAGACAATTGGAGAAGTGAACTATATAAATATAAGGTAGTAAAAATTGAACCCCTAGGAGTAGCACCCACCAGGGCAAAAAGACAAGTGGTGAAGAGAGAAAGAAGAGCAGTGGGAATAGGAGCTGTGTTCCTTGGGTTCTTGGGAGCAGCAGGAAGCACTATGGGCGCGGCGTCAATAACGCTGACGGTACAGGCCAGACAATTATTGTCTGGTATAGTGCAACAGCAAAGCAATTTGCTGAAGGCTATAGAAGCGCAACAGCATCTGTTGCAGCTCACAGTCTGGGGCATTAAACAGCTCCAGGCGAGACTCCTGGCTGTGGAAAGATACCTAAAGGACCAACAGCTCCTAGGGATTTGGGGATGCTCTGGGAAAATCATCTGCACCACTACTGTGCCCTGGAATACTAGTTGGAGTAATAAAACTCAGGAAGAAATTTGGAAAAACATGACCTGGATACAATGGGAAAAAGAGATTAGCAATTACACAGACACAATATACAGATTAATTGAAGGTGCACAAAACCAGCAGGAAAAGAATGAACAGAACTTATTGGCATTGGACAAGTGGGACATTCTGTGGAGTTGGTTTAGTATAACAAACTGGCTGTGGTACATAAGAATATTCATAATGGTAGTAGGAGGATTGATAGGATTAAGAATAGTTTTTGCTGTGCTT
>F2.CM.95.95CM_MP255.AJ249236
GCTGACTTGTGGGTCACAGTCTATTATGGAGTACCTGTGTGGAAGGAACCAACCACTACTCTGTTTTGTGCATCAGATGCTAAAGCATATGACCCAGAAGTACATAATGTCTGGGCTACATATGCCTGTGTACCTACAGACCCCAACCCACAAGAATTGGTTTTGGGAAATGTAACAGAAAACTTTAATATGTGGGAAAATAACATGGTAGATCAGATGCATCTAGATATAATCAGTTTATGGGATCAAAGCTTAAAACCATGTGTAAAGTCAACCCCACTCTGTGTTACTTTAAACTGTTGTTCTTTCAATGTAACCACAGAGCTGAAAGATAAGAAGAGGAAACAACAGGCACTTTTTTACAGACTTGATGTAGAACCAATTTATAAGCTAATAAGTTGTAATATGTCAACTGTTACACAGGCTTGTCCAAAGGTATCCTTTGATCCAATTCCTATACATTATTGTGCCCCTGCTGGTTATGCGATTCTAAAGTGTAATGATAAAAGGTTCAATGGGACAGGGCCATGCGAAAAGGTCAGCACAGTACAATGTACACATGGAATTAGACCAGTGGTATCAACTCAACTACTGCTAAATGGCAGCCTAGCACAAGAAGATATAATAATTAGATCTAAAAATATCACAGATAATACAAAAAACATAATAGTACAGTTTAATAGATCTGTAATAATTGATTGTAGAAGACCCAACAACAATACAAGAAAAGGGATACGTATAGGACCAGGACAAACATTCTTTGCAACAGGTATAGGGGATATAAGAAAGGCATATTGTAACATTAATAGAACACTGTGGAATGAAACTTTAAAAAATGTAAGTGGAGAGTTCAAAAAACACTTCAACTTCTCAGTAGCCTTTAATTCATCCTCAGGAGGGGATGTAGAAATTACAACGCATAGTTTTAATTGTAGAGGAGAATTTTTCTACTACAACACATCAGGACTGTTTAATGAAACAGAGATCACTCTCCCATGTAGAATAAGACAATTTGTAAACATGTGGCAAAGAATAGGAAGAGCAATGTATGCTCCTCCCATTGAAGGAGAAATCCAGTGTACCTCAAATATCACAGGTCTACTATTGACAAGAGATGGTAGTGAGATTCTCAGACCTATAGGAGGAGATATGAGAGACAATTGGAGAAGTGAACTATATAAATATAAGGTAGTAAGAATTGAACCAGTAGGAGTAGCACCCACCAAGGCAAAAAGACGAGTGGTGCAGAGAGCAAAAAGAGCAGTGGGAATGGGAGCTGTGCTCTTTGGGTTCTTGGGAGCAGCAGGAAGCACTATGGGCGCGGCGGCAATCACGCTGACGGCACAGGCCAGACAATTATTGTCTGGTATAGTGCAACAGCAAAGCAATCTGCTGAAGGCTATAGAAGCGCAACAGCATCTGTTGCAGCTCACAGTCTGGGGCATTAAACAGCTTCAGGCGAGAATCCTGGCTGTGGAAAGATACCTAAAAGACCAACAGCTCCTAGGGATTTGGGGATGCTCTGGAAAACTCATCTGCACCACTAATGTACGCTGGAACTCTAGTTGGAGTAATAAATCTTATGATGACATTTGGGACAATATGACCTGGATGCAGTGGGAAAAAGAGATTGACAATTACACAAAAACAATATACAGCTTAATTGAAGATGCGCAGAACCAGCAGGAAAGGAATGAACAGGAATTATTGGCATTAGATAAATGGGACAGTCTGTGGAGTTGGTTTTCTATAACAAACTGGTTGTGGTACATAAAAATATTCATAATGATAGTAGGAGGCTTGATAGGATTAAGAATAGTTTTTGCTGTGCTT
>F2.CM.95.95CM_MP257.AJ249237
GCAAAGTTGTGGGTCACAGTCTATTATGGAGTACCTGTGTGGAAAGAAGCAACCACTACTCTATTTTGTGCATCAGATGCTAAAGCATATGAAAGAGAGGTACATAATGTCTGGGCTACATATGCCTGTGTACCTACAGACCCAAGCCCACAAGAATTGGTTCTTGGAAATGTATCAGAAAAATTTAACATGTGGAAAAATAACATGGTAGACCAAATGCATGAAGATATAATCAGTTTATGGGATGAGAGCCTAAAGCCATGTGTAAAGTTAACCCCACTCTGTGTTACTTTAAATTGTTGTTCTTTCAATATAACCACAGAGATAAGAGATAAGCAGAAAAAAGAATATGCACTTTTTTATAAACTTGATGTAGTACAAATCTATAGGCTAATAAATTGTAATACCTCAACCCTTACACAGGCTTGTCCCAAGGTGTCCTTTGACCCAATTCCCATACATTATTGTGCTCCTGCTGGCTTTGCGATTCTAAAGTGTAATAATAAAACATTCAATGGGACAGGATTATGCAGGAATGTTAGCACAGTACAATGTACACATGGAATTAAACCAGTGGTATCAACTCAACTACTGTTAAATGGCAGCCTAGCAGAAGAAAAGATGATAATTAGATCTGAAAATATCTCAGATAATACAAAAACCATAATAGTACAGTTTAAAAATCCTGTAAAAATTAATTGTACAAGACCCAACAACAATACAAGAAGAAGTATACATATAGGACCAGGACGAGCATTCTATGCAACAGGTATAGGAGATACAAGAAAGGCACATTGTAACATTAGTGAAAAACAGTGGTATGACACTTTAATAAAGATAGCTACAGAGTTCAAAGACCAATATAATAAAACAGTAGGGTTTCAACCATCAGCAGGAGGGGATCTAGAAATTACAACACATAGTTTTAATTGTAGAGGAGAATTTTTCTACTGCAACACAACTATTCTGTTTAATCACACAAGAATCACTCTTCCATGTAGAATAAAACAAATTGTAAACATGTGGCAAAGAGTAGGACAGGCAATGTATGCCCCTCCCATTGCCGGAAAAATTCAGTGTAACTCAAATATCACAGGTCTACTATTAACAATAGATGGTGGGGAGACCCTCAGACCTGGAGGGGGAGATATGAGAGACAATTGGAGAAGTGAACTATATAAATATAAGGTAGTAAAAATTGAACCACTAGGAGTAGCACCCACCAAGGCAAAAAGACAAGTGGTGCAGAGAGAAAAAAGAGCAGTGGGAATGGGAGCTATGTTCCTTGGGTTCTTGGGAGCAGCCGGAAGCACTATGGGCGCGGCGTCAATAACGCTGACGGTACAGGCCAGAAACTTATTGTCTGGTATAGTGCAGCAGCAAAGCAATTTGCTGAAAGCTATTGAAGCGCAACAGCATCTGTTGCAGCTCACAGTCTGGGGCATTAAACAGCTCCAGGCGAGAATCCTGGCTGTGGAAAGATACCTAAAGGACCAACAGCTCCTAGGGATTTGGGGCTGCTCTGGAAAACTCATCTGCCCAACTACTGTGCCTTGGAATCTTAGTTGGAGTAATAAATCTCAAGATGAAATTTGGGGAAACATGACATGGATGGAATGGGAAAAGGAGATTGGCAATTACACAGACACAATATACAGATTAATTGAAAGTGCACAAAATCAGCAGGAAAAGAATGAACAGGACTTATTGGCATTGGACAAGTGGGACAATCTGTGGAATTGGTTTTCTATAACAAGATGGTTGTGGTACATAGAAATATTCATAATGATAATAGGAAGCTTGATAGGATTAAGAATAGTTTTTACTGTGCTT
>F2.CM.97.CM53657.AF377956
GCAAACTTGTGGGTCACAGTCTATTATGGAGTACCTGTGTGGAAAGAAGCAACCACTACTCTATTTTGTGCATCAGATGCTAAAGCATATGAAAGAGAGATACATAATGTCTGGGCTACATATGCCTGTGTACCTACAGACCCCAACCCACAAGAATTAGTTCTGGGAAATGTAACAGAAAATTTTAACATGTGGAAAAATAACATGGTAGACCAGATGCATGAAGATATAATCAGTTTATGGGATCAAAGCCTAAAGCCATGTGTACAGATAACCCCACTCTGTGTAACCTTAAATTGTTGTTCTTTCAATATCACCACAGAGATAAACGATATTAAGAAAAAAGAATCTGCAATTTTTTATAGGCTTGATGTAGTACCAATCTATAGGCTACTAAGTTGTAATACCTCAACCGTTACACAGGCTTGTCCAAAGGTGTCCTTTGATCCAATTCCAATACATTATTGTGCTCCTGCTGGTTTTGCGATTCTAAAGTGTAATGATAAAGAGTTCAATGGGACAGGGTTATGTAGGAATGTCAGCACAGTACAATGTACACATGGAATTAAACCAGTAGTGTCAACTCAACTACTGTTAAATGGCAGCCTAGCAGAAGGAGATATAGTAATTAGATCTGAAAATATCTCAGATAATGCAAAAACCATAATAGTACAGTTTAATAGATCTGTAGCAATTAACTGTACAAGACCCACCAACATTACAAGAAGAAGTATGCGTATAGGACCAGGACGAGTATTTTATGCAACAGGTCTAGGAGATATAAGAAAGGCATATTGTACCATTAATGGAACACTGTGGAATAAAACTTTAGAAGGAGTAGCTAAAGAGGTCCAAAGCCACCTTAATAAATCAATAACATTTGCGCCATCATCAGGAGGGGACCTAGAAGTTACAACACATAGTTTTAATTGTAGAGGAGAGTTTTTCTACTGCAACACAGTAGCTCTGTTTAATGCAACTAACATCACTCTTCCATGTAGAATAAGACAAATTGTAAACATGTGGCAAAGAGTAGGACGAGCAATGTATGCCGCTCCCATTGCTGGACAAATTCAGTGTAACTCAAGCATCACAGGTCTAATATTGACAAGAGATGGTGGGGACACCCTCAGACCTGGAGGGGGAGATATGAGAGACAATTGGAGAAGTGAACTGTATAAATATAAGGTAGTAAAAATTGAACCACTAGGAGTAGCACCCACCAAGGCAAAAAGACAAGTGGTGGAAAGAGAAAAAAGAGCAGTGGGAATAGGAGCTGTGCTCCTTGGGTTCTTGGGAGCAGCAGGAAGCACTATGGGCGCGGCGTCAATGACGCTGACGGTACAGGCCAGACAATTATTGTCTGGTATAGTGCAACAGCAAAACAATTTGCTGAAGGCTATAGAAGCGCAACAGCATCTGTTGCAGCTCACAGTCTGGGGCATTAAACAGCTCCAGGCGAGAATCCTGGCTGTGGAAAGATACCTAAAGGACCAACAGCTCCTAGGGATTTGGGGATGCTCTGGAAAACTCATCTGCACCACTAATGTGCCCTGGAATTCTAGTTGGAGTAATAAATCTCAGAATGAAATTTGGGAGAACATGACCTGGATGCAGTGGGAAAAAGAGATCAGTAATTACACAGGCACAATATACAAATTAATAGAAAATGCACAAAACCAGCAGGAAAAGAATGAACAGGACTTATTGGCATTGGACAAATGGGACAATCTGTGGAGTTGGTTTACTATAACAAATTGGTTGTGGTACATAAAATTATTCATAATGATAGTAGGAGGCTTGATAGGATTAAGAATAGTTTTTGCTGTGCTT
>F2.ES.08.P2059_a_B3.JN054264
ACAGACTTGTGGGTCACAGTCTATTATGGAGTACCTGTGTGGAAAGAAGCAACCACGACTCTATTTTGTGCATCAGATGCTAAAGCATATGAAAAAGAGGTACATAATGTTTGGGCTACACATGCCTGTGTACCTACAGACCCCAACCCACAAGAAGTATCTCTGGGAAATGTATCAGAAAATTTTAACATGTGGAAAAATAGCATGGTAGACCAGATGCATGAAGATATAATCAGTTTATGGGATGAAAGCCTAAAGCCATGTGTAAAGTTAACTCCACTCTGTGTTGTTCTAAACTGTTGTTCTTTCAATGTACCCACTGAGATACAAGGGACGAAGAAGAAGGAACGTGCACTTTTTTATAGACTTGATGTAGCACCACTCTATAGGTTACTAAGTTGTAATACCTCAACCGTTACACAGGCCTGTCCAAAGGTGTCCTTTGAGCCAATTCCCATACATTATTGTGCTCCTGCTGGTTATGCGATTCTAAAGTGGAATGATAAAAGGTTCAATGGAACAGGGTCATGCAGTAATGTCAGCACAGTACAATGTACACATGGAATTAGACCAGTAGTGTCGACTCAATTACTGTTAAATGGTAGCCTAGCAGAAGAAGATATAATAATTAGATCTGAAAATATCTCAGATAATGCAAAAATTATAATAGTGCAGCTTAATAGATCTGTAGAAATTAATTGTACAAGACCTAACAACAATACAAGAAAAGGTATACATCTGGGACCAGGACAAGCAATCTATGCAACAGGTATAGGAGATATAAGAAGGGCACATTGCAGCATTAATGGAACACTGTGGAGGGACACTTTAAGAAAGGTAGCTGCAGAATTCCAAAGCAAAAGCATTAGTGAGATATACTTTAAGCCATCATCAGGAGGGGACCTAGAAGTTACAATGCATAGTTTTAATTGTAGAGGAAAATTTTTCTACTGTAACACAACAAAGCTGTTTAATTCAAGTCTGATTATTCTTCCATGTAGAATAAAACAAATTATAAACATGTGGCAAAGAGTAGGAAAAGCAGTGTATTCCTCCCCCATTGCAGGGAAAATTCAGTGTATCTCAAATATCACAGGTCTATTATTGGTGAGGGATGGTGGTGACACCCTCAGACCTATGGGGGGAGATATGAAAGCCAATTGGAGAAGTGAACTGTATAAATATAAGGTAGTAAAAATTGAGCCACTAGGAATAGCACCCTCCAGGGCAAAAAGACGAGTGGTGCAGAGAGAGAAAAGAGCTGTGGGAATAGGAGCTTTGCTCTTTGGGTTCTTGGGAGCAGCAGGAAGCACTATGGGCGCAGCGTCACTAACGCTGACGGTACAGGCCAGACAATTATTGTCTGGTATAGTGCAACAGCAAAGCAATTTGCTGAAGGCTATAGAAGCGCAACAGCATCTGTTGCAGCTCACAGTCTGGGGCATTAAACAACTCCAGGCAAGAATCCTGGCTGTGGAAAGATACCTAAGGGACCAACAGCTCCTAGGAATTTGGGGTTGCTCTGGGAAATTCATCTGCACCACTACTGTGCCCTGGAATTCTAGTTGGAGTAATAAATCTCAGAATGAAATTTGGGAAAACATGACTTGGCTGCAGTGGGAAAGAGAAATTGACAATTACACAGACACAATATACAGATTACTAGAAGAGGCACAAAACCAGCAGGAAGCGAATGAACAGGACTTATTGGCATTGGACAAATGGGACAGTCTGTGGAGTTGGTTTTCTATAACAAAATGGCTGTGGTACATAAAAATATTCATAATGATAATAGGAGGCTTGATAGGATTAAGAATAGTTTTTGCTGTGCTT
>F2.ZA.10.MSM237.KF725967
GCAAACTTATGGGTTACAGTCTATTATGGAGTACCAGTGTGGAAAGAAGCAACCACTACTCTATTCTGTGCATCAGATGCTAAAGCATATAGCAGAGAGGTACATAATGTCTGGGCAACATATGCCTGTGTACCTACAGATCCCAGCCCACAAGAATTGGTTCTAGCAAATGTAACAGAAAGTTTTAACATGTGGGAAAATAACATGGTAGACCAGATGCATGAAGACATAATCAGTTTATGGGATCAAAGCCTAAAGCCATGTGTAAAGATAACCCCACTCTGTGTTACTTTAAACTGTTGTTCTTTCAATATAACCACAGAAATAAAAGATAAAAAGAAGAAAGAATATGCACTTTTTTATAGGCTTGATTTAGTACCAATCTATAGGCTAATAAGTTGTAATACCTCAACCGTTACACAGGCTTGTCCAAAGGTATCCTTTGATCCAATTCCCATACATTATTGTGCTCCTGCTGGTTTTGCGATTTTAAAGTGTAATGATAAAAAGTTCAACGGAACAGGGTTATGCAAGAATGTCAGCACAGTACAATGTACACATGGAATTAGACCAGTAGTGACAACTCAACTGCTGATAAATGGCAGCCTATCAGAAGATGGTATAATAATTAGATCTAAAAATATCTCAGATAATACAAAAAACATAATAGTACAGTTTAATAGCTCTGTAGAAATTAATTGTACAAGACCCAACAACAATACAAGAAGAAGTATACATATAGGACCAGGACAAGCACTCTATGCAACAGGTATAGGAGATATAAGAAAGGCATTTTGTGTCATTAATAGAGCACAGTGGAATGACACTTTAACAAAGGTAATTGAAGAGTTCAAAAGCAGCCACAATATGTCAGTAAATTTTAGCTCACCAGCAGGAGGGGACCTAGAAATTACAATGCATAGTTTTATTTGTGGAGGAGAATTTTTCTACTGTAATACAACAGATCTGTTTAATATAACAGCTATCACTATCCCATGTAGAATAAAACAAATTATAAACATGTGGCAAAGAGTAGGACGAGCAATGTATGCCCCTCCCATAGCCGGAAGAATTCAGTGTAACTCAACTATCACAGGTCTACTATTAACAAGAGATGGTAGAGAGACCCTCAGACCTGGAGGGGGAGATATGAGAGACAATTGGAGAAGTGAGCTATATAAATATAAGGTAGTGAAAATTGAACCACTAGGAGTAGCACCCACTGAGGCAAGAAGACAAGTGGTAAAGAGAGAAAAAAGAGCAGTGGGAATGGGAGCTGTGCTCTTTGGGTTCTTGGGAACAGCAGGAAGCACTATGGGCGCGGCGTCAATAACGCTGACGGTACAGGCCAGACAATTATTGTCTGGTATAGTGCAGCAGCAAAGCAATTTGCTGAAGGCTATAGACGCGCAACAGCATCTGTTGCAGCTTACAGTCTGGGGCATTAAACAGCTCCAGGCGAGACTCCTGGCTGTAGAAAGATACCTAAAGGACCAACAGCTCCTAGGGATTTGGGGATGCTCTGGAAAACTCATCTGTACCACTAATGTGCCCTGGAATTCTAGTTGGAGTAATAGAACTCAGGAGGAAATTTGGGAAAACATGACCTGGATGCAGTGGGAAAAGGAAATTAACAATTACACAGACACAATATACCAATTGATTGAAAAAGCACAAAACCAGCAGGAAAAGGATGAAAAGGACTTATTGGCATTGGACAAGTGGACCAATCTGTGGAGTTGGTTTGATATATCAAACTGGTTGTGGTACATAAAAATCTTCATAATGATAGTAGGAGGCTTAATAGGCTTAAGAATAGTTTTTGCTGTGCTT
>G.BE.96.DRCBL.AF084936
GAAAAATTGTGGGTCACAGTCTATTATGGAGTACCTGTGTGGGAAGATGCAAATGCCCCTCTATTTTGTGCATCTGATGCTAAAGCACATAGTACTGAAAGTCATAATATCTGGGCCACACATGCTTGTGTACCCACAGATCCCAGCCCACAAGAAATAAATATGAGAAATGTAACAGAAAATTTTAACATGTGGAAAAATAACATGGTAGAACAGATGCATGAGGATATAATCAGTTTATGGGATGAAAGCCTAAAGCCATGTGTAAAGCTAACCCCTCTCTGTGTTACTTTAAACTGTTGCTCTTTCAATATGACCACAGAACTGAGAGATAAGAAGAAGGCAGAATACGCGCTTTTCTATAGAACTGATGTAGTACCAATTTATAGGCTGACAAATTGTAATGTCTCAACCATTAAACAGGCTTGTCCAAAGGTAACTTTTGAGCCAATTCCCATACATTATTGTGCTCCAGCTGGTTTTGCGATCCTAAAGTGTGTGGATAAGAAGTTCAATGGAACAGGAACATGTAACAATGTCAGTACAGTACAATGTACACATGGAATTAAGCCAGTAGTATCAACTCAACTACTGCTGAATGGCAGTTTAGCAGAAAAAGATATCATAATTAGTTCTGAAAATATCTCAGACAATGCCAAAGTCATAATAGTGCACCTTAATAGGTCTGTAGAAATTAATTGTACCAGACCCAACAACAATACAAGAAGAAGTGTAGCAATTGGACCAGGACAAGCATTCTATACAACAGGAATAGGAGACATAAGAAAGGCACATTGTAATGTTAGTTGGACAAAATGGAATGAGACGCTAAGGGATGTCCAGGCAAAACTACAGGAATACTTTAATAAGAGCATAGAATTTAACTCATCTTCAGGAGGGGACCTAGAAATTACAACACATAGTTTCAATTGTGGAGGGGAATTTTTCTATTGTAATACATCAGGACTATTTAATAATAGTATAATCACACTTAATTGTAAGATAAAACAAATTGTGAGAATGTGGCAGAGAGTGGGACAAGCAATGTATGCCCCTCCCATTGCAGGAAACATTACATGTAGATCAAACATTACAGGACTAATATTAACAAGAGATGGTGGGGAGATCTTCAGACCTGGAGGAGGAGATATGAAAAACAATTGGAGAAGTGAATTATATAAGTATAAAACAGTAAAAATCAAATCACTAGGAATAGCACCCACCAGGGCAAGGAGAAGAGTGGTGGAGAGAGAAAAAAGAGCAGTTGGAGTAGGAGCTATCTTCCTTGGGTTCTTAGGAACAGCAGGAAGCACTATGGGCGCAGCGTCAATAACGCTGACGGTACAGGTCAGACAATTATTGTCTGGCATAGTGCAACAGCAAAGCAATTTGCTGAGAGCTATAGAGGCGCAGCAGCATCTGTTGCAACTCACAGTCTGGGGCATTAAACAGCTCCGGGCAAGAGTCCTGGCTCTGGAAAGATACCTAAAGGATCAACAGCTCCTAGGGATTTGGGGCTGCTCTGGAAAACTCATCTGCACCACTAATGTGCCCTGGAACACTAGTTGGAGTAATAAATCTTATAATGAGATTTGGGAGAACATGACTTGGATAGAATGGGAAAGGGAAATTGACAATTACACATACCACATATACAGCCTGATTGAACAATCGCAAATCCAGCAGGAAAAGAATGAACAAGACTTATTGGCATTGGACCAGTGGGCAAGTCTGTGGAGTTGGTTTAGCATCTCAAACTGGCTATGGTATATAAGAATATTTGTAATGATAGTAGGAGGCTTAATAGGTTTAAGAATAGTTTTTGCTGTGCTA
>G.CM.01.01CM_4049HAN.AY371121
TCAAACTTGTGGGTCACAGTCTATTATGGGGTCCCTGTGTGGGAAGAAGCAAATCCCACTCTATTCTGCGCATCTGATGCTAAAGCATATAGTTCTGAAAAACATAATGTCTGGGCTACACATGCCTGTGTACCCACAGACCCCAACCCACAAGAAATAGTTATGGAAAATGTAACAGAAAATTTTAACATGTGGAAAAATAACATGGTAGAACAGATGCATCAGGATATAATTAGTTTATGGGATGAAAGCCTAAAGCCATGTGTAAAGCTAACCCCTCTCTGTGTTACGCTAAACTGTTGTTCCTTCAATATAACCACAGAAATAAGAGACAAAATAAGGCAGGAATACGCGCTTTTCTATAAACTTGATGTAGTACCAATTTATATGCTAATAAATTGTAATGTCTCATCCATTAAACAGGCTTGTCCAAAAGTAGATTTTGAACCAATTCCCATACATTATTGTGCTCCGGCTGGTTTTGCGATTTTAAAGTGTAGAGATAAGAATTTCAATGGAACAGGATCATGTAGAAATGTCAGTACAGTACAATGTACACATGGAATTAAGCCAGTGGTATCAACTCAACTACTGCTGAATGGCAGTTTAGCAGAAGAAAAAATAAGAATTAGATCTGAAAATTTCACAGACAATACCAAAATCATAATAGTGCAGCTTAATGAAACTATAGAAATTGATTGTATCAGACCCAACAACAATACAAGAAAAAGTATAACATTCGGACCAGGACAAGCGTTCTATGCAACAGGTATAGGAGGCATAAGACAAGCACATTGTAATGTTAGTAAGGCAAAATGGAAGACAATGTTAAAAAATGTCACAACACTTCTACATAAGAAATATAATAAGACCATAATCTTTAAGTCATCCGCAGGAGGGGACCTGGAAATTACCACACATAGCTTCAATTGTAGAGGAGAATTTTTCTATTGTAATACATCAGAACTGTTTAATATTAATATAATCACACTCCCATGTAAAATAAAACAAATTGTAAGAATGTGGCAGAGAGTGGGACAAGCAATGTATGCCCCTCCTATCGCCGGAAACATTACATGTAAATCAAACATTACAGGACTAATATTAACAAGAGATGGTGGAGAGATCTTCAGACCTGGAGGAGGAGAAATGAGAGACAATTGGAGAAATGAATTATATAATTATAAAACAGTAAAAATCAAATCATTAGGAGTAGCACCCACCAGGGCAAGGAGAAGAGTGGTGGAGAGAGAAAAAAGAGCAGTTGGAATAGGAGCTGTCTTCCTTGGGTTCTTAGGAGCAGCAGGAAGCACTATGGGCGCGGCGTCAATAACGCTGACGGTACAGGTCAGACAATTATTGTCTGGCATAGTGCAACAGCAAAACAATTTGCTGAGGGCTATAGAGGCGCAGCAGCATCTGTTGCAACTCACAGTCTGGGGCATTAAACAGCTCCAGGCAAGAGTCCTGGCTGTGGAAAGATTCCTAAAGGATCAACAGCTCCTAGGGATTTGGGGCTGCTCTGGAAAACTCATCTGCACCACTAATGTGCCCTGGAACACTAGTTGGAGTAACAAATCTTTTGATGAAATTTGGAATAACATGACTTGGATAGAATGGGAAAGGGAAATTAATAATTACACACAACAAATATACAACCTAATTGAAATATCGCAGAGCCAGCAGGAAAAGAATGAACAAGAATTATTGGCATTGGACAAGTGGGACAGTCTGTGGAGTTGGTTTGACATAACAAAATGGCTATGGTATATAAAAATATTTATAATGATAGTAGGAGGGTTAATAGGTTTAAGAATAGTTTTTGCTGTGCTT
>G.CM.97.97CM_MP801.AM279346
TCAAACTTGTGGGTCACAGTCTATTATGGAGTACCTGTGTGGGAAGACGCAGATACCACCCTATTTTGTGCATCTGATGCTAAAGCATATAGTACTGAAAGCCATAATGTCTGGGCTACACATGCCTGTGTACCCACAGACCCCAACCCACAAGAGATGCATCTGCAAAATGTAACAGAAAATTTTAACATGTGGAAAAATAACATGGTAGAACAGATGCAGGAGGATATAATCAGTTTATGGGATGAAAGTCTTAAGCCATGTGTAAAGCTAACCCCTCTCTGTGTTACTTTAAACTGTTGCTCTTTCAGTATGACCACAGAAGTAAAAAATAGGAAGAAGCAAGAATACGCGCTTTTTTATAAACTTGATATAGTACAAATGTATAGGCTAATAAATTGTAATGTCTCAACCATTAAACAAGCTTGTCCAAAGGTGTCTTTTGAACCAATTCCCATACATTATTGTGCTCCAGCTGGTTTTGCGATTTTAAAGTGTAAGGATAAAGAGTTCAATGGAACAGGACTATGTAAAAATGTCAGTACAGTACAATGTACACATGGAATTAAGCCAGTGGTATCAACTCAATTACTGCTGAATGGCAGTTTGGCAGAAGGAGAGATAATGATTAGATCTGAAAACATCACAAACAATGCCAAAATTATAATAGTGCAGCTTAATAAATCTATTGAAATTAATTGTACCAGACCTAGCAATAATACAAGAAAAAGTATAAGCTTCGGACCAGGACAAGCGTTCTATGCAACAGGTATAGGAGATATAAAAAAAGCACATTGTAATGTTACAAGAGAAAACTGGACTAATATGATAGAAAAAGTAAAAGCAAGACTAAAAGAAAGCATTAACAAGACCATAATCTTTAACTCATCCACAGGAGGGGACCTAGAAATTACAACACATAGTTTTAATTGTGGAGGAGAATTTTTCTATTGTAATACATCAAAACTGTTTAATCCTAATGGTATCACAATCCCATGTAAAATAAAACAAATTGTGAGAATGTGGCAGAGAGTGGGACAAGCAATGTATGCCCCTCCCATCGCAGGAAACATTACATGTAGATCAAACATTACAGGACTATTATTAACAAGAGATGGTGACGAGATCGTCAGACCTGCAGGAGGAGACATGAGGGACAATTGGAGAAGTGAATTATATAAGTATAAAGTAGTAAAAATAAAACCATTAGGAATAGCACCCACCAGGGCAAGGAGAAGAGTGGTGGAGAGAGAAAAAAGAGCAGTTGGAATGGGAGCTTTTCTCCTTGGGTTCTTAGGAGCAGCAGGAAGCACTATGGGCGCGGCGTCAATAACGCTGACGGTACAGGTCAGACAATTACTGTCTGGCATAGTGCAACAGCAAAGCAATTTGCTGAGGGCTATAGAGGCGCAGCAGCACCTGCTGCAACTCACAGTCTGGGGCATTAAACAGCTCCAGGCAAGAATCCTGGCTGTGGAAAGATATCTGAAGGATCAACAGCTCCTAGGAATTTGGGGTTGCTCTGGAAAGCTCATCTGCACCACTAATGTGCCCTGGAATGCTAGTTGGAGTAATAAATCTTATGAAGACATTTGGGAAAACATGACCTGGAGAGAATGGGAAAGGGAAATTAATAATTATACACAACAAATATACAGGCTAATTGAAGAATCGCAAAACCAACAGGAAAAGAATGAACAAGACTTATTGGCATTGGACAAATGGGCAGGTTTGTGGAGTTGGTTTGATATATCAAACTGGCTATGGTATATAAAAATATTTATAATGATAGTAGGAGGTTTAATAGGTTTAAGAATAGTTTTTGCTGTGCTT
>G.CN.08.GX_2084_08.JN106043
TCAAATTTGTGGGTCACAGTCTATTATGGGGTACCAGTGTGGGAAGAAGCAGATACCCCTCTATTTTGTGCATCTGATGCTAGAGCATATAGTACTGAAAAACATAATGTCTGGGCCACACATGCCTGTGTACCCACAGACCCCAACCCACAAGAAATAAAGATGGACAATGTAACAGAACCTTTTAACATGTGGAAAAATAACATGGTAGAACAGATGCATGAGGATATAATCAGTTTATGGGATGAGAGCCTAAAGCCATGTGTAAAGCTAACCCCTCTCTGTGTTACCTTAAACTGTTGCACTTTCAATACAACCACAGAAATAAGGGATAGACAGAAGAAAGAATATGCACTTTTCTATAAACTTGATGTGGTACCAATTTATAGGTTAATAAATTGTAATGTCTCAACCATTAAACAAGCTTGTCCAAAGGTGTCTTTTGAACCAATTCCCATACATTATTGTACTCCAGCTGGGTTTGCGCTTTTGAAGTGTAGGGACAAGAATTTCAATGGAACAGGACAATGTAACAATGTCAGTTCAGTACAATGTACACATGGAATTAAGCCAGTGGTATCAACTCAATTACTACTAAATGGTAGTCTAGCAGAAGAAGAAATAGTAATTAGGACTGAAAACATCACAGACAGTACCAAAACCATAATAGTACAGCTTAATGAGACTATAGAAATTAATTGTACCAGACCAAACAACAATACACGAAAAAGTATAAGAATTGGACCTGGACAAACGTTCTATGCGACAGGGATAGGGGATATAAGAGAAGCACATTGTAATGTAAGTGAGAAGAAATGGTATGAGATATTACAGAAGGTAAAGATACAACTAGGAAAGGTCTTTAAAACCAATATAGCCTTTAACTCATCCTCAGGAGGGGACCTAGAAATTACAACACATAGTTTTAATTGTGGAGGAGAATTTTTCTATTGTAATACATCAGGACTGTTTAATAATAGTAAAATCACACTCCCATGTAGGATAAAACAAATTGTGAGAATGTGGCAGAGAGTGGGACAAGCAATGTATGCTCCCCCTATTGCAGGAAATATTACATGTAGATCTAACATTACAGGGCTATTATTAACAAGAGATGGTGCAGAGACCTTCAGACCTGGAGGAGGAGATATGAGGGACAATTGGAGAAGTGAATTATATAAGTATAAAATAGTAAAAATTAAACCACTAGGGATAGCACCCACCAAGGCAAGGAGAAGAGTGGTGCAGAGAGAGAAAAGAGCAGTTGGAATGGGAGCTCTCTTCCTTGGGTTCTTAGGAACAGCAGGAAGCACTATGGGCGCGGCGTCACTAACGCTGACGGTACAGGTCAGACAATTATTGTCTGGCATAGTGCAACAGCAAAGCAATTTGCTGAGAGCTATAGAGGCGCAACAACATCTGTTGCAACTCACAGTCTGGGGCATTAAACAGCTCCAGGCAAGAGTCCTGGCTGTGGAAAGATACCTAAAGGATCAACAGCTCCTAGGGATTTGGGGCTGCTCTGGAAAACTCATCTGCACCACTAATGTGCCCTGGAACACTAGTTGGAGTAATAAATCTTATAGTGATATTTGGGATAAAATGACCTGGATACAATGGGAAAGGGAAGTAAGCAATTACACACAACATATATACAGCTTAATTGAAGAATCGCAGAACCAGCAGGAAAAGAATGAACAAGACTTACTGGCATTGGACAAGTGGGCAAGTTTGTGGAATTGGTTTGACATAACAAAATGGCTATGGTATATAAAAATATTTATAATGATAGTAGGAGGTCTAATAGGTTTAAGAATAATTTTTGCTGTGCTT
>G.ES.02.P402_2_11.EU885759
TCAAACTTGTGGGTCACAGTCTATTATGGGGTACCTGTGTGGGAGGATGCAGATACCCCTCTATTTTGTGCATCTGATGCTAAAGCATATAGTACAGAAAGCCACAATGTCTGGGCTACACATGCCTGTGTACCCACAGACCCCAGCCCACAAGAGATATCTCTGGATAATGTAACAGAAAATTTTAACATGTGGAAAAATAACATGGTAGAACAGATGCATGAGGATATAATCAGTTTATGGGATGAAAGCCTAAAGCCATGTGTAAAGCTAACCCCTCTCTGTGTTACTTTAAACTGTTGCTCTTTCAATATAACCACAGAACTAAGAGATAAGAAGAAGCAAGAACACGCGCTCTTCTATAGACTTGATATAGTACCAATTTATAGGCTAATAAACTGTAATGTCTCAACCATTAAGCAGGCTTGTCCAAAGATGTCATTTGACCCAATTCCCATACATTATTGTGCTCCAGCTGGTTTTGCGATTCTAAAGTGTAGGGATAAGAAGTTCAATGGAACAGGATCATGTAAAAATGTCAGTACAGTACAATGTACACATGGAATTAAGCCAGTGATATCAACTCAATTGCTGCTGAACGGCAGTGTAGCAGAAGAGGAGATAATGATTAGATCTGAAAACTTCACGAACAATGCCAAAAACATAATAGTACAGTTCAACAAAACTATAGACATTATGTGTACCAGACCCAACAATAATACAAGAAAAAGTATAAGCTTAGGACCAGGACAAGCGATCTATGCAACAGGTATAGGAAATATAAGACAAGCACATTGTAATATTAGTGGAGCAGACTGGGGAAATATGATAAGAAATGTATCTGAAAAACTAAAAGAAATATTTAAGACCACCATAACCTTTAAAGCATCCGCAGGAGGGGACTTAGAAATTACAACACATAGTTTTAATTGTAGAGGAGAATTTTTTTATTGTGACACATCAGATCTGTTTAATAGTAGTAGGATCACGCTTCCATGTAAGATAAAACAAATTGTGAGAATGTGGCAGAGAGTGGGACAAGCAATGTATGCCCCTCCTATCGCAGGAAACATCACATGTAGGTCAAATATTACAGGACTACTATTAACAAGAGATGGTGGAGAGACTTTCAGACCTGCAGGAGGAGACATGAGGGACAATTGGAGAAGTGAATTATATAAGTATAAAGTAGTAAAAATTAACCCACTAGGAGTAGCACCCACCAGGGCAAGGAGAAGAGTGGTGGGGAGAGAAAAAAGAGCAATTGGAATGGGAGCTGTCCTCCTTGGGTTCTTAGGAACAGCAGGAAGCACTATGGGCGCGGCGTCAATAACGCTGACGGTACAGGTCAGACAATTATTGTCTGGCATAGTGCAACAGCAAAGCAATTTGCTGAGGGCTATAGAGGCGCAACAGCATCTGTTGCAACTCACAGTCTGGGGCATTAAACAGCTCCAGGCAAGAATCCTGGCTGTGGAAAGATATCTAAAGGATCAACAGCTCCTAGGGATTTGGGGCTGCTCTGGAAAGCTCATCTGCACCACTAATGTGCCCTGGAATGCTAGTTGGAGTAATAGATCTTATAATGACATTTGGGAAAACCTGACATGGGTAGAATGGGAAAGGGAAATTAGCAATTATACACAACAAATATACAGCCTACTTGAGGAATCGCAGAACCAGCAGGAAAAGAATGAACAAGACTTATTGGCATTGGACAAGTGGGCAAGTTTGTGGAGTTGGTTTGACATATCAAACTGGCTATGGTATATAAGAATATTTATAATGATAGTAGGAGGTTTAATAGGTTTAAGAATAGTTTTTGCTGTGCTT
>G.ES.02.X1193_1.EU885761
TCAGACTTGTGGGTCACAGTCTATTATGGGGTACCGGTGTGGGAAGATGCAGATACCACTCTATTTTGTGCATCTGATGCTAAAGCATATAGTACTGAAAGCCATAATGTCTGGGCTACACATGCCTGTGTACCCACAGACCCCAACCCACAAGAGATACCTCTGAAAAATGTAACAGAAAATTTTAACATGTGGAAAAATAACATGGTAGAACAGATGCATGAGGACATAATCAGTTTATGGGATGAAAGCCTAAAGCCATGTGTAAAGCTAACCCCTCTCTGTGTTACTTTAATCTGTTGCTCTTTCAATATAACCACAGAAATAAGAGATAAACAGAGGAAAGAATATGCGCTTTTCTATAGACTTGATATAGTACCAATTTATAGGCTAATAAATTGTAATGTCTCTACCATTAAGCAGGCTTGTCCAAAGGTGACATTTGACCCAATCCCCATACATTATTGTGCTCCAGCTGGTTTTGCGATTCTAAAATGTAGGGATAAGAAGTTCAATGGAACAGGACCATGTAAAAATGTCAGTACAGTACAATGCACACATGGAATTAAGCCAGTGATATCAACTCAATTACTACTAAACGGTAGTTTAGCAGAAGGAGACATAATGATTAGATCTGAAAACATCACAGACAATGCCAAAACCATAATAGTGCAGCTTAAGACAGCTGTAAACATTACGTGTACCAGACCCAGCAACAATACAAGAAAAAGTATAAGATTCGGACCAGGACAAGCGTTCTATGCAACAGATATAGGAGATATAAGACAAGCACATTGTAATATTAGTAAAACAGAATGGGAAGATATGAAAAGAAATGTAAGTGACAAACTAAAAGCACTCTTTAATAAGACCATAATCTTTAAATCATCCTCAGGAGGGGACTTAGAAATTACAACACATAGTTTTAATTGTAGAGGAGAATTCTTCTATTGTAATACATCAGGTCTGTTTAATACATCAGGTATCACACTTCCATGTAAGATAAAGCAAATTGTGAGAATGTGGCAGAGAGTTGGACAAGCAATGTATGCCCCTCCCATCGCAGGAAACATTACATGCAGGTCAAGGATTACAGGACTACTATTAGTAAGAGATGGTGGAGAGACTTTCAGACCTGCAGGAGGAGACATGAGGGACAATTGGAGAAGTGAATTATATAAGTATAAAGTAGTAAAAATTAAACCACTGGGAGTAGCACCCACCAGGGCAAGGAGAAGAGTGGTGGGGAGAGAAAAAAGAGCAGTTGGAATGGGAGCTGTCCTCCTTGGGTTCTTAGGAGCAGCAGGAAGCACTATGGGCGCGGCGTCAATAACGCTGACGGTACAGGTCAGACAATTATTGTCTGGCATAGTGCAACAGCAAAGCAATTTGCTGAGGGCTATAGAGGCGCAGCAGCATCTGTTGCAACTCACAGTCTGGGGCATTAAACAGCTCCAGGCAAGAGTCCTGGCTGTGGAAAGATACCTACAGGATCAACAGCTCCTAGGGATTTGGGGCTGCTCTGGAAGGCTCATCTGCACCACTAATGTGCCCTGGAATGCTAGTTGGAGTAATAAATCTTATAGTGAAATTTGGGATAACCTGACATGGGTAGAATGGGAAAGAGAAATTAGCAACTATACACAACACATATACAACCTGCTTCAAGAATCACAGAACCAGCAGGAAAAGAATGAACAAGACTTATTGGCATTAGACAAGTGGGCAAGCCTGTGGAATTGGTTTGACATAACAAACTGGCTATGGTATATAAAAATATTTATAATGATAATAGGAGGTTTAATAGGTTTAAGAATAGTTTGTACTGCGCTT
>G.ES.04.X1632_s2_b10.FJ817370
TCAAACTTGTGGGTCACAGTCTATTATGGGGTACCTGTGTGGGAAGATGCAGATACCACTCTATTTTGTGCATCTGATGCTAAGGCATATAGTACTGAAAGCCATAATGTCTGGGCTACACATGCCTGTGTACCCACAGACCCCAACCCACAAGAGATATATCTGGAAAATGTAACAGAAGATTTTAACATGTGGGAAAACAACATGGTAGAACAGATGCAGGAGGATATAATTAGTTTATGGGATGAAAGCCTAAAACCATGTGTAAAACTAACCCCTCTCTGTGTTACTTTAACCTGTTGCTCTTTCAATACAACCACAGAAATAAGAGATAAAAAGAAGCAAGAATATGCACTTTTCTATAAACTTGATATAGTACCAATTTATAGACTAATAAATTGTAATGTCTCAACCATTAAGCAGGCTTGTCCAAAGGTGTCATTTGACCCAATTCCCATACATTACTGTGCTCCAGCTGGTTTTGCGATTCTAAAATGTAGGGATAAGGAGTTCAATGGAACAGGAACATGTAGAAATGTCAGTACAGTACAATGTACCCATGGAATTAAGCCGGTGGTATCAACCCAGTTGCTGCTAAATGGCAGTTTGGCAGAAGGAGACATAGTGATTAGATCTGAAAACATCACAGACAATGCCAAAACCATAATAGTGCATCTTAATAAAACTGTCAGCATTACGTGTACCAGACCCAACAACAATACAAGGAAAAGTATAAGAATTGGACCAGGACAAGCGCTCTATGCAACAGGTATAGGAGATACAAGACAAGCACATTGTAATATTAATGGATCAGAATGGTATGAGATGATACAAAATGTAAAAAACAAACTAAATGAAACCTTTAAAAAGAACATAACCTTTAACCCATCCTCAGGAGGGGACTTAGAAATTACAACACATAGTTTTAATTGTAGAGGAGAATTTTTCTATTGTAATACATCAGAGCTGTTTAATAGTAGTCATATCACACTTCCATGTAGGATAAAACAGATTGTAAGAATGTGGCAGAGAGTGGGACAAGCAATGTATGCCCCTCCTATCGCAGGAAACATTACATGTAGGTCAAACATTACAGGACTACTATTAACAAGAGATGGTGGAGAGACTTTCAGACCTGGAGGAGGAGATATGAGGGACAATTGGAGAAGTGAATTATATAAGTATAAAGTAGTAAAAATTAAACCATTAGGAGTAGCACCCACCAGGGCAAGGAGAAGAGTGGTGGAGAGAGAAAAAAGAGCAATTGGACTGGGAACTGTCCTCCTTGGGTTCTTAGGAACAGCAGGAAGCACTATGGGCGCAGCGTCAATAACGCTGACGGTACAGGTCAGACAATTATTGTCTGGCATAGTGCAACAGCAAAGCAATTTGCTGAGGGCTATAGAGGCGCAGCAGCATCTGTTGCAACTCACAGTCTGGGGCATTAAACAGCTCCAGGCAAGAGTCCTGGCTGTGGAAAGATACCTAAAGGATCAACAGATCCTAGGAATTTGGGGCTGCTCTGGAAAACTCATCTGCACCACTAATGTGCCCTGGAATTCTAGTTGGAGTAATAAATCTTATAGTGACATTTGGGATAACCTGACATGGATACAATGGGAAAGGGAAATTAGCAATTATACACAACAAATATACACTTTGCTTGAAGAATCGCAGAACCAGCAGGAAAAGAATGAACAAGAATTATTGGCATTGGACAAGTGGGCAAGTTTGTGGAATTGGTTTGACATAACAAACTGGCTATGGTATATAAAAATATTTATAATGATAGTAGGAGGTTTAATAGGTTTAAGAATAGTTTTTGCTGTGCTT
>G.ES.05.X1854_2_10.EU885763
TCAGACTTGTGGGTTACAGTCTATTATGGGGTACCTGTGTGGGAGGATGCAGATACCATTCTATTTTGTGCATCTGATGCTAAAGCATATAGTACTGAAAGCCATAATGTCTGGGCTACACATGCCTGTGTACCCACAGACCCCAACCCACAAGAAATATCTCTGACAAATGTAACAGAAAATTTTAACATGTGGAAAAATAACATGGTAGAACAGATGCATGAGGATATAATCAGTTTATGGGATGAAAGCCTAAAGCCATGTGTAAAGCTAACCCCTCTCTGTGTTACTTTAACCTGTTGCTCTTTCAATGTAACCACAGAAATAAAAGATAAGCAGAAGCAAGAATACGCGCTTTTTTATAAACTTGATATAGTACCAATTTATAGGCTAATAAATTGTAATGTCTCAACCATTAAGCAGGCTTGTCCAAAGGTGTCATTTGACCCAATTCCTATACATTATTGTGCTCCAGCTGGTTTTGCAATTCTAAAATGTAGAGATAAGGAGTTCAATGGAACAGGACCATGTAAAAATGTCAGTACAGTACAATGTACACATGGAATTAAGCCAGTGATATCAACTCAATTGCTGCTAAATGGCAGTTTAGCAGAAGGAGATATAGTGATTAGGTCTGAAAACATCACAAACAATGCCAAAATCATAATAGTGCAGCTTAATGAAACTGTAGACATTACGTGTACCAGACCCAACAACAATACAAGAAGAAGTATACCCTTAGGACCAGGACAGGCGTTCTATGCAACAGGTATAGGAGATATAAGACAAGCACATTGTAATATTAGTGAAACAAAATGGAACTATATGATTGGAAATGTAACTAGCAGACTAAAAACCATCTTTAACAAGACCATAACCTTTCAACCATCCTCAGGAGGGGACCTAGAAATTACAACACATAGTTTTAATTGTAGAGGAGAATTCTTCTATTGTAATACATCAAGGCTGTTTAACAGTAGTGCTATCACACTTCCATGTAAGATAAAACAAATTGTGAGAATGTGGCAGAGAGTAGGACAAGCAATGTATGCCCCTCCCATCGCAGGAAACATTACATGTAGCTCAAACATTACAGGACTACTATTAGTGAGAGATGGTGGAGAGACTTTTAGACCTGCAGGAGGAGACATGAGGGACAATTGGAGAAGTGAATTATATAAGTATAAAGTAGTAAGAATTAAACCACTAGGAATAGCACCCACCAAGGCAAGGAGAAGAGTGGTGGGAAGAGAAAAAAGAGCAGTTGGACTAGGAGCTGCCTTCCTTGGGTTCTTAGGAGCAGCAGGAAGCACTATGGGCGCAGCGTCAATAACGCTGACGGTACAGGTCAGACAATTATTGTCTGGCATAGTGCAACAGCAAAGCAATTTGCTGAGGGCTATAGAGGCGCAGCAGCATCTGTTGCAACTCACAGTCTGGGGCATTAAACAGCTCCAGGCAAGAATCCTGGCTGTGGAAAGATACCTAAGGGATCAGCAGCTCCTAGGGATTTGGGGCTGCTCTGGAAAGCTCATCTGCACCACTAATGTGCCCTGGAATACTAGTTGGAGTAATAAAACTTATACTGATATTTGGAATAACCTGACTTGGGTAGAATGGGAAAGGGAAATTAACAATTATACACAAATAATATACAGCCTGCTTGAAGAATCGCAATACCAGCAGGAAAAGAATGAACAAGAATTATTGGCATTGGACAAGTGGGCAGATCTGTGGAGTTGGTTTGACATAACAAATTGGCTATGGTATATAAAAACATTTATAATGATAATAGGAGGGTTAATAGGTTTAAGAATAGTTTTTGCTGTGCTT
>G.ES.06.X2088_9.EU885764
TCAAACTTGTGGGTCACAGTCTATTATGGGGTACCTGCGTGGGAAGACGCAGATACCACTCTATTTTGTGCATCTGATGCTAAAGCATATAGTACTGAGAAACATAATGTCTGGGCTACACATGCCTGTGTACCCACAGACCCCGACCCACAAGAAATACCCCTAGAAAATGTAACAGAAAATTTTAACATGTGGAAAAATAACATGGTAGAACAGATGCATGAGGATATAATCAGTTTATGGGATGAAAGCCTAAAACCATGTGTAATGCTAACCCCTCTCTGTGTTACTCTAAACTGTTGCACTTTCAATATAACCACAGAAATAAGAGATAAGAAAAAGGAAGAATACGCGCTTTTCTATAAACTTGATATAGAACAGATTTATAGGCTAATAAATTGTAATGTCTCAACCATTAAACAGGCTTGTCCAAAGGTGACTTTTGAACCAATTCCCATACATTATTGTGCTCCAGCTGGTTTTGCGATTTTAAAGTGTAGAGATGAAGATTTCAATGGTACAGGACCATGTAAAAATGTCAGTACAGTACAGTGTACACATGGAATTAAGCCAGTGGTGTCAACTCAATTACTGTTGAATGGCAGTTTAGCAAAAGGAGACATAGTAATTAGATCTGAAAACCTCACAAACAATGCTAAAGTCATAATAGTACAACTTAATGAACCTGTACAAATTGTGTGTATCAGACCCAACAACAATACAAGAAGAAGTATACACCTTGGGCCAGGACGAGCGTTCTATGCAACAGACATAGGAGATATAAGACAGGCACATTGTAATGTTACTAGGGGAAAATGGGTTAACATAACAAAGAATGTAAAGGAACAATTATGGAAAATCTTTTTTAACAACACAATCTTTAACTCACCAGCAGGAGGGGACCTAGAAATTACAACACATAGTTTTAATTGTGGAGGAGAATTTTTCTATTGTAATACATCAGACCTATTTAATGAGACTAATATCACACTCCAGTGTAGGATAAAACAAATTGTGAGAATGTGGCAGAGAGTGGGACAAGCAATGTATGCCCCTCCCATCGCTGGAAACATTACATGTATCTCAAACATTACAGGACTGCTATTAACAAGAGATGGTGTGGAGACCTTCAGACCTACAGGAGGAGATATGAGGGATAATTGGAGAAGTGAATTATATAAGTATAAAGTAATAAAACTTAAACCACTAGGAGTAGCACCCACCAGGGCAAGGAGAAGAGTGGTGGAGAGAGGAAAAAGAGAAGTCACACTAGGAGCTTTGTTCCTTACGTTCTTAGGAGCAGCAGGAAGCACTATGGGCGCGGCGTCATTAACGCTGACGGTACAGGCCAGACAATTATTGTCTGGCATAGTGCAACAGCAAAGCAATTTGCTGAGAGCTATAGAAGCGCAGCAGCATCTGTTGCAGCTCACAGTCTGGGGCATTAAACAGCTCCAGGCAAGAGTCCTGGCTGTGGAAAGGTACCTAAAGGATCAACAGCTCCTAGGGATTTGGGGCTGCTCTGGAAAACTCATCTGCACCACTAATGTGCCCTGGAACACTAGTTGGAGTAATAAAAATCTTAGTGAGATTTGGGATAACATGACCTGGATACAATGGGACAGGGAAATTGACAATTACACACAAACAATATACAGCCTACTTGCAGAATCGCAGATCCAGCAGGAAAAAAATGAACAAGACTTATTAACATTGGACAGTTGGGCAAGTTTGTGGAATTTGTTGGACATATCACACTGGCTAGGGTATATAAGAATATTTATAATGATAGTAGGAGGTTTAATAGGTTTAAGAATAATTTTTGCTGTGCTT
>G.ES.07.MFU54_D1_3.JF327806
TCAAACTTGTGGGTCACAGTCTATTATGGGGTACCTGTGTGGGAAGATGCAGATACCCCTCTATTTTGTGCATCTGATGCTAAAGCATATAGTACTGAAAGTCATAATGTATGGGCCACACATGCCTGTGTACCCACAGATCCCAACCCACAAGAGATACCTCTGGAAAATGTAACAGAAAATTTTAACATGTGGAAAAATAACATGGTAGAACAGATGCATGAGGATATAATTAGTTTATGGGATGAAAGTCTAAAGCCATGTGTAAAGCTAACCCCCATCTGTGTTACTTTACACTGTTGCTCTTTCAATGCAACCACAGAAATAAGAGATAAGCAGAAAAAAGAATACGCGCTTTTCTATAGACTTGATGTGGTACCACTTTATAGGCTAATAAATTGTAATGTCTCAACCGTTAAACAGGCTTGTCCAAAGGTGTCTTTTGACCCAATTCCCATACATTATTGTGCTCCAGCTGGTTTTGCAATTTTAAAGTGTAATGATAAAAATTTCAATGGAACAGGAACATGTAAGAATGTCAGTACAGTACAATGTACACATGGAATTAAGCCAGTGGTATCAACTCAATTACTACTGAATGGCAGTTTAGCAGAAGAAGACATAGTAATTAGAACAGAAAACATCACAAACAATGCAAAAACCATAATAGTGCAGCTTAATGAAACTGTAGAAATTAATTGTACCAGACCCTATAACAATACAAGAAAAAGTATAAGAATTGGACCTGGACAGACATTCTATGCAACAGGTATAGGAAATATAAGACAAGCACATTGTAATGTAAGTGAAAGAAAATGGAATGAGACGGTACAAAAGGTAACAGCACAGCTAAAGAAAATAAAAAACAAAACTATAATCTTTAACTCATCCGCAGGAGGGGACCTAGAACTTACAACACATAGTTTTAATTGTAGAGGAGAGTTTTTCTATTGTAATACATCAAAATTATTTACATCAAACCTGATCATGCTCCCATGTCAGATAAAACAAATTGTGAGAATGTGGCAGGGAGTGGGACAAGCAATGTATGCCCCTCCCATCGCAGGAGAAATTACATGTAGATCAAGTATTACAGGAATACTATTAACAAGAGATGGTGGGGAAACCTTCAGACCTGGAGGAGGAGATATGAGGGACAATTGGAGAAGTGAATTATATAAGTATAAAATAGTAAAAATTAAACCACTAGGAATAGCATCCACTAGGGCAAGGAGAAGAGTAGTGGAGAGAGAAAAAAGAGCAGCA---TTTGGAGCTATCTTCCTTGGGTTCTTAGGAACAGCCGGAAGCACTATGGGCGCAGCGTCAATAACGCTGACGGTACAGGTCAGACAATTATTGTCTGGCATAGTGCAACAACAAAGCAATTTGCTGAGGGCTATAGAGGCGCAGCAACATCTGTTGCAACTCACAGTCTGGGGCATTAAGCAGCTCCAGGCAAGAGTCCTGGCTGTGGAAAGATACCTAAAGGATCAACAGCTCCTAGGGATTTGGGGATGCTCTGGAAGACTCATCTGCACTACTAATGTGCCCTGGAACACTAGTTGGAGTAATAAATCTTATAATGAGATTTGGAATAACATGACCTGGATACAATGGGACGGGGAAGTCAACAATTACACACAACAAATATACAGCCTAATTGAAGAATCGCAAAACCAGCAGGAAAAGAATGAACAAGACTTATTGGCATTGGACAAGTGGGCAAGCTTGTGGAATTGGTTTGACATAACAAATTGGCTATGGTATATACAAATATTTATAATGATAGTAGGAGGTCTAATAGGTTTAAGAATAGTTTTTGCTGTGCTT
>G.ES.08.P2091_a.JN054265
TCAGACTTGTGGGTCACAGTCTATTATGGGGTACCTGTGTGGGAAGATGCAGATACCACTCTATTTTGTGCATCTGATGCTAAAGCATATAGTACTGAAAGCCATAATGTCTGGGCTACACATGCCTGTGTACCCACAGACCCCAATCCACAAGAGATTCCTCTGCAAAATGTAACAGAAAATTTTAACATGTGGAAAAATAACATGGTAGAACAGATGCATGAGGATATAATCAGCTTATGGGATGAAAGCCTAAAGCCATGTGTAAAGCTAACCCCTCTCTGTGTTACTTTACACTGTTGCTCTTTCAATACAACCACAGAATTAAGAGATAAGAAAAAGCAAGAATATGCGCTTTTCTATAAACTTGATATAGTACCAATTTATAGGCTAATAAATTGTAATGTCTCAACCATTAAGCAGGCTTGTCCAAAGGTGACATTTGAACCAATTCCCATACATTATTGTGCTCCAGCTGGTTTTGCGATTCTAAAATGTAGGGATAGTAATTTCACTGGAACAGGACCATGTAGAAATGTCAGTACAGTACAATGTACACATGGAATTAAACCGGTGATATCAACTCAATTGCTGCTAAATGGCAGTTTAGCAGAAGGAGATATAATGATTAGGTCTGAAAACATCACAAACAATGCCAAAAACATAATAGTGCAGCTTAAGAAAGCTATAAACATTACATGTACTAGACCCAACAACAATACAAGAAAAAGTATAAGCTTCGGACCAGGACAAGCGTTCTATGCAACAGATATAGGAGATATAAGACAAGCATATTGTAATATTAGTAAATCAGAATGGAATGAGATGATACAGAATGTAACTAACAAACTAAATGAAACATTTAAAAAGAACATAACCTTTAACACATCCTCAGGAGGGGACTTAGAAATCACAACACATAGTTTTAATTGTAGAGGAGAATTCTTCTATTGTAATACATCGGCTCTGTTTAATAGTAGTCTGATCACACTTCCATGTAGGATAAAACAGATTGTGAGAATGTGGCAGAGAGTGGGACAAGCAATGTATGCCCCTCCCATCGAAGGAAACATTACATGTAGATCAAGCATTACAGGACTACTATTAATAAGAGATGGTGGAGAGATTTTCAGACCTACAGGGGGAGACATGAGGGATAATTGGAGAAGTGAATTATATAAGTATAAAGTAGTAAAAATTAAACCACTAGGAGTAGCACCCACCAGGGCAAGGAGAAGAGTGGTGGGAAGAGAAAAAAGAGCAGTTGGACTGGGAGCTGTCCTCCTTGGGTTCTTAGGAACAGCAGGAAGCACTATGGGCGCGGCGTCAATAACGCTGACGGTACAGGTCAGACAATTATTGTCTGGCATAGTGCAACAGCAAAGCAATTTGCTGAGGGCTATAGAGGCACAGCAACATCTGTTGCAGCTCACAGTCTGGGGCATTAAACAGCTCCAGGCAAGAGTCCTGGCTGTGGAAAGATACCTAAAGGATCAACAGCTCCTAGGGATTTGGGGCTGCTCTGGAAAGCTCATCTGCACCACTAATGTGCCCTGGAATGCTAGTTGGAGTAATAAATCTTATAATGATATTTGGGATAACCTGACATGGGTACAATGGGAAAGGGAAATTAGCAATTATACACACCAAATATACAGCTTGCTTGAAGAATCGCAGAACCAGCAGGAAAAGAATGAACAAGAATTATTATCATTGGACAAGTGGGCAAGTTTGTGGAATTGGTTTGACATAACAAAATGGCTGTGGTATATAAAAATATTCATAATGATAGTAGGAGGTTTAATAGGTTTAAGAATAGTTTTTGCTGTGCTT
>G.ES.09.Ex15.GQ862780
TCAAACTTGTGGGTCACAGTCTATTATGGGGTACCTGTGTGGGAAGACGCAGATACCTCTCTATTTTGTGCATCTGATGCTAAATCATATAGTACTGAGAGCCATAATGTCTGGGCTACGCATGCCTGTGTACCCACAGACCCTAGTCCACAAGAGATACATCTGGCAAATGTAACAGAAAATTTCAATGTGTGGAAAAATAACATGGTAGAACAGATGCATGAGGATATAATCAGTTTATGGGATGAAAGCCTAAAGCCATGTGTAAGGTTAACCCCTCTCTGTGTTACTTTAACCTGCTGCTCTTTCAATGTAACCACAGAGATAAGAGATAAAAGGAAGCAAGAATACGCGCTTTTCTATAGACTTGATATAGTGCCAATTTATAGGCTAATAAATTGTAATGTCTCAGCCATTAAACAAGCTTGTCCAAAGGTATCTTTTGAACCAATTCCCATACATTATTGTGCTCCAGCTGGTTTTGCGATTTTAAAATGTAATGATAAAAAATTCAATGGAACAGGACCATGTACAAATGTCAGTACAGTACAATGTACACATGGAATTAAGCCAGTGGTATCAACACAATTACTGCTGAATGGCAGTTTAGCAGAAGAAGAAATAGTGATTAGATCTGAAAACTTCACAAACAATGCTAGAACCATAATAGTGCAGCTTAATGAAACTATAAAGATTAATTGTACCAGACCCAACAACAATACAAGGAAAAGTATAAGAATTGGACCAGGACAAGCGTTCTATGCAACAGGTATAGGAGATATAAGACAAGCAGAGTGTGAGGTTAATAGAACAGAATGGAAGAGGATAATACTTAATGTAAAAGAAAAACTAAAACAAAAGCTATCTATGAACATAACCTTTATGCCACCCGCAGGAGGAGACCTAGAAATTACAACACATAGTTTTAATTGTAGAGGAGAATTTTTCTATTGTAATACATCACAACTGTTTAATAATAGTCTGATCAGGCTCCCATGTAAGATAAAACAAATTGTGAGAATGTGGCAGAGAGTAGGACAAGCAATGTATGCCCCTCCCATTGAAGGAAGCATTACATGTGTATCAAACATTACAGGACTATTATTAACAAGAGATGGTGGAGAGACCTTCAGACCTGCAGGAGGAGACATGAGGGACAATTGGAGAAGTGAATTATATAAGTATAAAGTAATAAAAATTAAACCACTAGGAATAGCACCCACCAAGGCAAGGAGAAGAGTGGTGGACAGAGAAAAAAGAGCAGTTGGACTGGGAGCTGTTTTCCTTGGGTTCTTAGGAACAGCAGGAAGCACTATGGGCGCGGCGTCAATAACGCTGACGGTACAGGTCAGACAATTATTGTCTGGCATAGTGCAACAGCAAAGCAATTTGCTGAGGGCTATAGAGGCGCAGCAGCAACTGTTGCAACTCACAGTCTGGGGCATTAAACAGCTCCAGGCAAGAGTCCTGGCTGTGGAAAAATACCTAAAGGATCAACAGCTCCTAGGGCTTTGGGGCTGCTCTGGAAAGCTCATCTGTACCACTAATGTGCCTTGGAACTCTAGTTGGAGTAATAAATCTTATAATGAAATTTGGGACAACATGACCTGGATAGAATGGGAGAGAGAAATTGACAATTACACAAAGCAAATATATAGCCTAATTGAAGAATCGCAGAACCAGCAGGAAAAGAATGAACAAGAATTACTGGCATTGGATAAGTGGGCAAGTTTGTGGAATTGGTTTGACATAACAAGATGGCTATGGTATATAAAAATATTTATAATGATAGTAGGAGGTTTAATAGGTTTAAGAATAGTGTTTACTGTATTT
>G.ES.09.X2636_b.JN054287
ACAAACTTGTGGGTCACAGTCTATTATGGGGTACCTGCGTGGGAGGATGCAAATACCACTCTATTTTGTGCATCTGATGCTAAAGCATATAGTAGTGAAAAACATAATGTCTGGGCTACCCATGCCTGTGTACCCACAGACCCCAGCCCACAAGACATAGAGCTGAAAAATGTAACAGAAAAGTTTAACATGTGGAAAAATAACATGGTAGAACAGATGCATGAGGATATAATCAGTTTATGGGATGAAAGCCTAAAGCCATGTGTAAAACTAACCCCTCTCTGTGTTACTTTAACCTGTTGCTCTTTCAATATAACCACAGAAATAAGAGATAAGCAGAAGCAAGAATATGCGCTTTTTTATAAACTTGATATAGTACCAATTTATAGGCTAATAAATTGTAATGTCTCAACCATTAAGCAGGCTTGTCCAAAGGTGACATTTGAACCAATTCCCATACATTATTGTGCTCCAGCTGGTTTTGCGATTCTAAAATGTAATGAAAAGGAGTTCAATGGAACAGGACCATGTAAAAATGTCAGTACAGTACAATGTACACATGGAATTAAACCAGTGATATCAACTCAATTGCTACTAAATGGCAGTTTAGCAGAAAAAGAAATAATGATTAGATCTGAAAACATCTCAGACAATGCCAAAAACATAATAGTGCAGCTTAATCAAACTGTAGACATTATGTGTACCAGACCCAATAACAATACAAGAAAAAGTATACCAATAGGACCAGGACAAGCACTCTATGCAACAGGTATAGGAGATATAAGACAAGCATATTGTACTATTAATGGAACAAAATGGAATGAAACAATATATAAGGTGTCTAAAAAACTACAAGGAATCTTTAATAAAAGCATAAACTTTACCAGCTCCTCAGGAGGGGACATAGAAATTACAACACATAGTTTTAATTGTAGAGGAGAATTCTTCTATTGTAATACATCAGGGCTGTTTAATAGTAGTCTGATCACAATTCCATGTAGAATAAAACAAATTGTGAGAATGTGGCAGAGAGTGGGACAAGCAATGTATGCCCCTCCCATTGCAGGAAATATTGCATGTAGGTCAAACATTACAGGACTACTATTGGCAAGAGATGGTGGTGAGATTTTCAGACCTGCAGGAGGAGACATGAAGGACAATTGGAGAAGTGAACTATATAAATATAAAATAATAAAAATTAAACCATTAGGAATAGCACCCACCAGGGCAAGGAGAAGAGTGGTGGAGAGAGAAAAAAGAGCAGTTGGAATGGGAGCGATCCTCTTGGGGTTCTTAGGAACAGCAGGAAGCACTATGGGCGCGGCGTCAATAACGCTGACGGTACAGGTCAGACAATTATTGTCTGGCATAGTGCAACAGCAAAGCAATTTGCTGAGAGCTATAGAGGCGCAGCAGCATCTGCTGCAACTCACAGTCTGGGGCATTAAACAGCTCCAGGCAAGAGTCCTGGCTGTGGAAAGATACCTAAAGGATCAACAGCTCCTAGGGATTTGGGGCTGCTCTGGAAAGCTCATCTGCACCACTAATGTGCCCTGGAATGTTAGTTGGAGTAATAGAACTTATAAAGAAATTTGGGATAACCTAACATGGGTACAATGGGAAAGGGAAATCGACAATTATACACAACACATATATTACCTACTTGAAGAATCGCAGACCCAGCAGGAAAAGAATGAACAAGACTTATTGGCATTGGACAAGTGGTCAAGTCTGTGGAGTTGGTTTAGCATATCAAACTGGCTATGGTATATAAGAATATTTATAATGATAGTAGGAGGCTTAATAGGTTTAAGAATAGTTTTTGCTGTGCTT
>G.ES.09.X2693_a.JN054296
TCAGACTTGTGGGTCACAGTCTATTATGGGGTACCTGTGTGGGAGGATGCAAATACCACTCTATTTTGTGCATCTGATGCTAAAGCATATAGTACTGAAAGCCATAATGTCTGGGCCACACATGCCTGTGTACCCACAGACCCCAACCCACAAGAGATACCTCTGGAAAATGTAACAGAAAATTTTAACATGTGGAAAAATAACATGGTAGAACAGATGCATGAAGACATAATCAGTTTATGGGATGAAAGTCTAAAGCCATGTGTAAAATTAACCCCTCTCTGTGTTACTTTAAACTGTTGCTCCTTCAATGTAACCACAGCAATAAAAGATAAGAAAAAGCAAGAATATGCGCTTTTCTATAAACTTGATATAGTACCTATTTATGTGCTAATAAATTGTAATGTCTCAACCATTAAGCAGGCTTGTCCAAAGGTGACATTTGACCCAATTCCCATACATTATTGTGCTCCAGCTGGTTTTGCGATTCTAAAATGTAGGGATAAGAATTTCACTGGAACAGGACCATGTAAAAATGTTAGTACAGTACAATGTACACATGGAATTAAGCCGGTGATATCAACTCAATTTCTGCTAAATGGCAGTTTGGCAGAAAAAGATATAATGATTAGATCTGAAAACATCACAGACAGTACCAAAAACATAATAGTGCAGCTTAAGACAGCTATAAACATTAATTGTACCAGACCCAACAACAATACAAGAAAAAGTATACACTTTGGACCAGGACAAGCGCTCTATGCAACAGGTATAGGAGATATAAGACAAGCACATTGTAATATTAGTGGAACACAATGGAATGAGACGATAGATGAGGTGTCTAAAAAACTAGAAGGAATCCTTTTTACCAACATAACCTTTAGTCCACCCGCAGGAGGGGACTTAGAAATTCTAACACATAGTTTTAATTGTGGAGGAGAATTCTTCTATTGTAATACATCACAGCTGTTTGATAGTAGTAATATCACACTTCCATGTAGAATAAAACAAATTGTGAGAATGTGGCAGAGAGTGGGACAAGCAATGTATGCTCCTCCCATTGCAGGAAATATTACATGTAAGTCAAACATTACAGGATTACTATTGGTAAGAGATGGTAGTGAGACTTTCAGACCTGCAGGAGGAAACATGAGGGACAATTGGAGAAGTGAATTATATAGGTATAAAGTAGTAAAAATTAAACCACTAGGAGTAGCACCCACCAAGGCAAGGAGAAGAGTGGTGGAGAGAGAAAAAAGAGCAGTTGGACTGGGAGCGGTCCTCCTTGGGTTCTTAGGAACAGCAGGAAGCACTATGGGCGCGGCGTCAATAACGCTGACGGTACAGGTCAGACAATTATTGTCTGGCATAGTGCAACAGCAAGGTAACTTGCTGAGGGCTATAGAGGCGCAGCAGCATCTGTTGCAACTCACAGTCTGGGGCATTAAACAGCTCCAGGCAAGAGTCCTGGCTGTGGAAAGATACCTAAAGGATCAACAGCTCCTAGGGATTTGGGGCTGCTCTGGAAAGCTCATCTGCACCACTAATGTGCCCTGGAATGCTAGTTGGAGTAATAAATCTTATGATGACATTTGGGATAACCTGACATGGGTACAATGGGAAAGGGAAATTGGCAATTATACACAACAAATATACACCCTGCTTGAAGAATCGCAGAACCAGCAGGAAAAGAATGAACAAGAGTTGTTGTCATTGGACCAGTGGACAAGTTTGTGGAGTTGGTTTAGCATATCAAACTGGCTATGGTATATAAGATTATTTATAATGATAGTAGGAGGCTTAATAGGTTTAAGAATAGTTTTTGCTGTGCTT
>G.FR.95.PHI355.AY231155
TCAAACTTGTGGGTCACAGTCTATTATGGGGTACCTGTGTGGGAAGACGCAGATGCCCCTCTATTTTGTGCATCTGATGCTAAATCATATAGTACTGAAAGCCATAATGTCTGGGCTACACATGCCTGTGTACCCACAGACCCCGACCCACAAGAAATAACTATGGAAAATGTAACAGAAAAATTTAACATGTGGAAAAATAACATGGTAGAACAAATGCATGAGGATATAATCAGTTTATGGGATGAAAGCCTAAAGCCATGTGTAAAGCTAACCCCTCTCTGTGTTACTTTATACTGTTGCTCTTTCAATATAACCACAGAATTAAGAGATAGGAAAAAGACAGAGTACGCGCTTTTCTATAAACTTGATGTAGTACCACTTTATAGGCTAATAAATTGTAATGTCTCAGCCATTAAACAGGCTTGTCCAAAGGTAACTTTTGAACCAATTCCCATACATTATTGTGCTCCAGCTGGTTTTGCGATTCTAAAGTGTAGGAATGAGACGTTCGATGGAAAAGGACCATGTAAAAATGTCAGTACGGTACAATGTACACATGGAATTAAGCCAGTGGTATCAACTCAACTACTGCTGAATGGCAGTTTAGCAAAAGAAGGAATAGTAATTAGATCTGAAAATATCACAGACAATACCAAAATCATAATAGTGCAGCTTAATGAAAGTATAGCAATTAATTGTACCAGACCCAACAACAATACAAGGAAAAGTATAAGAATCGGACCAGGACAAGCGTTCTATGCAACAGGTATAGGACATGTAAGACAAGCACATTGTAATGTTAGTGGAACAAAATGGAGGGAGATGTTACAGAAGGTAAGGGCACAACTAAGTAACATCTTTAATAAGAACATAACCTTTAACAAAGCTGCAGGAGGGGACCTAGAAATTACAACACATAGTTTCAATTGTAGAGGAGAATTTTTCTATTGTAATACATCAAGTCTGTTTACTAATTGGGAGCACACAATCCCATGTAAGATAAAACAAATTGTAAGAATGTGGCAGAGAGTGGGACAAGCAATGTATGCCCCTCCCATCGCAGGAAACATTGAATGTAGCTCAAACATTACAGGACTACTGTCGACAAGAGATGGTGGGGAGATTTTCAGACCTGGAGGAGGAGATATGAGGGACAATTGGAGAAGTGAATTGTATATGTATAAAACAGTAAAAATCAAATCACTAGGAGTAGCACCCACCAGGGCACGAAGAAGAGTGGTGGAGAGAGAAAAAAGAGCAGTTGGACTTGGAGCTGTCTTCCTTGGGTTCTTAGGAGCAGCAGGAAGCACTATGGGCGCAGCGTCAATAACGCTGACGGTACAGGTCAGACAATTATTGTCTGGCATAGTGCAACAGCAAAGCAATTTGCTGAAGGCTATAGAGGCGCAGCAGCATCTGTTGCAACTCACAGTCTGGGGCATTAAACAGCTCCAGGCAAGAGTCCTGGCTGTAGAAAGATACCTAAAGGATCAACAGCTACTAGGGATTTGGGGCTGCTCTGGAAAACTCATCTGCACCACTAATGTGCCCTGGAATGCTAGTTGGAGTAATAAATCTTATGAGGAGATTTGGAATAACATGACTTGGATAGAATGGGAAAGGGAAATCGACAATTACACACAACAAATATACAGCCTAATTGAAGAATCGCACAACCAGCAGGAAAAGAATGAACAAGACTTATTGGCATTGGACAAGTGGGCAAGTTTGTGGAATTGGTTTGACATAACAAGTTGGCTATGGTATATAAAAATATTTATAATAATAGTAGGAAGTTTAATAGGTGTAAGAATAATTTTTGCTGTGCTT
>G.FR.95.PHI365.AY231156
TCAAACTTGTGGGTCACAGTTTATTATGGGGTACCTGTGTGGGAAGACGCAGATACCCCTCTATTCTGTGCATCTGATGCTAAAGCATATAGTACTGAAAGCCATAATATCTGGGCTACACATGCCTGTGTACCCACAGACCCCAACCCACAAGAGATACCCCTGAACAATGTAACAGAAAATTTTAACATGTGGAAAAATAACATGGTAGAGCAGATGCATGAGGATATAATCAGTTTATGGGATGAAAGCCTGAAGCCATGTGTAAAACTAACCCCTCTCTGTGTTACTTTAACCTGTTGCTCTTTCAATATAACCACAGAAATAAAAGATAAGAAGAAGCAAGAATATGCGCTTTTCTATAGACTTGATATAGTACCAATTTATAGGCTAATAAATTGTAATGTCTCAGCCATTAAGCAGGCTTGTCCAAAGGTAAATTTTGACCCAATTCCCATACATTACTGCACTCCAGCTGGTTTTGCGATTTTAAAGTGTAGGGATGAGGACTTCAATGGAACAGGACCATGTACAAATGTCAGTACAGTACAATGTACAGATGGAATTAAGCCAGTGGTATCAACACAATTACTGCTGAATGGCAGTTTAGCAAAAGGACAAATAAAGATTAGATCTGAAAACTTCACAGACAATGCCAAAATCATAATAGTACAGCTTAATAAATCTATAGAAATTAACTGTACCAGACCCAACAACAATACAAGAAAAAGTATAAGATTCGGACCAGGACAAGCGTTCTATGCAACAGGTATAGGAGATATAAGACAAGCACATTGCAATGTTAGTAGAACAGAATGGAATAATACAATACGAAATGTAACTGAAGAACTAAAAAAGATCTTTAACAAGACCATAAGCTTTAAACCATCTGTAGGAGGGGACCTAGAAATTACAACACATAGTTTTAATTGTAGAGGAGAATTTTTCTATTGTAATACATCAGGACTGTTTAATAGTAGTAATATAACGCTCCCATGTAGAATAAAACAAATTGTAAGAATGTGGCAGAGAGTGGGACAAGCAATGTATGCCCCTCCCATAGAAGGAAACATTACATGTATATCAAATATTACAGGACTATTATTAACAAGGGATGGTGGGGAGACCTTCAGACCTGCAGGAGGAGACATGAGGGACAATTGGAGAAGTGAATTATATAAGTATAAAGTAGTAAAAATTAAACCACTAGGAATAGCACCCACCAAGGCAAGGAGAAGAGTGGTGGGGAGAGAAAAAAGAGCAGTTGGAATAGGAGCTGTCCTCCTTGGGTTCTTAGGAACAGCAGGAAGCACTATGGGCGCAGCGGCAATAACGCTGACGGTACAGGTCAGACAATTATTGTCTGGCATAGTGCAACAGCAAAGCAATTTGCTGAGGGCTATAGAGGCTCAGCAACATATGTTGCAGCTCACAGTCTGGGGCATTAAACAGCTCCAGGCAAGAGTCCTGGCTGTGGAAAGATACCTAAAGGATCAACAGCTCCTAGGGATTTGGGGCTGCTCTGGAAAACTCATCTGCACCACTAATGTGCCCTGGAATGCTAGTTGGAGTAATAAAACTTATGAGGAAATCTGGGAGAACATGACCTGGATAGAATGGGAAAGGGAAATTAACAATTATACACAACAGATTTACAGCCTAATTGAAGAATCGCAGAACCAGCAGGAAAAAAATGAACAAGACTTATTGGCATTGGACAAGTGGGCAAGTTTGTGGAATTGGTTTGACATATCAAACTGGTTATGGTATATAAGAATATTTATAATGATAGTAGGAGGTTTAATAGGTTTAAGAATAGTTTTTGCTGTGCTT
>G.FR.x.523.EF033660
TCAAACTTGTGGGTCACAGTCTATTATGGGGTACCTGTGTGGGAAGATGCAGATACCCCTCTATTTTGTGCATCTGATGCTAAATCATATAGTACTGAAAGCCATAATGTCTGGGCTACACATGCATGTGTACCCACAGACCCCAACCCACAAGAGATACCCCTGGTAAATGTAACAGAAAATTTTAACATGTGGAAAAACAACATGGTAGAGCAGATGCATGAGGACATAATCAGTTTATGGGATGAAAGTCTAAAACCATGTGTAAAGCTAACCCCTCTCTGTGTTACTTTAAACTGTTGCTCTTTCAATATAACCACAGAACTACAAGATAAGAAGAAGAAAGAATACGCGATTTTCTATAAACTTGATATAGTACCAATTTATAGGCTAATAAATTGTAATGTCTCAACCATTAAACAGGCTTGTCCAAAGGTAAGTTTTGATCCAATTCCCATACATTACTGTGCTCCGGCTGGTTTTGCGATTTTAAAGTGTAGGGATGAGAAATTCAATGGAACAGGACTATGTAAAAATGTCAGTACAGTACAATGTACACATGGAATTAAGCCAGTGGTATCAACTCAATTACTGCTGAATGGCAGTTTAGCAGAAGGGGAAATAATGATTAGATCTGAAAACCTCACAGACAATGCCAAAGTCATAATAGTACAGCTCAATAAATCTGTAGAAATTAAATGTACCAGACCCAACAACAATACAAGAAGAAGTATAAGCCTCGGACCAGGACGAGCGTTCTATGCAACAGGGATAGGAGATATACGACAAGCACATTGTAATGTTAGTAGAAAAGAATGGGAGAATATGATACAGAATGTGACTAAAGAACTAGAAAGACTCTTCAGAAAGAACATAACCTTTAACTCATCCGCAGGAGGGGACCTAGAAATTACAACACATAGTTTTAATTGTAGAGGAGAATTTTTCTATTGTAATACATCAGGATTGTTTAATAGTAGTAACATCACACTCCCATGTAGGATAAAACAAATTGTGAGAATGTGGCAGAGAGTGGGACAAGCAGTGTATGCCCCTCCCATTGCAGGAAACATTACATGTATATCAAACATTACAGGACTACTAATAACAAGAGATGGTGGGGAGACCTTTAGACCTGCAGGAGGAGACATGAGGGACAATTGGAGAAGTGAATTATATAAGTATAAAGTAGTAAAAATTAAACCACTAGGAGTAGCACCCACCAGGGCAAGGAGAAGAGTGGTGGGGAGAGAAAAAAGAGCAGTTGGACTGGGAGCTGTCCTCCTTGGGTTCTTAGGAACAGCAGGAAGCACTATGGGCGCAGCGGCAGTAACGCTGACGGTACAGGTCAGACAACTATTGTCTGGCATAGTGCAACAGCAAAGCAATTTGCTGAGGGCTATAGAGGCTCAGCTACATCTGTTGCAACTCACAGTCTGGGGCATTAAACAGCTCCAGGCAAGAGTCCTGGCTGTGGAAAGATACCTAAAGGATCAACAGCTCCTAGGGATTTGGGGCTGCTCTGGCAAACTCATCTGCACCACTAATGTGCCCTGGAATAATAGTTGGAATAATAAATCTTATGATGACATTTGGGGGAACATGACCTGGATACAATGGGAAAGGGAAATTAGCAATTATACAGGACAAATATACAGGCTTATTGAAGAATCACAAAACCAGCAGGAAAAAAATGAACAAGAATTATTGGCATTGGACCAATGGGCAAGTTTGTGGACTTGGTTTGACATATCACACTGGTTATGGTATATAAAAATATTTATAATGATAGTAGGAGGTTTAATAGGTTTAAGAATAGTTTTTGCTGTGCTT
>G.GH.03.03GH175G.AB287004
TCAAAATTGTGGGTCACAGTCTATTATGGGGTACCTGTGTGGGAAGATGCAGATACCACTCTATTCTGTGCATCTGATGCTAAATCATATAGTTCTGAAAAACATAATGTCTGGGCCACACATGCCTGTGTACCCACAGACCCCAATCCACAAGAAATAGTTATGAAAAATGTAACTGAATATTTTAACATGTGGAAAAATAACATGGTAGAACAGATGCATGAAGATATAATCAGTCTATGGGATGAAAGCCTAAAGCCATGTGTAAAGCTAACCCCTCTCTGTGTTACTCTAAACTGTTGCTCTTTCAATATAACTACAGAACTAAGAGACAAAAGTAAGAAAGAGTACGCGCTCTTCTATAGGCCTGATGTAGTACCAATTTATAGGCTAATAAATTGTAATGTCTCATATATCAAGCAGGCTTGTCCAAAGGTAAATTTTGACCCAATTCCCATACACTATTGTGCTCCAGCTGGTTTTGCGATTTTAAAATGTGGGGATAAGAAGTTCAATGGAACAGGACTATGTAACAATGTTAGTACAGTACAATGTACACATGGAATTAAGCCAGTGGTATCAACCCAACTACTGCTGAATGGCAGTGTGACAGAGGAAGAAATAATAATTCAATCTGAAAATGTCACAGACAATAGTAAAGTCATAATAGTACAGTTTAATGATACTGTAGAAATTAATTGTACCAGACCCGGCAACAATACAAGAAGAAGTATAAGATTCGGACCAGGACAAGCATTCTATGCAACAGGTATAGGAAACATAAGACAAGCACATTGTATTGTTAATGGAGAAAAATGGAATCAGGTGATACAAAAGGTCAAAACACATCTAGAGGAAATCTATAATAAGACCATAATCTTTAGCTCATCCGCAGGAGGGGACCTAGAAATTACAACACATAGTTTCAATTGTAGAGGAGAATTCTTCTATTGTAATACATCAAGGCTGTTTAATAATGAAACTATCACACTCCCATGTAAAATAAAACAAATTGTAAGAATGTGGCAGAGAGTGGGACAAGCAATGTATGCCCCTCCCATCGAAGGAGAAATTAGATGTGACTCAACAATTACAGGACTAATATTAACAAGAGATGGTGGGGAGACCTTCAGACCTGGAGGAGGAGATATGAGGGACAATTGGAGAAGTGAATTATATAAGTACAAAACAGTAAAAATCAAATCACTAGGAATAGCACCCACCAGGGCAAGGAGACGAGTGGTGGAGAGAGAAAAAAGAGCAGTTGGACTGGGAGCTGTCTTCCTTGGGTTCTTAGGAGCAGCAGGAAGCACTATGGGCGCGGCGTCAATAACGCTGACGGTACAGGTCAGGCAATTATTGTCTGGCATAGTGCAACAGCAAAGCAATTTGCTGAGGGCTATAGAGGCGCAACAGCATATGTTGCAACTCACAGTCTGGGGCATTAAACAGCTCCAGGCAAGAGTCCTAGCTGTGGAAAGATACCTAAGGGATCAACAGCTCCTAGGGATTTGGGGCTGCTCTGGAAAACTCATCTGCACCACTAATGTACCCTGGAACACTAGTTGGAGTAATAAAACTTATAATGAGATTTGGGATAACATGACTTGGATACAATGGGAAAAGGAAATTAACAATTACACAAAACAAATATACAGCCTAATTGAAGAATCGCAGAACCAGCAGGAAAAGAATGAACAAGAATTATTGGCATTGGACAAATGGGCAAGTTTGTGGAGTTGGTTTGACATAACAAAATGGCTATGGTATATAAAAATATTCATAATGATAGTAGGAGGTTTAATAGGTTTAAGAATAGTTTTTACTGTGCTT
>G.NG.01.01NGPL0669.DQ168576
TCAAAATTGTGGGTCACAGTCTATTATGGGGTACCAGTGTGGGAAGATGCAAATGCTCCTCTATTTTGTGCATCTGATGCTAAAGCATATAGTACTGAAAGACATAATGTCTGGGCCACACATGCCTGTGTACCCACAGATCCCAACCCACAAGAGATGATTCTAGAAAATGTAACAGAACCTTTTAACATGTGGAAAAATAACATGGTAGAACAAATGCAAGAGGATATAATCAGTTTATGGGATGAAAGCCTAAAGCCATGTGTAAAGCTAACCCCTCTTTGTGTTACTTTAAACTGTTGCTCTTTCAATATAACCACAGAAATAAGAGATAAACAGAAAAAAGAATACGCGCTTTTCTATAAGCTTGATATGGTATCAATTTATAGGCTAATAAACTGTAATGTGTCAACCATTAAACAGGCTTGTCCAAAGGTATCTTTTGAACCAATTCCCATACATTATTGTGCTCCAGCTGGGTTTGCAATTTTAAAGTGTAATGATAAGAACTTCAATGGAACAGGAACATGTAAAAATGTCAGTTCAGTACAATGTACACATGGGATTAAGCCAGTAGTATCAACTCAATTACTACTGAATGGCAGTGTAGCAGAAGAAGGAATAGTAATTAGAACTGAAAACACCTCAGACAATACCAAAATCATAATAGTGCAGCTTAATGACACTATAGAAATTAATTGCACTAGACCCAATAACAATACAAGAAAAGAGATAGGGATTGGACCTGGACAGATGTTCTATGCAACAGGTATAGGAAATATAAGACAAGCACATTGTAATGTAAGTGGGGAAAAATGGGGGGACATGTCACAGAAAGTAAAAACAAAACTACAAGAGGTCTTTAACAAGAATATAACCTTTAACTCATCCTCAGGAGGGGACCTAGAGATAACAACACATATTTTTAATTGTAGAGGGGAATTTTTCTATTGTAATACATCAGACTTGTTTAATAATACATCAATCACACTCCCATGTAGGATAAAACAAATTGTGAGAATGTGGCAGAGAGTAGGACAAGCAATGTATGCCCCTCCCATTGCAGGAGACATTACATGTAGATCAAATATTACAGGGCTACTATTAGTGAGAGATGGTGGCGAAACCTTCAGACCTGGAGGAGGAGATATGAAGGACAATTGGAGAAGTGAATTATATAAGTATAAAACAGTAAAAATCAAACCATTAGGAGTAGCACCCACCAAGGCAAAGAGAAGAGTGGTGCAGAGAGAAAAAAGGGCAGTTGGAATGGGAGCTGTCCTCCTTGGGTTCTTGGGAGCAGCAGGAAGCACTATGGGCGCGGCGTCAATAACGCTGACGGTACAGGTCAGACAATTATTGTCTGGCATAGTGCAACAGCAAAGCAATTTGCTGAGGGCTATAGAGGCGCAACAACATCTGTTGCAACTCACAGTCTGGGGCATTAAGCAGCTCCAGGCAAGAGTCCTGGCTGTGGAAAGATACCTACAGGATCAACAGCTCCTAGGAATTTGGGGCTGCTCTGGAAAACTCATCTGCACCACTACTGTGCCCTGGAACACTAGTTGGAGTAATAAATCTTATGAGGATATTTGGGGTAACATGACCTGGATACAATGGGAAAGGGAGATTAGCAATTACACAGGCCAAATATACTACCTAATTGAACAATCGCAAAACCAGCAGGAAAAGAATGAACAAGAATTATTGTCATTGGACCAGTGGGCAAACTTGTGGAATTGGTTTGACATATCAAACTGGCTATGGTATATAAAAATATTCATAATGATAGTAGGAGGTTTAATAGGGTTAAGAATAGTTTTTGCTGTGCTT
>G.NG.01.01NGPL0674.DQ168575
TCAAATTTGTGGGTCACAGTCTATTATGGGGTACCAGTGTGGGAAGACTCAGACACCCCTCTATTTTGTGCATCTGATGCTAAAGCATATAGTACTGAAAAACATAATGTCTGGGCCACACATGCCTGTGTACCCACAGACCCCAACCCACAAGAGATAATTCTGGAAAATATAACAGAAACTTTTAACATGTGGAAAAATAACATGGTAGAACAGATGCATGAGGATATAATCAGTTTATGGGATGAAAGCCTAAAGCCATGTGTGAAGCTAACCCCTCTCTGTGTCACCTTAAACTGCTGCTCTTTCAATATAACCACAGAAATAAGAGATAAGCAGAAGAAAGAATATGCGCTTTTTTATAAACTTGATGTGATACCAATTTATAGGCTAATAAATTGTAATGTCTCAACCATTAAACAGGCTTGTCCAAAGGTGTCTTTTGACCCAATTCCCATACATTATTGTGCTCCAGCTGGGTTTGCGATTTTAAAGTGTAGGGATAAGGATTTCAATGGAACAGGACAATGTAAAAATGTCAGTTCAGTACAATGTACACATGGAATTAAGCCAGTGGTATCAACTCAATTACTATTAAATGGTAGTTTAGCAGAAGAAAACATAACACTTAGATCTGAAAACTTCACAGACAATACCAAAATCATAATAGTGCAGCTTAAGGAACCTATAGAAATTAACTGTACCAGACCCAACAACAATACAAGAAAAAGTGTAGGAATTGGACCTGGACAAACGTTCTATGCAACAGGTATAGGGGATATAAGACAAGCACATTGTAACGTAAGTAGAACAAAATGGAGGGAAACGTTACAGGAATTACAGAAACAACTATCAAAGGTCCTTAACAAAAACATAACCTTTAACTCATCCGCAGGAGGAGATCTAGAAATTACAACACACAGTTTTAATTGTAGAGGAGAATTTTTCTATTGTAATACATCAGGACTGTTTAATGCATCACTGATCACACTCCCATGTAGGATAAAACAAATTGTAAGAATGTGGCAGAGAGTAGGACAAGCAATGTATGCCAATCCCATCGCAGGAGATCTTACATGTAGATCAAACATTACAGGGCTATTATTAACAAGAGATGGAGGGGAGACCTTCAGACCTGGAGGAGGAGATATGAGGAACAATTGGAGAAGTGAATTATATAAGTATAAAATAGTAAAAATTAAACCACTAGGAATAGCACCCACCAAGGCAAGGAGAAGAGTGGTGCAGAGAGAAAAAAGGACAGTTGGACTGGGAGCTGTCTTCCTTGGTTTCTTAGGAGCAGCAGGAAGCACTATGGGCGCGGCGTCAATAACGCTGACGGTACAGGTCAGACAATTATTGTCTGGCATAGTGCAACAGCAAAGTAATTTGCTGAGGGCTATAGAGGCGCAGCAACATCTATTGCAACTCACAGTCTGGGGCATTAAACAGCTCCAGGCAAGAGTCCTGGCTCTAGAAAGATACCTAAAGGATCAACAGCTCCTAGGGATTTGGGGCTGCTCTGGGAAACTCATCTGCACCACTAATGTGCCCTGGAACACTAGTTGGAGTAATAAATCTTATAATGATATTTGGGATAACATGACCTGGATAGAATGGGATAGGGAAGTCAGGAACTACACACAACAAATATACAGCCTAATTGAAGAATCGCAAATCCAGCAGGAAAAGAATGAACAAGACTTATTGGCATTGGACAAGTGGGCAAGTCTGTGGACCTGGTTTGACATATCAAACTGGCTATGGTATATAAAAATATTTATAATGATAGTAGGAGGTTTAATAGGTTTAAGAATAGTTTTTGCTGTGCTT
>G.NG.08.P1909_D2.HQ236584
TCAGATTTGTGGGTCACAGTCTATTATGGGGTACCAGTGTGGGAAGATGCAGATACTACTCTATTTTGTGCATCTGATGCTAAAGCATATAGTACTGAAAAACATAATGTCTGGGCCACACATGCCTGTGTACCCACAGACCCCGACCCACGAGAGGTAAATCTGAAAAATGTAACAGAACCTTTTAACATGTGGAAAAATAACATGGTAGAACAAATGCATGAGGATATAATCAGTTTATGGGATGAAAGCCTAAAACCATGTGTAAAGCTAACCCCTCTCTGTGTTACCTTGAAATGTTGCTCTTTCAATATAACCACAGAAATAAGAGATAAGAAGAAGTCAGAATATGCAATTTTCTATAGATCTGATGTGGTACCAATTTATATGCTAATAAATTGTAATGTCTCAACCATTAAACAGGCTTGTCCAAAGGTGTCTTTTGACCCAATTCCCATACACTATTGTGCTCCAGCTGGGTTTGCGATTTTAAAGTGTAATGATAAGGATTTCAATGGAACAGGACTATGTAAAAATGTCAGTTCAGTACAATGTACACATGGAATTAAGCCAGTGGTATCAACTCAGTTACTACTAAATGGTAGTATATCAGAAGAAGACATAGTAATTAGAACTGAAAACATCACAAACAATGCCAAAGTCATAATAGTGCAGCTTAATCACACTATAGACATTAATTGCACCAGACCCAACAACAACACAAGAAAAAGTATAAGAATTGCACCTGGACAAGTGTTCTATGCGACAAATATAGGGGATATAAGACAAGCACATTGTAATGTAAGTAGAACAAAATGGAACGATATGTTACAGAAGGTAAAGAGAAAACTAGAACAGGTCTTTAAAAACGATACAACCTTTAACTCTCACCCAGGAGGGGACCTAGAAATTATGACACATAGTTTTAATTGTAGAGGAGAATTTTTCTATTGTAATACATCAGGACTGTTTAATGGTAGTGAGATCACACTCCCATGTAAGATAAAACAAATTGTGAGAATGTGGCAGAGAGTGGGACAAGCAATGTATGCCCCTCCCATTGAAGGAGAGCTTACATGTAACTCATCCATTACAGGGCTATTATTAACAAGAGATGGTGGGGATACTTTCAGACCTGGAGGAGGAGACATGAGGGACAATTGGAGAAGTGAATTATATAAGTATAAAATAGTAAAAATTAAACCACTAGGAATAGCACCCACCAAGGCAAGGAGAAGAGTGGTGCAGAGAGAAAAAAGGGCTGTTACACTGGGAGCTATGTTCCTTGGGTTCTTAGGAACAGCAGGAAGCACTATGGGCGCGGCGTCAATAACGCTGACGGTACAGGCCAGACAATTATTGTCTGGTATAGTGCAGCAGCAAAGCAATTTGCTGAGAGCTATAGATGCGCAGCAACATCTATTGCAACTCACAGTCTGGGGCATTAAACAGCTCCAGGCAAGAGTCCTGGCTGTGGAAAGATACCTAAAGGATCAACAGCTCCTAGGGATTTGGGGCTGCTCTGGAAAACTCATCTGCACCACTAATGTGCCCTGGAACACTAGTTGGAGTAATAAATCTTATAACGAGATTTGGGATAACATGACCTGGATGGATTGGGAAAGGGAAGTCAACAATTACACACAAGAAATATACAAACTAATTGAAATATCGCAGACCCAGCAGGAACAGAATGAACAAGACTTATTGGCATTGGACAAGTGGGCAAGTCTGTGGAACTGGTTTGACATATCAAATTGGCTATGGTATATAAGACTATTTGTAATGATAGTAGGAGGATTAATAGGTTTAAGAATAGTTCTTGCTGTGCTT
>G.NG.09.09NG_SC31.JN248591
TCAGACTTGTGGGTCACAGTCTATTATGGGGTACCAGTGTGGGAAGATGCAGATACCCCTCTATTTTGTGCATCTAATGCTAAAGCATATAGTGCTGAAAAACATAATGTCTGGGCTACACATGCCTGTGTACCCACAGACCCCAACCCACAAGAAATATTTCTAGAAAATGTAACAGAAACTTTTAACATGTGGAAAAATAACATGGTAGAACAGATGCATGAGGATATAATCAGTTTATGGGATGAAAGCTTAAAGCCATGTGTAAAGCTAACCCCTCTCTGTGTTACCTTAGACTGTTGCTCTTTCAATGCAACCACAGAAATAAGAGATAAGAAGAAGGAAGAATATGCACTTTTCTATAAACTTGATGTAGTACAAATTTATAGGCTAATAAATTGTAATGTCTCAACCATTAAACAGGCTTGTCCAAAGGTGTCCTTTGAACCAATTCCCATACATTATTGTGCTCCAGCTGGGTATGCGATTTTAAAGTGTAGGGATAAGAATTTCAATGGAACAGGACAATGTAAAAATGTCAGTTCAGTACAATGTACACATGGAATTAAACCAGTGATATCAACTCAATTACTACTAAATGGTAGTTTAGCAGAAGACAAAATAGTAATTAGATCTGAAAACATCACAGACAATGCCAAAATCATAATAGTGCAGTTTAATGAGTCTATAGCAATTAATTGTACCAGACCCTCCAACAATACAAGAAGAAGCATAAGAATCGGACCTGGACAAGTGTTCTATGCAACAGGTATAGGAGATATAAGACAAGCACATTGTAATGTAAGCAAATCAGCATGGAAGGGGATGTTACAGAAGGTAAAGGCACAACTAAAAGAGGTCCTTATCAATAATATAACCTTTAACTTACCCACAGGAGGGGACCTGGAAATCACAACACATAGTTTTAATTGTAGAGGAGAATTTTTCTTTTGTAACACATCAGGACTGTTTAATGCATCAGAAATCACACTCCCATGTAGAATAAAACAAATTGTGAGAATGTGGCAGAGAGTGGGACAAGCAATGTATGCCCCTCCCATCGCAGGAGATATTACATGTCACTCAAACATTACAGGGCTTTTATTAACAAGAGATGGTGGGGAGACCTTCAGACCTGGAGGAGGAGATATGAGAGACAATTGGAGAAGTGAATTATATAAGTACAAAATAGTAAAAATTAAACCACTAGGAATAGCACCCACCAAGGCAAGGAGAAGAGTGGTGCAGAGAGAAAAAAGGGCAATAGGTCTGGGAGCTGTCTTCCTTGGGTTCTTAGGAGCAGCAGGAAGCACTATGGGCGCGGCGTCAATAACGCTGACGGTACAGGTCAGACAATTATTGTCTGGCATAGTGCAACAGCAAGCTAATTTGCTGAGAGCTATAGAGGCACAGCAACATCTGTTGCAACTCACAGTCTGGGGCATTAAACAGCTCCAGGCAAGAGTCCTGGCTGTGGAAAGATACCTACAGGATCAACAGCTCCTAGGGATTTGGGGTTGCTCTGGAAAACTCATCTGCACCACTAATGTGCCTTGGAACAGTAGTTGGAGTAATAAATCTTACAGTGAGATTTGGGATAACATGACCTGGATACAATGGGACAGGGAAATCAACAATTACACACAACAAATATACAGCCTAATTGAACAATCGCAGAACCAGCAGGAAAAGAATGAACAAGACTTATTGGCATTGGACAAGTGGGCAAGTTTGTGGAACTGGTTTAACATATCAAACTGGTTGTGGTATATAAAAATATTTATAATGATAGTAGGAGGTTTAATAGGTTTAAGAATAGTTTTTGCTGTGCTT
>G.NG.95.NG1929.AF069943
TCAAACTTGTGGGTCACAGTCTATTATGGGGTACCTGTGTGGGAAGACGCAGATACCTCTCTATTTTGTGCATCTGATGCTAAAGCATATAGTACTGAAAAACATAATGTATGGGCTACACATGCCTGTGTCCCCACAGACCCCAACCCACAAGAGATAAGTCTGGAAAATGTAACAGAGAATTTTAACATGTGGAAAAATAACATGGTAGAACAGATGCATGAGGATATAATCAGTTTATGGGATGAAAGCCTAAAGCCATGTGTAAAGCTAACCCCTCTCTGTGTTACTTTAAACTGTTGCTCTTTCAATATAACCACAGAAATAAAAGATAGGAAGAAGACAGAATACGCGCTTTTCTATAGACTTGATGTGATACCACTTTATAGGTTAATAAATTGTAATGTCTCAACCATTAAACAAGCTTGTCCAAAGGTGACTTTTGACCCAATTCCCATACATTATTGTGCTCCAGCTGGTTTTGCAATTTTAAAGTGTAGGGATAAGAATTTCAATGGAACAGGAGCATGTAAAAATGTTAGTACAGTACAATGTACACATGGAATTAAGCCAGTGGTATCAACTCAATTACTACTGAATGGCAGTTTAGCAGAAGAAGAAATAGTAATTAGATCTGAAAACATTACAAACAATGCCAAAGTCATAATAGTACAGCTTAATGAAACTATAGGAATTAATTGTACCAGACCTAATAACAATACAAGAAAAAGTATAAGATTCGGACCTGGACAGGCGTTCTATGCAACAGGTATAGGGAATATAAGACAAGCACATTGTAATGTAAGTGGAGCAGAATGGAATAAGATGGTACAAAAGGTAAAAGCACAGCTAAAGGAAATAGAAAGCAAAAATATAAGCTTTAACTCATCCACAGGAGGGGACCTAGAAATTACAACACATAGTTTTAATTGTAGAGGGGAATTTTTCTATTGTAATACATCAGGATTGTTTAATGATAGTAATATCACGATCCCATGTAAGATAAAACAAATTGTGAGAATGTGGCAGAAAGTGGGACAAGCAATGTATGCCCCTCCCATCGCAGGAGACATTACATGTAGATCAAATATTACAGGGCTACTATTAACAAGAGATGGTGGGGAAACCTTCAGACCTGGAGGAGGAGATATGAGGGACAATTGGAGAAGTGAATTATATAAGTATAAAATAGTAAAAATTAAACCACTAGGAATAGCACCCACCAGGGCAAGGAGAAGAGTGGTGGAGAGAGAAAAAAGGGCAGTTGGACTGGGAGCTGTCCTCCTTGGGTTCTTGGGAACAGCAGGAAGCACTATGGGCGCGGCGTCAATAACGCTGACGGTACAGGTCAGACAATTATTGTCTGGCATAGTGCAACAGCAAAGCAATTTGCTGAGGGCTATAGAGGCGCAGCAACATCTGTTGCAACTCACAGTCCGGGGCATTAAGCAGCTCCAGGCAAGAGTCCTGGCTGTGGAAAGATACCTAAAGGATCAACAGCTCCTAGGAATTTGGGGCTGCTCTGGAAAACTCATCTGCACCACTAATGTGCCCTGGAACACTAGTTGGAGTAATAAATCTTATGAGGAGATTTGGGATAGCATGACCTGGATACAATGGGACAGGGAAGTCAACAATTACACACAACAAATATACAACCTAATTGAAGAATCGCAAAACCAGCAGGAAAAGAATGAACAAGACTTATTGGCATTGGACAAGTGGGCGAGCTTGTGGACTTGGTTTGACATAACAAAATGGCTATGGTATATAAGAATATTTATAATGATAGTAGGAGGGTTAATAGGTTTAAGAATAGTTTTTACTGTGCTT
>G.NG.95.NG1937.AF069937
TCAAACTTGTGGGTCACAGTCTATTATGGGGTACCAGTGTGGGAAGACGCAGATACCACTCTATTTTGTGCACCTGATGCTAAAGCATATAGTACTGAAAGGCATAATGTCTGGGCCACACATGCCTGTGTACCCACAGACCCCAACCCACAAGAAATAACTCTGGAAAATATAACAGAAATTTTTAACATGTGGAAAAATAACATGGTAGAACAGATGCATGAGGACATAATCAGTTTATGGGATGAAAGCCTAAAGCCTTGTGTAAAGCTAACCCCTCTCTGTGTTACCTTAAACTGTTGTTCTTTCAATATAACCACAGAAATAAGAGATAGGCAGAAGAAAGAATATGCGCTTTTCTATAAACCTGATGTGGTACCAATTTATAGGCTAATAAATTGTAATGTCTCAACCATTAAACAGGCCTGTCCAAAGGTGTCTTTTGACCCAATTCCCATACATTATTGTGCTCCAGCTGGGTTTGCGATTTTAAAGTGTAGGGAGAAGAATTTCACTGGAAAAGGACAATGTAAAAATGTCAGTTCAATACAATGTACACATGGAATTAAGCCAGTGGTATCAACTCAATTACTACTAAATGGGAGTTTAGCAGAAGAAGAAATAGTAATTAGAACTGAAAACATCACAGACAATACCAAGGTCATAATAGTGCAGCTTAATGAAACTATAGAAATTAATTGTACCAGACCCAGCAACAATACAAGAAAGAGTATAACAATAGGACCTGGACAAGCGTTCTATGCAACGGGTATAGGAGATATAAGACAAGCACATTGTAATGTAAGTAAAACAAAATGGAGTGAGATGTTACAGAAGGTAAGGAAACAACTAGAAAAGGTCTTTGAAGGAAATATAACCTTTAACTCATCCACAGGAGGGGACCTAGAAATTACAACACATAGTTTTAATTGTAGAGGAGAATTTTTCTATTGTAGCACATCAGGACTGTTTAATACATCACTGATCACACTCCCATGTAAAATAAAACAAATTGTGAGAATGTGGCAGAGAGTGGGACAAGCAATGTATGCTCCTCCCATTGCAGGAGAAATTACATGTAGATCAAACATTACAGGACTATTATTAACAAGAGATGGTGGGGAGACCTTCAGACCTGCAGGAGGAGATATGAGGGACAATTGGAGAAGTGAATTATATAAGTATAAAGTAGTAAGAATTAAACCACTAGGAATAGCACCCACTAAGGCAAGGAGAAGAGTGGTGGAAAGAGAAAAAAGAGCAGTTGGAATAGGAGCTGTCCTCTTTGGATTCTTAGGAGCAGCAGGAAGCACTATGGGCGCGGCGTCAATAACGCTGACGGTACAGGTCAGACAATTATTGTCTGGCATAGTGCAACAGCAAAGCAATTTGCTGAGGGCTATAGAGGTGCAGCAACATCTGTTGCAACTCACAGTCTGGGGCATTAAACAGCTCCAGGCAAGAGTCCTGGCTGTAGAAAGGTTCCTAAAGGATCAACAGCTCCTAGGGATTTGGGGCTGCTCTGGAAAACTCATCTGCACCACTAATGTGCCCTGGAACACTAGTTGGAGTAATAGATCTTATGATGAGATTTGGGATAACATGACCTGGATAGAATGGGAAAGGGAAGTCAGCAATTACACACAGGAAATATACAAACTAATTGAAGAATCGCAAAACCAGCAGGAAAAGAATGAACAAGACTTATTGGCATTGGACAAGTGGGCAGGCTTGTGGAACTGGTTTAGCATAACAAAATGGCTATGGTATATAAAAATATTTATAATGGTAGTAGGAGGTTTAATAGGTTTAAGAATAGTTTTTGCTGTGCTT
>G.NG.95.NG1939.AF069935
TCAAACTTGTGGGTCACAGTCTATTATGGGGTACCTGTGTGGGAAGATGCAGATACCCCTCTATTTTGTGCATCTGATGCTAAAGCATATAGTACTGAAAAACATAATGTATGGGCCACACATGCCTGTGTCCCCACAGACCCCAACCCACAAGAGATAGAGCTGAAAAATGTAAAAGAAAATTTTAATATGTGGAAAAATAACATGGTAGAACAGATGCATGAGGATATAATCAGCTTATGGGATGAAAGCCTAAAGCCATGTGTAAGGCTAACCCCTCTCTGTGTTACTTTAAACTGTTGCTCTTTCAATGTAACCACAGAAATAAAAGATAGGCAGAAGAAAGAATACGCGCTTTTCTATAGACTTGATGTGGTACAATTTTATAGACTAATAAATTGTAATGTCTCAGCCATTAAACAGGCTTGTCCGAAGGTGTCTTTTGACCCAATTCCCATACATTATTGTGCTCCAGCTGGTTTTGCGATTTTAAAGTGTAATGAGAAGAATTTCACTGGAACAGGAACATGTAGAGATGTCAGTACAGTACAATGTACACATGGCATTAAGCCAGTGGTATCAACTCAATTACTACTGAATGGCAGTTTAGCAGAAGAAGAAATAGTAATCAGATCTGAAAACATCACAAACAATGCCAAAGTCATAATAGTGCAGCTTAATGAAACTATAGAAATTACTTGTACCAGACCCAATGACAATAAAAGAAAAAGTATAAGAATCGGACCTGGACAGGCGTTCTATGCAACAGGTATAGGAGATATAAGACAAGCACATTGTAATGTAAATGGAACAAAATGGAATGAGATGGTAGAGAAGGTAAAAGCACAGCTAGGGAAACTAGAAAGTACAACTATAAAATTTGGCACATCCACAGGAGGGGACCTAGAAATTGCAACACACAGTTTTAATTGTGGAGGGGAATTTTTCTATTGTAATACATCAGGATTGTTTAATAATAGTGCAATCGAGCTCCCATGTAAGATAAAACAAATTGTGAGAATGTGGCAGAGAGTAGGACAAGCAATGTATGCCCCTCCCATTGAAGGAAACATTACATGTAGATCAAATATTACAGGGCTACTATTAACAAGAGATGGTGGTGAAACCTTCAGACCTGGAGGAGGAGACATGAGGGACAATTGGAGAAGTGAATTATACAAGTATAAAATAGTAAAAATTAAACCACTAGGAGTAGCACCCACCAGGGCAAGGAGAAGAGTGGTGGAGAGGGAGAAAAGGGCAGTTGGACTGGGAGCTGTCCTCCTTGGGTTCTTAGGAACAGCAGGAAGCACTATGGGCGCGGCGTCAATAACGCTGACGGTACAGGTCAGACAATTATTGTCTGGCATAGTGCAACAGCAAAGCAATTTGCTGAGGGCTATAGAGGCGCAGCAACATCTGTTGCAACTCACAGTCTGGGGCATTAAACAGCTCCAGGCAAGAGTCCTGGCTGTGGAAAGATACCTAAAGGATCAACAGCTCCTAGGGATTTGGGGCTGCTCTGGAAAACTCATCTGCACCACTAATGTGCCCTGGAACATTAGTTGGAGTAATAAATCTTATGAGGACATTTGGGATAAAATGACCTGGATAGAATGGGACAGGGAAGTCAGCAACTACACACAACAAATATATAGCCTAATTGAAGAATCGCAAAACCAGCAGGAAAAGAATGAACAAGACTTATTGGCATTGGACAAGTGGGCAAGCTTGTGGAGTTGGTTTGACATAACAAATTGGCTGTGGTATATAAAAATATTTATAATGATAGTAGGGGGTTTAATAGGTTTAAGAATAGTTTTTGCTGTGCTT
>G.PT.x.PT2695.AY612637
TCAAACTTGTGGGTCACAGTCTATTATGGGGTACCTGTGTGGGAGGATGCAGATACCACTCTATTTTGTGCATCTGATGCTAAAGCATATAGTACTGAAAGCCATAATGTCTGGGCCACACATGCCTGTGTACCCACAGACCCCAACCCACAAGAGATACCTATGAAGAATGTAACAGAAAATTTTAACATGTGGAAAAATAACATGGTAGAACAGATGCATGAGGATATAATCAGTTTATGGGATGAAAGCCTAAAGCCATGTGTAAAGCTAACCCCTCTCTGTGTCACTTTAACCTGTTGCTCTTTCAATATAACCACAGAAATAAAAGATAGGAGGAAGCAAGAATACGCGCTTTTTTATAAACTTGATATAGTACCAATTTATAGGCTAATAAATTGTAATGTCTCAACCATTAAGCAGGCTTGTCCAAAGGTGTCATTTGACCCAATTCCCATACATTATTGTGCTCCAGCTGGTTTTGCGATTCTAAAGTGTAGGGATAAGGAGTTCAATGGAACAGGATTATGTAAAAATGTCAGTACAGTACAATGTACACATGGAATTAAGCCAGTGGTATCAACTCAATTGCTGCTGAACGGCAGTTTAGCAGAAGGGGAAATAATGATTAGATCTGAAAACATCACGAACAATGCCAAAAACATAATAGTACAGCTCAATGAAACTGTACCCATTACGTGTGCCAGACCCAGCAATAATACAAGAAAAAGTATAAGATTTGGACCAGGACAAGCGTTCTATGCAACAGATATAGGAGATATAAGACAAGCACATTGTAATATTAGTAGAATAAGATGGGAAAATATGAAACAAAATGTAACTGCAAAACTAGAAAAAATATTTAAAAAGAACATAACCTTTAACCCACCTGCAGGAGGGGACTTAGAAATTACAACACATAGTTTTATTTGTAGAGGAGGATTTTTTTATTGTAATACATCAGCACTGTTTAATAGTAGTAGTATCACACTTCCATGTAGGATAAAACAAATTGTGAGAATGTGGCAGAGAGTGGGACAAGCAATGTATGCCCCTCCCATCGAAGGAAACATTACATGTATGTCAAATATTACAGGACTACTATTAACAAGAGATGGTGGAGAGATTTTCAGACCTGTAGGAGGAGACATGAGGGACAATTGGAGAAGTGAATTATATAAGTATAAAGTAGTAAAAATTAAACCACTAGGAGTAACACCCACCAGGGCAAGGAGAAGAGTGGTGGGGAGAGAAAAAAGAGCAGTTGGACTGGGAGCTGTCCTCCTTGGGTTCTTAGGAACAGCAGGAAGCACTATGGGCGCGGCGTCAATAACGCTGACGGTACAGGTCAGACAATTATTGTCTGGCATAGTGCAACAGCAAAGCAACTTGCTGAGGGCTATAGAGGCGCAGCAGCATCTGTTGCAACTCACAGTCTGGGGCATTAAACAGCTCCAGGCAAGAGTCCTGGCTGTGGAAAGATACCTAAAGGATCAACAGCTCCTAGGGATTTGGGGCTGCTCTGGAAGGCTCATCTGTACCACTAATGTGCCCTGGAATGCTAGTTGGAGTAATAAATCTTATAATCAAATTTGGGATAACCTGACATGGGTACAATGGGAAAGGGAAATTAGCAATTATACACAACAAATATACACCCTACTTGAGGAATCGCAGAACCAGCAGGAAAAGAATGAACAAGACTTATTAGCATTGGACAAGTGGGCAGATTTGTGGAATTGGTTTGACATATCAAGATGGCTATGGTATATAAAAATATTTATAATGATAGTAGGAGGTTTAATAGGTTTAAGAATAGTTTTTGCTGTGCTT
>G.PT.x.PT3306.FR846409
TCAAACTTGTGGGTCACAGTCTATTATGGAGTACCTGTGTGGGAGGATGCAGATACTGTTTTATTCTGTGCATCTGATGCTAAAGCATATAGTACTGAAAGCCATAATATCTGGGCTACACATGCCTGTGTACCCACAGATCCCAGTCCACAAGAGATAGAGCTGAAAAATGTAGTAGAAAATTTTAGCATGTGGAAAAATAACATGGTAGAACAGATGCATGAGGATATAATCAGTTTATGGGATGAGGGCCTAAAGCCATGTGTAAAACTAACCCCTCTCTGTGTTACTTTAAACTGTTGCTCTTTCAATATAACCACAGAATTGAGAGATAAGCAGAAGCAAGAATACGCGCTTTTCTATAAACTTGATGTAGAACAAATTTATAGGCTAATAAATTGTAATGTCTCAACAATTAAGCAGGCTTGTCCAAAGGTGTCATTTGACCCAATTCCTATACATTATTGTGCTCCAGCTGGTTATGCGATTCTAGTGTGTAGGGATAAAAACTTCACTGGAACAGGACCATGTTACAATGTCAGTACAGTACAATGTACACATGGAATTAGGCCAGTAGTATCAACTCAATTGCTGCTAAATGGCAGTTTAGCAGAAGGAGAAATAATGGTTAGATCTGAAAACTTCTCAAACAATGCCAAAACCATAATAGTGCAGCTTAATAGGACTAATCTTATTACATGTACCAGACCCGGCAACAATACAAGAAGAAGTATAAGCTTCGCACCAGGACAAGCGATCTATGCAACAGGTATAGGAGATATAAGACAAGCACATTGTAATGTTAGTAAACAAAGCTGGTATTATGTGATACAGAATGTAACTGCAAAACTAAGAGAAATCTATAGCTCTAACATAACTTCTGAACCATACCCAGGAGGGGACGTAGAAGTTACAACACATATTTTTAATTGTAGAGGAGAATTTTTCTATTGTAATACATCAGGGCTGTTTAATAGTAGTCAAATCACACTTCCATGTAGGATAAAACAAATTGTGAGAATGTGGCAGAGAGTGGGACAAGCAATGTATGCCCCTCCCATAGCAGGAAACATTACATGTGTGTCAAACATTACAGGATTACTATTAGAAAGAGATGGTGGGGAAATTTTCAGACCTGTAGGAGGAGACATGAAGAACAATTGGAGAAGTGAATTATATAAATATAAAGTAGTAAGAATTAAACCACTAGGAGTAGCACCTACCAGGGCAAGGAGAAGAGTGGTGGGAAGAGAAAAAAGAGCA---GGAATAGGAGCTGTCATCTTTGGGTTCTTAGGAGCAGCAGGAAGCACTATGGGCGCGGCGTCAATAACGCTGACGGTACAGGTCAGACAATTATTGTCTGGCATAGTGCAACAGCAAAGCAATTTGCTGAGAGCAATAGAGGCGCAGCAGCATCTGTTGCAACTCACAGTCTGGGGCATTAAACAGCTCCAGGCAAGAGTCCTAGCTCTGGAAAGATACCTAAGGGATCAACAGCCCCTAGGGATTTGGGGCTGCTCTGGAAAGCTCATCTGCACCACTAATGTGCCCTGGAATACTAGTTGGAGTAATAAGTCACATGATTACATTTGGAAGAACCTAACCTGGGTACAATGGGAAAGGGAAATTAGCAATTATACACAAGAAATATACAACCTACTTGAAGTAGCGCAAACCCAGCAGGAACAGAATGAACAAGACTTATTGTCATTGGACAAGTGGGCAAGCCTGTGGGATTGGTTTGACATATCACACTGGCTATGGTATATAAGAATATTTATAATGATAGTAGGAGGTTTGATAGGCTTAAGAATAGTTTTTGCTGTGCTT
>G.RU.x.RU570_revertant_passage_20.EF367231
TCTAACTTGTGGGTCACAGTCTATTATGGGGTACCTGTGTGGGAAGATGCAGACACCACTCTATTTTGTGCATCTGATGCTAAAGCATATAGTACTGAAAGCCATAATATCTGGGCTACACATGCCTGTGTCCCCACAGACCCCAACCCACAAGAAATACCTCTGGAAAATATAACAGAAAATTTTAATATGTGGAAAAATAACATGGTAGAACAGATGCATGAGGATATAATCAGTCTATGGGATGAAAGCCTAAAGCCATGTGTAAAGTTAACCCCTCTCTGTGTTACTTTAAACTGTTGCTCTTTCAATATAACTACAGAATTAAGAAATAAGAAAAAGACAGAATACGCGCTTTTCTATAAACTTGATGTAGTAGCAATTTATAGGCTAATAAATTGTAATGTCTCAACCATTAAACAGGCTTGTCCAAAGGTGACTTTTGACCCAATTCCCATACACTATTGTGCTCCAGCTGGTTTTGCGATTTTAAAGTGTAGGGATAAGAATTTCAATGGAACAGGACCATGTAAAAATGTCAGTACAGTACAATGTACACAAGGAATTAAGCCAGTGGTATCAACTCAATTATTGCTGAATGGCAGCTTAGCAGAAGAAGAAATAATAATTAGATCTGAAAACATCACAGACAATGCCAAAATCATAATAGTACAGCTTAATAAATCTGTAGAAATTACATGTACTAGACCCAATAACAATACAAGAAAAAGTATAAGTTTTGGACCAGGACAAGCGATCTATAAAACAGGTATAGGAGATATAAGACAAGCACATTGTAATGTTAGTAGAGAAAATTGGAATGAGATGTTACGAAATGTAACTACAAAACTAAAAGAAATCTTTCACAAAAACATAACATTTAACTCACCTGCAGGAGGAGATCTAGAAATTACAGCACATAGTTTTAATTGTAGAGGAGAATTTTTCTATTGTAATACATCAAATCTGTTTAGGAATAATAGTATCACACTCCCATGTAGGATAAAACAAATTGTAAGAATGTGGCAGAGAGTGGGGCAAGCAATGTATGCCCCTCCCATAGCAGGAAAAATTATATGTAAGTCAAACATTACAGGACTACTATTAACAAGAGATGGTGGGGAGACCTTCAGACCTGGAGGAGGAGATATGAGGGACAATTGGAGAAGTGAATTATATAAATATAAAGTAGTAAGAATTAAACCACTAGGAGTAGCACCCACCAGGGCAAGGAGAAGAGTGGTGGGGAGAGAAAAAAGAGCAGTTGGACTGGGAGCTGTTTTCCTTGGGTTCTTAGGTGCAGCAGGAAGCACTATGGGCGCAGCGTCAATAACGCTGACGGTACAGGTCAAAAAATTGTTGTTTGGCATAGTGCAACAGCAAAGCAATTTGCTGAGAGCTATAGAGGCGCAGCAGCATCTGTTGCAACTCACAGTCTGGGGCATTAAACAGCTCCAGGCAAGAGTCCTGGCTGTAGAAAGGTACCTAAAGGATCAACAGCTCCTAGGAATTTGGGGCTGCTCTGGAAAACTCATCTGCCCCACTAATGTGCCCTGGAACGCTAGTTGGAGTAATAAATCTTATGATGAAATTTGGAATAACATGACCTGGATAGAATGGGAAAGAGGAATTAACAATTACACAAGCCAAATATATAACCTGCTTGAAGAATCGCAAAACCAACAGGAAAAGAATGAACAAGACTTATTGGCATTAGACCAATGGGCAAGTTTGTGGAACTGGTTTGACATATCAAAATGGCTATGGTATATAAGAATATTTATAATGATAGTAGGAGGCTTAATAGGTTTAAGAATAGTTTTTGCTGTGCTT
>G.x.08.X2483_F9.HQ236614
TCAAACTTGTGGGTCACAGTCTATTATGGGGTACCGGTGTGGGAAGATGCAGATACCACTCTACTTTGTGCATCTGATGCTAAAGCATATAGTACTGAAAGCCATAATGTCTGGGCTACACATGCCTGTGTACCCACAGACCCCGACCCACAAGAGATACCTCTGGAAAATGTAACAGAAAATTTTAACATGTGGAAAAATAACATGGTAGAACAGATGCATAAGGACATAATCAGTTTATGGGATGAAAGCCTAAAGCCGTGTGTAAAGCTAACCCCTCTCTGTGTTACTTTAAACTGTTGCTCTTTCAATATAACCACAGAAATAAGAGATAGACAGAGGAAAGAACATGCGCTTTTCTATAAACTTGATATAGTACAAATTTATAGGCTAATAACTTGTAATGTCTCTACCATTAAGCAGGCTTGTCCAAAGGTGTCATTTGACCCAATCCCCATACATTATTGTGCTCCAGCTGGTTTTGCGAATCCAAAATGTAGGGATAATGAGTTCAATGGAACAGGACCATGTACAAATGTCAGTACAGTACAATGTACACATGGAATTAAACCGGTGATATCAACTCAATTGCTACTAAACGGCAGTTTAGCAGAAGGAGATATAATGATTAGATCTGAAAACATCACAGACAATGCCAAAACCATAATAGTGCAGCTTAAGACAGAAGTAAACATTACGTGTACCAGACCCAATACCAATAAAAGAAGAAATATAAGAATCGGACCAGGACAAGCGTTCCATGCAACAGATATAGGAAATATAAGACAAGCACATTGTAATATTAATAAAACAAACTGGGAAAATATGCTAAAAAATGTAAGTAACAAGCTAGGAGCATTCTTTAATAAGACCATAATCTTTAACTCATCCTCAGGGGGGGACTTAGAAATTACAACACATAGTTTTAATTGTGGAGGAGAATTCTTCTATTGTAATACATCAGGTCTGTTTAATTTTAATAGTATCACACTTCCATGTAGGATAAAACAAATAGTGAGAATGTGGCAGAGAGTGGGACAAGCAATGTATGCCCCTCCCATCGAAGGAAACATCACATGTAGTTCAAAAATTACAGGACTACTATTAGTAAGAGATGGTGGAGAGATTTTCAGACCTGCAGGAGGAGACATGAGGGACAATTGGAGAAGTGAATTATATAAGTATAAAGTAGTAAAAATTAAACCACTTGGAGTAGCACCCACCAGGGCAAGGAGAAGAGTGTGG---GGAGAGAAAAGAGCAGTTGGACTGGGAGCTGTCCTCCTTGGGTTCTTAGGAGCAGCAGGAAGCACTATGGGCGCGGCGTCAATAACGCTGACGGTACAGGTCAGACAATTATTGTCTGGCATAGTGCAACAGCAAAGCAATTTGCTGAGGGCTATAGAGGCGCAGCAGCATATGTTGCAACTCACAGTCTGGGGCATTAAACAGCTCCAGGCAAGAGTACTGGCTGTGGAAAGATACCTACAGGATCAACAGCTCCTAGGGATTTGGGGCTGCTCTGGAAGGCTCATCTGCACCACTAATGTGCCCTGGAATGCTAGTTGGAGTAATAAATCTTATAATGAAATTTGGGATAACATGACATGGGTAGAATGGGAAAGAGAAATTGGCAATTATACACAACAAATATACAACCTGCTTCAAGAATCACAGAACCAGCAGGAAAAGAATGAACAAGACTTATTGGCATTAGACAAGTGGGCAAGCTTGTGGAATTGGTTTGACATATCAAATTGGCTATGGTATATAAAAACATTTATAATGATAATAGGAGGTTTAATAGGTTTAAGAATAGTTTTTACTGTGCTT
>G.x.x.X0558_8_F3.HQ236606
TCAAACTTGTGGGTCACAGTCTATTATGGGGTACCTGTGTGGGAGGATGCAGATACCACTCTATTTTGTGCATCTGATGCTAAAGCATATAGTACTGAAAGACATAATGTCTGGGCTACACATGCCTGTGTACCCACAGATCCCAACCCACAAGAAATACCTCTGGAAAATGTAACAGAAAATTTTAACATGTGGAAAAATAACATGGTAGAACAGATGCATGAGGATATAATCAGTTTATGGGATGAAAGCCTAAAGCCATGTGTAAAGCTAACCCCTCTCTGTGTTACTTTAAACTGTTGCTCTTTCAATATAACCACAGCAATGCAAGATAAGAAAAAGCAAGAATATGCGCTTTTCTATAAACTTGATATAGTACCAATTTATAGGCTAATAAATTGTAATGTCTCAACCATTAAGCAGGCTTGTCCAAAGGTGTCATTTGACCCAATTCCCATACATTATTGTGCTCCAGCTGGTTTTGCGATTCTAAAATGTAGGGATAAGAAGTTCAAGGGAACAGGACCATGTGAAAATGTCAGTACAGTACAATGTACACATGGAATTAAGCCGGTAATATCAACTCAATTGCTACTAAATGGCAGTTTAGCAGAAGAAGAAATAATGATTAGATCTGAAAACATCACAGACAATGCTAAAAACATAATAGTGCAGCTTAAGGAAGCTATAAACATTACATGCACCAGACCCAACAACAATACAAGAAAAAGTATAAGTTTCGGACCAGGACAAGCGTTCTACGCAACAGGTACAGGAGATATAAGACAAGCACACTGTAATATTAGTAGAAAAGCTTGGACGGATATGATAAGTAATGTGTCTAAAAAACTAGAAGAAATCTTTAATACCAAAATAATCTTTAACTCATCCTCAGGAGGGGACTTAGAAATTACAACACATAGTTTTAATTGTAGAGGAGAATTCTTCTATTGTAATACATCAGAGCTGTTTAATAGTAGTCTGATCACACTTCCTTGTAGAATAAGACAAATTGTGAGAATGTGGCAGAGAGTGGGACAAGCAATGTATGCCCCTCCCATCGCAGGAAATATTACATGTAGGTCAAACATTACAGGACTAATATTGGTAAGAGATGGTGGAGAGACCTTCAGACCTGCAGGAGGAGACATGAAGGACAACTGGAGAAGTGAATTATATAAGTATAAAATAGTAAAAATTAAACCACTAGGAGTAGCACCCACCAGGGCAAGGAGAAGAGTGGTGGAGAGAGAAAAAAGAGCAGTTGGACTGGGAGCGGTCCTCCTTGGGTTCTTAGGAACAGCAGGAAGCACTATGGGCGCGGCGTCAATAACGCTGACGGTACAGGTCAGACAATTATTGTCTGGCATAGTGCAACAGCAAAGCAATTTGCTGAGGGCTATAGAGGCGCACCAGCATCTCTTGCCACTCCCAGTGTGGGGCATTAAACAGCTCCAGGCAAGAGTCCTGGCTGTGGAAAGATACCCTAAGGACCAACAGCTCCTAGGGATTTGGGGCTGCTCTGGAAAGATCATCTGCACCACTAATGTGCCCTGGAATGTTAGTTGGAGTAATAAATCTTATAATGAAATTTGGGATAACCTGACATGGGTACAATGGGAAAGGGAAATCAGCAATTATACACAACAAATATACTACCTACTTGAAGAATCGCAGAACCAGCAGGAAAAAAATGAACAAGACTTATTGGCATTGGACAAGTGGGCAAGTTTGTGGACTTGGTTTGACATATCAAACTGGCTATGGTATATAAGAATATTTATAATGATAGTAGGAGGTTTAATAGGTTTAAGAATAGTTTTTGCTGTGCTT
