# Supplementary material for: Experimental Estimation of the Effects of All Amino-Acid Mutations to HIV’s Envelope Protein on Viral Replication in Cell Culture
Source: PLoS Pathog. 2016 Dec 13;12(12):e1006114. doi: 10.1371/journal.ppat.1006114 (PMC5189966; doi:10.1371/journal.ppat.1006114)
Supplement: S8 File — (TXT) [file ppat.1006114.s018.txt]

# POSITION RSA
31 0.610957824202
32 0.644017126498
33 0.408662900188
34 0.126345672766
35 0.107542868471
36 0.0
37 0.015273945605
38 0.0100655886746
39 0.0466155399454
40 0.00665936284935
41 0.0
42 0.0
43 0.0
44 0.0100655886746
45 0.024581227079
46 0.270875227425
47 0.444659114195
48 0.190075767529
49 0.522282181855
50 0.0763697280252
51 0.234200499277
52 0.00871349467353
53 0.164194915254
54 0.0524374978856
55 0.0135768405378
56 0.0112994350282
57 0.317613652996
58 0.420882056672
59 0.545461074404
60 0.0950378837647
61 0.50611157655
62 0.486939778572
63 0.366574694521
64 0.502647513364
65 0.508354878866
66 0.523859967716
67 0.246994060553
68 0.0553607377102
69 0.0768163346219
70 0.0407305216135
71 0.0610957824202
72 0.437853107345
73 0.427670476941
74 0.0838999966169
75 0.327131631924
76 0.501190349288
77 0.101826304034
78 0.462808465794
79 0.622357246918
80 0.552368535419
81 0.523220694311
82 0.560451977401
83 0.337716298042
84 0.133356276349
85 0.281476997579
86 0.00435674733676
87 0.435889640496
88 0.534405331016
89 0.0301967660238
90 0.45312705295
91 0.113881077247
92 0.537989916648
93 0.0255414312618
94 0.318846878169
95 0.0078188054883
96 0.0860342947765
97 0.552882313511
98 0.0763436187165
99 0.175141242938
100 0.0078188054883
101 0.00503279433729
102 0.282739226267
103 0.105084745763
104 0.0
105 0.027365819209
106 0.371666009723
107 0.0453733789994
108 0.00444520921162
109 0.173363159253
110 0.28813559322
111 0.100205188746
112 0.0614530676975
113 0.245016246597
114 0.385310734463
115 0.152542372881
116 0.0566377153779
117 0.567724791727
118 0.594819315638
119 0.0734124970398
120 0.191246184817
121 0.437853107345
122 0.00435674733676
123 0.376757324924
124 0.110151725118
125 0.00435674733676
126 0.00524374978856
127 0.0452951490357
128 0.168013401655
129 0.0
130 0.221845574388
131 0.0314624987314
132 0.402213900933
133 0.359264088078
134 0.0754919150594
135 0.661870976219
136 0.32333767927
137 0.606258148631
138 0.506753850125
139 0.442944422546
140 0.671526009192
141 0.653376657592
150 0.293205205811
151 0.389912986103
152 0.185245545415
153 0.141369613134
154 0.0435674733676
155 0.0
156 0.179632044039
157 0.0
158 0.231638418079
159 0.0145951035782
160 0.300883673765
161 0.0195470137207
162 0.168013401655
163 0.112008934437
164 0.133515745737
165 0.13505916744
166 0.434657099262
167 0.272240273997
168 0.60112036771
169 0.530618596189
170 0.190709353421
171 0.564014172173
172 0.140918241444
173 0.279693239673
174 0.0
175 0.0479242207044
176 0.0
177 0.0399561770961
178 0.214132541548
179 0.165556398797
180 0.0
181 0.0402623546984
182 0.221442950841
183 0.498179535468
184 0.32894548166
185 0.862233811386
187 1.0
188 0.476024916703
189 0.434142487791
190 0.247396822984
191 0.0332968142467
192 0.115056290981
193 0.00435674733676
194 0.315609854025
195 0.00449080110097
196 0.00524374978856
197 0.260466463856
198 0.341118118513
199 0.00564971751412
200 0.210441028336
201 0.0222260460581
202 0.0356392064118
203 0.0116760828625
204 0.0
205 0.173043743022
206 0.264364140284
207 0.448984966006
208 0.150983830119
209 0.265536723164
210 0.113112052731
211 0.471232043779
212 0.198273105213
213 0.111130230291
214 0.225811036492
215 0.0222260460581
216 0.105553874092
217 0.0332968142467
218 0.0
219 0.0
220 0.0385531037914
221 0.101826304034
222 0.0336810082573
223 0.047434086629
224 0.0
225 0.0
226 0.0
227 0.137292923489
228 0.0209749991542
229 0.296849564301
230 0.172418840198
231 0.378483194484
232 0.560303552619
233 0.047434086629
234 0.36824569028
235 0.0
236 0.244383129681
237 0.202086049544
238 0.446114486728
239 0.0
240 0.479160004264
241 0.271186440678
242 0.0
243 0.0
244 0.0203652608067
245 0.0754919150594
246 0.299686126805
247 0.225481240908
248 0.00509131520168
249 0.195470137207
250 0.176825293351
251 0.0222260460581
252 0.28571770564
253 0.0275379312795
254 0.120787064095
255 0.156016624456
256 0.0169491525424
257 0.015273945605
258 0.0
259 0.0
260 0.0479242207044
261 0.0609944627147
262 0.264957264957
263 0.176825293351
264 0.214689265537
265 0.2962588189
266 0.0339421013445
267 0.325935496947
268 0.549770717742
269 0.400547237212
270 0.00503279433729
271 0.0938256658596
272 0.093349393444
273 0.0351560889109
274 0.0960451977401
275 0.302373894758
276 0.300883673765
277 0.244486506639
278 0.585501248193
279 0.27842966826
280 0.32333767927
281 0.475189418824
282 0.289428325194
283 0.179632044039
284 0.0266712552697
285 0.0304972313573
286 0.0100655886746
287 0.0350282485876
288 0.00729755178908
289 0.211067651746
290 0.285113651294
291 0.264364140284
292 0.0
293 0.373634651601
294 0.00889041842324
295 0.296392872664
296 0.0209749991542
297 0.168013401655
298 0.00639201616562
299 0.0771062075827
300 0.0538896132116
301 0.269448066058
302 0.0269448066058
303 0.213835238471
304 0.220524557714
305 0.200373455903
306 0.423728813559
307 0.0577877197511
308 0.357952905274
309 0.0666781381743
312 0.101043024772
313 0.0826137938386
314 0.378911342894
315 0.27633396108
316 0.183287347261
317 0.00364877589454
318 0.166484071234
319 0.0
320 0.015273945605
321 0.0
322 0.115575439502
323 0.391178410623
324 0.513635375924
325 0.580779251193
326 0.240041297428
327 0.434657099262
328 0.404770872567
329 0.0407305216135
330 0.136829096045
331 0.00524374978856
332 0.179632044039
333 0.0
334 0.175141242938
335 0.463827444221
336 0.339421013445
337 0.239291814479
338 0.0337991872336
339 0.413153701289
340 0.569405386233
341 0.0101826304034
342 0.0130702420103
343 0.109463276836
344 0.233769031887
345 0.00503279433729
346 0.0
347 0.374772574931
348 0.0856246076585
349 0.0130702420103
350 0.0383520969937
351 0.441563726898
352 0.359665052462
353 0.131355932203
354 0.353650586701
355 0.552368535419
356 0.583804143126
357 0.0610957824202
358 0.297829017179
359 0.0
360 0.294032743618
361 0.0109463276836
362 0.0543073621513
363 0.332319281472
364 0.135593220339
365 0.581920903955
366 0.395751847023
367 0.547316384181
368 0.494569831094
369 0.230907608848
370 0.172785082719
371 0.216410156504
372 0.183287347261
373 0.0763697280252
374 0.00390940274415
375 0.0734463276836
376 0.0401365348399
377 0.215558452847
378 0.0419499983085
379 0.294708822251
380 0.109463276836
381 0.0
382 0.0291902071563
383 0.00364877589454
384 0.0299671328221
385 0.0
386 0.305374474866
387 0.0101826304034
388 0.25988700565
389 0.319969578444
390 0.00435674733676
391 0.00729755178908
392 0.579313342025
393 0.209039548023
394 0.42257916174
395 0.181286549708
396 0.426740084316
397 0.158192090395
398 0.821816601478
411 0.848761408083
412 0.576241913293
413 0.276836158192
414 0.168917950042
415 0.432761792143
416 0.0130702420103
417 0.369008279146
418 0.00524374978856
419 0.162996412223
420 0.0311164644813
421 0.0853442497367
422 0.0
423 0.0177808368465
424 0.00889041842324
425 0.220049253948
426 0.121191485069
427 0.0675983744672
428 0.743377275581
429 0.143820363726
430 0.617884080415
431 0.286288570187
432 0.319146264909
433 0.0
434 0.0078188054883
435 0.00332968142467
436 0.0
437 0.0440606900473
438 0.00550758625591
439 0.16447274083
440 0.412554927809
441 0.168405041286
442 0.463017079031
443 0.0711233473859
444 0.616829559982
445 0.0996312459826
446 0.352295603611
447 0.118644067797
448 0.238012458351
449 0.0
450 0.0254565760084
451 0.0
452 0.0
453 0.0
454 0.00871349467353
455 0.193469977664
456 0.067116169739
457 0.208717543397
458 0.37049109083
459 0.580997392438
460 0.401129943503
461 0.519314150572
462 0.399681297986
463 0.689265536723
464 0.371666009723
465 0.259657075286
466 0.0274885358871
467 0.101826304034
468 0.00364877589454
469 0.140624355644
470 0.0165227587677
471 0.0505215123859
472 0.143144285093
473 0.303129074316
474 0.290389625596
475 0.0664598466505
476 0.242896614293
477 0.0680600684992
478 0.0449080110097
479 0.0215085736941
480 0.0926842344014
481 0.107344632768
482 0.0785386739632
483 0.0130702420103
484 0.0632639470688
485 0.129871684382
486 0.0133187256987
487 0.048238054199
488 0.0503279433729
489 0.0
490 0.233769031887
491 0.0
492 0.19241975121
493 0.00550758625591
494 0.0392107260309
495 0.025260756193
496 0.0251639716865
497 0.0
498 0.0
499 0.0509131520168
500 0.338776856778
501 0.0
502 0.367351335823
503 0.140624355644
504 0.533733349829
505 0.880739009027
518 0.860607831677
519 0.518126177024
520 0.422604491666
521 0.151564537158
522 0.0693267419962
523 0.0
524 0.025260756193
525 0.0203652608067
526 0.00678842026891
527 0.109463276836
528 0.175141242938
529 0.218926553672
530 0.0
531 0.143144285093
532 0.278325231025
533 0.0
534 0.0564971751412
535 0.426124899112
536 0.0865523584286
537 0.00871349467353
538 0.0305478912101
539 0.0452951490357
540 0.0
541 0.0135768405378
542 0.26207266279
543 0.282920469361
544 0.0304972313573
545 0.0435674733676
546 0.395480225989
547 0.488374619731
569 0.819701747471
570 0.422754724333
571 0.178213896323
572 0.143144285093
573 0.253376925062
574 0.252322129656
575 0.155681104834
576 0.0217837366838
577 0.295794099184
578 0.0135768405378
579 0.175780444554
580 0.0251639716865
581 0.270118334879
582 0.0475189418824
583 0.0352295603611
584 0.0824656076613
585 0.0926842344014
586 0.0332968142467
587 0.0435674733676
588 0.210936533465
589 0.0136120136998
590 0.108976773384
591 0.0350282485876
592 0.156842904123
593 0.0130702420103
594 0.0589417644502
595 0.0177808368465
596 0.00307265338487
597 0.0505215123859
598 0.120606245137
599 0.25988700565
600 0.227346805737
601 0.0742123910754
602 0.0174269893471
603 0.13780148556
604 0.0996312459826
605 0.0734124970398
606 0.0
607 0.193104447342
608 0.0301967660238
609 0.462637245496
610 0.0829616413916
611 0.381718093583
612 0.45197740113
613 0.350282485876
614 0.0522351075429
615 0.152542372881
616 0.574822540924
617 0.338776856778
618 0.372736491381
619 0.152486156787
620 0.423728813559
621 0.373058701325
622 0.0
623 0.0614530676975
624 0.471883141594
625 0.552368535419
626 0.0234564164649
627 0.147648140849
628 0.00614530676975
629 0.182983388144
630 0.396986817326
631 0.00921796015462
632 0.0771347442991
633 0.534329215743
634 0.219908287097
635 0.00889041842324
636 0.25988700565
637 0.565840938722
638 0.243066744001
639 0.15273945605
640 0.564344005022
641 0.377842782988
642 0.0
643 0.126527894138
644 0.168405041286
645 0.300615566237
646 0.0
647 0.0824656076613
648 0.333789364343
649 0.220338983051
650 0.073948524796
651 0.0404172099087
652 0.097300690521
653 0.467043314501
654 0.239542955588
655 0.103897347506
656 0.202086049544
657 0.412328038307
658 0.330822347772
659 0.113433447499
660 0.396464007645
661 0.448744975687
662 0.257959970219
663 0.252691345532
664 0.680600684992
