# Supplementary material for: Experimental Estimation of the Effects of All Amino-Acid Mutations to HIV’s Envelope Protein on Viral Replication in Cell Culture
Source: PLoS Pathog. 2016 Dec 13;12(12):e1006114. doi: 10.1371/journal.ppat.1006114 (PMC5189966; doi:10.1371/journal.ppat.1006114)
Supplement: S9 File — (TXT) [file ppat.1006114.s019.txt]

#############################################
PCR 1 primers:
Each of 6 subamplicons is generated with a F/R primer pair. Lowercase sequence binds to env, uppercase sequence is partial Illumina adaptor.
#############################################

Rnd1amp1-F, CTTTCCCTACACGACGCTCTTCCGATCTNNNNNNNNgctccttgggatattgatgatctgtagtgc
Rnd1amp2-F, CTTTCCCTACACGACGCTCTTCCGATCTNNNNNNNNgcactgatttggggaatgctactaatacc 
Rnd1amp3-F, CTTTCCCTACACGACGCTCTTCCGATCTNNNNNNNNgtcagcacagtacaatgtacacatgg 
Rnd1amp4-F, CTTTCCCTACACGACGCTCTTCCGATCTNNNNNNNNcaataatctttaagcaatcctcaggaggg
Rnd1amp5-F, CTTTCCCTACACGACGCTCTTCCGATCTNNNNNNNNcaacaatgggtccgagatcttcagac 
Rnd1amp6-F, CTTTCCCTACACGACGCTCTTCCGATCTNNNNNNNNgaatcctggctgtggaaagatacctaaag 
Rnd1amp1-R, GGAGTTCAGACGTGTGCTCTTCCGATCTNNNNNNNNccatcatcatttccccgctactactattgg
Rnd1amp2-R, GGAGTTCAGACGTGTGCTCTTCCGATCTNNNNNNNNcagcagttgagttgatactactggcc 
Rnd1amp3-R, GGAGTTCAGACGTGTGCTCTTCCGATCTNNNNNNNNactgtgcgttacaatttctgggtc 
Rnd1amp4-R, GGAGTTCAGACGTGTGCTCTTCCGATCTNNNNNNNNcaattgtccctcatatctcctcctcc 
Rnd1amp5-R, GGAGTTCAGACGTGTGCTCTTCCGATCTNNNNNNNNccaaatccccaggagctgttgatc 
Rnd1amp6-R, GGAGTTCAGACGTGTGCTCTTCCGATCTNNNNNNNNggtgaatatccctgcctaactctattcac

#############################################
PCR 2 primers:
Each experimental sample is associated with one of these index sequences (lowercase) for multiplexing all experimental samples to a single flowcell.
#############################################
Rnd2forUniversal, AATGATACGGCGACCACCGAGATCTACACTCTTTCCCTACACGACGCTCTTCC
Rnd2revIndex1, CAAGCAGAAGACGGCATACGAGATatcacgGTGACTGGAGTTCAGACGTGTGCTCTTCC
Rnd2revIndex2, CAAGCAGAAGACGGCATACGAGATcgatgtGTGACTGGAGTTCAGACGTGTGCTCTTCC
Rnd2revIndex3, CAAGCAGAAGACGGCATACGAGATttaggcGTGACTGGAGTTCAGACGTGTGCTCTTCC
Rnd2revIndex4, CAAGCAGAAGACGGCATACGAGATtgaccaGTGACTGGAGTTCAGACGTGTGCTCTTCC
Rnd2revIndex5, CAAGCAGAAGACGGCATACGAGATacagtgGTGACTGGAGTTCAGACGTGTGCTCTTCC
Rnd2revIndex6, CAAGCAGAAGACGGCATACGAGATgccaatGTGACTGGAGTTCAGACGTGTGCTCTTCC
Rnd2revIndex7, CAAGCAGAAGACGGCATACGAGATcagatcGTGACTGGAGTTCAGACGTGTGCTCTTCC
Rnd2revIndex8, CAAGCAGAAGACGGCATACGAGATacttgaGTGACTGGAGTTCAGACGTGTGCTCTTCC
Rnd2revIndex9, CAAGCAGAAGACGGCATACGAGATgatcagGTGACTGGAGTTCAGACGTGTGCTCTTCC
Rnd2revIndex10, CAAGCAGAAGACGGCATACGAGATtagcttGTGACTGGAGTTCAGACGTGTGCTCTTCC
Rnd2revIndex11, CAAGCAGAAGACGGCATACGAGATggctacGTGACTGGAGTTCAGACGTGTGCTCTTCC
Rnd2revIndex12, CAAGCAGAAGACGGCATACGAGATcttgtaGTGACTGGAGTTCAGACGTGTGCTCTTCC
Rnd2revIndex13, CAAGCAGAAGACGGCATACGAGATagtcaaGTGACTGGAGTTCAGACGTGTGCTCTTCC
Rnd2revIndex14, CAAGCAGAAGACGGCATACGAGATagttccGTGACTGGAGTTCAGACGTGTGCTCTTCC
Rnd2revIndex15, CAAGCAGAAGACGGCATACGAGATatgtcaGTGACTGGAGTTCAGACGTGTGCTCTTCC
Rnd2revIndex16, CAAGCAGAAGACGGCATACGAGATccgtccGTGACTGGAGTTCAGACGTGTGCTCTTCC
Rnd2revIndex17, CAAGCAGAAGACGGCATACGAGATgtagagGTGACTGGAGTTCAGACGTGTGCTCTTCC
Rnd2revIndex18, CAAGCAGAAGACGGCATACGAGATgtccgcGTGACTGGAGTTCAGACGTGTGCTCTTCC
