# Supplementary material for: Experimental Estimation of the Effects of All Amino-Acid Mutations to HIV’s Envelope Protein on Viral Replication in Cell Culture
Source: PLoS Pathog. 2016 Dec 13;12(12):e1006114. doi: 10.1371/journal.ppat.1006114 (PMC5189966; doi:10.1371/journal.ppat.1006114)
Supplement: S10 File — Samples are named as follows: mutDNA-1 denotes the mutant plasmid library for replicate 1; DNA-1 denotes the wildtype plasmid for replicate 1; mutvirus-p2-1 denotes the twice-passaged mutant viral libraries for replicate 1; virus-p2-1 denotes the twice-passaged wildtype virus for replicate 1. (TXT) [file ppat.1006114.s020.txt]

sample	accession number
DNA-1-run-1	SRR3664049
DNA-1-run-2	SRR3664050
DNA-1-run-3	SRR3664051
virus-1-p2-run-1	SRR3664055
virus-1-p2-run-2	SRR3664056
virus-1-p2-run-3	SRR3664057
DNA-2-run-1	SRR3664061
DNA-2-run-2	SRR3664062
DNA-2-run-3	SRR3664063
virus-2-p2-run-1	SRR3664067
virus-2-p2-run-2	SRR3664068
virus-2-p2-run3	SRR3664069
DNA-3-run-1	SRR3664073
DNA-3-run-2	SRR3664074
DNA-3-run-3	SRR3664075
virus-3-p1-run-1	SRR3664079
virus-3-p1-run-2	SRR3664080
virus-3-p1-run-3	SRR3664081
virus-3-p2-run-1	SRR3664085
virus-3-p2-run-2	SRR3664086
virus-3-p2-run-3	SRR3664087
DNA-3b-run-1	SRR3664091
DNA-3b-run-2	SRR3664092
virus-3b-1-p2-run-1	SRR3664095
virus-3b-1-p2-run-2	SRR3664096
virus-3b-2-p2-run-1	SRR3664099
virus-3b-2-p2-run-2	SRR3664100
mutDNA-1-run-1	SRR3664052
mutDNA-1-run-2	SRR3664053
mutDNA-1-run-3	SRR3664054
mutvirus-1-p2-run-1	SRR3664058
mutvirus-1-p2-run-2	SRR3664059
mutvirus-1-p2-run-3	SRR3664060
mutDNA-2-run-1	SRR3664064
mutDNA-2-run-2	SRR3664065
mutDNA-2-run-3	SRR3664066
mutvirus-2-p2-run-1	SRR3664070
mutvirus-2-p2-run-2	SRR3664071
mutvirus-2-p2-run-3	SRR3664072
mutDNA-3-run-1	SRR3664076
mutDNA-3-run-2	SRR3664077
mutDNA-3-run-3	SRR3664078
mutvirus-3-p1-run-1	SRR3664082
mutvirus-3-p1-run-2	SRR3664083
mutvirus-3-p1-run-3	SRR3664084
mutvirus-3-p2-run-1	SRR3664088
mutvirus-3-p2-run-2	SRR3664089
mutvirus-3-p2-run-3	SRR3664090
mutDNA-3b-run-1	SRR3664093
mutDNA-3b-run-2	SRR3664094
mutvirus-3b-1-p2-run-1	SRR3664097
mutvirus-3b-1-p2-run-2	SRR3664098
mutvirus-3b-2-p2-run-1	SRR3664101
mutvirus-3b-2-p2-run-2	SRR366410
